# Supplementary material for: Cell-Type Specific Features of Circular RNA Expression
Source: PLoS Genet. 2013 Sep 5;9(9):e1003777. doi: 10.1371/journal.pgen.1003777 (PMC3764148; doi:10.1371/journal.pgen.1003777)
Supplement: Table S1 — Expression of circular and linear isoforms and normalized relative expression for A549. qPCR was performed as described as in the main text to normalize between linear and circular RNA expression measurements. Genes are ordered according to circular: linear ratios which is provided in the field rpkm_div_cir.count. The value at which rpkm_div_cir.count corresponds to equal numbers of linear and circular molecules is 315.05. cir.count is the number of total RNA-Seq reads representing each circular junction. (CSV) [file pgen.1003777.s006.csv]

	linearRPKM	ENSID	GENE	circ.count	rpkm_div_cir.cout
983	0	ENSG00000166157	TPTE	2	Inf
40744	0	ENSG00000251500	BMS1P5	1	Inf
1817	0.000279	ENSG00000144668	ITGA9	3	10752.6881720430
34072	0.002976	ENSG00000169918	OTUD7A	25	8400.5376344086
6928	0.000339	ENSG00000120586	MRC1	2	5899.70501474926
6413	0.185816	ENSG00000130559	CAMSAP1	659	3546.51913721100
8994	0.02023	ENSG00000173040	EVC2	69	3410.77607513594
5936	0.006548	ENSG00000238274	LINC00340	20	3054.3677458766
18083	0.005291	ENSG00000196218	RYR1	15	2835.00283500284
8404	0.07482	ENSG00000181722	ZBTB20	183	2445.87008821171
44474	0.002034	ENSG00000150471	LPHN3	4	1966.56833824975
22714	0.001026	ENSG00000136237	RAPGEF5	2	1949.31773879142
49140	0.047903	ENSG00000186111	PIP5K1C	89	1857.92121579024
14647	0.106121	ENSG00000124782	RREB1	178	1677.33059432158
20711	0.005259	ENSG00000112320	SOBP	8	1521.20174938201
40897	0.021359	ENSG00000158023	WDR66	30	1404.56013858327
31927	0.000887	ENSG00000107518	ATRNL1	1	1127.39571589628
22851	0.000994	ENSG00000138315	OIT3	1	1006.03621730382
41727	0.175575	ENSG00000119522	DENND1A	175	996.72504627652
1786	0.268097	ENSG00000141556	TBCD	262	977.258231162602
30287	0.002082	ENSG00000146555	SDK1	2	960.61479346782
31982	0.117589	ENSG00000165185	KIAA1958	107	909.949059861041
13367	0.001147	ENSG00000155719	OTOA	1	871.839581517
15316	0.009852	ENSG00000185046	ANKS1B	8	812.017864393017
11158	0.011348	ENSG00000103196	CRISPLD2	9	793.091293620021
44346	0.00269	ENSG00000105737	GRIK5	2	743.494423791822
23076	0.001393	ENSG00000215897	ZBTB8B	1	717.875089734386
2136	0.364623	ENSG00000157837	SPPL3	242	663.6992180965
49607	0.058928	ENSG00000143473	KCNH1	37	627.884876459408
18948	0.006697	ENSG00000106336	FBXO24	4	597.282365238166
30896	0.724163	ENSG00000198121	LPAR1	429	592.408062825635
318	0.454489	ENSG00000076067	RBMS2	269	591.873510690028
7721	28.31697	ENSG00000019186	CYP24A1	15437	545.150134354064
16739	0.18721	ENSG00000075702	WDR62	101	539.501095026975
365	0.009281	ENSG00000181143	MUC16	5	538.73505010236
703	0.057333	ENSG00000126091	ST3GAL3	30	523.25885615614
5344	0.008027	ENSG00000128591	FLNC	4	498.318176155475
34172	0.225088	ENSG00000064393	HIPK2	105	466.48421950526
4107	0.098858	ENSG00000188191	PRKAR1B	46	465.313884561695
35172	0.019759	ENSG00000183023	SLC8A1	9	455.488638088972
28772	0.114667	ENSG00000181135	ZNF707	51	444.766148935614
31665	0.118782	ENSG00000105419	MEIS3	52	437.776767523699
20414	0.375798	ENSG00000196526	AFAP1	164	436.404664207899
4448	0.004622	ENSG00000063169	GLTSCR1	2	432.713111207270
6159	0.258975	ENSG00000157107	FCHO2	111	428.612800463365
39158	0.109041	ENSG00000137834	SMAD6	45	412.688805128346
13377	0.002516	ENSG00000249124	C16orf13	1	397.456279809221
7822	0.01541	ENSG00000010295	IFFO1	6	389.357560025957
12631	0.157591	ENSG00000112877	CEP72	60	380.732402231092
8553	0.072595	ENSG00000177076	ACER2	27	371.92644121496
44723	0.121633	ENSG00000120915	EPHX2	45	369.965387682619
8493	0.008392	ENSG00000107864	CPEB3	3	357.483317445186
16578	0.942783	ENSG00000173889	PHC3	336	356.391661707943
28417	0.109497	ENSG00000085382	HACE1	37	337.908801154370
17214	0.009042	ENSG00000162873	KLHDC8A	3	331.78500331785
9573	0.137433	ENSG00000103227	LMF1	44	320.156003288875
21220	0.601778	ENSG00000160410	SHKBP1	190	315.731050320882
31641	0.057531	ENSG00000171045	TSNARE1	18	312.874797935026
14411	0.003259	ENSG00000112486	CCR6	1	306.842589751457
48725	0.006607	ENSG00000163701	IL17RE	2	302.709247767519
41753	0.0434	ENSG00000127663	KDM4B	13	299.539170506912
4487	0.21091	ENSG00000198740	ZNF652	63	298.705609027547
15235	0.01351	ENSG00000103154	NECAB2	4	296.076980014804
47732	0.006847	ENSG00000105479	CCDC114	2	292.098729370527
36602	0.271385	ENSG00000172530	BANP	79	291.099360686847
21911	0.007026	ENSG00000021488	SLC7A9	2	284.656988329063
17031	0.163011	ENSG00000140836	ZFHX3	46	282.189545490795
30099	0.074495	ENSG00000130338	TULP4	21	281.898113967380
44227	0.053401	ENSG00000131697	NPHP4	15	280.893616224415
16968	0.079003	ENSG00000185024	BRF1	22	278.470437831475
22913	0.636264	ENSG00000110422	HIPK3	174	273.471389234657
39290	0.072692	ENSG00000116675	DNAJC6	19	261.37676773235
29457	0.105252	ENSG00000121989	ACVR2A	27	256.527191882340
36907	0.296467	ENSG00000101752	MIB1	76	256.352309025962
8559	0.011853	ENSG00000117245	KIF17	3	253.100480890914
2025	0.03981	ENSG00000102858	MGRN1	10	251.193167545843
50035	0.195117	ENSG00000221838	AP4M1	49	251.131372458576
43946	0.004004	ENSG00000140488	CELF6	1	249.75024975025
13399	0.491254	ENSG00000143797	MBOAT2	122	248.344033839928
50762	2.072687	ENSG00000156026	MCU	510	246.057412431303
42497	0.138965	ENSG00000143951	WDPCP	34	244.665923074155
20970	0.455255	ENSG00000103064	SLC7A6	110	241.622826767416
17763	0.982676	ENSG00000171456	ASXL1	222	225.913729448974
38647	0.305748	ENSG00000179241	LDLRAD3	69	225.676046940618
11721	0.044454	ENSG00000100147	CCDC134	10	224.951635398389
7249	0.022243	ENSG00000064489	MEF2BNB-MEF2B	5	224.789821516882
43483	0.450636	ENSG00000137073	UBAP2	100	221.908591413025
30209	0.114325	ENSG00000189319	FAM53B	25	218.674830527006
18962	0.013868	ENSG00000102385	DRP2	3	216.325353331410
44884	0.004632	ENSG00000130584	ZBTB46	1	215.889464594128
27289	0.641628	ENSG00000106261	ZKSCAN1	136	211.960824652291
16005	0.245769	ENSG00000108264	TADA2A	52	211.580793346598
10460	0.676775	ENSG00000187720	THSD4	143	211.296221048354
79	0.052174	ENSG00000105357	MYH14	11	210.83298194503
18423	0.028809	ENSG00000078687	TNRC6C	6	208.268249505363
40819	0.100937	ENSG00000126603	GLIS2	21	208.050566194755
47595	0.164353	ENSG00000118689	FOXO3	34	206.871794247747
16201	0.048665	ENSG00000020577	SAMD4A	10	205.486489263331
10216	0.063324	ENSG00000138411	HECW2	13	205.293411660666
4546	0.09822	ENSG00000178385	PLEKHM3	20	203.624516391774
16817	0.059171	ENSG00000142279	WTIP	12	202.802048300688
22518	0.079586	ENSG00000051128	HOMER3	16	201.040383987133
50759	2.002677	ENSG00000153317	ASAP1	389	194.240009746954
9602	0.036774	ENSG00000100068	LRP5L	7	190.351879044977
21464	0.031899	ENSG00000131061	ZNF341	6	188.093670647983
31752	0.122514	ENSG00000047056	WDR37	23	187.7336467669
15482	0.304431	ENSG00000105576	TNPO2	57	187.234545759138
33526	0.396014	ENSG00000142599	RERE	70	176.761427626296
27657	0.453212	ENSG00000156011	PSD3	79	174.311359805124
21074	0.023064	ENSG00000007047	MARK4	4	173.430454387790
18494	0.115966	ENSG00000122778	KIAA1549	20	172.464342997085
11413	0.017818	ENSG00000185482	STAC3	3	168.369064990459
21291	0.006004	ENSG00000152402	GUCY1A2	1	166.555629580280
24122	0.018035	ENSG00000100116	GCAT	3	166.343221513723
46439	0.966942	ENSG00000140443	IGF1R	160	165.470110927026
18113	0.110083	ENSG00000179364	PACS2	18	163.512985656278
2134	0.195716	ENSG00000078699	CBFA2T2	32	163.502217498825
4261	0.067479	ENSG00000125319	C17orf53	11	163.013678329554
15129	0.062255	ENSG00000148200	NR6A1	10	160.629668299735
43802	0.056417	ENSG00000073711	PPP2R3A	9	159.526383891380
41509	0.213574	ENSG00000152520	PAN3	34	159.195407680710
50374	0.082988	ENSG00000155816	FMN2	13	156.649154094568
30456	0.038904	ENSG00000135540	NHSL1	6	154.225786551511
1292	0.353845	ENSG00000110497	AMBRA1	54	152.609193290848
41279	0.598459	ENSG00000075420	FNDC3B	91	152.057200242623
11616	0.107309	ENSG00000106665	CLIP2	16	149.102125637179
50442	0.369634	ENSG00000101639	CEP192	54	146.090457046700
9988	0.103545	ENSG00000170390	DCLK2	15	144.864551644213
28740	0.007	ENSG00000188766	SPRED3	1	142.857142857143
20761	0.610433	ENSG00000130175	PRKCSH	87	142.521783717460
12939	0.636168	ENSG00000128487	SPECC1	90	141.472063983099
43979	0.269892	ENSG00000089916	C14orf118	38	140.797059564567
36620	0.092582	ENSG00000183086	GATSL1	13	140.416063597676
20722	0.256563	ENSG00000146247	PHIP	36	140.316413512471
48511	0.078765	ENSG00000179104	TMTC2	11	139.655938551387
1609	0.143622	ENSG00000181396	C17orf101	20	139.254431772291
13729	0.188035	ENSG00000171723	GPHN	26	138.272130188529
10298	0.036235	ENSG00000102302	FGD1	5	137.988133020560
19812	0.028997	ENSG00000124208	TMEM189-UBE2V1	4	137.945304686692
48697	0.073458	ENSG00000066827	ZFAT	10	136.132211603910
29499	0.162121	ENSG00000142453	CARM1	22	135.701112132296
20726	0.022119	ENSG00000197140	ADAM32	3	135.6300013563
50742	0.339252	ENSG00000146433	TMEM181	46	135.592420973200
35455	0.090232	ENSG00000091157	WDR7	12	132.990513343382
15911	0.436877	ENSG00000185483	ROR1	58	132.760479494228
34431	0.8748	ENSG00000249859	PVT1	116	132.601737540009
48526	0.007564	ENSG00000163082	SGPP2	1	132.205182443152
42888	0.265781	ENSG00000031003	FAM13B	35	131.687366666541
12863	0.129879	ENSG00000178971	CTC1	17	130.891060140592
33640	0.145343	ENSG00000104856	RELB	19	130.725249926037
25352	0.116485	ENSG00000186314	PRELID2	15	128.771944885608
28705	0.124827	ENSG00000134030	CTIF	16	128.177397518165
34006	0.015723	ENSG00000172738	TMEM217	2	127.202187877631
46666	0.536689	ENSG00000107249	GLIS3	67	124.839525311680
45643	0.202928	ENSG00000171316	CHD7	25	123.196404636127
6301	0.056999	ENSG00000154822	PLCL2	7	122.809172090738
16784	0.472511	ENSG00000148719	DNAJB12	58	122.748465115098
32656	0.253047	ENSG00000038532	CLEC16A	31	122.506886072548
5245	0.230798	ENSG00000163629	PTPN13	28	121.318208996612
26278	0.440193	ENSG00000010803	SCMH1	53	120.401732876261
49664	0.200245	ENSG00000112584	FAM120B	24	119.853179854678
39511	0.016697	ENSG00000140481	CCDC33	2	119.781996765886
17379	0.016709	ENSG00000164742	ADCY1	2	119.695972230534
46981	0.133747	ENSG00000072121	ZFYVE26	16	119.628851488258
17671	0.226887	ENSG00000105926	MPP6	27	119.001970143728
2198	0.016908	ENSG00000102174	PHEX	2	118.287201324817
22378	0.033981	ENSG00000141314	RHBDL3	4	117.712839527972
39820	0.111498	ENSG00000222011	FAM185A	13	116.594019623670
14744	0.293949	ENSG00000120071	KIAA1267	34	115.666323069648
26484	0.190548	ENSG00000079691	LRRC16A	22	115.456472909713
11623	0.278473	ENSG00000154743	TSEN2	32	114.912397252157
7808	0.167323	ENSG00000104731	KLHDC4	19	113.552828959557
47776	0.052859	ENSG00000107719	KIAA1274	6	113.509525341002
17519	0.088885	ENSG00000196814	FAM125B	10	112.504922090341
30979	0.008897	ENSG00000163406	SLC15A2	1	112.397437338429
36844	0.044772	ENSG00000125744	RTN2	5	111.676940945234
35192	0.080809	ENSG00000135119	RNFT2	9	111.373733123786
22682	0.225061	ENSG00000165288	BRWD3	25	111.080995818911
9484	0.018352	ENSG00000132510	KDM6B	2	108.979947689625
4285	0.505199	ENSG00000080815	PSEN1	55	108.867990633394
4231	0.12014	ENSG00000188158	NHS	13	108.207091726319
9396	0.240313	ENSG00000002822	MAD1L1	26	108.192232629945
50700	0.296234	ENSG00000181031	RPH3AL	32	108.022711775151
31781	0.102319	ENSG00000088305	DNMT3B	11	107.506914649283
1792	0.309156	ENSG00000198853	RUSC2	33	106.742227225090
32714	0.187874	ENSG00000067646	ZFY	20	106.454325771528
41112	0.123043	ENSG00000152413	HOMER1	13	105.654120917078
27821	0.047486	ENSG00000164080	RAD54L2	5	105.294191972371
4569	1.300514	ENSG00000105983	LMBR1	136	104.574037649729
18671	0.181981	ENSG00000167264	DUS2L	19	104.406503975690
36122	0.230162	ENSG00000119684	MLH3	24	104.274380653627
39579	0.714042	ENSG00000165322	ARHGAP12	74	103.635360384963
38283	0.425238	ENSG00000157540	DYRK1A	44	103.47146774277
2313	0.115984	ENSG00000181826	RELL1	12	103.462546558146
17168	0.290128	ENSG00000107829	FBXW4	30	103.402636077869
10121	0.048408	ENSG00000196628	TCF4	5	103.288712609486
27278	0.058659	ENSG00000105464	GRIN2D	6	102.286094205493
9374	0.186298	ENSG00000196588	MKL1	19	101.987138885012
51083	0.323775	ENSG00000163738	MTHFD2L	33	101.922631457030
50458	0.079247	ENSG00000169696	ASPSCR1	8	100.950193698184
4162	0.900498	ENSG00000146477	SLC22A3	90	99.944697267512
46032	0.754808	ENSG00000107341	UBE2R2	75	99.3630168201715
49210	0.020277	ENSG00000145536	ADAMTS16	2	98.6339202051586
12051	0.010217	ENSG00000127152	BCL11B	1	97.8760888714887
41004	0.030808	ENSG00000106526	ACTR3C	3	97.3773045962088
45747	0.061745	ENSG00000180815	MAP3K15	6	97.1738602315977
48295	0.568567	ENSG00000109674	NEIL3	55	96.7344218007728
21333	0.249741	ENSG00000075391	RASAL2	24	96.0995591432724
35589	0.072983	ENSG00000119042	SATB2	7	95.9127468040502
33871	0.093838	ENSG00000182504	CEP97	9	95.9099725058079
31498	0.161357	ENSG00000100949	RABGGTA	15	92.9615696870914
12941	0.247585	ENSG00000186532	SMYD4	23	92.897388775572
31302	0.248573	ENSG00000080603	SRCAP	23	92.5281506841049
31197	0.32677	ENSG00000110090	CPT1A	30	91.807693484714
36984	0.109697	ENSG00000137266	SLC22A23	10	91.1601958121006
37274	0.301527	ENSG00000064666	CNN2	27	89.5442199206041
18589	0.346777	ENSG00000049618	ARID1B	31	89.3946253644273
41174	0.279872	ENSG00000214783	POLR2J4	25	89.3265492796707
35917	0.112478	ENSG00000106346	USP42	10	88.9062750048898
32456	0.225819	ENSG00000106683	LIMK1	20	88.5665068041219
42881	0.022761	ENSG00000216937	CCDC7	2	87.8696015113571
2696	0.580528	ENSG00000087206	UIMC1	51	87.85105972494
5613	0.022881	ENSG00000105072	C19orf44	2	87.40876709934
9784	0.332664	ENSG00000033170	FUT8	29	87.1750474953707
9735	0.265353	ENSG00000160392	C19orf47	23	86.676992534473
43917	0.10395	ENSG00000198750	GATSL2	9	86.5800865800866
32216	0.11667	ENSG00000112679	DUSP22	10	85.7118368046627
12493	0.058438	ENSG00000197943	PLCG2	5	85.5607652554845
21052	0.246587	ENSG00000083642	PDS5B	21	85.1626403662805
35242	0.05882	ENSG00000048471	SNX29	5	85.0051003060184
23391	0.047566	ENSG00000152763	WDR78	4	84.093680359921
16287	2.16892	ENSG00000196781	TLE1	181	83.4516717997898
12895	0.036002	ENSG00000112293	GPLD1	3	83.328703960891
12658	0.38616	ENSG00000099817	POLR2E	32	82.8672053035011
19721	0.268095	ENSG00000186815	TPCN1	22	82.0604636416196
47841	1.929982	ENSG00000073417	PDE8A	157	81.3479089442285
21951	0.110795	ENSG00000149639	KIAA0889	9	81.2311024865743
21465	0.187133	ENSG00000174197	MGA	15	80.156893760053
1492	0.074898	ENSG00000128655	PDE11A	6	80.1089481695105
30973	0.150493	ENSG00000002746	HECW1	12	79.7379280099407
27688	0.239231	ENSG00000186716	BCR	19	79.4211452529145
4349	0.063178	ENSG00000205754	SLCO1B7	5	79.1414732976669
30148	0.404995	ENSG00000115170	ACVR1	32	79.013321152113
29114	0.063437	ENSG00000074964	ARHGEF10L	5	78.8183552185633
25236	0.304661	ENSG00000143147	GPR161	24	78.7760822684886
43738	0.692953	ENSG00000164944	KIAA1429	54	77.9273630390517
23620	0.102788	ENSG00000130856	ZNF236	8	77.8300968984706
43784	0.025709	ENSG00000087903	RFX2	2	77.7937687191256
45440	0.142652	ENSG00000105771	SMG9	11	77.11073100973
48408	0.025977	ENSG00000165238	WNK2	2	76.9911845093737
2120	0.052566	ENSG00000100784	RPS6KA5	4	76.0948141384165
24361	0.421021	ENSG00000144036	EXOC6B	32	76.0057099289584
40775	0.065874	ENSG00000140451	PIF1	5	75.9024804930625
36460	0.777403	ENSG00000162959	MEMO1	59	75.8937127847461
41752	0.118852	ENSG00000005339	CREBBP	9	75.724430384007
13243	0.371387	ENSG00000135297	MTO1	28	75.3930536071537
10226	0.039806	ENSG00000164330	EBF1	3	75.3655227855097
8425	0.429467	ENSG00000204217	BMPR2	32	74.510963589752
39204	0.350282	ENSG00000102763	KIAA0564	26	74.2259094101324
14349	0.013495	ENSG00000179397	C1orf101	1	74.1015190811412
45561	0.013579	ENSG00000165887	ANKRD2	1	73.6431254142426
48539	0.318	ENSG00000119408	NEK6	23	72.3270440251572
22886	0.74825	ENSG00000144468	RHBDD1	54	72.1683929168059
26982	0.292026	ENSG00000168807	SNTB2	21	71.9114051488566
577	0.195211	ENSG00000115687	PASK	14	71.7172700308897
36879	0.111638	ENSG00000165757	KIAA1462	8	71.66018739139
49103	0.670617	ENSG00000185033	SEMA4B	48	71.5758771400069
40598	0.027963	ENSG00000154310	TNIK	2	71.5230840753853
44787	6.378408	ENSG00000150938	CRIM1	456	71.4911934137797
18082	0.098257	ENSG00000196312	HIATL2	7	71.2417435907874
19736	0.506746	ENSG00000005889	ZFX	36	71.0415079744093
16866	0.168962	ENSG00000174111	SOCS7	12	71.0218865780471
34305	0.098625	ENSG00000109670	FBXW7	7	70.9759188846641
22766	0.070542	ENSG00000174306	ZHX3	5	70.8797595758555
28523	0.085329	ENSG00000100154	TTC28	6	70.3160707379672
45661	0.042691	ENSG00000144681	STAC	3	70.2724227588953
28574	0.014267	ENSG00000241484	ARHGAP8	1	70.0918202845728
15331	0.328792	ENSG00000116514	RNF19B	23	69.9530402199567
24615	0.38972	ENSG00000054793	ATP9A	27	69.2805090834445
38831	0.043455	ENSG00000116017	ARID3A	3	69.0369347600967
5056	0.043485	ENSG00000153721	CNKSR3	3	68.9893066574681
15384	0.087382	ENSG00000076555	ACACB	6	68.6640269162986
45693	0.349608	ENSG00000114861	FOXP1	24	68.6483146838745
12472	0.072969	ENSG00000138658	C4orf21	5	68.5222491743069
40742	0.014633	ENSG00000188687	SLC4A5	1	68.3386865304449
22546	0.653722	ENSG00000155313	USP25	44	67.3068980392277
5987	0.268911	ENSG00000172379	ARNT2	18	66.936644466013
48035	0.044837	ENSG00000198910	L1CAM	3	66.9090260276111
25293	0.344576	ENSG00000137075	RNF38	23	66.7486998514116
32971	0.195032	ENSG00000174891	RSRC1	13	66.655728290742
19958	0.660843	ENSG00000180530	NRIP1	44	66.581623774482
32934	0.227609	ENSG00000134815	DHX34	15	65.9024906747976
5632	0.701548	ENSG00000140526	ABHD2	46	65.5692839264028
4282	0.152635	ENSG00000100239	PPP6R2	10	65.515772922331
42512	0.153012	ENSG00000197818	SLC9A8	10	65.3543512927091
3550	0.061344	ENSG00000006740	ARHGAP44	4	65.2060511215441
25691	0.337533	ENSG00000059758	CDK17	22	65.1788121457754
11845	0.369519	ENSG00000075275	CELSR1	24	64.9492989535044
38439	0.046316	ENSG00000233493	TMEM238	3	64.7724328525779
49141	2.985239	ENSG00000113448	PDE4D	193	64.6514399684581
1884	0.325938	ENSG00000145216	FIP1L1	21	64.4294313642472
17992	0.140592	ENSG00000215041	NEURL4	9	64.0150221918744
35409	0.172369	ENSG00000152256	PDK1	11	63.8165795473664
44759	0.188237	ENSG00000164953	TMEM67	12	63.7494222708607
5971	0.580434	ENSG00000138193	PLCE1	37	63.7454043009197
32904	0.283318	ENSG00000143322	ABL2	18	63.5328500130595
622	0.063128	ENSG00000137802	MAPKBP1	4	63.3633253073121
15299	0.14208	ENSG00000132326	PER2	9	63.3445945945946
40365	0.300832	ENSG00000101057	MYBL2	19	63.15817466227
2093	0.095156	ENSG00000161395	PGAP3	6	63.0543528521586
25162	0.812358	ENSG00000104365	IKBKB	51	62.7802028169846
18867	1.270603	ENSG00000132383	RPA1	79	62.1752034270343
48802	1.065084	ENSG00000075151	EIF4G3	66	61.9669434523474
14290	0.342244	ENSG00000100014	SPECC1L	21	61.3597316534402
26218	0.3913	ENSG00000178209	PLEC	24	61.3340148223869
14308	0.342791	ENSG00000153406	NMRAL1	21	61.2618184258046
13107	0.032718	ENSG00000103647	CORO2B	2	61.1284308331805
50702	0.212728	ENSG00000170037	CNTROB	13	61.1109021849498
6550	0.032771	ENSG00000128849	CGNL1	2	61.0295688260962
51237	0.032992	ENSG00000141519	CCDC40	2	60.6207565470417
34842	0.082545	ENSG00000100629	CEP128	5	60.5730207765461
15677	0.412772	ENSG00000148110	HIATL1	25	60.5661236711792
24776	0.842671	ENSG00000100461	RBM23	51	60.5218406709143
37906	0.215627	ENSG00000165568	AKR1E2	13	60.2892958674006
41169	0.282196	ENSG00000080561	MID2	17	60.2418177436959
45128	0.0335	ENSG00000196724	ZNF418	2	59.7014925373134
20954	0.100622	ENSG00000152767	FARP1	6	59.6291069547415
10403	1.762765	ENSG00000113845	TIMMDC1	105	59.565512135764
21791	0.084013	ENSG00000084710	EFR3B	5	59.5145989311178
42049	0.13539	ENSG00000128908	INO80	8	59.0885589777679
45851	0.051075	ENSG00000215421	ZNF407	3	58.7371512481645
13528	0.102462	ENSG00000145996	CDKAL1	6	58.558294782456
15874	0.153694	ENSG00000083544	TDRD3	9	58.5579137767252
25248	0.687795	ENSG00000141002	TCF25	40	58.156863600346
29353	0.086321	ENSG00000148143	ZNF462	5	57.9233326768689
45980	0.051856	ENSG00000123154	WDR83	3	57.8525146559704
21453	0.069909	ENSG00000102452	NALCN	4	57.2172395542777
43584	0.139832	ENSG00000103126	AXIN1	8	57.2115109560043
46910	0.104963	ENSG00000103248	MTHFSD	6	57.1630002953422
2949	0.105485	ENSG00000149150	SLC43A1	6	56.8801251362753
41288	0.673346	ENSG00000082701	GSK3B	38	56.4345819237064
11197	0.035955	ENSG00000179361	ARID3B	2	55.6250869141983
35448	0.179918	ENSG00000101868	POLA1	10	55.580875732278
13475	0.054012	ENSG00000090975	PITPNM2	3	55.5432126194179
20712	0.090079	ENSG00000144061	NPHP1	5	55.5068328911289
31179	0.054142	ENSG00000167880	EVPL	3	55.409848177016
14654	0.090275	ENSG00000110427	C11orf41	5	55.386319579064
7605	0.651685	ENSG00000106070	GRB10	36	55.2414126456801
8951	0.145151	ENSG00000247185	SUZ12P	8	55.1150181535091
24736	0.52649	ENSG00000111271	ACAD10	29	55.0817679348136
951	0.018162	ENSG00000112182	BACH2	1	55.0600154168043
8142	0.054509	ENSG00000170175	CHRNB1	3	55.0367829165826
6683	0.182443	ENSG00000186635	ARAP1	10	54.8116397998279
17785	0.165042	ENSG00000103657	HERC1	9	54.5315737812193
45792	0.036759	ENSG00000155846	PPARGC1B	2	54.4084441905384
47673	0.091965	ENSG00000182957	SPATA13	5	54.3685097591475
2628	0.165566	ENSG00000133627	ACTR3B	9	54.358986748487
3044	0.257561	ENSG00000158079	PTPDC1	14	54.3560554587069
45488	0.092492	ENSG00000168952	STXBP6	5	54.0587294036241
43211	0.278406	ENSG00000172831	CES2	15	53.8781491778194
22468	1.10058	ENSG00000141568	FOXK2	59	53.6080975485653
38817	0.056101	ENSG00000171931	FBXW10	3	53.4749826206306
37531	0.056325	ENSG00000047365	ARAP2	3	53.2623169107856
23857	0.075125	ENSG00000157353	FUK	4	53.2445923460899
33074	0.018794	ENSG00000151651	ADAM8	1	53.2084707885495
36693	0.056414	ENSG00000141655	TNFRSF11A	3	53.1782890771794
46427	0.056697	ENSG00000064999	ANKS1A	3	52.91285253188
1277	0.321553	ENSG00000170921	TANC2	17	52.8684229349439
19109	0.113655	ENSG00000099139	PCSK5	6	52.7913422198759
20992	0.038307	ENSG00000141905	NFIC	2	52.2097788915864
26299	0.748138	ENSG00000196411	EPHB4	39	52.1294199733204
26350	0.153561	ENSG00000005007	UPF1	8	52.0965609757686
34596	0.250559	ENSG00000188735	TMEM120B	13	51.8839874041643
9865	0.058066	ENSG00000119686	FLVCR2	3	51.6653463300382
8728	2.405651	ENSG00000169398	PTK2	124	51.5452989648124
20338	0.194538	ENSG00000107902	LHPP	10	51.4038388386845
29867	0.272736	ENSG00000123908	EIF2C2	14	51.3316907192303
40838	0.116928	ENSG00000168234	TTC39C	6	51.3136288998358
46524	0.29414	ENSG00000156639	ZFAND3	15	50.9961242945536
16343	0.35313	ENSG00000213079	SCAF8	18	50.9727295896695
23438	0.804432	ENSG00000115652	UXS1	41	50.9676392783977
49020	0.177686	ENSG00000168778	TCTN2	9	50.6511486554934
1898	0.039508	ENSG00000221955	SLC12A8	2	50.622658702035
15570	0.31621	ENSG00000105486	LIG1	16	50.5992852850953
21849	0.079108	ENSG00000118369	USP35	4	50.5637862163119
25480	0.296743	ENSG00000127328	RAB3IP	15	50.5487913783981
36050	0.21792	ENSG00000105738	SIPA1L3	11	50.4772393538913
21245	0.873293	ENSG00000047644	WWC3	44	50.3840062842597
10945	0.079907	ENSG00000006459	JHDM1D	4	50.0581926489544
13736	0.300453	ENSG00000081377	CDC14B	15	49.924613833112
33354	0.140696	ENSG00000197779	ZNF81	7	49.7526582134531
6871	0.080881	ENSG00000172456	FGGY	4	49.4553727080526
25799	0.343873	ENSG00000131323	TRAF3	17	49.4368560485993
42811	0.162406	ENSG00000103319	EEF2K	8	49.2592638203022
32221	0.284243	ENSG00000130714	POMT1	14	49.2536315757996
12179	1.44306	ENSG00000077782	FGFR1	71	49.2010034232811
211	0.223809	ENSG00000164715	LMTK2	11	49.149051199907
18295	1.100916	ENSG00000111605	CPSF6	54	49.0500637650829
8461	0.326929	ENSG00000151461	UPF2	16	48.9402897876909
36622	0.225067	ENSG00000172493	AFF1	11	48.8743351979633
13476	0.102421	ENSG00000185697	MYBL1	5	48.818113472823
22690	0.041025	ENSG00000197381	ADARB1	2	48.750761730652
19541	0.061574	ENSG00000170325	PRDM10	3	48.7218631240459
13948	0.082163	ENSG00000118690	ARMC2	4	48.6837140805472
25351	0.391192	ENSG00000213995	CARKD	19	48.5695003987812
19434	2.903729	ENSG00000110880	CORO1C	141	48.5582504427927
50846	0.020622	ENSG00000205464	ATP6AP1L	1	48.4919018523906
12342	0.083424	ENSG00000171105	INSR	4	47.9478327579593
2462	0.396406	ENSG00000164983	TMEM65	19	47.9306569527202
40479	0.083751	ENSG00000131067	GGT7	4	47.7606237537462
4403	0.125894	ENSG00000086544	ITPKC	6	47.6591418177197
41951	0.75598	ENSG00000122557	HERPUD2	36	47.6203074155401
8730	0.210019	ENSG00000197563	PIGN	10	47.6147396187964
11422	0.084039	ENSG00000067601	PMS2P4	4	47.5969490355668
25942	0.084135	ENSG00000118420	UBE2CBP	4	47.5426398050752
9629	0.316946	ENSG00000172292	CERS6	15	47.3266739444574
2058	0.021184	ENSG00000088808	PPP1R13B	1	47.2054380664653
47651	0.148385	ENSG00000174564	IL20RB	7	47.1745796407993
46264	0.042416	ENSG00000150967	ABCB9	2	47.152018106375
37176	0.063737	ENSG00000155592	ZKSCAN2	3	47.0684217958172
25582	0.191854	ENSG00000138376	BARD1	9	46.9106716565722
9135	0.170645	ENSG00000105605	CACNG7	8	46.8809516833192
30363	2.401963	ENSG00000182752	PAPPA	112	46.628528416133
20272	0.665987	ENSG00000153046	CDYL	31	46.5474551305056
6932	0.516051	ENSG00000186001	LRCH3	24	46.5070312817919
42776	0.817354	ENSG00000011566	MAP4K3	38	46.4914834942999
42567	0.236847	ENSG00000173715	C11orf80	11	46.4434846124291
47990	0.217479	ENSG00000141298	SSH2	10	45.9814510826333
22516	0.304939	ENSG00000171681	ATF7IP	14	45.910821508564
28741	0.131397	ENSG00000254996	ANKHD1-EIF4EBP3	6	45.6631429941323
45286	0.920302	ENSG00000161800	RACGAP1	42	45.637193008382
26496	0.131588	ENSG00000090565	RAB11FIP3	6	45.59686293583
26835	0.1755	ENSG00000129566	TEP1	8	45.5840455840456
25502	0.065932	ENSG00000131759	RARA	3	45.5014257113390
14261	0.33051	ENSG00000163635	ATXN7	15	45.3844059181265
34889	0.11063	ENSG00000167889	MGAT5B	5	45.1956973696104
7416	0.133043	ENSG00000154358	OBSCN	6	45.0982013334035
50617	0.200274	ENSG00000068784	SRBD1	9	44.9384343449474
35057	0.312737	ENSG00000019995	ZRANB1	14	44.7660494281137
24970	0.022434	ENSG00000065717	TLE2	1	44.5751983596327
29974	0.157372	ENSG00000080298	RFX3	7	44.4805937523829
47331	2.24915	ENSG00000160209	PDXK	100	44.4612409132339
602	0.315144	ENSG00000123473	STIL	14	44.4241362678649
35659	0.2704	ENSG00000179151	EDC3	12	44.3786982248521
18223	0.225904	ENSG00000174989	FBXW8	10	44.2665911183512
1816	0.768643	ENSG00000135749	PCNXL2	34	44.2337990458509
46470	0.136172	ENSG00000070371	CLTCL1	6	44.0619216872779
15191	0.726719	ENSG00000110911	SLC11A2	32	44.0335260258780
11908	0.272588	ENSG00000152078	TMEM56	12	44.0224808135354
39478	0.045546	ENSG00000061938	TNK2	2	43.9116497606815
1552	0.091217	ENSG00000127511	SIN3B	4	43.8514750539921
28072	0.114025	ENSG00000109618	SEPSECS	5	43.8500328875247
10581	0.205253	ENSG00000187240	DYNC2H1	9	43.8483237760228
39924	0.114402	ENSG00000166133	RPUSD2	5	43.705529623608
27960	0.091831	ENSG00000197442	MAP3K5	4	43.5582755278719
33127	0.321558	ENSG00000144134	RABL2A	14	43.5380242444598
745	0.091926	ENSG00000140682	TGFB1I1	4	43.513260666188
47471	0.390873	ENSG00000135823	STX6	17	43.4923875529904
51606	0.046118	ENSG00000111252	SH2B3	2	43.3670150483542
8933	0.162016	ENSG00000119778	ATAD2B	7	43.2056093225360
8428	0.139751	ENSG00000163510	CWC22	6	42.9335031591903
40455	0.139902	ENSG00000099331	MYO9B	6	42.8871638718532
7748	0.889977	ENSG00000147459	DOCK5	38	42.6977326380345
17384	0.919448	ENSG00000156052	GNAQ	39	42.4167544004664
8471	0.188653	ENSG00000144535	DIS3L2	8	42.4058986605037
13455	0.188748	ENSG00000213047	DENND1B	8	42.3845550681332
42978	0.023613	ENSG00000188001	TPRG1	1	42.3495532122136
30001	0.070845	ENSG00000167972	ABCA3	3	42.3459665466864
29657	0.637692	ENSG00000086102	NFX1	27	42.3401893076909
20008	0.141755	ENSG00000141564	RPTOR	6	42.326549328066
36769	0.333756	ENSG00000173068	BNC2	14	41.9468114430902
37254	0.072189	ENSG00000114790	ARHGEF26	3	41.5575780243527
18836	0.024191	ENSG00000186472	PCLO	1	41.3376875697573
3452	0.048456	ENSG00000174669	SLC29A2	2	41.2745583622255
34424	2.942745	ENSG00000073921	PICALM	121	41.1180717323451
3685	0.122676	ENSG00000088854	C20orf194	5	40.7577684306629
46280	0.27003	ENSG00000088002	SULT2B1	11	40.7362144946858
9586	0.810735	ENSG00000144057	ST6GAL2	33	40.7038058058428
4668	0.172073	ENSG00000137822	TUBGCP4	7	40.6804088962243
47939	0.248651	ENSG00000005108	THSD7A	10	40.2170109913091
7873	0.074618	ENSG00000203995	ZYG11A	3	40.2047763274277
9482	0.671923	ENSG00000148308	GTF3C5	27	40.1831757507929
12994	0.448584	ENSG00000143363	PRUNE	18	40.1262639773153
39554	0.199794	ENSG00000189308	LIN54	8	40.0412424797541
36186	0.0756	ENSG00000140948	ZCCHC14	3	39.6825396825397
24114	0.481676	ENSG00000005100	DHX33	19	39.4456024381535
36179	0.076186	ENSG00000153208	MERTK	3	39.3773134171633
11243	1.092104	ENSG00000157399	ARSE	43	39.3735395163831
46114	0.178392	ENSG00000198879	SFMBT2	7	39.2394277770304
35676	0.102099	ENSG00000070366	SMG6	4	39.1776608977561
25110	0.331968	ENSG00000156273	BACH1	13	39.1604010025063
15971	0.153383	ENSG00000054611	TBC1D22A	6	39.1177640286081
4475	0.179117	ENSG00000145332	KLHL8	7	39.0806009479837
39467	0.282735	ENSG00000022567	SLC45A4	11	38.9056890728067
38843	0.671108	ENSG00000105701	FKBP8	26	38.7419014525233
30694	0.155292	ENSG00000136492	BRIP1	6	38.6368905030523
34794	1.632379	ENSG00000113360	DROSHA	63	38.5939784817129
4822	0.104093	ENSG00000162039	C16orf73	4	38.4271756986541
29462	0.078242	ENSG00000106078	COBL	3	38.3425781549551
8925	0.0522	ENSG00000168916	ZNF608	2	38.3141762452107
44874	0.130664	ENSG00000134444	KIAA1468	5	38.2660870630013
21528	0.07851	ENSG00000064655	EYA2	3	38.2116927779901
2898	0.497851	ENSG00000196323	ZBTB44	19	38.1640289966275
13537	0.026285	ENSG00000112139	MDGA1	1	38.0445120791326
31121	0.026302	ENSG00000136378	ADAMTS7	1	38.0199224393582
21777	0.210953	ENSG00000116731	PRDM2	8	37.9231392774694
29872	0.105642	ENSG00000075643	MOCOS	4	37.8637284413396
37533	0.132438	ENSG00000103042	SLC38A7	5	37.7535148522327
7696	0.397614	ENSG00000197323	TRIM33	15	37.7250298027735
19010	0.42465	ENSG00000135090	TAOK3	16	37.6780878370423
29885	1.619016	ENSG00000137106	GRHPR	61	37.6772064019133
20656	0.080021	ENSG00000173681	CXorf23	3	37.4901588333063
32599	0.080092	ENSG00000123191	ATP7B	3	37.4569245367827
6120	0.053583	ENSG00000232270	INTS4L2	2	37.3252710747812
35293	0.295745	ENSG00000198780	FAM169A	11	37.1942044666858
1373	0.215541	ENSG00000162337	LRP5	8	37.1159083422643
18544	0.107975	ENSG00000163517	HDAC11	4	37.0456124102802
19651	0.59452	ENSG00000072736	NFATC3	22	37.0046424005921
8477	0.216213	ENSG00000156374	PCGF6	8	37.0005503831870
17276	0.18961	ENSG00000134758	RNF138	7	36.917884077844
19071	0.487799	ENSG00000110851	PRDM4	18	36.9004446503580
4940	0.46292	ENSG00000162885	B3GALNT2	17	36.7234079322561
39319	0.054614	ENSG00000197283	SYNGAP1	2	36.6206467206211
35989	0.273378	ENSG00000169519	METTL15	10	36.5793882463110
12399	0.054703	ENSG00000157542	KCNJ6	2	36.5610661206881
16685	0.054761	ENSG00000067798	NAV3	2	36.5223425430507
40179	0.385156	ENSG00000168014	C2CD3	14	36.3489079749504
17099	0.110397	ENSG00000144711	IQSEC1	4	36.2328686467929
6096	0.221463	ENSG00000167280	ENGASE	8	36.1234156495667
4481	0.332484	ENSG00000182240	BACE2	12	36.0919623199913
20263	0.665657	ENSG00000175115	PACS1	24	36.0546046988164
7244	0.195343	ENSG00000173517	PEAK1	7	35.8344040994558
48481	0.083737	ENSG00000120519	SLC10A7	3	35.8264566440164
50213	0.02793	ENSG00000100206	DMC1	1	35.8037952022914
23376	0.083848	ENSG00000060069	CTDP1	3	35.7790287186337
42817	0.392612	ENSG00000169902	TPST1	14	35.6586146118814
21601	0.366089	ENSG00000152990	GPR125	13	35.5104906184015
42523	0.112699	ENSG00000099725	PRKY	4	35.4927727841418
27980	0.620175	ENSG00000091127	PUS7	22	35.4738581851897
27801	0.169152	ENSG00000130956	HABP4	6	35.4710556186152
43160	0.339193	ENSG00000082512	TRAF5	12	35.3780885808375
38942	0.198062	ENSG00000204116	CHIC1	7	35.3424685199584
10864	0.369617	ENSG00000148516	ZEB1	13	35.1715424344659
42144	0.113822	ENSG00000096968	JAK2	4	35.1425910632391
14659	0.569596	ENSG00000164818	HEATR2	20	35.112606127852
16933	0.370713	ENSG00000130164	LDLR	13	35.067559001168
9845	0.199648	ENSG00000089123	TASP1	7	35.0617086071486
3741	0.142808	ENSG00000047579	DTNBP1	5	35.0120441431853
17074	0.057189	ENSG00000167680	SEMA6B	2	34.9717603035549
16708	0.143063	ENSG00000162695	SLC30A7	5	34.9496375722584
18102	0.200423	ENSG00000101473	ACOT8	7	34.9261312324434
33334	0.05736	ENSG00000188385	JAKMIP3	2	34.8675034867504
45143	0.34497	ENSG00000184863	RBM33	12	34.7856335333507
7414	0.690593	ENSG00000078902	TOLLIP	24	34.7527414844923
48128	0.316709	ENSG00000160087	UBE2J2	11	34.7321989586655
40615	0.115781	ENSG00000132394	EEFSEC	4	34.5479828296525
43853	0.144804	ENSG00000141084	RANBP10	5	34.5294328885942
45202	0.087342	ENSG00000144642	RBMS3	3	34.3477364841657
16970	0.612113	ENSG00000071539	TRIP13	21	34.3073909555915
47892	0.058339	ENSG00000167281	RBFOX3	2	34.2823839969831
6759	0.029503	ENSG00000116106	EPHA4	1	33.8948581500186
37382	0.295335	ENSG00000087157	PGS1	10	33.859854064029
26212	0.266997	ENSG00000010017	RANBP9	9	33.7082439128530
40631	0.148367	ENSG00000154240	CEP112	5	33.700216355389
48640	0.415442	ENSG00000120910	PPP3CC	14	33.6990482425946
34385	0.831923	ENSG00000050748	MAPK9	28	33.6569610408656
40603	0.089142	ENSG00000188321	ZNF559	3	33.6541697516322
8511	0.178703	ENSG00000176826	FKBP9L	6	33.5752617471447
35178	0.685936	ENSG00000075711	DLG1	23	33.5308250332393
8605	0.360021	ENSG00000120539	MASTL	12	33.3313890023082
31869	0.090017	ENSG00000100150	DEPDC5	3	33.3270382261128
48473	0.060054	ENSG00000162413	KLHL21	2	33.3033603090552
26319	0.332333	ENSG00000181192	DHTKD1	11	33.0993310926089
8582	0.393059	ENSG00000138759	FRAS1	13	33.0739151119806
7947	0.634963	ENSG00000138802	SEC24B	21	33.0727932178725
50187	0.090772	ENSG00000167535	CACNB3	3	33.0498391574494
27112	0.151346	ENSG00000175711	B3GNTL1	5	33.036882375484
23927	0.454061	ENSG00000196914	ARHGEF12	15	33.035208925673
22238	0.548896	ENSG00000141376	BCAS3	18	32.7930974173614
4111	0.152869	ENSG00000058056	USP13	5	32.7077432311325
44796	0.092249	ENSG00000105298	C19orf29	3	32.5206777309239
19056	0.153887	ENSG00000179454	KLHL28	5	32.4913735403250
28104	1.109932	ENSG00000103222	ABCC1	36	32.4344194058735
33679	0.431859	ENSG00000181222	POLR2A	14	32.4179882785817
10353	0.185404	ENSG00000105705	SUGP1	6	32.3617613427974
50776	0.309844	ENSG00000133103	COG6	10	32.2743057796827
41981	0.809055	ENSG00000048991	R3HDM1	26	32.136257732787
51617	0.37345	ENSG00000065882	TBC1D1	12	32.1328156379703
27400	1.24628	ENSG00000106771	C9orf5	40	32.095516256379
39858	0.344993	ENSG00000142046	TMEM91	11	31.8847049070561
3718	0.377305	ENSG00000156958	GALK2	12	31.80450828905
40810	0.723743	ENSG00000157954	WIPI2	23	31.7792365522015
23689	0.347468	ENSG00000106829	TLE4	11	31.6575914904394
975	0.189707	ENSG00000154122	ANKH	6	31.6277206428861
4625	1.552665	ENSG00000196510	ANAPC7	49	31.5586427207414
3137	0.445291	ENSG00000109381	ELF2	14	31.4401144420166
13923	0.381807	ENSG00000185420	SMYD3	12	31.4294918636903
40861	0.222735	ENSG00000163960	UBXN7	7	31.4274810873908
31297	0.35124	ENSG00000163625	WDFY3	11	31.3176175834187
15334	0.096403	ENSG00000196405	EVL	3	31.1193635052851
5259	0.676104	ENSG00000148634	HERC4	21	31.0603102481275
47619	0.322801	ENSG00000157764	BRAF	10	30.9788383555193
25807	2.907996	ENSG00000083857	FAT1	89	30.6052690581418
42240	0.065417	ENSG00000148814	LRRC27	2	30.5730926211841
3677	0.360796	ENSG00000005483	MLL5	11	30.4881428840675
25613	0.492892	ENSG00000130939	UBE4B	15	30.432630271946
5254	0.525918	ENSG00000105953	OGDH	16	30.4229936986374
45930	0.427469	ENSG00000196935	SRGAP1	13	30.4115620080053
41039	0.164598	ENSG00000204564	C6orf136	5	30.3770398182238
19883	0.197571	ENSG00000122912	SLC25A16	6	30.3688294334695
35357	0.528427	ENSG00000007392	LUC7L	16	30.2785436777455
43953	0.099152	ENSG00000197312	DDI2	3	30.2565757624657
5688	1.653593	ENSG00000176915	ANKLE2	50	30.2371865386464
27992	0.629381	ENSG00000188372	ZP3	19	30.1883914512831
16191	0.033132	ENSG00000148288	GBGT1	1	30.1823010986358
46481	0.099473	ENSG00000184922	FMNL1	3	30.1589376011581
7130	0.797226	ENSG00000117682	DHDDS	24	30.10438696179
1906	1.063318	ENSG00000102181	CD99L2	32	30.0944778514048
29304	0.332507	ENSG00000177463	NR2C2	10	30.0745548214023
45313	0.066655	ENSG00000142784	WDTC1	2	30.0052509189108
40984	0.267123	ENSG00000204764	RANBP17	8	29.9487502012182
33964	0.167463	ENSG00000204946	ZNF783	5	29.8573416217314
42957	0.033512	ENSG00000251595	ABCA11P	1	29.84005729291
17421	0.234985	ENSG00000175662	TOM1L2	7	29.7891354767326
10292	0.033581	ENSG00000172159	FRMD3	1	29.7787439325809
22694	0.403323	ENSG00000087095	NLK	12	29.7528283782477
15480	1.178423	ENSG00000123066	MED13L	35	29.7007101864101
216	0.03367	ENSG00000185761	ADAMTSL5	1	29.7000297000297
38849	0.135225	ENSG00000150456	N6AMT2	4	29.580329081161
29330	0.473997	ENSG00000139154	AEBP2	14	29.5360519159404
2203	0.033875	ENSG00000171962	LRRC48	1	29.520295202952
13440	0.101819	ENSG00000196357	ZNF565	3	29.4640489496067
38617	0.340238	ENSG00000187741	FANCA	10	29.3911908722718
46855	0.034159	ENSG00000158321	AUTS2	1	29.2748616762786
13667	0.308369	ENSG00000103197	TSC2	9	29.1858131005386
2635	0.721855	ENSG00000140538	NTRK3	21	29.0917150951368
20146	0.481669	ENSG00000107771	FAM190B	14	29.0656031424069
3107	0.207081	ENSG00000100479	POLE2	6	28.9741695278659
10846	0.103696	ENSG00000186567	CEACAM19	3	28.9307205678136
43224	0.138349	ENSG00000068650	ATP11A	4	28.9123882355492
6348	0.382472	ENSG00000006607	FARP2	11	28.7602752619800
14651	14.748425	ENSG00000198363	ASPH	424	28.7488325024537
13005	0.243556	ENSG00000062822	POLD1	7	28.7408234656506
5016	0.278526	ENSG00000070269	C14orf101	8	28.7226327165148
30834	0.20937	ENSG00000174485	DENND4A	6	28.6574007737498
35124	0.280005	ENSG00000127419	TMEM175	8	28.5709183764576
30607	0.316148	ENSG00000132549	VPS13B	9	28.4676796943204
34828	0.421923	ENSG00000118217	ATF6	12	28.4412084669478
33622	0.598458	ENSG00000143624	INTS3	17	28.4063376210194
31716	0.529142	ENSG00000177200	CHD9	15	28.3477781011524
11774	0.317997	ENSG00000072518	MARK2	9	28.3021537939037
5068	1.06414	ENSG00000115392	FANCL	30	28.1917792771628
19450	1.953553	ENSG00000048828	FAM120A	55	28.1538304822034
9583	0.854009	ENSG00000183576	SETD3	24	28.1027483316921
36649	3.030067	ENSG00000075223	SEMA3C	85	28.0521849846885
112	0.071456	ENSG00000178852	C17orf57	2	27.9892521271832
40187	0.178744	ENSG00000133424	LARGE	5	27.9729669247639
21196	1.541806	ENSG00000173482	PTPRM	43	27.8893712957402
33619	4.414709	ENSG00000015479	MATR3	123	27.8614060405793
2116	0.071905	ENSG00000142197	DOPEY2	2	27.8144774355052
31961	0.360375	ENSG00000163848	ZNF148	10	27.7488727020465
11191	0.324945	ENSG00000122512	PMS2	9	27.6969948760559
39135	0.289176	ENSG00000141736	ERBB2	8	27.6648131241873
20823	0.144595	ENSG00000081386	ZNF510	4	27.6634738407275
19364	0.108497	ENSG00000162063	CCNF	3	27.6505341161507
1705	0.072444	ENSG00000205356	TECPR1	2	27.6075313345481
2822	0.510211	ENSG00000149658	YTHDF1	14	27.4396279186454
27625	0.036476	ENSG00000170873	MTSS1	1	27.4152867638995
6844	0.146175	ENSG00000197024	ZNF398	4	27.3644604070463
23040	1.060188	ENSG00000126214	KLC1	29	27.3536391658838
42203	0.073238	ENSG00000213020	ZNF611	2	27.3082279690871
10522	0.258347	ENSG00000184056	VPS33B	7	27.0953407626177
13958	0.665778	ENSG00000090863	GLG1	18	27.0360390400404
41497	0.186998	ENSG00000132600	PRMT7	5	26.7382538850683
41785	0.375235	ENSG00000198839	ZNF277	10	26.6499660212933
10904	0.150503	ENSG00000141404	GNAL	4	26.5775433047846
22319	0.339631	ENSG00000215790	SLC35E2	9	26.4993478216064
50132	0.151178	ENSG00000196418	ZNF124	4	26.4588762915239
14359	1.059781	ENSG00000137819	PAQR5	28	26.4205529255573
28288	0.189412	ENSG00000159263	SIM2	5	26.3974827360463
21561	0.456169	ENSG00000143376	SNX27	12	26.3060400860208
2758	0.152099	ENSG00000008083	JARID2	4	26.2986607407018
13074	1.484786	ENSG00000130414	NDUFA10	39	26.266411455927
32025	0.380808	ENSG00000125447	GGA3	10	26.2599525220058
20705	0.572861	ENSG00000165219	GAPVD1	15	26.1843623496799
236	0.459364	ENSG00000163697	APBB2	12	26.1230745117162
5769	0.462484	ENSG00000176946	THAP4	12	25.9468435664801
17054	0.19272	ENSG00000105429	MEGF8	5	25.9443752594438
32458	0.346913	ENSG00000114331	ACAP2	9	25.9431038906008
15434	0.154201	ENSG00000123094	RASSF8	4	25.9401690002010
9352	0.077299	ENSG00000196876	SCN8A	2	25.8735559321595
34441	0.038731	ENSG00000116117	PARD3B	1	25.8191113061888
11985	1.013791	ENSG00000100030	MAPK1	26	25.6463117151365
10828	0.312596	ENSG00000123143	PKN1	8	25.5921380951772
42932	0.625478	ENSG00000184465	WDR27	16	25.5804360824841
18065	0.860446	ENSG00000167601	AXL	22	25.5681355947962
50336	0.234765	ENSG00000136111	TBC1D4	6	25.557472365983
29624	0.156518	ENSG00000186312	CA5BP1	4	25.5561660639671
13587	0.196069	ENSG00000124429	POF1B	5	25.5012266089999
16304	0.15704	ENSG00000160584	SIK3	4	25.4712175241977
16647	0.274983	ENSG00000090020	SLC9A1	7	25.4561191055447
4780	0.236027	ENSG00000116786	PLEKHM2	6	25.4208204993497
5021	0.789302	ENSG00000012048	BRCA1	20	25.3388436872072
50300	1.744166	ENSG00000115760	BIRC6	44	25.2269566084880
32298	0.118956	ENSG00000124523	SIRT5	3	25.2194088570564
20097	0.358839	ENSG00000090615	GOLGA3	9	25.0808858568885
21715	0.679368	ENSG00000074657	ZNF532	17	25.0232569093628
19747	0.040041	ENSG00000049769	PPP1R3F	1	24.9744012387303
2575	0.040061	ENSG00000144857	BOC	1	24.9619330520956
19114	1.162937	ENSG00000168522	FNTA	29	24.9368624439673
9041	0.521803	ENSG00000144040	SFXN5	13	24.9136168247404
5978	0.080946	ENSG00000072840	EVC	2	24.7078299112989
50340	0.324338	ENSG00000083290	ULK2	8	24.6656265994117
14410	0.446079	ENSG00000162236	STX5	11	24.6593092254959
48140	0.202849	ENSG00000154803	FLCN	5	24.6488767506865
7924	0.285339	ENSG00000110080	ST3GAL4	7	24.532223075009
14986	0.122382	ENSG00000151229	SLC2A13	3	24.5134088346325
30315	0.326603	ENSG00000196214	ZNF766	8	24.4945698600442
5086	0.245842	ENSG00000108799	EZH1	6	24.4059192489485
14381	0.574778	ENSG00000111087	GLI1	14	24.3572300957935
10545	0.452479	ENSG00000156671	SAMD8	11	24.3105204882437
26387	0.123451	ENSG00000225190	PLEKHM1	3	24.3011397234530
10322	0.08249	ENSG00000147912	FBXO10	2	24.2453630743120
2275	0.206499	ENSG00000103047	TMCO7	5	24.2131923157013
5572	1.871267	ENSG00000115464	USP34	45	24.0478777213514
14474	0.166396	ENSG00000100084	HIRA	4	24.0390393999856
24050	0.041608	ENSG00000225485	ARHGAP23	1	24.0338396462219
31574	0.585235	ENSG00000162600	OMA1	14	23.9220142335985
47048	0.29265	ENSG00000155252	PI4K2A	7	23.9193575943960
30132	0.376986	ENSG00000182150	C9orf102	9	23.8735655966004
45162	0.251882	ENSG00000173218	VANGL1	6	23.8206779364941
18107	0.125999	ENSG00000164038	SLC9B2	3	23.8097127754982
15957	0.589063	ENSG00000143476	DTL	14	23.7665580761311
36064	0.379023	ENSG00000107862	GBF1	9	23.7452608416903
15746	0.632037	ENSG00000141562	NARF	15	23.7327877956512
6988	0.674311	ENSG00000102893	PHKB	16	23.7279237621810
27866	0.464003	ENSG00000188352	KIAA1797	11	23.7067432753668
36265	0.680342	ENSG00000130723	PRRC2B	16	23.5175838034400
21542	0.212677	ENSG00000167670	CHAF1A	5	23.5098294596971
42117	0.127815	ENSG00000136114	THSD1	3	23.4714235418378
4010	0.213147	ENSG00000119685	TTLL5	5	23.4579890873435
40956	0.12837	ENSG00000176715	ACSF3	3	23.3699462491236
42895	0.470774	ENSG00000171311	EXOSC1	11	23.3657763597820
23825	0.17156	ENSG00000112541	PDE10A	4	23.3154581487526
44095	0.386255	ENSG00000066629	EML1	9	23.3006692470000
28604	0.085871	ENSG00000128881	TTBK2	2	23.2907500786063
5886	2.49833	ENSG00000086666	ZFAND6	58	23.2155079593168
48874	0.215806	ENSG00000122484	RPAP2	5	23.1689573042455
6082	0.086351	ENSG00000071205	ARHGAP10	2	23.1612835983370
32752	0.432324	ENSG00000196792	STRN3	10	23.1308000481121
35153	0.086934	ENSG00000160199	PKNOX1	2	23.0059585432627
10035	0.478398	ENSG00000148399	WDR85	11	22.9934071630734
44232	1.088895	ENSG00000125257	ABCC4	25	22.9590548216311
50398	0.740749	ENSG00000186141	POLR3C	17	22.9497441103532
9875	0.174353	ENSG00000007545	CRAMP1L	4	22.9419625701881
21979	0.087409	ENSG00000151687	ANKAR	2	22.8809390337379
45022	1.005912	ENSG00000143641	GALNT2	23	22.8648231654459
46407	0.39439	ENSG00000074211	PPP2R2C	9	22.8200512183372
10870	0.131978	ENSG00000100319	ZMAT5	3	22.7310612374790
22994	0.707117	ENSG00000105186	ANKRD27	16	22.6270900006647
39312	0.442163	ENSG00000159217	IGF2BP1	10	22.6160940648584
7365	0.754183	ENSG00000132142	ACACA	17	22.5409482844349
25724	1.38218	ENSG00000239900	ADSL	31	22.4283378431174
1460	0.178642	ENSG00000116962	NID1	4	22.3911510171180
47946	0.402324	ENSG00000148300	REXO4	9	22.3700301249739
29922	0.044751	ENSG00000127616	SMARCA4	1	22.3458693660477
33237	1.477242	ENSG00000204634	TBC1D8	33	22.3389261881263
33264	4.452135	ENSG00000078369	GNB1	99	22.2365224774181
22273	0.044976	ENSG00000102780	DGKH	1	22.2340803984347
37370	1.758658	ENSG00000113924	HGD	39	22.1760001091742
12841	0.678039	ENSG00000014138	POLA2	15	22.1226212651485
2023	0.181033	ENSG00000165861	ZFYVE1	4	22.0954190672419
10887	0.045274	ENSG00000102362	SYTL4	1	22.0877324733843
38630	0.679816	ENSG00000138750	NUP54	15	22.0647940030832
9115	0.227052	ENSG00000196498	NCOR2	5	22.0213871712207
50317	0.136275	ENSG00000006432	MAP3K9	3	22.0143093010457
26765	0.409009	ENSG00000197912	SPG7	9	22.0044057710222
17835	0.409025	ENSG00000105810	CDK6	9	22.0035450155858
19409	0.181836	ENSG00000141052	MYOCD	4	21.9978442112673
25255	0.318921	ENSG00000157985	AGAP1	7	21.9490093157867
49333	0.045579	ENSG00000152270	PDE3B	1	21.9399284758332
19052	0.137135	ENSG00000139083	ETV6	3	21.8762533270135
12445	0.503331	ENSG00000157450	RNF111	11	21.8544059475772
22616	0.045836	ENSG00000156509	FBXO43	1	21.8169124705472
6776	1.103731	ENSG00000078808	SDF4	24	21.7444286696668
42378	0.322698	ENSG00000184347	SLIT3	7	21.6921084109601
50333	0.322847	ENSG00000107263	RAPGEF1	7	21.6820970924308
17399	0.507732	ENSG00000055147	FAM114A2	11	21.6649728596976
16216	0.230891	ENSG00000166025	AMOTL1	5	21.6552399184031
32902	0.092536	ENSG00000132793	LPIN3	2	21.6132099939483
1923	0.139016	ENSG00000101236	RNF24	3	21.5802497554238
44903	0.324827	ENSG00000114026	OGG1	7	21.5499327334243
25466	0.83587	ENSG00000135945	REV1	18	21.5344491368275
29309	0.04645	ENSG00000136449	MYCBPAP	1	21.5285252960172
8692	0.186181	ENSG00000162430	SEPN1	4	21.4844694141722
5110	0.232809	ENSG00000105339	DENND3	5	21.4768329403073
41867	0.420317	ENSG00000181827	RFX7	9	21.4124101570957
28281	0.654136	ENSG00000150527	CTAGE5	14	21.4022772022943
16097	0.701686	ENSG00000101079	NDRG3	15	21.3770831967575
51589	0.375083	ENSG00000055483	USP36	8	21.3286126004111
17539	0.751844	ENSG00000102910	LONP2	16	21.2810104223749
37739	0.613923	ENSG00000143801	PSEN2	13	21.1752939700907
26070	0.236365	ENSG00000189339	SLC35E2B	5	21.1537241131301
4643	0.425534	ENSG00000002919	SNX11	9	21.1498963655078
21916	0.047293	ENSG00000104885	DOT1L	1	21.1447782969996
36969	0.568379	ENSG00000175387	SMAD2	12	21.1126730579420
435	0.189557	ENSG00000040199	PHLPP2	4	21.1018321665779
17598	0.474224	ENSG00000168077	SCARA3	10	21.0870812105672
9491	0.142895	ENSG00000140750	ARHGAP17	3	20.9944364743343
22995	0.286187	ENSG00000137275	RIPK1	6	20.9653128898238
25517	0.1908	ENSG00000178607	ERN1	4	20.9643605870021
15367	0.814247	ENSG00000178691	SUZ12	17	20.8781856119826
1553	1.248022	ENSG00000162496	DHRS3	26	20.8329660855337
5476	0.096009	ENSG00000141384	TAF4B	2	20.8313803914216
4361	0.096057	ENSG00000100354	TNRC6B	2	20.8209708818722
20744	0.192383	ENSG00000158545	ZC3H18	4	20.7918579084431
23271	0.048155	ENSG00000138834	MAPK8IP3	1	20.7662755684768
27422	0.145068	ENSG00000101745	ANKRD12	3	20.6799569856895
28342	0.145102	ENSG00000160293	VAV2	3	20.6751113010158
49109	0.14522	ENSG00000141664	ZCCHC2	3	20.6583115273378
6971	1.695114	ENSG00000136247	ZDHHC4	35	20.6475788649023
5318	0.194004	ENSG00000166689	PLEKHA7	4	20.6181315849158
3388	0.145605	ENSG00000152782	PANK1	3	20.6036880601628
14646	0.145801	ENSG00000073282	TP63	3	20.575990562479
42048	0.146064	ENSG00000006704	GTF2IRD1	3	20.5389418337167
49504	0.535831	ENSG00000157637	SLC38A10	11	20.528860778865
38977	0.097554	ENSG00000132004	FBXW9	2	20.5014658548086
10401	0.341758	ENSG00000100485	SOS2	7	20.4823296016480
31317	0.48841	ENSG00000196365	LONP1	10	20.4746012571405
25571	0.048918	ENSG00000140025	EFCAB11	1	20.4423729506521
10551	0.097851	ENSG00000099991	CABIN1	2	20.4392392515151
26997	0.9313	ENSG00000132680	KIAA0907	19	20.4015891764201
14360	0.147416	ENSG00000081014	AP4E1	3	20.3505725294405
32138	0.395269	ENSG00000114316	USP4	8	20.2393812821142
43474	0.099263	ENSG00000185252	ZNF74	2	20.1484944037557
6267	4.076408	ENSG00000089006	SNX5	82	20.115748963303
48279	0.14972	ENSG00000040531	CTNS	3	20.0374031525514
51228	0.100232	ENSG00000110031	LPXN	2	19.9537073988347
29652	0.351252	ENSG00000111203	ITFG2	7	19.9287121496817
15505	0.652625	ENSG00000079974	RABL2B	13	19.9195556406819
25749	0.100444	ENSG00000112276	BVES	2	19.9115925291705
32861	0.251136	ENSG00000113761	ZNF346	5	19.9095310907237
12633	0.050315	ENSG00000161133	USP41	1	19.8747888303687
3252	0.403274	ENSG00000110013	SIAE	8	19.8376290065811
40267	0.151847	ENSG00000155542	C5orf35	3	19.7567288125547
3936	0.050631	ENSG00000173210	ABLIM3	1	19.7507455906460
26400	0.457249	ENSG00000151693	ASAP2	9	19.6829298697209
37440	1.982743	ENSG00000136205	TNS3	39	19.6697201805781
22206	0.356995	ENSG00000101152	DNAJC5	7	19.6081177607530
26966	1.12494	ENSG00000143164	DCAF6	22	19.5565985741462
3914	0.358237	ENSG00000185658	BRWD1	7	19.5401368367868
37908	0.256016	ENSG00000135049	AGTPBP1	5	19.5300293731642
23462	0.615288	ENSG00000149177	PTPRJ	12	19.5030619807310
1444	0.512909	ENSG00000106780	MEGF9	10	19.4966358554831
22569	0.153914	ENSG00000176809	LRRC37A3	3	19.4914042907078
49916	0.051366	ENSG00000133121	STARD13	1	19.4681306700931
12940	0.154119	ENSG00000129219	PLD2	3	19.4654779748117
16766	0.257278	ENSG00000092978	GPATCH2	5	19.4342306765444
3288	0.620077	ENSG00000171634	BPTF	12	19.3524352620723
42947	0.620572	ENSG00000139370	SLC15A4	12	19.3369987688777
39097	0.051828	ENSG00000124549	BTN2A3P	1	19.2945897970209
13532	0.62359	ENSG00000095059	DHPS	12	19.2434131400439
2053	0.260349	ENSG00000167522	ANKRD11	5	19.2049902246600
23906	0.416873	ENSG00000113300	CNOT6	8	19.1904968659520
4800	0.156552	ENSG00000067208	EVI5	3	19.1629618273800
40832	0.680096	ENSG00000157600	TMEM164	13	19.1149484778619
12275	0.104872	ENSG00000151338	MIPOL1	2	19.0708673430468
5918	0.734506	ENSG00000172340	SUCLG2	14	19.0604297310029
2952	0.157793	ENSG00000115221	ITGB6	3	19.0122502265626
22321	0.105245	ENSG00000116761	CTH	2	19.0032780654663
37318	0.421149	ENSG00000070614	NDST1	8	18.9956523700638
50277	0.263445	ENSG00000074755	ZZEF1	5	18.9792935906926
3121	0.422486	ENSG00000069943	PIGB	8	18.9355386924064
39543	0.105722	ENSG00000134463	ECHDC3	2	18.9175384498969
18461	0.740748	ENSG00000150403	TMCO3	14	18.8998147818151
14073	0.158781	ENSG00000161021	MAML1	3	18.8939482683696
36489	0.371201	ENSG00000177302	TOP3A	7	18.8577078186751
12856	2.336845	ENSG00000104067	TJP1	44	18.8288055048580
28583	0.531718	ENSG00000011275	RNF216	10	18.8069615849003
24072	1.383355	ENSG00000104660	LEPROTL1	26	18.7948863451536
36312	0.266498	ENSG00000175198	PCCA	5	18.7618668808021
6626	0.266649	ENSG00000136478	TEX2	5	18.7512422698004
42954	0.320077	ENSG00000106459	NRF1	6	18.7454893666212
11400	0.427978	ENSG00000135801	TAF5L	8	18.6925496170364
8401	0.10757	ENSG00000003989	SLC7A2	2	18.5925443896997
50258	0.430327	ENSG00000115459	ELMOD3	8	18.5905137256087
48978	0.161996	ENSG00000198799	LRIG2	3	18.5189757771797
32053	0.541515	ENSG00000105063	PPP6R1	10	18.4667091400977
12492	0.488208	ENSG00000124535	WRNIP1	9	18.4347655097827
18406	0.108693	ENSG00000181045	SLC26A11	2	18.4004489709549
3389	0.32618	ENSG00000125485	DDX31	6	18.3947513642774
21348	2.881626	ENSG00000001084	GCLC	53	18.3923937388127
28756	0.054506	ENSG00000160298	C21orf58	1	18.3466040435915
46394	1.037304	ENSG00000109685	WHSC1	19	18.3167133260838
14721	0.27333	ENSG00000132906	CASP9	5	18.2929060110489
42262	0.05484	ENSG00000132122	SPATA6	1	18.2348650619985
14291	0.770283	ENSG00000140694	PARN	14	18.1751382284173
17660	0.055026	ENSG00000001617	SEMA3F	1	18.1732272016865
25683	0.385904	ENSG00000065328	MCM10	7	18.1392263360836
26021	0.220821	ENSG00000176225	RTTN	4	18.1142192092238
26251	0.22119	ENSG00000118922	KLF12	4	18.08400018084
47458	0.387485	ENSG00000165338	HECTD2	7	18.0652154276940
12782	0.166102	ENSG00000119720	C14orf102	3	18.0611913161792
14636	0.111018	ENSG00000123104	ITPR2	2	18.0150966509935
35056	0.111107	ENSG00000156650	KAT6B	2	18.0006660246429
48689	0.055805	ENSG00000135678	CPM	1	17.9195412597437
11217	0.167449	ENSG00000144504	ANKMY1	3	17.9159027524799
31698	0.390998	ENSG00000120029	C10orf76	7	17.9029048741937
6213	0.393191	ENSG00000167693	NXN	7	17.803052460509
45761	0.786388	ENSG00000126858	RHOT1	14	17.8029166263982
4411	0.394123	ENSG00000166348	USP54	7	17.7609527989993
5358	0.281665	ENSG00000100258	LMF2	5	17.7515843289014
5201	0.507069	ENSG00000131746	TNS4	9	17.7490637368879
36628	0.112721	ENSG00000183579	ZNRF3	2	17.7429227916715
3844	0.112816	ENSG00000118276	B4GALT6	2	17.7279818465466
39504	0.395137	ENSG00000135365	PHF21A	7	17.7153746675204
16338	0.849562	ENSG00000117713	ARID1A	15	17.6561569373395
50858	0.05678	ENSG00000165259	HDX	1	17.6118351532230
29847	0.283919	ENSG00000183530	PRR14L	5	17.6106565604979
43934	0.341184	ENSG00000114268	PFKFB4	6	17.5858187957231
14687	0.113729	ENSG00000124574	ABCC10	2	17.5856641665714
14981	0.910933	ENSG00000157800	SLC37A3	16	17.5644092375619
43683	0.113919	ENSG00000155034	FBXL18	2	17.5563338863579
33002	0.171055	ENSG00000173064	C12orf51	3	17.5382187015872
48153	0.114211	ENSG00000174373	RALGAPA1	2	17.5114481092014
7488	0.171334	ENSG00000137821	LRRC49	3	17.5096594954883
50127	0.514222	ENSG00000106462	EZH2	9	17.5021683241868
33366	0.057142	ENSG00000176658	MYO1D	1	17.5002625039376
23334	0.229295	ENSG00000196233	LCOR	4	17.4447763797728
41088	0.172617	ENSG00000119537	KDSR	3	17.3795165018509
41363	0.057589	ENSG00000166669	ATF7IP2	1	17.3644272343677
10351	0.288306	ENSG00000125695	STRADA	5	17.3426845088205
33447	1.444088	ENSG00000134882	UBAC2	25	17.3119643678225
271	0.0578	ENSG00000135697	BCMO1	1	17.3010380622837
11296	0.347201	ENSG00000180376	CCDC66	6	17.2810562181561
29369	2.435482	ENSG00000148120	C9orf3	42	17.2450463604330
27558	0.406062	ENSG00000136643	RPS6KC1	7	17.2387467923618
47969	0.174557	ENSG00000173611	SCAI	3	17.1863631936846
14114	0.233384	ENSG00000196313	POM121	4	17.1391355020053
4216	0.116767	ENSG00000136895	GARNL3	2	17.1281269536770
25042	0.467322	ENSG00000169032	MAP2K1	8	17.1188174320918
36976	0.759583	ENSG00000134954	ETS1	13	17.1146536981475
47703	0.29231	ENSG00000196505	GDAP2	5	17.1051281174096
12865	0.11705	ENSG00000155974	GRIP1	2	17.0867150790261
11538	0.058613	ENSG00000179242	CDH4	1	17.0610615392490
6933	1.055736	ENSG00000152683	SLC30A6	18	17.0497169746982
49152	0.41072	ENSG00000186260	MKL2	7	17.0432411375146
7989	0.117388	ENSG00000164045	CDC25A	2	17.0375166115787
46288	0.117534	ENSG00000068971	PPP2R5B	2	17.0163527149591
14367	0.942745	ENSG00000168256	NKIRAS2	16	16.9717155752616
39519	1.650954	ENSG00000077684	PHF17	28	16.9598910690425
31998	0.058982	ENSG00000125731	SH2D3A	1	16.9543250483198
22905	0.354391	ENSG00000115183	TANC1	6	16.9304525227785
50596	0.059111	ENSG00000105963	ADAP1	1	16.9173250325659
50628	0.355027	ENSG00000126216	TUBGCP3	6	16.9001230892298
28056	0.295858	ENSG00000135213	POM121C	5	16.8999993240000
6142	0.355327	ENSG00000123643	SLC36A1	6	16.8858544383061
46907	0.297135	ENSG00000103507	BCKDK	5	16.8273680313662
9207	0.237756	ENSG00000162769	FLVCR1	4	16.8239707935867
30608	0.716879	ENSG00000168411	RFWD3	12	16.7392265640366
12936	0.597769	ENSG00000142945	KIF2C	10	16.7288701822945
4179	0.119566	ENSG00000160953	MUM1	2	16.7271632403861
24735	0.478392	ENSG00000140598	EFTUD1	8	16.7226876703624
6312	0.05983	ENSG00000130158	DOCK6	1	16.7140230653518
16184	0.418819	ENSG00000130958	SLC35D2	7	16.7136638977697
24414	0.239593	ENSG00000116984	MTR	4	16.6949785678213
29128	0.299854	ENSG00000162105	SHANK2	5	16.6747817271072
15029	0.359941	ENSG00000152492	CCDC50	6	16.669398595881
39061	0.780045	ENSG00000119638	NEK9	13	16.6657051836753
50188	0.180335	ENSG00000099810	MTAP	3	16.6357057698173
16713	0.180699	ENSG00000140479	PCSK6	3	16.6021948101539
8998	0.241404	ENSG00000139531	SUOX	4	16.5697337243790
9587	2.414596	ENSG00000163527	STT3B	40	16.5659182736988
33300	0.906259	ENSG00000065559	MAP2K4	15	16.5515597638203
26842	0.24168	ENSG00000138463	DIRC2	4	16.5508109897385
38308	0.242017	ENSG00000175787	ZNF169	4	16.5277645785213
8706	0.181838	ENSG00000107443	CCNJ	3	16.4982016960151
42903	0.303438	ENSG00000151376	ME3	5	16.4778307265405
31632	0.121388	ENSG00000186854	C2orf89	2	16.4760931887831
32554	0.121429	ENSG00000151612	ZNF827	2	16.4705301040114
42029	0.485771	ENSG00000187147	RNF220	8	16.4686652764368
21927	0.789976	ENSG00000161714	PLCD3	13	16.4561961376042
14657	0.060969	ENSG00000185989	RASA3	1	16.4017779527301
13425	0.610434	ENSG00000143643	TTC13	10	16.3817873840579
42024	0.245074	ENSG00000048707	VPS13D	4	16.3216008226087
35347	0.429923	ENSG00000166532	RIMKLB	7	16.2819853787771
28219	0.554532	ENSG00000152359	POC5	9	16.2299019713921
43915	3.759325	ENSG00000089053	ANAPC5	61	16.2263172245017
6298	0.370266	ENSG00000198589	LRBA	6	16.2045664468247
4184	1.914424	ENSG00000138029	HADHB	31	16.1928600978676
45139	0.18575	ENSG00000184178	SCFD2	3	16.1507402422611
1261	0.24768	ENSG00000254087	LYN	4	16.1498708010336
24231	0.185824	ENSG00000149577	SIDT2	3	16.1443085930773
935	0.620031	ENSG00000125755	SYMPK	10	16.1282258467722
47978	0.310042	ENSG00000120662	MTRF1	5	16.1268473303617
31807	0.124168	ENSG00000204178	TMEM57	2	16.1072095870111
21784	0.249187	ENSG00000138346	DNA2	4	16.0522017601239
23455	0.311748	ENSG00000144847	IGSF11	5	16.0385952756714
652	0.686039	ENSG00000139921	TMX1	11	16.0340738646054
39977	0.31249	ENSG00000021574	SPAST	5	16.0005120163845
11011	0.250037	ENSG00000152527	PLEKHH2	4	15.9976323504121
14167	0.062535	ENSG00000119943	PYROXD2	1	15.9910450147917
7044	0.938503	ENSG00000076248	UNG	15	15.9829004275959
20944	1.440312	ENSG00000140262	TCF12	23	15.9687623237187
4534	0.563622	ENSG00000244754	N4BP2L2	9	15.9681488657292
40128	0.313364	ENSG00000162437	RAVER2	5	15.9558851686856
12728	0.1886	ENSG00000095539	SEMA4G	3	15.9066808059385
2335	0.188782	ENSG00000172728	FUT10	3	15.8913455732008
45573	0.188824	ENSG00000196663	TECPR2	3	15.8878108714994
14832	0.252574	ENSG00000173166	RAPH1	4	15.8369428365548
36162	0.56836	ENSG00000151779	NBAS	9	15.8350341332958
23006	0.379099	ENSG00000170545	SMAGP	6	15.8270003350048
31106	0.189872	ENSG00000114805	PLCH1	3	15.8001179742142
16104	0.316483	ENSG00000114738	MAPKAPK3	5	15.7986368936088
4875	0.316651	ENSG00000133302	ANKRD32	5	15.7902548862944
43546	0.126777	ENSG00000140534	C15orf42	2	15.7757321911703
16939	1.208783	ENSG00000085365	SCAMP1	19	15.7182885596505
3359	0.191095	ENSG00000126870	WDR60	3	15.6989978806353
1966	0.063816	ENSG00000162542	TMCO4	1	15.6700513977686
31248	0.191642	ENSG00000130347	RTN4IP1	3	15.6541885390468
4375	0.32054	ENSG00000198162	MAN1A2	5	15.5986772321707
21338	0.128254	ENSG00000134369	NAV1	2	15.5940555460259
38981	0.128622	ENSG00000174628	IQCK	2	15.5494394427081
23070	0.258235	ENSG00000080802	CNOT4	4	15.4897670726276
13336	0.193823	ENSG00000064309	CDON	3	15.4780392419888
23309	0.064615	ENSG00000158555	GDPD5	1	15.4762825969202
8086	0.323157	ENSG00000136141	LRCH1	5	15.4723555423525
30239	0.064699	ENSG00000182541	LIMK2	1	15.4561894310577
35766	0.129569	ENSG00000011478	QPCTL	2	15.4357909685187
23605	0.064787	ENSG00000141391	SLMO1	1	15.4351953323969
50216	0.38917	ENSG00000163156	SCNM1	6	15.4174268314618
42436	1.428421	ENSG00000171208	NETO2	22	15.4016217907746
43292	1.104306	ENSG00000064419	TNPO3	17	15.3942838307498
35708	0.195073	ENSG00000100393	EP300	3	15.3788581710437
42155	0.390235	ENSG00000171408	PDE7B	6	15.375350750189
31358	0.521373	ENSG00000100731	PCNX	8	15.3441010562496
20533	0.456365	ENSG00000033627	ATP6V0A1	7	15.3385995858578
41021	0.326702	ENSG00000150867	PIP4K2A	5	15.3044670678478
51165	0.59003	ENSG00000143374	TARS2	9	15.2534616883887
31127	0.131373	ENSG00000121210	KIAA0922	2	15.2238283361117
26780	0.06574	ENSG00000107890	ANKRD26	1	15.2114390021296
45330	0.723796	ENSG00000131508	UBE2D2	11	15.1976523771892
33275	0.197694	ENSG00000151233	GXYLT1	3	15.1749673738201
51660	1.453381	ENSG00000115657	ABCB6	22	15.1371182091964
11075	0.198383	ENSG00000160796	NBEAL2	3	15.1222635004007
13010	0.728903	ENSG00000115970	THADA	11	15.0911712532395
24391	0.265147	ENSG00000204149	AGAP6	4	15.0859711782521
11341	0.265263	ENSG00000106785	TRIM14	4	15.0793740551830
37958	0.664695	ENSG00000108100	CCNY	10	15.0444940912749
23676	0.066488	ENSG00000157216	SSBP3	1	15.0403080255084
45832	0.399263	ENSG00000136048	DRAM1	6	15.0276885160909
24768	0.73199	ENSG00000072364	AFF4	11	15.0275276984658
24380	0.533254	ENSG00000138375	SMARCAL1	8	15.0022315819478
50473	0.866763	ENSG00000040341	STAU2	13	14.9983328776148
46338	0.809019	ENSG00000157110	RBPMS	12	14.8327789582198
45208	0.33766	ENSG00000090612	ZNF268	5	14.8077948231949
13068	1.283304	ENSG00000137500	CCDC90B	19	14.8055332173826
8372	0.405407	ENSG00000107077	KDM4C	6	14.7999417868956
11593	0.337949	ENSG00000107815	C10orf2	5	14.7951318098293
3944	0.13531	ENSG00000151276	MAGI1	2	14.7808735496268
43083	0.338312	ENSG00000068323	TFE3	5	14.7792570171912
41520	0.407332	ENSG00000163872	YEATS2	6	14.7299991162001
30094	0.20373	ENSG00000100403	ZC3H7B	3	14.7253718156383
28799	0.135886	ENSG00000196155	PLEKHG4	2	14.718219684147
7051	0.271787	ENSG00000109452	INPP4B	4	14.7174073815157
36855	1.155607	ENSG00000103591	AAGAB	17	14.7108835443191
15999	0.204167	ENSG00000112624	KIAA0240	3	14.6938535610554
11803	0.204667	ENSG00000182022	CHST15	3	14.6579565831326
50810	0.204992	ENSG00000003137	CYP26B1	3	14.6347174523884
42112	0.068385	ENSG00000129270	MMP28	1	14.6230898588872
24854	0.616046	ENSG00000176444	CLK2	9	14.6092986562692
45276	0.20567	ENSG00000175471	MCTP1	3	14.5864734769291
24963	0.548706	ENSG00000089022	MAPKAPK5	8	14.5797567367588
8157	0.893127	ENSG00000144283	PKP4	13	14.5556007152398
45085	0.137498	ENSG00000149782	PLCB3	2	14.5456661187799
41979	0.344127	ENSG00000140577	CRTC3	5	14.5295196250222
26544	0.894901	ENSG00000185896	LAMP1	13	14.5267465339741
43808	0.413047	ENSG00000141627	DYM	6	14.5261919345740
48682	0.344256	ENSG00000196367	TRRAP	5	14.5240751068972
1443	0.550935	ENSG00000146463	ZMYM4	8	14.5207692377504
7949	0.689843	ENSG00000141140	MYO19	10	14.4960520002377
34624	0.345772	ENSG00000130695	CEP85	5	14.4603958677973
20071	0.138415	ENSG00000185305	ARL15	2	14.4493010150634
10205	1.248219	ENSG00000197879	MYO1C	18	14.4205463945029
46060	0.138883	ENSG00000121542	SEC22A	2	14.4006105858888
15026	0.139391	ENSG00000142798	HSPG2	2	14.3481286453214
28348	0.06982	ENSG00000133624	ZNF767	1	14.3225436837582
11344	0.419018	ENSG00000122299	ZC3H7A	6	14.3191939248433
35831	0.209544	ENSG00000213240	NOTCH2NL	3	14.3168021990608
19421	0.209736	ENSG00000166900	STX3	3	14.3036960750658
47828	0.630841	ENSG00000146374	RSPO3	9	14.2666694143215
51668	0.420864	ENSG00000240849	TMEM189	6	14.2563868613139
23827	0.28094	ENSG00000173905	GOLIM4	4	14.2379155691607
35433	1.406943	ENSG00000104517	UBR5	20	14.2152169633027
49366	0.492759	ENSG00000171843	MLLT3	7	14.2057273433869
15598	3.314352	ENSG00000140374	ETFA	47	14.1807508677413
51575	1.413241	ENSG00000134851	TMEM165	20	14.1518679404291
50215	0.636297	ENSG00000197548	ATG7	9	14.1443382571346
45773	0.566376	ENSG00000157823	AP3S2	8	14.1248922976962
29440	0.070937	ENSG00000168646	AXIN2	1	14.0970156617844
19491	2.057993	ENSG00000148484	RSU1	29	14.0913987559724
14891	0.284274	ENSG00000076650	GPATCH1	4	14.0709315660243
43939	0.497657	ENSG00000173575	CHD2	7	14.0659128676980
13136	0.568802	ENSG00000163832	C3orf75	8	14.0646481552456
18930	0.213469	ENSG00000066933	MYO9A	3	14.053562812399
44004	0.498169	ENSG00000143207	RFWD2	7	14.0514564334593
4988	0.142619	ENSG00000174799	CEP135	2	14.023376969408
6285	0.571114	ENSG00000090905	TNRC6A	8	14.0077112450404
33666	0.428361	ENSG00000166979	C21orf63	6	14.006877376792
26579	0.142801	ENSG00000082438	COBLL1	2	14.0055041631361
12461	0.642808	ENSG00000102908	NFAT5	9	14.0010703040410
51317	0.214371	ENSG00000080839	RBL1	3	13.9944302167737
39178	1.573345	ENSG00000071462	WBSCR22	22	13.9829471603494
7143	0.572688	ENSG00000091732	ZC3HC1	8	13.9692118570670
6774	0.645821	ENSG00000115756	HPCAL1	9	13.9357499988387
31720	0.143683	ENSG00000162341	TPCN2	2	13.9195311901895
33119	0.790709	ENSG00000136504	KAT7	11	13.9115654431656
12703	0.719088	ENSG00000136021	SCYL2	10	13.9065037936942
29107	1.656051	ENSG00000082996	RNF13	23	13.8884611645414
45727	1.152619	ENSG00000145555	MYO10	16	13.8814300302181
28720	0.072109	ENSG00000100271	TTLL1	1	13.8678944375875
5002	0.144507	ENSG00000135476	ESPL1	2	13.8401599922495
1146	0.650775	ENSG00000145819	ARHGAP26	9	13.8296646306327
41212	0.290183	ENSG00000135763	URB2	4	13.7844050133881
46824	0.290394	ENSG00000063854	HAGH	4	13.7743892780154
44891	1.528875	ENSG00000175063	UBE2C	21	13.7355898945303
44156	0.218509	ENSG00000130023	C6orf70	3	13.7294116031834
15956	0.29159	ENSG00000143842	SOX13	4	13.7178915600672
48311	0.146194	ENSG00000138771	SHROOM3	2	13.6804520021342
30847	1.9049	ENSG00000166206	GABRB3	26	13.6490104467426
14204	0.073357	ENSG00000213999	MEF2B	1	13.6319642297259
48522	0.881266	ENSG00000117419	ERI3	12	13.6167740500598
3807	0.587819	ENSG00000196644	GPR89C	8	13.6096315362382
10481	1.770977	ENSG00000106714	CNTNAP3	24	13.5518417235232
11573	0.147741	ENSG00000112367	FIG4	2	13.5372036198482
46960	0.221633	ENSG00000056277	ZNF280C	3	13.5358904134312
22158	1.626686	ENSG00000198176	TFDP1	22	13.5244294227651
24154	0.666219	ENSG00000177707	PVRL3	9	13.5090713414058
15805	0.296565	ENSG00000054965	FAM168A	4	13.4877682801409
50912	1.3387	ENSG00000106089	STX1A	18	13.4458803316650
45623	0.298382	ENSG00000167632	TRAPPC9	4	13.4056343881333
39347	0.298957	ENSG00000148481	FAM188A	4	13.3798506139679
12612	0.224242	ENSG00000172572	PDE3A	3	13.3784036888718
36898	0.149504	ENSG00000129696	TTI2	2	13.3775684931507
14057	0.299073	ENSG00000132694	ARHGEF11	4	13.3746610359344
1009	0.449781	ENSG00000115902	SLC1A4	6	13.3398253816858
5548	0.374985	ENSG00000102034	ELF4	5	13.3338666880009
41572	0.375186	ENSG00000146373	RNF217	5	13.3267232785872
27264	0.976345	ENSG00000132466	ANKRD17	13	13.3149655091182
17193	0.525883	ENSG00000114988	LMAN2L	7	13.3109455905591
11463	0.150307	ENSG00000087299	L2HGDH	2	13.3061001816283
32267	2.334961	ENSG00000152601	MBNL1	31	13.2764530114207
25653	0.150688	ENSG00000152104	PTPN14	2	13.2724569972393
13741	0.452213	ENSG00000132964	CDK8	6	13.2680838454445
46433	0.452649	ENSG00000137936	BCAR3	6	13.2553037784243
9139	0.453598	ENSG00000143970	ASXL2	6	13.2275715501391
13204	0.302471	ENSG00000198648	STK39	4	13.2244082903816
24718	0.075629	ENSG00000119772	DNMT3A	1	13.2224411270809
20087	0.151523	ENSG00000117000	RLF	2	13.1993162754169
15484	0.454747	ENSG00000103356	EARS2	6	13.1941497140168
10361	0.455332	ENSG00000107779	BMPR1A	6	13.1771981762758
34270	0.531639	ENSG00000148908	RGS10	7	13.1668293710582
41200	0.683748	ENSG00000184182	UBE2F	9	13.1627441689043
49823	0.076068	ENSG00000121671	CRY2	1	13.1461324078456
43966	0.152196	ENSG00000197037	ZNF498	2	13.1409498278536
9509	0.076111	ENSG00000060656	PTPRU	1	13.1387053119786
19887	0.609044	ENSG00000090889	KIF4A	8	13.1353399754369
22432	0.457336	ENSG00000033011	ALG1	6	13.1194570294051
23353	0.22875	ENSG00000117305	HMGCL	3	13.1147540983607
33911	0.610178	ENSG00000077254	USP33	8	13.1109282865
51654	0.30539	ENSG00000132199	ENOSF1	4	13.0980058286126
1521	0.152895	ENSG00000188786	MTF1	2	13.0808724941954
1434	1.45519	ENSG00000111859	NEDD9	19	13.0567142435008
5106	2.535315	ENSG00000111371	SLC38A1	33	13.0161340898468
46001	0.230646	ENSG00000109689	STIM2	3	13.0069457090086
7542	0.076945	ENSG00000151240	DIP2C	1	12.9962960556241
39626	0.231126	ENSG00000168404	MLKL	3	12.9799330235456
24187	0.231582	ENSG00000070540	WIPI1	3	12.9543746923336
19295	0.463381	ENSG00000084652	TXLNA	6	12.9483081956317
5703	1.159446	ENSG00000128585	MKLN1	15	12.9372131172991
30705	0.386486	ENSG00000100605	ITPK1	5	12.9370792214983
45564	0.232826	ENSG00000198301	SDAD1	3	12.8851588740089
27913	0.388369	ENSG00000039068	CDH1	5	12.8743540292866
44898	0.778577	ENSG00000170485	NPAS2	10	12.8439447864502
41624	0.389619	ENSG00000106868	SUSD1	5	12.8330497229345
16436	0.078019	ENSG00000168826	ZBTB49	1	12.8173906356144
1305	0.078105	ENSG00000145375	SPATA5	1	12.8032776390756
47701	0.07812	ENSG00000160961	ZNF333	1	12.8008192524322
35256	0.078505	ENSG00000147251	DOCK11	1	12.7380421629196
35485	0.157124	ENSG00000047578	KIAA0556	2	12.7288001832947
33493	0.55033	ENSG00000164535	DAGLB	7	12.7196409427071
38183	0.078765	ENSG00000159788	RGS12	1	12.6959944137625
16462	0.47275	ENSG00000136868	SLC31A1	6	12.6916975145426
27044	0.079038	ENSG00000163617	KIAA1407	1	12.6521420076419
29734	0.396725	ENSG00000156675	RAB11FIP1	5	12.6031886067175
48936	0.079413	ENSG00000105663	MLL4	1	12.5923967108660
28043	0.397339	ENSG00000128607	KLHDC10	5	12.5837131517420
51325	0.31801	ENSG00000148459	PDSS1	4	12.5782208106663
42716	1.11751	ENSG00000125970	RALY	14	12.5278520997575
34290	0.08012	ENSG00000137764	MAP2K5	1	12.4812780828757
22329	0.400715	ENSG00000111670	GNPTAB	5	12.4776961181887
8705	0.321357	ENSG00000111602	TIMELESS	4	12.4472160245459
36298	0.482645	ENSG00000132323	ILKAP	6	12.4314972702504
45909	0.080498	ENSG00000139618	BRCA2	1	12.4226688861835
28531	0.402537	ENSG00000138821	SLC39A8	5	12.4212184221575
5129	0.161264	ENSG00000124067	SLC12A4	2	12.4020240103185
10714	1.209774	ENSG00000145012	LPP	15	12.3990100630366
12657	0.161537	ENSG00000198270	TMEM116	2	12.3810644001065
12862	0.727726	ENSG00000077713	SLC25A43	9	12.3672920852079
15077	0.325253	ENSG00000101849	TBL1X	4	12.2981186952926
32545	0.08132	ENSG00000179832	HEATR7A	1	12.2970978848992
21294	0.244225	ENSG00000144559	TAMM41	3	12.2837547343638
47556	0.733542	ENSG00000033800	PIAS1	9	12.2692361173593
37719	0.24464	ENSG00000126822	PLEKHG3	3	12.2629169391759
45407	0.163519	ENSG00000114670	NEK11	2	12.2309945633229
34660	0.899718	ENSG00000100991	TRPC4AP	11	12.2260530521786
24481	0.082026	ENSG00000054392	HHAT	1	12.1912564308878
34239	1.641186	ENSG00000131941	RHPN2	20	12.1863091691009
8597	0.492462	ENSG00000147133	TAF1	6	12.1836811774309
22897	0.41117	ENSG00000163349	HIPK1	5	12.1604202641243
19754	1.318875	ENSG00000137522	RNF121	16	12.1315515117051
24577	0.329724	ENSG00000012232	EXTL3	4	12.1313583481942
28889	0.412219	ENSG00000227345	PARG	5	12.1294748665151
40243	0.247818	ENSG00000124788	ATXN1	3	12.1056581846355
30806	0.082812	ENSG00000186638	KIF24	1	12.0755446070618
44797	0.414184	ENSG00000179912	R3HDM2	5	12.0719293840419
34459	0.580654	ENSG00000105778	AVL9	7	12.0553720460033
37831	0.416828	ENSG00000164068	RNF123	5	11.9953553983897
45281	0.920747	ENSG00000012061	ERCC1	11	11.9468214395485
36290	0.586051	ENSG00000130313	PGLS	7	11.9443529658682
2739	2.093111	ENSG00000131503	ANKHD1	25	11.9439437277813
12335	0.251278	ENSG00000078142	PIK3C3	3	11.9389679956065
39774	1.342291	ENSG00000132388	UBE2G1	16	11.9199190041504
32367	0.504789	ENSG00000145685	LHFPL2	6	11.8861544130320
31691	0.168287	ENSG00000180488	FAM73A	2	11.8844592868136
51533	0.590657	ENSG00000127946	HIP1	7	11.8512097545614
51456	1.181914	ENSG00000181555	SETD2	14	11.8451934743137
29972	0.168869	ENSG00000160712	IL6R	2	11.8434999911174
19467	0.169061	ENSG00000156304	SCAF4	2	11.8300495087572
6435	0.508107	ENSG00000166478	ZNF143	6	11.8085363909570
6006	0.254584	ENSG00000170836	PPM1D	3	11.7839298620495
41768	0.933666	ENSG00000170456	DENND5B	11	11.7815150171475
32015	0.085308	ENSG00000234585	CCT6P3	1	11.7222300370422
48612	0.085426	ENSG00000151892	GFRA1	1	11.7060379743872
35946	0.085489	ENSG00000139132	FGD4	1	11.6974113628654
24568	0.342763	ENSG00000060982	BCAT1	4	11.6698710187506
39421	0.600013	ENSG00000157827	FMNL2	7	11.6664138943656
75	1.463816	ENSG00000092964	DPYSL2	17	11.6134814758139
35550	0.25868	ENSG00000105808	RASA4	3	11.5973403432813
11171	1.034904	ENSG00000117868	ESYT2	12	11.5952784026344
50192	1.811516	ENSG00000103544	C16orf62	21	11.5925004250583
4873	1.294259	ENSG00000141076	CIRH1A	15	11.5896431857920
42093	0.086341	ENSG00000148356	LRSAM1	1	11.5819830671408
2126	0.345607	ENSG00000249437	NAIP	4	11.5738396502386
33008	1.209702	ENSG00000181090	EHMT1	14	11.5730981679786
45882	0.34597	ENSG00000100376	FAM118A	4	11.561696100818
790	0.606556	ENSG00000068654	POLR1A	7	11.5405667407461
2602	2.167208	ENSG00000143569	UBAP2L	25	11.5355794183115
503	0.693898	ENSG00000104064	GABPB1	8	11.5290719961723
35879	0.347494	ENSG00000173085	COQ2	4	11.5109901178150
23001	0.955934	ENSG00000137513	NARS2	11	11.5070705718177
11351	0.348565	ENSG00000130816	DNMT1	4	11.4756214766256
49300	1.04901	ENSG00000166747	AP1G1	12	11.4393571081305
51057	0.174962	ENSG00000175931	UBE2O	2	11.4310536002103
26923	1.227689	ENSG00000073060	SCARB1	14	11.4035394957518
17980	0.352019	ENSG00000095321	CRAT	4	11.3630230186439
11279	0.176093	ENSG00000109323	MANBA	2	11.3576348861113
24820	0.528595	ENSG00000074266	EED	6	11.3508451650129
11473	0.176628	ENSG00000146414	SHPRH	2	11.3232330094889
45600	0.265278	ENSG00000139990	DCAF5	3	11.3088910501436
19538	0.353799	ENSG00000154237	LRRK1	4	11.3058544540827
29887	0.442419	ENSG00000146576	C7orf26	5	11.3015037780927
23688	0.619605	ENSG00000115839	RAB3GAP1	7	11.2975201943173
26208	0.35469	ENSG00000103043	VAC14	4	11.2774535509882
18324	0.088764	ENSG00000133247	SUV420H2	1	11.2658284890271
21327	1.332146	ENSG00000105993	DNAJB6	15	11.2600270540917
41544	0.355275	ENSG00000162441	LZIC	4	11.2588839631272
41648	0.888289	ENSG00000140992	PDPK1	10	11.2575974710933
38658	3.468213	ENSG00000090266	NDUFB2	39	11.2449840883475
10726	0.089111	ENSG00000105866	SP4	1	11.2219591296249
47308	1.075334	ENSG00000120265	PCMT1	12	11.1593235218081
24310	0.806761	ENSG00000108599	AKAP10	9	11.155720219495
39569	0.359568	ENSG00000145734	BDP1	4	11.1244604636675
33852	0.360411	ENSG00000109466	KLHL2	4	11.0984403916640
16901	0.180562	ENSG00000137494	ANKRD42	2	11.0765277300872
23326	0.180748	ENSG00000172888	ZNF621	2	11.0651293513621
31911	0.543269	ENSG00000185359	HGS	6	11.0442524789745
43945	0.090609	ENSG00000103326	SOLH	1	11.0364312595879
51235	0.543998	ENSG00000163162	RNF149	6	11.0294523141629
19463	0.363812	ENSG00000113441	LNPEP	4	10.9946895649401
37561	3.0024	ENSG00000157168	NRG1	33	10.9912070343725
25671	0.729488	ENSG00000167323	STIM1	8	10.9665957493475
40536	0.18277	ENSG00000196437	ZNF569	2	10.9427148875636
26699	0.274314	ENSG00000122591	FAM126A	3	10.9363721866183
38959	0.274698	ENSG00000162378	ZYG11B	3	10.9210842452439
5790	0.27511	ENSG00000245680	ZNF585B	3	10.9047290174839
225	0.550266	ENSG00000091490	SEL1L3	6	10.903817426481
16228	0.275734	ENSG00000105514	RAB3D	3	10.8800510637063
6209	0.368428	ENSG00000138101	DTNB	4	10.8569381263096
1017	0.829278	ENSG00000065485	PDIA5	9	10.8528141347051
41188	0.276577	ENSG00000198732	SMOC1	3	10.8468889314730
37581	0.27745	ENSG00000198276	UCKL1	3	10.8127590556857
21234	0.092638	ENSG00000196557	CACNA1H	1	10.7947062760422
43671	0.370648	ENSG00000113615	SEC24A	4	10.7919103839762
46745	0.279141	ENSG00000146872	TLK2	3	10.7472567627113
41890	1.024041	ENSG00000102287	GABRE	11	10.7417574101037
34114	0.186431	ENSG00000180098	TRNAU1AP	2	10.7278295991546
12917	0.18651	ENSG00000135913	USP37	2	10.7232856147123
23258	0.186518	ENSG00000139734	DIAPH3	2	10.7228256790229
39845	0.279851	ENSG00000160193	WDR4	3	10.7199902805421
25265	0.467156	ENSG00000066084	DIP2B	5	10.7030627884475
46201	1.029924	ENSG00000131389	SLC6A6	11	10.6803997188142
6470	0.093638	ENSG00000168803	ADAL	1	10.6794250197569
50077	0.093732	ENSG00000022976	ZNF839	1	10.6687150599582
6211	0.374931	ENSG00000143515	ATP8B2	4	10.6686296945305
25542	0.469167	ENSG00000198604	BAZ1A	5	10.6571860339708
21237	0.093949	ENSG00000127957	PMS2P3	1	10.6440728480346
46077	0.281878	ENSG00000166415	WDR72	3	10.6429022484905
47333	0.282306	ENSG00000138756	BMP2K	3	10.6267666999639
38467	0.470817	ENSG00000135457	TFCP2	5	10.6198374315286
32529	0.188719	ENSG00000186073	C15orf41	2	10.5977670504825
26910	0.28316	ENSG00000116991	SIPA1L2	3	10.5947167679051
3537	0.566441	ENSG00000109184	DCUN1D4	6	10.5924535829857
20795	0.661078	ENSG00000005156	LIG3	7	10.588765622211
9507	0.377891	ENSG00000028528	SNX1	4	10.5850628885049
795	0.283867	ENSG00000198382	UVRAG	3	10.568329534606
48061	0.189525	ENSG00000114796	KLHL24	2	10.5526975333070
45199	0.664205	ENSG00000114054	PCCB	7	10.5389149434286
38337	0.189823	ENSG00000011376	LARS2	2	10.5361310273255
29937	0.189989	ENSG00000183337	BCOR	2	10.5269252430404
31205	0.570011	ENSG00000116539	ASH1L	6	10.5261126539663
4266	1.997227	ENSG00000114354	TFG	21	10.514578463039
6390	0.380735	ENSG00000135931	ARMC9	4	10.5059949833874
12757	0.47599	ENSG00000118096	IFT46	5	10.5044223618143
4695	0.286621	ENSG00000094975	C1orf9	3	10.4667836620485
21707	0.096116	ENSG00000197555	SIPA1L1	1	10.4040950518124
10170	0.288607	ENSG00000076513	ANKRD13A	3	10.3947582698964
6401	0.096251	ENSG00000143344	RGL1	1	10.3895024467278
35532	0.577588	ENSG00000112186	CAP2	6	10.3880274520939
16876	0.289143	ENSG00000175595	ERCC4	3	10.3754889449165
24174	0.289641	ENSG00000158161	EYA3	3	10.3576496421432
38145	0.386677	ENSG00000153048	CARHSP1	4	10.3445511369955
34411	2.136923	ENSG00000023909	GCLM	22	10.2951767564858
49247	0.293425	ENSG00000152061	RABGAP1L	3	10.2240777029905
48782	0.391876	ENSG00000198088	NUP62CL	4	10.2073104757627
21034	0.294506	ENSG00000132953	XPO4	3	10.1865496798028
45587	2.062797	ENSG00000132676	DAP3	21	10.1803522110998
6699	0.590771	ENSG00000115289	PCGF1	6	10.1562195842382
28910	0.394218	ENSG00000185973	TMLHE	4	10.1466701165345
18109	0.098902	ENSG00000169972	PUSL1	1	10.1110189884937
463	0.494611	ENSG00000065883	CDK13	5	10.1089543095483
28110	0.494807	ENSG00000188976	NOC2L	5	10.1049500108123
35581	0.494811	ENSG00000058600	POLR3E	5	10.1048683234609
15917	0.792413	ENSG00000102974	CTCF	8	10.0957455266383
36755	0.200707	ENSG00000154678	PDE1C	2	9.9647745220645
46725	1.505421	ENSG00000134644	PUM1	15	9.96399013963536
23765	0.602235	ENSG00000138018	EPT1	6	9.96288824130115
22219	1.104646	ENSG00000125686	MED1	11	9.95794127711502
23589	0.804095	ENSG00000042493	CAPG	8	9.94907318165142
9249	0.30159	ENSG00000141252	VPS53	3	9.94727941907888
47713	0.100554	ENSG00000105204	DYRK1B	1	9.9449052250532
3630	0.20128	ENSG00000122507	BBS9	2	9.93640699523053
8030	0.302099	ENSG00000088876	ZNF343	3	9.93051946547324
13703	0.100733	ENSG00000235823	LINC00263	1	9.92723337932951
42453	0.101041	ENSG00000204169	AGAP7	1	9.89697251610732
10811	0.303238	ENSG00000168172	HOOK3	3	9.89321918756884
40065	2.327371	ENSG00000038427	VCAN	23	9.88239520042142
21086	0.506114	ENSG00000146842	TMEM209	5	9.87919717692062
329	0.303744	ENSG00000196275	GTF2IRD2	3	9.87673830594185
25740	0.607689	ENSG00000108395	TRIM37	6	9.8734714631991
19464	1.116427	ENSG00000100852	ARHGAP5	11	9.85286095732188
8913	0.812676	ENSG00000137693	YAP1	8	9.84402147965487
46124	0.20357	ENSG00000104218	CSPP1	2	9.82463034828315
31143	0.204107	ENSG00000134909	ARHGAP32	2	9.79878201139598
287	0.306554	ENSG00000166548	TK2	3	9.7862040619271
38238	0.715491	ENSG00000154127	UBASH3B	7	9.78349133671842
27262	0.820761	ENSG00000165792	METTL17	8	9.7470518214194
22374	0.102702	ENSG00000168528	SERINC2	1	9.7369087262176
44765	0.92595	ENSG00000168502	CCDC165	9	9.71974728657055
6570	1.443186	ENSG00000182446	NPLOC4	14	9.70075929228804
3987	0.412387	ENSG00000074603	DPP8	4	9.6996268068586
9697	0.206215	ENSG00000159899	NPR2	2	9.69861552263414
43387	0.206333	ENSG00000100505	TRIM9	2	9.69306897103226
37877	0.309508	ENSG00000111752	PHC1	3	9.69280277084922
3781	0.723131	ENSG00000204842	ATXN2	7	9.68012711389776
25287	0.206661	ENSG00000074181	NOTCH3	2	9.6776847107098
35726	1.243952	ENSG00000144554	FANCD2	12	9.64667446975446
3391	0.311107	ENSG00000107104	KANK1	3	9.64298456801036
42085	0.518641	ENSG00000198625	MDM4	5	9.64057990016215
1121	1.246662	ENSG00000057935	MTA3	12	9.62570448124672
16266	0.311904	ENSG00000156787	WDR67	3	9.61834410587873
39901	1.767876	ENSG00000101871	MID1	17	9.61605904486514
39315	0.312281	ENSG00000104427	FAM164A	3	9.60673239806456
8328	0.312597	ENSG00000196562	SULF2	3	9.59702108465532
51388	0.417953	ENSG00000065000	AP3D1	4	9.57045409412063
25710	0.104741	ENSG00000100077	ADRBK2	1	9.54735967768114
31278	1.363068	ENSG00000092148	HECTD1	13	9.53730848350926
23830	0.419528	ENSG00000228782	MRPL45P2	4	9.53452451326252
33033	0.419613	ENSG00000071189	SNX13	4	9.53259312747698
23659	0.839236	ENSG00000107669	ATE1	8	9.53247954091579
1143	0.104964	ENSG00000109680	TBC1D19	1	9.52707594984947
20934	0.314927	ENSG00000254093	PINX1	3	9.52601714048017
19481	0.630119	ENSG00000173473	SMARCC1	6	9.52201092174653
51211	0.420546	ENSG00000067066	SP100	4	9.51144464577002
5329	0.105238	ENSG00000214765	SEPT7P2	1	9.50227104277922
24283	0.422265	ENSG00000151718	WWC2	4	9.47272447396777
28423	0.105618	ENSG00000185842	DNAH14	1	9.46808309189721
43366	0.845167	ENSG00000136738	STAM	8	9.46558490807142
7956	0.21139	ENSG00000105127	AKAP8	2	9.46118548654146
10868	0.423243	ENSG00000144560	VGLL4	4	9.45083557200001
40512	0.424091	ENSG00000153575	TUBGCP5	4	9.43193795671212
5850	0.318726	ENSG00000100162	CENPM	3	9.41247340976262
50748	0.212523	ENSG00000256872	NOL12	2	9.410746131007
15937	0.319409	ENSG00000237649	KIFC1	3	9.39234648992358
47985	0.213034	ENSG00000197147	LRRC8B	2	9.38817277993184
13909	0.21334	ENSG00000154447	SH3RF1	2	9.37470704040499
49206	0.214005	ENSG00000144724	PTPRG	2	9.34557603794304
36096	0.215214	ENSG00000166444	ST5	2	9.29307572927412
1191	0.538305	ENSG00000150760	DOCK1	5	9.28841456051866
51504	3.12596	ENSG00000130638	ATXN10	29	9.27715005950172
20707	0.323734	ENSG00000068724	TTC7A	3	9.26686724285988
18979	0.108074	ENSG00000004660	CAMKK1	1	9.2529192960379
22037	0.216527	ENSG00000150630	VEGFC	2	9.23672336475359
18470	1.084926	ENSG00000197006	METTL9	10	9.21721850153835
13492	0.108499	ENSG00000130997	POLN	1	9.21667480806275
50653	3.259568	ENSG00000003756	RBM5	30	9.20367361564477
14371	0.979126	ENSG00000013364	MVP	9	9.1918711177111
1141	0.217828	ENSG00000012983	MAP4K5	2	9.18155609012615
34865	1.530016	ENSG00000155506	LARP1	14	9.15023110869429
4773	0.655915	ENSG00000160551	TAOK1	6	9.14752673745836
5216	0.219068	ENSG00000104228	TRIM35	2	9.12958533423412
22868	0.328893	ENSG00000144645	OSBPL10	3	9.12150760277659
41744	0.658261	ENSG00000157693	C9orf91	6	9.11492553865412
51360	0.219571	ENSG00000125354	SEPT6	2	9.10867099935784
40892	0.658735	ENSG00000185104	FAF1	6	9.1083667939308
3410	0.439597	ENSG00000101413	RPRD1B	4	9.0992431704493
40610	0.329923	ENSG00000142082	SIRT3	3	9.09303079809531
33422	4.29939	ENSG00000084623	EIF3I	39	9.07105426583771
44788	0.441262	ENSG00000043143	PHF15	4	9.06490928292035
6250	0.997424	ENSG00000166233	ARIH1	9	9.02324387622516
40210	0.110909	ENSG00000034063	UHRF1	1	9.01640083311544
403	0.332944	ENSG00000147862	NFIB	3	9.0105242923735
46756	0.444156	ENSG00000084112	SSH1	4	9.00584479327083
9883	0.333423	ENSG00000167202	TBC1D2B	3	8.99757965107386
2594	0.333906	ENSG00000159267	HLCS	3	8.9845645181578
27916	0.222917	ENSG00000169093	ASMTL	2	8.97194920082362
28185	0.223039	ENSG00000166377	ATP9B	2	8.96704163845785
27848	0.223799	ENSG00000149289	ZC3H12C	2	8.93659042265604
40342	0.672805	ENSG00000088298	EDEM2	6	8.91788854125638
34317	0.224459	ENSG00000119906	FAM178A	2	8.91031324206202
33331	2.248689	ENSG00000167004	PDIA3	20	8.89407116768926
25266	0.112452	ENSG00000198373	WWP2	1	8.89268310034504
2347	4.161141	ENSG00000110713	NUP98	37	8.89179193879756
6992	0.112657	ENSG00000213949	ITGA1	1	8.87650123827192
36434	0.450861	ENSG00000136715	SAP130	4	8.87191396017841
42339	1.578435	ENSG00000145495	MARCH6	14	8.86954483396529
14452	0.338361	ENSG00000112242	E2F3	3	8.86627004885315
35376	0.113428	ENSG00000187627	RGPD1	1	8.8161653207321
28548	0.227037	ENSG00000136280	CCM2	2	8.80913683672705
8924	2.162744	ENSG00000067057	PFKP	19	8.78513591992395
35938	1.252289	ENSG00000161542	PRPSAP1	11	8.7839148950442
21303	0.342149	ENSG00000138767	CNOT6L	3	8.76810980011632
15428	0.228121	ENSG00000052126	PLEKHA5	2	8.76727701526821
22656	0.11409	ENSG00000110400	PVRL1	1	8.7650100797616
1628	1.369693	ENSG00000140455	USP3	12	8.76108733854959
9005	0.114171	ENSG00000160062	ZBTB8A	1	8.75879163710574
42157	0.343098	ENSG00000196476	C20orf96	3	8.7438574401483
12037	1.720938	ENSG00000165819	METTL3	15	8.7161768756341
12331	0.114745	ENSG00000157388	CACNA1D	1	8.71497668743736
48051	0.2296	ENSG00000104133	SPG11	2	8.71080139372822
36973	0.229994	ENSG00000103351	CLUAP1	2	8.69587902293103
46776	4.143712	ENSG00000136238	RAC1	36	8.6878624769289
25795	0.115227	ENSG00000044459	CNTLN	1	8.67852152707265
32077	0.460968	ENSG00000102384	CENPI	4	8.6773919230836
35805	0.115407	ENSG00000159216	RUNX1	1	8.66498565944873
3850	0.57717	ENSG00000197989	SNHG12	5	8.6629589202488
12071	0.577312	ENSG00000112941	PAPD7	5	8.66082811374092
17021	0.462398	ENSG00000004534	RBM6	4	8.65055644704346
9101	0.115856	ENSG00000090006	LTBP4	1	8.63140450214059
43670	0.579663	ENSG00000108262	GIT1	5	8.62570148517328
48307	0.231946	ENSG00000130787	HIP1R	2	8.62269666215412
25837	0.464505	ENSG00000109118	PHF12	4	8.61131742392439
665	1.626333	ENSG00000221983	UBA52	14	8.60832314169361
39237	0.465252	ENSG00000198663	C6orf89	4	8.59749125205265
34830	0.582398	ENSG00000143622	RIT1	5	8.58519431728818
11913	0.116686	ENSG00000141956	PRDM15	1	8.57000839860823
1502	1.516988	ENSG00000168137	SETD5	13	8.56961294354339
46186	0.11679	ENSG00000101190	TCFL5	1	8.56237691583183
2316	0.70088	ENSG00000153786	ZDHHC7	6	8.56066659057185
26623	0.467554	ENSG00000100503	NIN	4	8.55516154283783
34185	0.11755	ENSG00000181513	ACBD4	1	8.50701829008932
3372	0.235503	ENSG00000100151	PICK1	2	8.4924608179089
50728	0.117959	ENSG00000110921	MVK	1	8.47752185081257
26624	0.35402	ENSG00000075539	FRYL	3	8.47409750861533
1921	1.062974	ENSG00000023171	GRAMD1B	9	8.4668110414742
29918	0.472774	ENSG00000089159	PXN	4	8.46070215367173
2261	0.354711	ENSG00000165392	WRN	3	8.45758941786412
42216	0.118296	ENSG00000183826	BTBD9	1	8.45337120443633
6731	0.710397	ENSG00000129691	ASH2L	6	8.44598161309803
6228	0.236821	ENSG00000170085	C5orf25	2	8.44519700533314
4227	1.65791	ENSG00000176871	WSB2	14	8.44436670265575
2028	0.237094	ENSG00000091073	DTX2	2	8.43547285043063
3636	0.712057	ENSG00000108669	CYTH1	6	8.42629171541042
14944	0.35662	ENSG00000106524	ANKMY2	3	8.41231563008244
15443	0.238339	ENSG00000054267	ARID4B	2	8.39140887559317
10187	0.715333	ENSG00000139163	ETNK1	6	8.38770195139886
35474	0.119236	ENSG00000185504	C17orf70	1	8.38672884028314
41597	0.357901	ENSG00000106144	CASP2	3	8.38220625256705
49705	0.119582	ENSG00000080493	SLC4A4	1	8.36246257797996
952	0.119655	ENSG00000146828	SLC12A9	1	8.35736074547658
2634	1.919564	ENSG00000154380	ENAH	16	8.33522612426572
34802	0.119996	ENSG00000188641	DPYD	1	8.33361112037068
41359	0.360165	ENSG00000107554	DNMBP	3	8.32951563866561
20060	0.360672	ENSG00000144455	SUMF1	3	8.31780676071334
44770	0.722194	ENSG00000197321	SVIL	6	8.30801695943195
29599	0.602092	ENSG00000163002	NUP35	5	8.30437873281824
16063	0.843148	ENSG00000159131	GART	7	8.30221977636192
11447	0.602426	ENSG00000112249	ASCC3	5	8.29977457812246
48091	2.296617	ENSG00000101558	VAPA	19	8.27303812520764
30101	0.967297	ENSG00000148925	BTBD10	8	8.27046915270077
19496	2.05566	ENSG00000175792	RUVBL1	17	8.2698500724828
28470	0.725595	ENSG00000114098	ARMC8	6	8.26907572406094
7702	0.362882	ENSG00000119321	FKBP15	3	8.26715020309632
47161	3.027646	ENSG00000105176	C19orf2	25	8.25724011327612
16705	0.364259	ENSG00000152382	TADA1	3	8.23589808350652
548	1.580776	ENSG00000159322	ADPGK	13	8.22380906592711
9556	0.243318	ENSG00000198718	FAM179B	2	8.2196960356406
19901	2.922648	ENSG00000113719	ERGIC1	24	8.21173127930562
51438	3.896899	ENSG00000184007	PTP4A2	32	8.2116575256377
40633	0.122101	ENSG00000166473	PKD1L2	1	8.18994111432339
19441	0.1223	ENSG00000164087	POC1A	1	8.17661488143908
43995	0.734477	ENSG00000117020	AKT3	6	8.1690781331478
51698	0.245024	ENSG00000101596	SMCHD1	2	8.16246571764399
36183	0.245429	ENSG00000198198	SZT2	2	8.14899624738723
42898	0.614278	ENSG00000163785	RYK	5	8.13963710241943
28992	0.615059	ENSG00000156802	ATAD2	5	8.12930141661206
24766	0.369664	ENSG00000144935	TRPC1	3	8.11547783933518
4380	0.616429	ENSG00000169855	ROBO1	5	8.11123422162163
30677	0.863511	ENSG00000015676	NUDCD3	7	8.10643987164032
10857	1.48242	ENSG00000176890	TYMS	12	8.0948718986522
16119	0.990472	ENSG00000154845	PPP4R1	8	8.07695724866528
47127	0.123829	ENSG00000184402	SS18L1	1	8.07565271463066
20542	0.371831	ENSG00000028839	TBPL1	3	8.06818151256888
9187	0.248007	ENSG00000119397	CNTRL	2	8.06428850798566
33894	0.124011	ENSG00000183495	EP400	1	8.06380079186524
43767	0.373061	ENSG00000109686	SH3D19	3	8.04158033136672
46086	0.375243	ENSG00000125386	FAM193A	3	7.99481935705663
38016	0.750743	ENSG00000100714	MTHFD1	6	7.99208251025984
39333	0.250579	ENSG00000145348	TBCK	2	7.98151481169611
10426	0.5014	ENSG00000139436	GIT2	4	7.97766254487435
21128	3.01007	ENSG00000185624	P4HB	24	7.97323650280558
37699	0.501803	ENSG00000172795	DCP2	4	7.97125565211846
25770	0.12561	ENSG00000168769	TET2	1	7.9611495900008
33024	0.252162	ENSG00000146143	PRIM2	2	7.93140917346785
21326	0.126313	ENSG00000068024	HDAC4	1	7.91684149691639
4963	0.252674	ENSG00000104643	MTMR9	2	7.9153375495698
40349	0.379237	ENSG00000092439	TRPM7	3	7.91062053544354
3446	0.252846	ENSG00000184903	IMMP2L	2	7.90995309397815
44202	0.253159	ENSG00000048649	RSF1	2	7.90017340880632
6944	0.380427	ENSG00000158467	AHCYL2	3	7.88587560819816
22305	1.143439	ENSG00000132670	PTPRA	9	7.87099268085136
19414	0.381336	ENSG00000125633	CCDC93	3	7.86707785260243
14761	1.906737	ENSG00000204120	GIGYF2	15	7.8668426741601
17586	2.167103	ENSG00000153827	TRIP12	17	7.84457406962198
45300	0.637553	ENSG00000117262	GPR89A	5	7.84248525220648
4382	0.255288	ENSG00000100395	L3MBTL2	2	7.83428911660556
8073	0.256099	ENSG00000168395	ING5	2	7.80947992768422
29274	1.152452	ENSG00000243943	ZNF512	9	7.80943588106056
35914	0.384191	ENSG00000158636	C11orf30	3	7.80861602692411
42815	0.768482	ENSG00000086200	IPO11	6	7.80759991775995
51594	0.642049	ENSG00000149262	INTS4	5	7.78756761555582
13836	0.256862	ENSG00000065060	UHRF1BP1	2	7.78628212814663
36981	0.385445	ENSG00000228315	GUSBP11	3	7.78321161255173
16051	0.385691	ENSG00000051341	POLQ	3	7.77824735345134
11639	0.25714	ENSG00000121864	ZNF639	2	7.7778641984911
6022	0.128787	ENSG00000171714	ANO5	1	7.76475886541343
12465	1.417718	ENSG00000067113	PPAP2A	11	7.7589478302455
28248	0.515588	ENSG00000164631	ZNF12	4	7.75813246235366
4964	0.129024	ENSG00000167220	HDHD2	1	7.75049603174603
19162	0.774854	ENSG00000114439	BBX	6	7.74339423943091
50305	0.90575	ENSG00000103342	GSPT1	7	7.7284018768976
3670	0.129477	ENSG00000122707	RECK	1	7.7233794419086
25260	0.647869	ENSG00000074054	CLASP1	5	7.7176095784796
6682	0.259525	ENSG00000198690	FAN1	2	7.70638666795106
45530	0.3896	ENSG00000139793	MBNL2	3	7.70020533880903
40150	3.506646	ENSG00000129422	MTUS1	27	7.6996651501178
44875	3.124701	ENSG00000138119	MYOF	24	7.68073489271454
8734	0.914206	ENSG00000133612	AGAP3	7	7.65691758750216
11491	1.306468	ENSG00000117298	ECE1	10	7.65422497910397
4872	0.261583	ENSG00000115421	PAPOLG	2	7.64575679612207
28867	0.261588	ENSG00000133195	SLC39A11	2	7.64561065492301
48000	0.261616	ENSG00000164073	MFSD8	2	7.6447923674393
17107	2.617421	ENSG00000022840	RNF10	20	7.641109320969
21331	0.261829	ENSG00000140043	PTGR2	2	7.63857326728514
40609	0.658205	ENSG00000138678	AGPAT9	5	7.59641752949309
31865	0.659633	ENSG00000112837	TBX18	5	7.57997249985977
1515	0.26408	ENSG00000121964	GTDC1	2	7.57346258709482
29651	0.264239	ENSG00000119004	CYP20A1	2	7.56890542274229
1987	0.663668	ENSG00000119392	GLE1	5	7.53388742564053
20355	0.265561	ENSG00000073536	NLE1	2	7.53122634724225
23631	4.780178	ENSG00000213585	VDAC1	36	7.53110030630658
4575	0.1328	ENSG00000243678	NME1-NME2	1	7.53012048192771
39334	1.994634	ENSG00000074527	NTN4	15	7.52017663390878
42809	0.400402	ENSG00000138796	HADH	3	7.49247006758208
22562	0.668971	ENSG00000167930	ITFG3	5	7.47416554678753
26650	5.905034	ENSG00000115310	RTN4	44	7.45126954391795
23062	0.536847	ENSG00000133794	ARNTL	4	7.45091245736681
10700	0.13428	ENSG00000145016	KIAA0226	1	7.4471254095919
33794	0.672204	ENSG00000182158	CREB3L2	5	7.43821815996334
15256	0.807022	ENSG00000127804	METTL16	6	7.43474155599228
22341	0.1346	ENSG00000170100	ZNF778	1	7.4294205052006
10037	0.403802	ENSG00000109320	NFKB1	3	7.42938370785682
22921	0.134621	ENSG00000178585	CTNNBIP1	1	7.42826156394619
13105	0.134851	ENSG00000155640	C10orf12	1	7.41559202378922
37192	0.135095	ENSG00000157350	ST3GAL2	1	7.40219845294052
43613	0.271098	ENSG00000037042	TUBG2	2	7.37740595651757
1018	0.271163	ENSG00000076321	KLHL20	2	7.37563753166914
19432	0.813981	ENSG00000092108	SCFD1	6	7.37117942556399
6789	0.13585	ENSG00000182185	RAD51B	1	7.36105999263894
49106	0.407817	ENSG00000078747	ITCH	3	7.35624066676965
30162	0.543946	ENSG00000100099	HPS4	4	7.3536711364731
27771	0.272108	ENSG00000158987	RAPGEF6	2	7.35002278507063
30978	0.544664	ENSG00000108061	SHOC2	4	7.34397720429476
17911	1.636843	ENSG00000167985	SDHAF2	12	7.33118570321039
13830	0.136528	ENSG00000188559	RALGAPA2	1	7.32450486347123
43780	0.136562	ENSG00000172915	NBEA	1	7.32268127297491
36372	0.956083	ENSG00000174238	PITPNA	7	7.32154007549554
33707	0.410339	ENSG00000162627	SNX7	3	7.31102819863576
8504	0.274062	ENSG00000166912	MTMR10	2	7.2976187869898
43888	0.411166	ENSG00000158089	GALNT14	3	7.2963231395592
32905	0.137108	ENSG00000151466	SCLT1	1	7.29352043644426
286	0.960569	ENSG00000023697	DERA	7	7.28734739513767
14722	1.647559	ENSG00000143179	UCK2	12	7.28350244209767
11060	0.550157	ENSG00000141458	NPC1	4	7.27065183211338
30253	0.137545	ENSG00000013503	POLR3B	1	7.27034788614635
4170	0.275354	ENSG00000062725	APPBP2	2	7.26337732518867
29294	0.137717	ENSG00000058866	DGKG	1	7.2612676721102
33038	0.964299	ENSG00000116580	GON4L	7	7.25915924417634
51580	0.137884	ENSG00000083842	ZNF8	1	7.25247309332482
26347	0.965663	ENSG00000151292	CSNK1G3	7	7.2489056741327
6330	0.138013	ENSG00000167393	PPP2R3B	1	7.2456942461942
21246	0.828121	ENSG00000124164	VAPB	6	7.24531801512098
27359	1.79981	ENSG00000184640	SEPT9	13	7.22298464837955
49004	0.69247	ENSG00000062650	WAPAL	5	7.22052940921628
7138	0.831895	ENSG00000110435	PDHX	6	7.21244868643278
51398	0.693717	ENSG00000018510	AGPS	5	7.20755005283134
45363	1.804064	ENSG00000100345	MYH9	13	7.20595278216294
20539	0.277805	ENSG00000102580	DNAJC3	2	7.19929446914202
24399	0.834929	ENSG00000071894	CPSF1	6	7.18623978805383
17710	0.41834	ENSG00000054282	SDCCAG8	3	7.17120045895683
47034	0.418423	ENSG00000138780	GSTCD	3	7.16977795197683
10895	0.278972	ENSG00000146067	FAM193B	2	7.16917826878683
33763	0.279119	ENSG00000096401	CDC5L	2	7.1654025702299
30684	0.420561	ENSG00000013810	TACC3	3	7.1333290533359
14172	0.701281	ENSG00000151552	QDPR	5	7.12980959130505
28200	0.140287	ENSG00000164463	C5orf41	1	7.12824424216071
18231	0.982424	ENSG00000121236	TRIM6	7	7.12523309691131
38463	0.982521	ENSG00000140718	FTO	7	7.1245296538191
36746	0.280811	ENSG00000108423	TUBD1	2	7.12222811784439
12549	0.140607	ENSG00000149970	CNKSR2	1	7.11202144985669
21324	0.704137	ENSG00000168487	BMP1	5	7.10089087776953
40091	0.845211	ENSG00000067596	DHX8	6	7.09881911144081
36703	0.141153	ENSG00000153157	SYCP2L	1	7.08451113330925
5000	0.141666	ENSG00000102781	KATNAL1	1	7.05885674756117
6423	0.850211	ENSG00000151414	NEK7	6	7.05707171513895
20538	0.994369	ENSG00000136731	UGGT1	7	7.03964021404529
7805	0.568252	ENSG00000105939	ZC3HAV1	4	7.03913052659736
1930	3.556336	ENSG00000134057	CCNB1	25	7.02970697931804
36823	0.28458	ENSG00000204138	PHACTR4	2	7.02790076604118
5842	0.284743	ENSG00000152484	USP12	2	7.02387767214646
10493	0.427542	ENSG00000166833	NAV2	3	7.0168544844717
2621	0.285438	ENSG00000116641	DOCK7	2	7.00677555195874
33777	1.427292	ENSG00000156471	PTDSS1	10	7.00627481972855
29331	0.285938	ENSG00000047230	CTPS2	2	6.99452328826529
44420	0.573233	ENSG00000145736	GTF2H2	4	6.97796532997926
43022	2.868913	ENSG00000124422	USP22	20	6.97128145747187
8661	1.004645	ENSG00000181789	COPG	7	6.96763533387415
30837	0.287043	ENSG00000147121	ZNF673	2	6.96759718927129
758	0.287109	ENSG00000119599	DCAF4	2	6.96599549300092
4435	0.287112	ENSG00000100241	SBF1	2	6.96592270612165
43199	0.287574	ENSG00000170776	AKAP13	2	6.95473165167922
10698	0.143934	ENSG00000113594	LIFR	1	6.94762877429933
24017	0.432325	ENSG00000081760	AACS	3	6.93922396345342
18369	0.144139	ENSG00000143190	POU2F1	1	6.93774759086715
21680	0.721357	ENSG00000136933	RABEPK	5	6.9313807171761
609	0.144293	ENSG00000204228	HSD17B8	1	6.93034312128793
41875	0.433095	ENSG00000198369	SPRED2	3	6.92688671076785
26240	0.144549	ENSG00000138468	SENP7	1	6.9180693052183
51122	0.144799	ENSG00000141446	ESCO1	1	6.90612504230002
45450	0.14531	ENSG00000092847	EIF2C1	1	6.88183882733466
29246	3.654877	ENSG00000110958	PTGES3	25	6.84017546965329
10508	0.878269	ENSG00000180957	PITPNB	6	6.83161992510267
28827	0.440137	ENSG00000160218	TRAPPC10	3	6.81605954509619
41051	0.586877	ENSG00000108312	UBTF	4	6.8157382211264
10313	1.324132	ENSG00000198380	GFPT1	9	6.7969054444723
41370	0.147248	ENSG00000152457	DCLRE1C	1	6.79126371835271
7614	0.147368	ENSG00000217128	FNIP1	1	6.78573367352478
9609	0.147412	ENSG00000136425	CIB2	1	6.78370824627574
16308	0.295211	ENSG00000129003	VPS13C	2	6.77481530159784
27577	0.44294	ENSG00000147905	ZCCHC7	3	6.7729263557141
32508	0.73836	ENSG00000165671	NSD1	5	6.77176445094534
24531	0.295581	ENSG00000079805	DNM2	2	6.76633477794581
34004	0.443487	ENSG00000188917	TRMT2B	3	6.7645725804815
9256	2.956864	ENSG00000008294	SPAG9	20	6.76392285881258
44154	0.295961	ENSG00000164815	ORC5	2	6.75764712242492
3635	0.889493	ENSG00000143815	LBR	6	6.74541564689098
22738	0.296503	ENSG00000183814	LIN9	2	6.74529431405416
26365	0.445013	ENSG00000242498	C15orf38	3	6.74137609463094
13394	0.890413	ENSG00000164347	GFM2	6	6.73844609186973
18519	0.29684	ENSG00000054523	KIF1B	2	6.73763643713785
8092	0.148498	ENSG00000069702	TGFBR3	1	6.7340974289216
33082	0.446151	ENSG00000197275	RAD54B	3	6.72418082667079
18603	0.446724	ENSG00000185189	NRBP2	3	6.71555591371854
28284	1.042809	ENSG00000123130	ACOT9	7	6.71263865194873
714	0.597778	ENSG00000070785	EIF2B3	4	6.69144732659951
4951	0.597815	ENSG00000163946	FAM208A	4	6.69103317916078
34519	0.299052	ENSG00000150961	SEC24D	2	6.68780011503016
5197	0.299726	ENSG00000102098	SCML2	2	6.6727611218246
33349	0.300148	ENSG00000162408	NOL9	2	6.66337939949625
13436	0.4505	ENSG00000114650	SCAP	3	6.65926748057714
1810	1.053088	ENSG00000070018	LRP6	7	6.6471178097177
12574	0.451674	ENSG00000156931	VPS8	3	6.64195858074629
22192	0.904325	ENSG00000120256	LRP11	6	6.63478284908633
44603	0.301511	ENSG00000178104	PDE4DIP	2	6.63325716143026
29841	0.907035	ENSG00000164327	RICTOR	6	6.61495973143263
20241	0.604834	ENSG00000072609	CHFR	4	6.61338482955654
46331	0.907788	ENSG00000116957	TBCE	6	6.60947269626829
42708	0.454505	ENSG00000031823	RANBP3	3	6.60058745228325
6935	0.303013	ENSG00000118007	STAG1	2	6.60037688151994
20835	0.606099	ENSG00000088179	PTPN4	4	6.59958191648559
38976	0.151656	ENSG00000107404	DVL1	1	6.59387033813367
14345	1.061665	ENSG00000135679	MDM2	7	6.59341694413963
33505	0.303531	ENSG00000135503	ACVR1B	2	6.58911280890584
14181	0.303996	ENSG00000198792	TMEM184B	2	6.57903393465704
7752	1.520332	ENSG00000174851	YIF1A	10	6.57751070160991
18958	0.152055	ENSG00000129354	AP1M2	1	6.57656768932294
16088	0.152269	ENSG00000103264	FBXO31	1	6.56732493153564
41193	0.457565	ENSG00000108506	INTS2	3	6.55644553232874
49951	0.305245	ENSG00000169762	TAPT1	2	6.55211387573916
6441	0.152678	ENSG00000151692	RNF144A	1	6.54973211595646
39500	0.305613	ENSG00000128833	MYO5C	2	6.54422423129906
46851	0.152853	ENSG00000170537	TMC7	1	6.54223338763387
3911	0.611626	ENSG00000145191	EIF2B5	4	6.53994434507362
10849	0.305911	ENSG00000037637	FBXO42	2	6.53784924373429
46602	0.76499	ENSG00000131626	PPFIA1	5	6.53603315076014
30131	0.612437	ENSG00000132405	TBC1D14	4	6.5312840341129
7672	0.612753	ENSG00000011422	PLAUR	4	6.52791581599764
10809	0.460619	ENSG00000135250	SRPK2	3	6.51297493155949
3423	0.153858	ENSG00000197256	KANK2	1	6.49949953853553
43789	0.461669	ENSG00000090857	PDPR	3	6.49816210315183
15294	0.308032	ENSG00000154114	TBCEL	2	6.49283191356742
44432	0.462773	ENSG00000156970	BUB1B	3	6.48265996503685
30759	0.308658	ENSG00000146376	ARHGAP18	2	6.47966357586714
39434	1.699767	ENSG00000117523	PRRC2C	11	6.47147520807264
21807	0.309097	ENSG00000104093	DMXL2	2	6.47046072915622
7779	0.618365	ENSG00000049323	LTBP1	4	6.4686714157496
20455	0.309189	ENSG00000114423	CBLB	2	6.4685354265514
27093	0.309384	ENSG00000184708	EIF4ENIF1	2	6.4644584076746
32890	0.154719	ENSG00000105329	TGFB1	1	6.4633302955681
46564	0.309465	ENSG00000122779	TRIM24	2	6.46276638715202
21826	0.155194	ENSG00000165914	TTC7B	1	6.44354807531219
47606	0.776647	ENSG00000124789	NUP153	5	6.43793126092034
28842	0.310796	ENSG00000166266	CUL5	2	6.43508925468796
18966	0.621683	ENSG00000111731	KIAA0528	4	6.43414730658551
46521	0.621806	ENSG00000163681	SLMAP	4	6.43287456216248
31919	0.621876	ENSG00000166855	CLPX	4	6.43215046086358
1011	1.243805	ENSG00000168092	PAFAH1B2	8	6.43187637933599
6323	0.311579	ENSG00000055163	CYFIP2	2	6.41891783464226
12709	2.496194	ENSG00000115504	EHBP1	16	6.4097582159079
3774	0.470315	ENSG00000169118	CSNK1G1	3	6.37870363479795
33496	1.255402	ENSG00000100600	LGMN	8	6.37246077352115
29346	0.314159	ENSG00000144357	UBR3	2	6.36620310097753
16045	1.259308	ENSG00000163950	SLBP	8	6.35269528979408
50844	0.945804	ENSG00000057252	SOAT1	6	6.34380907672203
36626	5.20421	ENSG00000062716	VMP1	33	6.34102005876012
46309	0.157744	ENSG00000143850	PLEKHA6	1	6.3393853331981
19622	0.157786	ENSG00000120868	APAF1	1	6.33769789461676
29341	3.482193	ENSG00000105221	AKT2	22	6.31785774079725
51026	0.317375	ENSG00000164506	STXBP5	2	6.30169358014966
29148	0.31898	ENSG00000060642	PIGV	2	6.26998557903317
2927	0.638367	ENSG00000011454	RABGAP1	4	6.26598806015975
37806	0.159603	ENSG00000131089	ARHGEF9	1	6.26554638697268
40064	0.159631	ENSG00000251192	ZNF674	1	6.26444738177422
43414	4.961198	ENSG00000173744	AGFG1	31	6.2484907879105
7256	0.160175	ENSG00000065361	ERBB3	1	6.24317153113782
3248	0.321168	ENSG00000144749	LRIG1	2	6.22727046281074
21622	0.481952	ENSG00000129925	TMEM8A	3	6.2246862758117
11461	0.482369	ENSG00000197535	MYO5A	3	6.21930513776797
4023	3.058169	ENSG00000105976	MET	19	6.21286789578993
15323	0.161237	ENSG00000072858	SIDT1	1	6.20205039786153
22915	0.32251	ENSG00000119231	SENP5	2	6.20135809742334
37077	0.483871	ENSG00000002016	RAD52	3	6.1999995866667
32884	0.807817	ENSG00000169180	XPO6	5	6.18952064638402
30658	0.808225	ENSG00000112701	SENP6	5	6.18639611494324
32730	0.32333	ENSG00000135976	ANKRD36	2	6.18563077969876
44116	0.161799	ENSG00000153975	ZUFSP	1	6.18050791414038
23536	1.134154	ENSG00000139218	SCAF11	7	6.17200133315229
45852	0.486301	ENSG00000130684	ZNF337	3	6.16901877643682
29803	0.162329	ENSG00000125746	EML2	1	6.16032871514024
1025	0.162606	ENSG00000167491	GATAD2A	1	6.14983456945008
36439	4.408139	ENSG00000126261	UBA2	27	6.12503371604208
9008	0.816339	ENSG00000139842	CUL4A	5	6.1249064420541
19229	0.65373	ENSG00000159921	GNE	4	6.11873403392838
11456	1.963136	ENSG00000100225	FBXO7	12	6.11266870965639
31568	0.163639	ENSG00000198125	MB	1	6.11101265590721
25075	0.491399	ENSG00000035499	DEPDC1B	3	6.10501852873124
33942	0.655547	ENSG00000138785	INTS12	4	6.10177454858309
922	1.311667	ENSG00000177119	ANO6	8	6.09910899641449
41	0.328016	ENSG00000076864	RAP1GAP	2	6.0972635481196
10550	0.328646	ENSG00000058063	ATP11B	2	6.08557536072248
30913	0.164796	ENSG00000081019	RSBN1	1	6.06810844923421
6883	0.494744	ENSG00000066777	ARFGEF1	3	6.0637420564979
26993	0.659672	ENSG00000189077	TMEM120A	4	6.0636194957494
36250	0.330533	ENSG00000214753	HNRNPUL2	2	6.05083304843994
6272	0.661213	ENSG00000129315	CCNT1	4	6.04948783523615
50441	0.827306	ENSG00000042445	RETSAT	5	6.04371296714879
40003	0.331043	ENSG00000151208	DLG5	2	6.04151122361748
39995	0.331165	ENSG00000158201	ABHD3	2	6.03928555251914
20450	0.662336	ENSG00000143393	PI4KB	4	6.03923084355976
31713	0.663496	ENSG00000169375	SIN3A	4	6.02867236577161
47887	0.497784	ENSG00000101966	XIAP	3	6.02671038040596
38442	1.328643	ENSG00000156599	ZDHHC5	8	6.02118100949616
46145	0.333266	ENSG00000011114	BTBD7	2	6.00121224487346
34393	0.333606	ENSG00000120647	CCDC77	2	5.99509601146262
11466	0.500542	ENSG00000196821	C6orf106	3	5.99350304270171
20675	0.166895	ENSG00000173638	SLC19A1	1	5.99179124599299
8049	0.500688	ENSG00000066279	ASPM	3	5.99175534464577
837	2.849604	ENSG00000138448	ITGAV	17	5.96574120474283
13209	0.167765	ENSG00000144451	SPAG16	1	5.96071886269484
28123	0.335632	ENSG00000166263	STXBP4	2	5.95890737474377
8035	0.168015	ENSG00000145723	GIN1	1	5.9518495372437
26753	1.008832	ENSG00000173120	KDM2A	6	5.9474719279325
19389	0.33687	ENSG00000100387	RBX1	2	5.93700834149672
48222	1.516284	ENSG00000060339	CCAR1	9	5.93556352240082
42478	0.842394	ENSG00000023330	ALAS1	5	5.93546487748013
12353	0.505505	ENSG00000068305	MEF2A	3	5.93465940000593
44537	1.014041	ENSG00000062194	GPBP1	6	5.91692051899282
793	1.352248	ENSG00000154229	PRKCA	8	5.91607456620383
18902	1.01471	ENSG00000107929	LARP4B	6	5.9130194833992
18863	2.886804	ENSG00000143252	SDHC	17	5.88886533342755
44555	6.625398	ENSG00000118705	RPN2	39	5.88643882224132
41698	0.849477	ENSG00000122126	OCRL	5	5.88597454669167
11116	0.509771	ENSG00000163249	CCNYL1	3	5.8849954195119
7429	0.680149	ENSG00000124920	C11orf9	4	5.88106429620568
10251	0.17039	ENSG00000114767	RRP9	1	5.86888901930864
27791	0.170952	ENSG00000136098	NEK3	1	5.8495952080116
49318	5.817343	ENSG00000165629	ATP5C1	34	5.84459262587748
41191	0.343651	ENSG00000126070	EIF2C3	2	5.81985793726775
28111	0.345993	ENSG00000101265	RASSF2	2	5.78046376660799
17368	1.559923	ENSG00000151348	EXT2	9	5.7695155466007
11255	0.346715	ENSG00000135837	CEP350	2	5.7684265174567
20616	0.173435	ENSG00000100425	BRD1	1	5.76584887710093
22300	1.389342	ENSG00000004487	KDM1A	8	5.75812147045148
14550	0.694766	ENSG00000136279	DBNL	4	5.75733412400722
45253	1.044143	ENSG00000141127	PRPSAP2	6	5.74633934240808
34933	0.348929	ENSG00000011295	TTC19	2	5.73182509908893
42190	0.175161	ENSG00000113318	MSH3	1	5.70903340355444
45912	0.350363	ENSG00000073803	MAP3K13	2	5.708365323964
7847	1.40224	ENSG00000038382	TRIO	8	5.70515746234596
11389	0.175524	ENSG00000163596	ICA1L	1	5.69722659009594
18726	0.175736	ENSG00000105135	ILVBL	1	5.69035371238676
19259	0.175805	ENSG00000143458	GABPB2	1	5.68812036062683
35541	0.177064	ENSG00000187239	FNBP1	1	5.64767541679845
49313	1.771551	ENSG00000116489	CAPZA1	10	5.6447711637994
33365	0.177444	ENSG00000148331	ASB6	1	5.63558080295755
15690	1.597089	ENSG00000117448	AKR1A1	9	5.63525263776784
34211	0.177497	ENSG00000173621	LRFN4	1	5.63389803771331
47456	1.775663	ENSG00000120727	PAIP2	10	5.63169925824889
2098	0.177715	ENSG00000130703	OSBPL2	1	5.6269870297949
33932	0.533533	ENSG00000164151	KIAA0947	3	5.62289492871106
20022	0.534543	ENSG00000114544	SLC41A3	3	5.6122706685898
21998	4.456243	ENSG00000127947	PTPN12	25	5.61010698922837
41371	0.535275	ENSG00000170832	USP32	3	5.6045957685302
27398	0.713803	ENSG00000100401	RANGAP1	4	5.60378703928115
18708	0.535844	ENSG00000163935	SFMBT1	3	5.59864438157374
28206	1.433599	ENSG00000154529	CNTNAP3B	8	5.58036103540809
20111	0.179519	ENSG00000112419	PHACTR2	1	5.5704410118149
47221	0.359284	ENSG00000112319	EYA4	2	5.56662695806103
45797	0.359471	ENSG00000101974	ATP11C	2	5.5637311493834
8753	0.539219	ENSG00000112062	MAPK14	3	5.5636021727721
5746	0.720337	ENSG00000118762	PKD2	4	5.55295646343309
30212	0.720996	ENSG00000128656	CHN1	4	5.54788098685707
40508	0.721544	ENSG00000151136	BTBD11	4	5.54366746865056
45403	0.541741	ENSG00000127838	PNKD	3	5.53770159541183
20258	2.168471	ENSG00000061794	MRPS35	12	5.53385311585906
6920	1.266323	ENSG00000148187	MRRF	7	5.52781557311997
35255	3.256375	ENSG00000135018	UBQLN1	18	5.52761890138574
13567	0.18113	ENSG00000165097	KDM1B	1	5.5208965936068
6702	0.906125	ENSG00000119844	AFTPH	5	5.51800248310112
28770	0.362711	ENSG00000004766	CCDC132	2	5.51403183250577
31703	0.363188	ENSG00000197681	TBC1D3	2	5.50678987191207
36522	0.908247	ENSG00000151148	UBE3B	5	5.50511039397873
38186	0.54578	ENSG00000118260	CREB1	3	5.49672029022683
16105	0.363944	ENSG00000183597	C22orf25	2	5.49535093311059
15889	0.729562	ENSG00000099968	BCL2L13	4	5.48274169981441
42962	0.547494	ENSG00000101109	STK4	3	5.47951210424224
48478	0.182647	ENSG00000186185	KIF18B	1	5.47504202094751
22029	0.182659	ENSG00000140519	RHCG	1	5.47468233155771
33787	0.730831	ENSG00000087263	OGFOD1	4	5.47322157927072
7142	0.183149	ENSG00000170734	POLH	1	5.46003527182786
43334	1.10003	ENSG00000164808	KIAA0146	6	5.45439669827187
32926	0.367106	ENSG00000134852	CLOCK	2	5.44801773874576
34791	0.55072	ENSG00000159720	ATP6V0D1	3	5.44741429401511
43727	1.836266	ENSG00000072042	RDH11	10	5.4458341002883
21667	0.367266	ENSG00000139746	RBM26	2	5.44564430140552
51150	0.367793	ENSG00000120925	RNF170	2	5.43784139448005
27132	1.103622	ENSG00000111364	DDX55	6	5.43664406834949
39852	0.552184	ENSG00000165102	HGSNAT	3	5.43297161815627
15908	0.368613	ENSG00000198874	TYW1	2	5.42574461562669
42548	0.922357	ENSG00000108443	RPS6KB1	5	5.42089451264532
4965	0.369121	ENSG00000086015	MAST2	2	5.41827747540779
11883	0.738547	ENSG00000149380	P4HA3	4	5.41603987288554
2888	0.92326	ENSG00000120254	MTHFD1L	5	5.41559257413946
5372	0.739894	ENSG00000077044	DGKD	4	5.4061798041341
33639	0.741692	ENSG00000159128	IFNGR2	4	5.39307421409426
35640	1.856225	ENSG00000088766	CRLS1	10	5.38727794313728
37622	0.928522	ENSG00000012174	MBTPS2	5	5.38490202709252
40987	0.185759	ENSG00000112699	GMDS	1	5.3833192469813
1857	0.185867	ENSG00000227124	ZNF717	1	5.38019121199567
9099	0.929815	ENSG00000196236	XPNPEP3	5	5.37741378661347
18741	1.115932	ENSG00000153560	UBP1	6	5.37667169684174
505	0.558815	ENSG00000205268	PDE7A	3	5.36850299294042
23075	1.117682	ENSG00000166889	PATL1	6	5.36825322408342
32255	0.372905	ENSG00000163870	TPRA1	2	5.36329628189485
25327	0.559716	ENSG00000151116	UEVLD	3	5.359861072401
25416	0.933045	ENSG00000174227	PIGG	5	5.35879834305955
3953	0.187092	ENSG00000164124	TMEM144	1	5.34496397494281
2072	1.310328	ENSG00000122203	KIAA1191	7	5.34217386791704
14582	0.187231	ENSG00000065457	ADAT1	1	5.34099588209217
43529	0.749306	ENSG00000075618	FSCN1	4	5.33827301529682
51019	0.562154	ENSG00000114999	TTL	3	5.33661594509690
34742	0.375301	ENSG00000082269	FAM135A	2	5.32905587781541
44073	0.187665	ENSG00000137992	DBT	1	5.32864412650201
9589	0.563426	ENSG00000040933	INPP4A	3	5.324567911314
46693	0.565295	ENSG00000114648	KLHL18	3	5.30696362076438
4691	0.188475	ENSG00000238083	LRRC37A2	1	5.30574346730336
7003	0.37725	ENSG00000135451	TROAP	2	5.30152418820411
27104	1.509508	ENSG00000100029	PES1	8	5.29974004775066
42129	0.755334	ENSG00000118564	FBXL5	4	5.29567052456264
22611	0.378202	ENSG00000138829	FBN2	2	5.28817933273753
41441	1.895766	ENSG00000135919	SERPINE2	10	5.27491262107243
41842	0.379514	ENSG00000082516	GEMIN5	2	5.26989781668133
33719	0.38039	ENSG00000075089	ACTR6	2	5.25776177081416
7907	0.190223	ENSG00000136854	STXBP1	1	5.25698785110108
17851	1.524201	ENSG00000080608	KIAA0020	8	5.24865158860282
37485	2.861453	ENSG00000180229	HERC2P3	15	5.24209204204997
47230	0.573049	ENSG00000116199	FAM20B	3	5.23515441087935
10826	0.382803	ENSG00000110514	MADD	2	5.22461945178068
29670	0.95824	ENSG00000102172	SMS	5	5.21789948238437
37691	0.19183	ENSG00000123146	CD97	1	5.21294896522963
16926	4.608203	ENSG00000090861	AARS	24	5.20810389646463
39564	2.114187	ENSG00000122218	COPA	11	5.20294562401528
36235	1.154486	ENSG00000135720	DYNC1LI2	6	5.19711802481797
35295	0.192472	ENSG00000064545	TMEM161A	1	5.19556091275614
6845	0.192486	ENSG00000198246	SLC29A3	1	5.19518302629802
5309	4.815564	ENSG00000104341	LAPTM4B	25	5.19149989492404
30256	0.578456	ENSG00000163486	SRGAP2	3	5.18621986806257
35516	0.192983	ENSG00000174839	FAM116A	1	5.18180357855355
25673	1.158003	ENSG00000138777	PPA2	6	5.1813337271147
32474	0.193276	ENSG00000145107	TM4SF19	1	5.17394813634388
9209	1.740931	ENSG00000186522	SEPT10	9	5.16964773445932
46778	0.19344	ENSG00000072864	NDE1	1	5.16956162117452
31198	0.387146	ENSG00000127191	TRAF2	2	5.1660097224303
46296	0.387951	ENSG00000230453	ANKRD18B	2	5.15529022995172
14733	2.527948	ENSG00000167863	ATP5H	13	5.14251084278632
8133	0.584608	ENSG00000214530	STARD10	3	5.13164376813181
12383	1.366119	ENSG00000141198	TOM1L1	7	5.12400457061208
42327	0.975845	ENSG00000157106	SMG1	5	5.12376453227716
21081	0.390479	ENSG00000067141	NEO1	2	5.1219143667137
22243	0.19538	ENSG00000146083	RNF44	1	5.11823113931825
8013	0.784286	ENSG00000166847	DCTN5	4	5.1001802913733
32578	0.392349	ENSG00000111785	RIC8B	2	5.09750247866058
17426	0.98104	ENSG00000143442	POGZ	5	5.09663214547827
40111	0.784944	ENSG00000185722	ANKFY1	4	5.09590493079761
12548	0.196241	ENSG00000042088	TDP1	1	5.0957750928705
14034	0.589849	ENSG00000107036	KIAA1432	3	5.08604744604128
44299	0.196624	ENSG00000172081	MOB3A	1	5.08584913337131
17355	0.19663	ENSG00000067606	PRKCZ	1	5.08569394293851
1387	0.197941	ENSG00000172667	ZMAT3	1	5.05201044755761
41078	0.59428	ENSG00000136925	TSTD2	3	5.04812546274483
3162	0.594295	ENSG00000185808	PIGP	3	5.04799804810742
28659	0.594963	ENSG00000130635	COL5A1	3	5.04233036340075
30458	0.198584	ENSG00000116793	PHTF1	1	5.03565241912742
34293	0.596135	ENSG00000056586	RC3H2	3	5.0324171538326
3254	0.198769	ENSG00000101751	POLI	1	5.03096559322631
43124	0.796545	ENSG00000168397	ATG4B	4	5.02168741251279
27122	0.399017	ENSG00000122696	MCART1	2	5.01231777092204
6859	0.599281	ENSG00000121621	KIF18A	3	5.00599885529493
37767	0.400643	ENSG00000151553	FAM160B1	2	4.99197539954523
17546	0.603274	ENSG00000105726	ATP13A1	3	4.97286473476397
30553	0.201322	ENSG00000103148	NPRL3	1	4.96716702595841
17656	0.604259	ENSG00000111266	DUSP16	3	4.96475848932329
27555	0.402998	ENSG00000025800	KPNA6	2	4.96280378562673
25553	0.405727	ENSG00000132406	TMEM128	2	4.92942298639233
26346	0.608661	ENSG00000134058	CDK7	3	4.92885202107577
2336	0.608934	ENSG00000145901	TNIP1	3	4.92664229620944
37954	0.203028	ENSG00000177854	TMEM187	1	4.92542900486632
4379	3.664518	ENSG00000089063	C20orf30	18	4.91196932311425
38834	1.01826	ENSG00000121741	ZMYM2	5	4.91033724196178
[truncated: 49,707 more rows]
