# Supplementary material for: Cell-Type Specific Features of Circular RNA Expression
Source: PLoS Genet. 2013 Sep 5;9(9):e1003777. doi: 10.1371/journal.pgen.1003777 (PMC3764148; doi:10.1371/journal.pgen.1003777)
Supplement: Table S2 — Expression of circular and linear isoforms and normalized relative expression for AG04450. qPCR was performed as described as in the main text to normalize between linear and circular RNA expression measurements. Genes are ordered according to circular: linear ratios and provided in the field rpkm_div_cir.count. The value at which rpkm_div_cir.count corresponds to equal numbers of linear and circular molecules is 523.942. cir.count is the number of total RNA-Seq reads representing each circular junction. (CSV) [file pgen.1003777.s007.csv]

	linearRPKM	ENSID	GENE	circ.count	rpkm_div_cir.cout
983	0	ENSG00000166157	TPTE	5	Inf
11839	0	ENSG00000163157	TMOD4	2	Inf
45545	0	ENSG00000250506	CDK3	2	Inf
2074	0	ENSG00000221986	MYBPHL	1	Inf
16707	0	ENSG00000236438	FAM157A	1	Inf
48157	0	ENSG00000248919	ATP5J2-PTCD1	1	Inf
23076	3.8e-05	ENSG00000215897	ZBTB8B	3	78947.3684210526
36592	0.00031	ENSG00000197181	PIWIL2	4	12903.2258064516
5936	0.008958	ENSG00000238274	LINC00340	83	9265.4610404108
12631	0.022473	ENSG00000112877	CEP72	77	3426.33382280959
45220	0.000295	ENSG00000149922	TBX6	1	3389.83050847458
16739	0.019236	ENSG00000075702	WDR62	62	3223.12331045955
6413	0.25664	ENSG00000130559	CAMSAP1	808	3148.37905236908
8994	0.050034	ENSG00000173040	EVC2	148	2957.98856777391
8582	0.00042	ENSG00000138759	FRAS1	1	2380.95238095238
12331	0.000467	ENSG00000157388	CACNA1D	1	2141.32762312634
31901	0.000582	ENSG00000155966	AFF2	1	1718.21305841924
34072	0.001281	ENSG00000169918	OTUD7A	2	1561.28024980484
8404	0.068623	ENSG00000181722	ZBTB20	107	1559.24398525276
41157	0.000657	ENSG00000170236	USP50	1	1522.0700152207
14647	0.104117	ENSG00000124782	RREB1	138	1325.43196596137
20711	0.030006	ENSG00000112320	SOBP	35	1166.43337999067
31641	0.053874	ENSG00000171045	TSNARE1	62	1150.83342614248
6159	0.151682	ENSG00000157107	FCHO2	162	1068.02389209003
43946	0.00287	ENSG00000140488	CELF6	3	1045.29616724739
18828	0.343623	ENSG00000184588	PDE4B	341	992.366634363823
39077	0.001304	ENSG00000157152	SYN2	1	766.871165644172
25196	0.006666	ENSG00000242338	BMS1P4	5	750.07500750075
29457	0.114838	ENSG00000121989	ACVR2A	81	705.341437503266
7537	0.03788	ENSG00000089639	GMIP	25	659.978880675818
46280	0.001591	ENSG00000088002	SULT2B1	1	628.535512256443
35172	0.419082	ENSG00000183023	SLC8A1	256	610.858972707012
42069	0.369631	ENSG00000049192	ADAMTS6	224	606.009777318461
41004	0.013769	ENSG00000106526	ACTR3C	8	581.015324279178
31982	0.02807	ENSG00000165185	KIAA1958	16	570.003562522266
11721	0.108186	ENSG00000100147	CCDC134	56	517.627049710683
38267	0.004563	ENSG00000074660	SCARF1	2	438.308130615823
4546	0.119076	ENSG00000178385	PLEKHM3	52	436.695891699419
8869	0.050582	ENSG00000165521	EML5	22	434.937329484797
26096	0.009452	ENSG00000185760	KCNQ5	4	423.190859077444
22913	0.687778	ENSG00000110422	HIPK3	288	418.739767773904
48295	0.062695	ENSG00000109674	NEIL3	26	414.706116915224
25609	0.002424	ENSG00000197134	ZNF257	1	412.541254125413
34431	0.257012	ENSG00000249859	PVT1	102	396.868628702162
4261	0.017664	ENSG00000125319	C17orf53	7	396.286231884058
35714	0.046983	ENSG00000172650	AGAP5	17	361.833003426771
23391	0.036414	ENSG00000152763	WDR78	13	357.005547316966
15331	0.206576	ENSG00000116514	RNF19B	72	348.5400046472
49607	0.008612	ENSG00000143473	KCNH1	3	348.351137947051
703	0.259098	ENSG00000126091	ST3GAL3	90	347.358914387606
1786	0.349899	ENSG00000141556	TBCD	114	325.808304682208
16578	0.957656	ENSG00000173889	PHC3	311	324.751267678582
34510	0.006197	ENSG00000176406	RIMS2	2	322.736808132968
25480	0.023224	ENSG00000127328	RAB3IP	7	301.412332070272
2332	0.013499	ENSG00000163806	SPDYA	4	296.318245795985
4487	0.162251	ENSG00000198740	ZNF652	48	295.837930120616
40365	0.044162	ENSG00000101057	MYBL2	13	294.370725963498
28962	0.006829	ENSG00000182901	RGS7	2	292.868648411188
46666	0.25621	ENSG00000107249	GLIS3	73	284.922524491628
43483	0.47574	ENSG00000137073	UBAP2	135	283.768444948922
40742	0.003579	ENSG00000188687	SLC4A5	1	279.407655769768
9602	0.037112	ENSG00000100068	LRP5L	10	269.454623841345
30099	0.129433	ENSG00000130338	TULP4	34	262.684168643236
36602	0.335412	ENSG00000172530	BANP	88	262.363898727535
17763	1.252467	ENSG00000171456	ASXL1	316	252.302056660974
36122	0.119108	ENSG00000119684	MLH3	30	251.8722503946
49140	0.252552	ENSG00000186111	PIP5K1C	63	249.453577877031
41752	0.154675	ENSG00000005339	CREBBP	38	245.676418296428
46114	0.033298	ENSG00000198879	SFMBT2	8	240.254669950147
38647	0.259954	ENSG00000179241	LDLRAD3	62	238.503735276241
20722	0.236019	ENSG00000146247	PHIP	56	237.269033425275
25582	0.130796	ENSG00000138376	BARD1	31	237.010306125570
41727	0.181443	ENSG00000119522	DENND1A	43	236.989026856919
21220	0.639049	ENSG00000160410	SHKBP1	151	236.288610106580
10298	0.097544	ENSG00000102302	FGD1	23	235.791027638809
2136	0.403537	ENSG00000157837	SPPL3	94	232.940226051143
2025	0.051742	ENSG00000102858	MGRN1	12	231.919910324301
31665	0.232911	ENSG00000105419	MEIS3	53	227.554731206341
28417	0.236101	ENSG00000085382	HACE1	53	224.480201269796
13496	0.01338	ENSG00000136002	ARHGEF4	3	224.215246636771
19734	0.009122	ENSG00000086730	LAT2	2	219.250164437623
8493	0.009152	ENSG00000107864	CPEB3	2	218.531468531469
17031	0.097042	ENSG00000140836	ZFHX3	21	216.401145895592
41000	0.018911	ENSG00000167216	KATNAL2	4	211.517106445984
36907	0.40761	ENSG00000101752	MIB1	85	208.532666028802
1492	0.004811	ENSG00000128655	PDE11A	1	207.856994387861
15821	0.00963	ENSG00000139116	KIF21A	2	207.684319833853
4285	0.457838	ENSG00000080815	PSEN1	94	205.312796229234
11768	0.073242	ENSG00000141837	CACNA1A	15	204.800524289342
30209	0.1333	ENSG00000189319	FAM53B	27	202.550637659415
9207	0.049702	ENSG00000162769	FLVCR1	10	201.199146915617
16201	0.217777	ENSG00000020577	SAMD4A	42	192.857831635113
318	1.059013	ENSG00000076067	RBMS2	203	191.687920733740
50762	1.154416	ENSG00000156026	MCU	219	189.706310376849
35917	0.068732	ENSG00000106346	USP42	13	189.140429494268
30896	14.927945	ENSG00000198121	LPAR1	2815	188.572506128606
5002	0.038652	ENSG00000135476	ESPL1	7	181.103177067163
7775	0.0665	ENSG00000164483	SAMD3	12	180.451127819549
16005	0.250732	ENSG00000108264	TADA2A	45	179.474498667900
20970	0.431353	ENSG00000103064	SLC7A6	77	178.508089662063
41279	0.798085	ENSG00000075420	FNDC3B	142	177.925910147415
3107	0.050906	ENSG00000100479	POLE2	9	176.796448355793
48250	0.011663	ENSG00000115598	IL1RL2	2	171.48246591786
21465	0.166435	ENSG00000174197	MGA	28	168.233845044612
25942	0.089288	ENSG00000118420	UBE2CBP	15	167.995699310098
21074	0.101712	ENSG00000007047	MARK4	17	167.138587383986
36186	0.15912	ENSG00000140948	ZCCHC14	26	163.398692810458
18948	0.00624	ENSG00000106336	FBXO24	1	160.256410256410
44227	0.037924	ENSG00000131697	NPHP4	6	158.211159160426
45747	0.006378	ENSG00000180815	MAP3K15	1	156.788962057071
34172	1.516715	ENSG00000064393	HIPK2	237	156.258756589076
23620	0.102597	ENSG00000130856	ZNF236	16	155.949979044222
31752	0.334203	ENSG00000047056	WDR37	52	155.594055110217
39579	0.495444	ENSG00000165322	ARHGAP12	77	155.416151976813
9484	0.019314	ENSG00000132510	KDM6B	3	155.327741534638
26808	0.090395	ENSG00000138316	ADAMTS14	14	154.875822777809
8553	0.051685	ENSG00000177076	ACER2	8	154.783786398375
20787	0.006483	ENSG00000114757	PEX5L	1	154.249575813667
18676	0.032995	ENSG00000153933	DGKE	5	151.538111835127
9735	0.158834	ENSG00000160392	C19orf47	24	151.101149627913
211	0.086128	ENSG00000164715	LMTK2	13	150.938138584432
13399	1.599531	ENSG00000143797	MBOAT2	236	147.543248614750
50702	0.189854	ENSG00000170037	CNTROB	28	147.481749133545
30456	0.163777	ENSG00000135540	NHSL1	24	146.540723056351
775	0.006856	ENSG00000134242	PTPN22	1	145.85764294049
2313	0.164681	ENSG00000181826	RELL1	24	145.736302305670
45643	0.00692	ENSG00000171316	CHD7	1	144.508670520231
16968	0.11124	ENSG00000185024	BRF1	16	143.833153541891
2696	0.36889	ENSG00000087206	UIMC1	53	143.674266041367
41753	0.180973	ENSG00000127663	KDM4B	26	143.667839954026
12863	0.042021	ENSG00000178971	CTC1	6	142.785749982152
34305	0.176778	ENSG00000109670	FBXW7	25	141.420312482322
2134	0.30481	ENSG00000078699	CBFA2T2	43	141.071487155933
39820	0.077996	ENSG00000222011	FAM185A	11	141.032873480691
14744	0.212927	ENSG00000120071	KIAA1267	30	140.893357817468
26278	0.704926	ENSG00000010803	SCMH1	98	139.021684545612
40819	0.064915	ENSG00000126603	GLIS2	9	138.642840637757
30806	0.02211	ENSG00000186638	KIF24	3	135.685210312076
9988	0.126593	ENSG00000170390	DCLK2	17	134.288625753399
41112	0.097605	ENSG00000152413	HOMER1	13	133.189898058501
38617	0.090576	ENSG00000187741	FANCA	12	132.485426603074
31302	0.212725	ENSG00000080603	SRCAP	28	131.625337877541
577	0.060915	ENSG00000115687	PASK	8	131.330542559304
36622	0.326818	ENSG00000172493	AFF1	42	128.51189346976
3616	0.023458	ENSG00000164989	C9orf93	3	127.888140506437
35589	0.127335	ENSG00000119042	SATB2	16	125.652805591550
16685	0.279688	ENSG00000067798	NAV3	35	125.139441091502
9889	0.007996	ENSG00000205085	FAM71F2	1	125.062531265633
23618	0.056761	ENSG00000196460	RFX8	7	123.324113387713
1792	0.443029	ENSG00000198853	RUSC2	54	121.888183392058
19958	0.480931	ENSG00000180530	NRIP1	58	120.599420706921
46439	0.332345	ENSG00000140443	IGF1R	40	120.356858084220
46232	0.041679	ENSG00000162849	KIF26B	5	119.964490510809
4771	0.280002	ENSG00000108840	HDAC5	33	117.856301026421
30694	0.085467	ENSG00000136492	BRIP1	10	117.004223852481
35192	0.026015	ENSG00000135119	RNFT2	3	115.318085719777
19736	0.435541	ENSG00000005889	ZFX	50	114.799754787724
25236	0.383955	ENSG00000143147	GPR161	44	114.596762641455
18423	0.034981	ENSG00000078687	TNRC6C	4	114.347788799634
50759	1.918489	ENSG00000153317	ASAP1	219	114.152335509873
6158	0.385679	ENSG00000113319	RASGRF2	44	114.084510694126
42888	0.53675	ENSG00000031003	FAM13B	61	113.646949231486
14261	0.405515	ENSG00000163635	ATXN7	46	113.43600113436
42880	0.02654	ENSG00000214960	ISPD	3	113.036925395629
15299	0.026568	ENSG00000132326	PER2	3	112.917795844625
49693	0.008925	ENSG00000162631	NTNG1	1	112.044817927171
17671	0.180436	ENSG00000105926	MPP6	20	110.842625640116
32221	0.434734	ENSG00000130714	POMT1	48	110.412344100070
2198	0.009057	ENSG00000102174	PHEX	1	110.411836148835
36769	1.875421	ENSG00000173068	BNC2	207	110.375217084591
17276	0.155721	ENSG00000134758	RNF138	17	109.169604613379
45143	0.278592	ENSG00000184863	RBM33	30	107.684355616816
32904	0.402091	ENSG00000143322	ABL2	43	106.940966099714
46855	0.056473	ENSG00000158321	AUTS2	6	106.245462433375
47841	0.641185	ENSG00000073417	PDE8A	68	106.053635066323
26484	0.009453	ENSG00000079691	LRRC16A	1	105.786522796996
50132	0.133383	ENSG00000196418	ZNF124	14	104.960902063981
30973	0.047917	ENSG00000002746	HECW1	5	104.347100194086
44672	0.009726	ENSG00000243710	WDR65	1	102.817191034341
15384	0.038931	ENSG00000076555	ACACB	4	102.745883743033
42049	0.126528	ENSG00000128908	INO80	13	102.744056651492
28772	0.156378	ENSG00000181135	ZNF707	16	102.316182583228
7808	0.13755	ENSG00000104731	KLHDC4	14	101.781170483461
37347	0.009906	ENSG00000139364	TMEM132B	1	100.948919846558
18671	0.18875	ENSG00000167264	DUS2L	19	100.662251655629
7605	0.308333	ENSG00000106070	GRB10	31	100.540649233134
5268	0.070264	ENSG00000133069	TMCC2	7	99.6242741660025
22273	0.060264	ENSG00000102780	DGKH	6	99.5619275189168
11623	0.12178	ENSG00000154743	TSEN2	12	98.538347840368
7949	0.224142	ENSG00000141140	MYO19	22	98.1520643163709
27657	0.387192	ENSG00000156011	PSD3	38	98.1425236058596
49103	0.26575	ENSG00000185033	SEMA4B	26	97.8363123236124
17519	0.081833	ENSG00000196814	FAM125B	8	97.7600723424535
602	0.123018	ENSG00000123473	STIL	12	97.5467004828562
8925	0.473272	ENSG00000168916	ZNF608	46	97.1956929630318
5971	0.114334	ENSG00000138193	PLCE1	11	96.2093515489706
20272	0.520727	ENSG00000153046	CDYL	50	96.0196033622224
9610	0.125625	ENSG00000169193	CCDC126	12	95.5223880597015
15482	0.703828	ENSG00000105576	TNPO2	67	95.1937121001154
14654	0.094612	ENSG00000110427	C11orf41	9	95.1253540777068
32905	0.116248	ENSG00000151466	SCLT1	11	94.6252838758516
19045	0.021239	ENSG00000241697	TMEFF1	2	94.16639201469
39135	0.382706	ENSG00000141736	ERBB2	36	94.0669861460233
16784	0.574617	ENSG00000148719	DNAJB12	54	93.9756394259133
20741	0.08515	ENSG00000124813	RUNX2	8	93.9518496770405
20414	1.364028	ENSG00000196526	AFAP1	127	93.1065931197893
50742	0.874636	ENSG00000146433	TMEM181	81	92.6099543124225
27422	0.237985	ENSG00000101745	ANKRD12	22	92.4428010168708
50035	0.508606	ENSG00000221838	AP4M1	47	92.4094485711926
18954	0.075957	ENSG00000183763	TRAIP	7	92.1574048474795
6287	0.021718	ENSG00000169330	KIAA1024	2	92.0895110046966
38658	2.654987	ENSG00000090266	NDUFB2	243	91.525871878092
2567	0.054897	ENSG00000023892	DEF6	5	91.0796582691222
45128	0.043943	ENSG00000196724	ZNF418	4	91.0270122658899
27289	1.346481	ENSG00000106261	ZKSCAN1	122	90.606551447811
9573	0.199421	ENSG00000103227	LMF1	18	90.2613064822662
2116	0.179034	ENSG00000142197	DOPEY2	16	89.3684998380196
12939	1.040798	ENSG00000128487	SPECC1	93	89.3545145167458
45851	0.123441	ENSG00000215421	ZNF407	11	89.1113973477208
45608	0.056294	ENSG00000105750	ZNF85	5	88.8194123707678
2949	0.315794	ENSG00000149150	SLC43A1	28	88.6653957959936
51083	0.102052	ENSG00000163738	MTHFD2L	9	88.1903343393564
39158	0.045462	ENSG00000137834	SMAD6	4	87.9855703664599
37274	5.269707	ENSG00000064666	CNN2	461	87.4811445873556
13476	0.197203	ENSG00000185697	MYBL1	17	86.2055851077316
35056	0.268446	ENSG00000156650	KAT6B	23	85.6783114667382
40310	0.105208	ENSG00000086991	NOX4	9	85.544825488556
10216	0.047186	ENSG00000138411	HECW2	4	84.7709066248464
23646	0.059161	ENSG00000121904	CSMD2	5	84.515136660976
32714	0.409669	ENSG00000067646	ZFY	34	82.9938316055157
5056	0.157799	ENSG00000153721	CNKSR3	13	82.3832850651779
36732	0.14567	ENSG00000124587	PEX6	12	82.3779776206494
32656	0.550165	ENSG00000038532	CLEC16A	45	81.7936437250643
17168	0.18447	ENSG00000107829	FBXW4	15	81.3140348024069
50303	0.061988	ENSG00000090376	IRAK3	5	80.660773052849
45286	0.299623	ENSG00000161800	RACGAP1	24	80.1006598291853
11197	0.037453	ENSG00000179361	ARID3B	3	80.1003924919232
16866	0.062441	ENSG00000174111	SOCS7	5	80.0755913582422
8933	0.125333	ENSG00000119778	ATAD2B	10	79.787446243208
34842	0.025154	ENSG00000100629	CEP128	2	79.5102170628926
31961	0.644143	ENSG00000163848	ZNF148	51	79.174965807282
2126	0.267033	ENSG00000249437	NAIP	21	78.6419655997573
32934	0.114587	ENSG00000134815	DHX34	9	78.542941171337
21951	0.178745	ENSG00000149639	KIAA0889	14	78.3238691991384
45693	1.444279	ENSG00000114861	FOXP1	113	78.2397306891535
41509	0.309425	ENSG00000152520	PAN3	24	77.5632221055183
43738	0.924281	ENSG00000164944	KIAA1429	71	76.8164659881573
49109	0.07834	ENSG00000141664	ZCCHC2	6	76.5892264488129
32971	0.091799	ENSG00000174891	RSRC1	7	76.2535539602828
40861	0.511798	ENSG00000163960	UBXN7	39	76.2019390462644
46981	0.210366	ENSG00000072121	ZFYVE26	16	76.0579181046367
34596	0.307199	ENSG00000188735	TMEM120B	23	74.8700353842298
15874	0.160481	ENSG00000083544	TDRD3	12	74.7752070338545
25351	0.922791	ENSG00000213995	CARKD	69	74.7731609866156
3490	0.013406	ENSG00000088881	EBF4	1	74.5934656124124
43224	0.188203	ENSG00000068650	ATP11A	14	74.3877621504439
38942	0.177008	ENSG00000204116	CHIC1	13	73.443008225617
45909	0.01363	ENSG00000139618	BRCA2	1	73.3675715333822
25683	0.055051	ENSG00000065328	MCM10	4	72.6598971862455
22546	0.761274	ENSG00000155313	USP25	55	72.2473117432094
13724	0.01391	ENSG00000141505	ASGR1	1	71.8907260963336
25162	0.946389	ENSG00000104365	IKBKB	68	71.852060833336
4139	0.083847	ENSG00000178999	AURKB	6	71.5589108733765
44759	0.154151	ENSG00000164953	TMEM67	11	71.3586029282976
1292	0.408621	ENSG00000110497	AMBRA1	29	70.9704102334437
28705	0.607946	ENSG00000134030	CTIF	43	70.7299661483092
51388	0.947297	ENSG00000065000	AP3D1	67	70.7275542939543
11774	0.240544	ENSG00000072518	MARK2	17	70.6731408806705
42957	0.070954	ENSG00000251595	ABCA11P	5	70.4681906587366
12941	0.156609	ENSG00000186532	SMYD4	11	70.2386197472687
8372	0.314188	ENSG00000107077	KDM4C	22	70.0217704049805
4411	0.129458	ENSG00000166348	USP54	9	69.5206167251155
3718	0.317631	ENSG00000156958	GALK2	22	69.2627608766147
19651	0.449894	ENSG00000072736	NFATC3	31	68.9051198726811
20726	0.014556	ENSG00000197140	ADAM32	1	68.7001923605386
13537	0.059089	ENSG00000112139	MDGA1	4	67.6944947452148
47595	0.873987	ENSG00000118689	FOXO3	59	67.5067249284028
45171	0.163005	ENSG00000144712	CAND2	11	67.4825925585105
29499	0.401179	ENSG00000142453	CARM1	27	67.3016284501432
45276	0.014872	ENSG00000175471	MCTP1	1	67.2404518558365
32664	0.313275	ENSG00000111077	TENC1	21	67.0337562844147
31498	0.253788	ENSG00000100949	RABGGTA	17	66.9850426340095
16343	0.494923	ENSG00000213079	SCAF8	33	66.6770386504567
41039	0.105111	ENSG00000204564	C6orf136	7	66.5962649009143
30684	0.225579	ENSG00000013810	TACC3	15	66.4955514476082
25710	0.015105	ENSG00000100077	ADRBK2	1	66.203243958954
43211	0.470296	ENSG00000172831	CES2	31	65.9159337948866
26802	0.168794	ENSG00000106571	GLI3	11	65.1681931822221
38283	0.602193	ENSG00000157540	DYRK1A	39	64.7632901744125
21916	0.062368	ENSG00000104885	DOT1L	4	64.1354540790149
23605	0.046876	ENSG00000141391	SLMO1	3	63.9986346957932
42811	0.234744	ENSG00000103319	EEF2K	15	63.8993967896943
16708	0.314156	ENSG00000162695	SLC30A7	20	63.6626389437095
9583	0.504914	ENSG00000183576	SETD3	32	63.3771295705803
50374	0.126279	ENSG00000155816	FMN2	8	63.3517845405808
33640	0.301483	ENSG00000104856	RELB	19	63.0217955904645
15957	0.111457	ENSG00000143476	DTL	7	62.8044896238011
7748	0.17522	ENSG00000147459	DOCK5	11	62.7782216641936
8705	0.047821	ENSG00000111602	TIMELESS	3	62.7339453378223
46032	0.87948	ENSG00000107341	UBE2R2	55	62.5369536544322
18082	0.096378	ENSG00000196312	HIATL2	6	62.2548714436905
13005	0.080363	ENSG00000062822	POLD1	5	62.2176872441298
13736	0.422969	ENSG00000081377	CDC14B	26	61.4702259503652
25352	0.065299	ENSG00000186314	PRELID2	4	61.2566808067505
44884	0.065678	ENSG00000130584	ZBTB46	4	60.9031943725448
11296	0.378346	ENSG00000180376	CCDC66	23	60.7909162512621
33127	0.313218	ENSG00000144134	RABL2A	19	60.6606261453684
19052	0.199282	ENSG00000139083	ETV6	12	60.2161760720988
24361	0.61532	ENSG00000144036	EXOC6B	37	60.1313137879477
28604	0.150285	ENSG00000128881	TTBK2	9	59.8862161892404
36460	0.685778	ENSG00000162959	MEMO1	41	59.7861115404694
9396	0.435297	ENSG00000002822	MAD1L1	26	59.7293342246788
13243	0.503629	ENSG00000135297	MTO1	30	59.5676579386811
19434	9.410866	ENSG00000110880	CORO1C	560	59.5056820488146
50912	0.33664	ENSG00000106089	STX1A	20	59.4106463878327
46727	0.033764	ENSG00000104881	PPP1R13L	2	59.2346878331951
19812	0.03386	ENSG00000124208	TMEM189-UBE2V1	2	59.0667454223272
32025	0.338768	ENSG00000125447	GGA3	20	59.0374533604118
24615	0.798069	ENSG00000054793	ATP9A	47	58.8921509293056
36050	0.068139	ENSG00000105738	SIPA1L3	4	58.7035324850673
2462	0.324299	ENSG00000164983	TMEM65	19	58.5879080724887
4569	0.820858	ENSG00000105983	LMBR1	48	58.4754001301078
42497	0.121746	ENSG00000143951	WDPCP	7	57.4967555402231
44787	5.679438	ENSG00000150938	CRIM1	325	57.2239718084782
401	0.052522	ENSG00000125885	MCM8	3	57.1189215947603
6821	0.01756	ENSG00000105717	PBX4	1	56.9476082004556
26369	0.42266	ENSG00000089225	TBX5	24	56.7832300194009
34624	0.123627	ENSG00000130695	CEP85	7	56.6219353377498
21245	0.568239	ENSG00000047644	WWC3	32	56.3143325255746
16817	0.142415	ENSG00000142279	WTIP	8	56.173858090791
44903	0.480926	ENSG00000114026	OGG1	27	56.1416933166433
19541	0.089094	ENSG00000170325	PRDM10	5	56.1205019417694
22682	0.142595	ENSG00000165288	BRWD3	8	56.1029489112521
46124	0.215146	ENSG00000104218	CSPP1	12	55.7760776403001
48511	0.035956	ENSG00000179104	TMTC2	2	55.6235398820781
1183	0.577693	ENSG00000058091	CDK14	32	55.3927432044356
29250	0.399083	ENSG00000188026	RILPL1	22	55.1263772197763
9875	0.219206	ENSG00000007545	CRAMP1L	12	54.7430271069223
1705	0.201375	ENSG00000205356	TECPR1	11	54.6244568590937
15677	0.257038	ENSG00000148110	HIATL1	14	54.4666547358756
45477	0.055185	ENSG00000135740	SLC9A5	3	54.3625985322098
5769	0.534859	ENSG00000176946	THAP4	29	54.2198972065535
40838	0.222092	ENSG00000168234	TTC39C	12	54.0316625542568
10403	1.760123	ENSG00000113845	TIMMDC1	95	53.973500715575
47990	0.389206	ENSG00000141298	SSH2	21	53.9560027337708
31143	0.185934	ENSG00000134909	ARHGAP32	10	53.7825249819829
33526	0.633532	ENSG00000142599	RERE	34	53.66737591787
5259	0.950497	ENSG00000148634	HERC4	51	53.6561398931296
29885	2.165276	ENSG00000137106	GRHPR	116	53.5728470643003
47795	0.018669	ENSG00000021645	NRXN3	1	53.5647329798061
19326	0.074708	ENSG00000146021	KLHL3	4	53.5417893666006
935	0.586788	ENSG00000125755	SYMPK	31	52.8299828899023
36312	0.227472	ENSG00000175198	PCCA	12	52.7537455159316
22897	0.530928	ENSG00000163349	HIPK1	28	52.7378476930959
34441	0.190663	ENSG00000116117	PARD3B	10	52.448561073727
43979	0.420282	ENSG00000089916	C14orf118	22	52.3458059112691
45623	0.248489	ENSG00000167632	TRAPPC9	13	52.3161991074052
30424	0.172572	ENSG00000183762	KREMEN1	9	52.1521451915722
37307	0.019225	ENSG00000160323	ADAMTS13	1	52.0156046814044
6082	0.55771	ENSG00000071205	ARHGAP10	29	51.9983503971598
15630	0.057829	ENSG00000116783	FPGT-TNNI3K	3	51.8770858911619
24114	0.21242	ENSG00000005100	DHX33	11	51.7842011110065
11803	0.135276	ENSG00000182022	CHST15	7	51.7460599071528
15534	0.077531	ENSG00000169621	APLF	4	51.5922663192787
11616	0.271509	ENSG00000106665	CLIP2	14	51.5636682393585
28548	0.426926	ENSG00000136280	CCM2	22	51.5311787054431
39312	0.253082	ENSG00000159217	IGF2BP1	13	51.3667506974024
33354	0.156577	ENSG00000197779	ZNF81	8	51.0930724180435
16978	0.058723	ENSG00000244694	C6orf138	3	51.0873082097304
24776	0.822297	ENSG00000100461	RBM23	42	51.0764358863039
22690	0.590089	ENSG00000197381	ADARB1	30	50.8397885742659
29657	0.748154	ENSG00000086102	NFX1	38	50.7916819264483
45110	0.078767	ENSG00000158966	CACHD1	4	50.7826881815989
13475	0.039475	ENSG00000090975	PITPNM2	2	50.6649778340722
16970	0.197458	ENSG00000071539	TRIP13	10	50.6436811878982
41193	0.158174	ENSG00000108506	INTS2	8	50.5772124369365
50442	0.496082	ENSG00000101639	CEP192	25	50.3948943924593
47471	0.757109	ENSG00000135823	STX6	38	50.1909236318681
20761	1.618483	ENSG00000130175	PRKCSH	81	50.046864872847
10811	0.502437	ENSG00000168172	HOOK3	25	49.7574820325732
6267	2.41988	ENSG00000089006	SNX5	120	49.5892358298759
7873	0.020259	ENSG00000203995	ZYG11A	1	49.3607779258601
3677	0.468171	ENSG00000005483	MLL5	23	49.1273487678647
25542	0.34604	ENSG00000198604	BAZ1A	17	49.1272685238701
21542	0.101871	ENSG00000167670	CHAF1A	5	49.081681734743
11713	0.061613	ENSG00000138182	KIF20B	3	48.6910229983932
14838	0.020538	ENSG00000196689	TRPV1	1	48.6902327393125
39995	0.082315	ENSG00000158201	ABHD3	4	48.5938164368584
12862	0.205818	ENSG00000077713	SLC25A43	10	48.5866153592008
27960	0.494406	ENSG00000197442	MAP3K5	24	48.5431002050946
38849	0.331022	ENSG00000150456	N6AMT2	16	48.3351559715064
35455	0.145232	ENSG00000091157	WDR7	7	48.19874407844
16051	0.020865	ENSG00000051341	POLQ	1	47.9271507308890
21052	0.31352	ENSG00000083642	PDS5B	15	47.8438377137025
11171	0.962801	ENSG00000117868	ESYT2	46	47.777266537945
7130	1.453076	ENSG00000117682	DHDDS	69	47.4854721982883
5068	0.379265	ENSG00000115392	FANCL	18	47.4602191080115
43476	0.084391	ENSG00000121289	CEP89	4	47.3984192627176
6871	0.275582	ENSG00000172456	FGGY	13	47.1728922788861
43546	0.021229	ENSG00000140534	C15orf42	1	47.1053747232559
40455	0.552768	ENSG00000099331	MYO9B	26	47.0360078731041
50258	0.297741	ENSG00000115459	ELMOD3	14	47.0207327845342
32456	0.66314	ENSG00000106683	LIMK1	31	46.7472931809271
25517	0.064334	ENSG00000178607	ERN1	3	46.6316411228899
21601	0.709083	ENSG00000152990	GPR125	33	46.5389806270916
4780	0.689314	ENSG00000116786	PLEKHM2	32	46.4229654410037
35659	0.58374	ENSG00000179151	EDC3	27	46.2534690101758
1921	0.043808	ENSG00000023171	GRAMD1B	2	45.6537618699781
14308	0.439173	ENSG00000153406	NMRAL1	20	45.5401402180917
2878	0.132169	ENSG00000162946	DISC1	6	45.3964242749813
33619	4.524157	ENSG00000015479	MATR3	205	45.3123090113805
1888	0.331955	ENSG00000091656	ZFHX4	15	45.1868476148876
47673	0.288221	ENSG00000182957	SPATA13	13	45.1042776202983
9374	0.155328	ENSG00000196588	MKL1	7	45.0659250103008
7721	0.022193	ENSG00000019186	CYP24A1	1	45.0592529175866
16986	0.066765	ENSG00000155754	ALS2CR11	3	44.9337227589306
18589	0.646241	ENSG00000049618	ARID1B	29	44.8748996117547
36620	0.089262	ENSG00000183086	GATSL1	4	44.8119020411821
12658	0.937871	ENSG00000099817	POLR2E	42	44.7822781597896
36064	0.696724	ENSG00000107862	GBF1	31	44.4939459527733
3584	0.135016	ENSG00000169379	ARL13B	6	44.4391775789536
37244	0.157609	ENSG00000144445	C2orf67	7	44.4137073390479
3635	0.698557	ENSG00000143815	LBR	31	44.3771947027945
31197	0.294283	ENSG00000110090	CPT1A	13	44.1751647223931
50628	0.294513	ENSG00000126216	TUBGCP3	13	44.1406661166061
15191	1.179877	ENSG00000110911	SLC11A2	52	44.0723905966469
25110	1.566855	ENSG00000156273	BACH1	69	44.0372593507376
37254	0.022785	ENSG00000114790	ARHGEF26	1	43.8885231511960
29621	0.159646	ENSG00000165480	SKA3	7	43.8470115129725
18708	0.045661	ENSG00000163935	SFMBT1	2	43.8010556054401
10762	0.091397	ENSG00000175764	TTLL11	4	43.7651126404587
25075	0.091456	ENSG00000035499	DEPDC1B	4	43.7368789363191
29353	0.228663	ENSG00000148143	ZNF462	10	43.7324796753301
17992	0.137384	ENSG00000215041	NEURL4	6	43.6732079427007
2810	0.138084	ENSG00000075131	TIPIN	6	43.4518119405579
4107	0.30108	ENSG00000188191	PRKAR1B	13	43.1778929188256
47577	0.023203	ENSG00000106686	C9orf68	1	43.0978752747490
12335	0.650013	ENSG00000078142	PIK3C3	28	43.076061555692
9784	0.767596	ENSG00000033170	FUT8	33	42.9913652494281
33937	0.023318	ENSG00000129646	QRICH2	1	42.8853246419075
26982	1.426243	ENSG00000168807	SNTB2	61	42.7697103509009
31869	0.141256	ENSG00000100150	DEPDC5	6	42.4760718128788
24736	0.612567	ENSG00000111271	ACAD10	26	42.4443367011282
25266	0.141691	ENSG00000198373	WWP2	6	42.3456676853152
22037	0.569181	ENSG00000150630	VEGFC	24	42.1658488248905
40033	0.047515	ENSG00000168038	ULK4	2	42.09197095654
8461	0.310334	ENSG00000151461	UPF2	13	41.8903503966694
28056	0.263859	ENSG00000135213	POM121C	11	41.6889323464426
42954	0.240379	ENSG00000106459	NRF1	10	41.6009717987012
49664	0.434971	ENSG00000112584	FAM120B	18	41.3820691494375
28072	0.096685	ENSG00000109618	SEPSECS	4	41.3714640326835
26997	0.582126	ENSG00000132680	KIAA0907	24	41.2281877119387
29867	0.243164	ENSG00000123908	EIF2C2	10	41.1245085621227
10121	0.51116	ENSG00000196628	TCF4	21	41.0830268409109
28992	0.170565	ENSG00000156802	ATAD2	7	41.0400726995574
38843	2.881582	ENSG00000105701	FKBP8	118	40.9497283089636
48153	0.07331	ENSG00000174373	RALGAPA1	3	40.9221115809576
8477	0.171849	ENSG00000156374	PCGF6	7	40.7334345850136
26851	0.221235	ENSG00000171735	CAMTA1	9	40.6807241168893
20705	0.811394	ENSG00000165219	GAPVD1	33	40.6707468874554
42558	0.123219	ENSG00000251349	C9orf30-TMEFF1	5	40.5781575893328
34317	0.369674	ENSG00000119906	FAM178A	15	40.5762915433598
11463	0.049517	ENSG00000087299	L2HGDH	2	40.3901690328574
42947	0.446038	ENSG00000139370	SLC15A4	18	40.3553060501572
26299	1.090371	ENSG00000196411	EPHB4	44	40.3532375677636
1884	0.745396	ENSG00000145216	FIP1L1	30	40.2470633059474
16287	1.292967	ENSG00000196781	TLE1	52	40.2175770920681
12936	0.274336	ENSG00000142945	KIF2C	11	40.0968155838096
25466	0.798194	ENSG00000135945	REV1	32	40.0905043134877
32894	0.224849	ENSG00000128731	HERC2	9	40.026862472148
5918	0.850433	ENSG00000172340	SUCLG2	34	39.9796339041406
42803	0.025072	ENSG00000205336	GPR56	1	39.8851308232291
34354	0.025074	ENSG00000188290	HES4	1	39.8819494296881
20258	1.053227	ENSG00000061794	MRPS35	42	39.8774433241837
41927	0.328494	ENSG00000008441	NFIX	13	39.5745432184454
8311	0.025344	ENSG00000010318	PHF7	1	39.4570707070707
25571	0.025402	ENSG00000140025	EFCAB11	1	39.3669789780332
7414	0.638256	ENSG00000078902	TOLLIP	25	39.1692361685593
44796	0.179092	ENSG00000105298	C19orf29	7	39.0860563285909
37923	0.025622	ENSG00000180998	GPR137C	1	39.0289594879400
19946	0.461474	ENSG00000082258	CCNT2	18	39.0054477608706
49141	0.205951	ENSG00000113448	PDE4D	8	38.8441910939981
28104	1.708909	ENSG00000103222	ABCC1	66	38.6211319619711
1553	0.932386	ENSG00000162496	DHRS3	36	38.6106183490529
46814	0.026021	ENSG00000095203	EPB41L4B	1	38.4304984435648
41572	0.548371	ENSG00000146373	RNF217	21	38.2952417250365
20338	0.130831	ENSG00000107902	LHPP	5	38.2172420909417
41890	0.235852	ENSG00000102287	GABRE	9	38.1595237691434
30834	0.288397	ENSG00000174485	DENND4A	11	38.1418669403635
25691	0.629285	ENSG00000059758	CDK17	24	38.1385222911717
40956	0.157716	ENSG00000176715	ACSF3	6	38.0430647492962
38901	0.157987	ENSG00000129195	FAM64A	6	37.977808300683
50277	0.210882	ENSG00000074755	ZZEF1	8	37.9359072846426
48128	0.791011	ENSG00000160087	UBE2J2	30	37.9261476768338
36090	0.052916	ENSG00000118655	DCLRE1B	2	37.7957517575025
42117	0.211671	ENSG00000136114	THSD1	8	37.7945018448441
10460	1.112741	ENSG00000187720	THSD4	42	37.7446323987343
35541	0.318041	ENSG00000187239	FNBP1	12	37.7309843699397
25293	0.609634	ENSG00000137075	RNF38	23	37.7275545655262
33372	0.106261	ENSG00000127124	HIVEP3	4	37.6431616491469
6756	0.240603	ENSG00000168067	MAP4K2	9	37.4060173813294
40128	0.106994	ENSG00000162437	RAVER2	4	37.3852739405948
4643	0.321111	ENSG00000002919	SNX11	12	37.370255145417
49264	0.18756	ENSG00000164066	INTU	7	37.3213904883771
44156	0.294759	ENSG00000130023	C6orf70	11	37.3186230106629
39347	0.455826	ENSG00000148481	FAM188A	17	37.2949327155537
3359	0.16098	ENSG00000126870	WDR60	6	37.2717107715244
42203	0.161628	ENSG00000213020	ZNF611	6	37.1222807929319
27688	0.458615	ENSG00000186716	BCR	17	37.0681290406986
2898	0.648389	ENSG00000196323	ZBTB44	24	37.0148167226773
43953	0.108319	ENSG00000197312	DDI2	4	36.9279627766135
17927	0.081261	ENSG00000101003	GINS1	3	36.9180787831801
49507	0.027437	ENSG00000128567	PODXL	1	36.4471334329555
22173	0.577877	ENSG00000112685	EXOC2	21	36.3399131649123
42903	0.137796	ENSG00000151376	ME3	5	36.2855235275335
30315	0.248228	ENSG00000196214	ZNF766	9	36.2569895418728
4475	0.19314	ENSG00000145332	KLHL8	7	36.2431396914155
9629	0.137995	ENSG00000172292	CERS6	5	36.2331968549585
20146	0.941093	ENSG00000107771	FAM190B	34	36.1282041201029
24481	0.110765	ENSG00000054392	HHAT	4	36.1124904076197
6096	0.166616	ENSG00000167280	ENGASE	6	36.0109473279877
3685	0.307717	ENSG00000088854	C20orf194	11	35.7471312927138
8418	0.280899	ENSG00000169169	CPT1C	10	35.5999843360069
10581	0.421388	ENSG00000187240	DYNC2H1	15	35.5966472704491
10401	0.338322	ENSG00000100485	SOS2	12	35.4691684253463
18223	0.452223	ENSG00000174989	FBXW8	16	35.3807745293804
51165	0.424465	ENSG00000143374	TARS2	15	35.3386027116488
20008	0.141646	ENSG00000141564	RPTOR	5	35.2992671872132
47687	0.056894	ENSG00000138347	MYPN	2	35.1530917144163
31019	0.0287	ENSG00000158352	SHROOM4	1	34.8432055749129
8142	0.057451	ENSG00000170175	CHRNB1	2	34.8122748080973
19887	0.143984	ENSG00000090889	KIF4A	5	34.7260806756306
8728	2.515704	ENSG00000169398	PTK2	87	34.5827649039792
21464	0.029074	ENSG00000131061	ZNF341	1	34.3949920891518
21858	0.087471	ENSG00000134470	IL15RA	3	34.2970813183798
14659	0.379655	ENSG00000164818	HEATR2	13	34.2416140970091
34385	0.763539	ENSG00000050748	MAPK9	26	34.0519606726048
5632	0.706257	ENSG00000140526	ABHD2	24	33.9819640725685
39408	0.058907	ENSG00000157680	DGKI	2	33.9518223640654
35255	2.594208	ENSG00000135018	UBQLN1	88	33.9217210030961
19883	0.236318	ENSG00000122912	SLC25A16	8	33.8526900193807
50744	0.413729	ENSG00000082482	KCNK2	14	33.8385754926534
43292	1.064574	ENSG00000064419	TNPO3	36	33.816343438784
18867	0.650878	ENSG00000132383	RPA1	22	33.8004971745857
42776	1.012702	ENSG00000011566	MAP4K3	34	33.5735487833538
31691	0.149007	ENSG00000180488	FAM73A	5	33.5554705483635
24715	0.238784	ENSG00000138190	EXOC6	8	33.5030822835701
19764	0.029875	ENSG00000106789	CORO2A	1	33.4728033472803
2854	0.119905	ENSG00000111664	GNB3	4	33.3597431299779
9352	0.180415	ENSG00000196876	SCN8A	6	33.2566582601225
32884	2.499694	ENSG00000169180	XPO6	83	33.2040641774553
46394	0.783692	ENSG00000109685	WHSC1	26	33.1762988521001
1961	0.15087	ENSG00000065970	FOXJ2	5	33.1411148671041
6988	0.724619	ENSG00000102893	PHKB	24	33.1208538556124
20020	0.030295	ENSG00000103995	CEP152	1	33.0087473180393
7614	0.304041	ENSG00000217128	FNIP1	10	32.8903009791443
26400	0.580089	ENSG00000151693	ASAP2	19	32.7535947070191
25535	0.33615	ENSG00000144959	NCEH1	11	32.7234865387476
48697	0.091755	ENSG00000066827	ZFAT	3	32.6957658983162
40479	0.275642	ENSG00000131067	GGT7	9	32.6510473730418
46960	0.15368	ENSG00000056277	ZNF280C	5	32.5351379489849
27400	0.646535	ENSG00000106771	C9orf5	21	32.4808401710658
9494	0.277235	ENSG00000085511	MAP3K4	9	32.4634335491550
14657	0.525337	ENSG00000185989	RASA3	17	32.3601802271685
2335	0.216708	ENSG00000172728	FUT10	7	32.3015301696292
35485	0.185965	ENSG00000047578	KIAA0556	6	32.2641357244643
45761	0.589399	ENSG00000126858	RHOT1	19	32.2362270719835
1191	0.931378	ENSG00000150760	DOCK1	30	32.2103378005493
42895	0.621644	ENSG00000171311	EXOSC1	20	32.1727548243046
46145	0.590768	ENSG00000011114	BTBD7	19	32.1615253365111
15728	0.124386	ENSG00000198947	DMD	4	32.157959899024
28999	0.591232	ENSG00000129493	HEATR5A	19	32.1362849101537
9101	0.435705	ENSG00000090006	LTBP4	14	32.1318323177379
4534	0.997949	ENSG00000244754	N4BP2L2	32	32.0657668878871
46060	0.313187	ENSG00000121542	SEC22A	10	31.9298055155546
25624	0.031431	ENSG00000100767	PAPLN	1	31.8157233304699
25090	0.125903	ENSG00000142632	ARHGEF19	4	31.7704899803817
42796	0.157798	ENSG00000140525	FANCI	5	31.6860796714787
44202	0.379769	ENSG00000048649	RSF1	12	31.5981557209778
42567	0.158645	ENSG00000173715	C11orf80	5	31.5169088215828
45440	0.12708	ENSG00000105771	SMG9	4	31.4762354422411
46745	0.28608	ENSG00000146872	TLK2	9	31.4597315436242
50081	0.095864	ENSG00000157741	UBN2	3	31.2943336393224
38630	0.96124	ENSG00000138750	NUP54	30	31.2096874869960
3137	0.779232	ENSG00000109381	ELF2	24	30.7995564863866
22995	0.650717	ENSG00000137275	RIPK1	20	30.73532733892
18065	4.103515	ENSG00000167601	AXL	126	30.7053830679308
23765	0.227976	ENSG00000138018	EPT1	7	30.7049864898059
33920	0.196015	ENSG00000225830	ERCC6	6	30.6099023033951
46201	0.621385	ENSG00000131389	SLC6A6	19	30.5768565382171
36830	0.098507	ENSG00000168389	MFSD2A	3	30.4546884992945
38977	0.131673	ENSG00000132004	FBXW9	4	30.3782856014521
12461	0.66017	ENSG00000102908	NFAT5	20	30.2952269869882
8471	0.165239	ENSG00000144535	DIS3L2	5	30.2592003098542
41169	0.033102	ENSG00000080561	MID2	1	30.2096550057398
2628	0.133076	ENSG00000133627	ACTR3B	4	30.0580119630888
30978	0.633069	ENSG00000108061	SHOC2	19	30.0125262807056
14181	0.733181	ENSG00000198792	TMEM184B	22	30.0062331129694
37806	0.133574	ENSG00000131089	ARHGEF9	4	29.9459475646458
38183	0.200621	ENSG00000159788	RGS12	6	29.9071383354684
12657	0.100635	ENSG00000198270	TMEM116	3	29.8107020420331
8425	0.942425	ENSG00000204217	BMPR2	28	29.7105870493673
27132	0.303429	ENSG00000111364	DDX55	9	29.66097505512
33666	0.067646	ENSG00000166979	C21orf63	2	29.5656801584720
14114	0.204487	ENSG00000196313	POM121	6	29.3417185444551
23486	0.068421	ENSG00000106100	NOD1	2	29.2307917159936
17894	0.10284	ENSG00000154217	PITPNC1	3	29.171528588098
41951	1.09882	ENSG00000122557	HERPUD2	32	29.1221492146120
13440	0.068867	ENSG00000196357	ZNF565	2	29.0414857624116
19010	1.206096	ENSG00000135090	TAOK3	35	29.0192488823444
7365	0.517588	ENSG00000132142	ACACA	15	28.9805791478937
28863	0.069277	ENSG00000231607	DLEU2	2	28.8696104046076
47933	0.069436	ENSG00000126705	AHDC1	2	28.8035025059047
1628	0.452384	ENSG00000140455	USP3	13	28.7366485109995
39069	0.06969	ENSG00000152495	CAMK4	2	28.6985220261157
35178	1.011744	ENSG00000075711	DLG1	29	28.6633772970238
25724	1.711266	ENSG00000239900	ADSL	49	28.6337717222220
11235	0.139822	ENSG00000089177	KIF16B	4	28.6078013474274
39543	0.035146	ENSG00000134463	ECHDC3	1	28.4527399988619
35814	0.246211	ENSG00000183475	ASB7	7	28.4308987007079
7953	0.211635	ENSG00000118412	CASP8AP2	6	28.3506981359416
40248	0.459414	ENSG00000177084	POLE	13	28.2969173773546
34854	0.070694	ENSG00000143469	SYT14	2	28.2909440688036
49256	0.318745	ENSG00000215190	GUSBP4	9	28.2357370311691
5254	0.708523	ENSG00000105953	OGDH	20	28.2277357262926
41174	0.318999	ENSG00000214783	POLR2J4	9	28.2132545870050
12179	3.86358	ENSG00000077782	FGFR1	109	28.2121762717480
48874	0.284152	ENSG00000122484	RPAP2	8	28.1539457755004
23334	0.213175	ENSG00000196233	LCOR	6	28.1458895273836
20263	0.497793	ENSG00000175115	PACS1	14	28.1241399537559
45202	0.607166	ENSG00000144642	RBMS3	17	27.9989327465635
40897	0.215829	ENSG00000158023	WDR66	6	27.7997859416482
1373	0.144327	ENSG00000162337	LRP5	4	27.7148419907571
39204	0.361522	ENSG00000102763	KIAA0564	10	27.660833918821
22886	0.90388	ENSG00000144468	RHBDD1	25	27.6585387440811
41597	0.400254	ENSG00000106144	CASP2	11	27.4825485816507
39097	0.145751	ENSG00000124549	BTN2A3P	4	27.4440655638726
15690	2.699095	ENSG00000117448	AKR1A1	74	27.4165970445649
13528	0.146096	ENSG00000145996	CDKAL1	4	27.3792574745373
18068	0.146245	ENSG00000051180	RAD51	4	27.3513624397415
28756	0.036566	ENSG00000160298	C21orf58	1	27.3478094404638
9115	0.109779	ENSG00000196498	NCOR2	3	27.3276309676714
7891	0.036644	ENSG00000156299	TIAM1	1	27.2895972055452
44432	0.146578	ENSG00000156970	BUB1B	4	27.2892248495681
36265	0.66004	ENSG00000130723	PRRC2B	18	27.2710744803345
5886	1.796906	ENSG00000086666	ZFAND6	49	27.2690947662259
19114	1.174575	ENSG00000168522	FNTA	32	27.243896728604
4435	0.627561	ENSG00000100241	SBF1	17	27.0890001131364
38804	0.62783	ENSG00000146592	CREB5	17	27.0773935619515
47456	2.035546	ENSG00000120727	PAIP2	55	27.0197774945887
36298	0.55515	ENSG00000132323	ILKAP	15	27.0197243988111
36855	0.70494	ENSG00000103591	AAGAB	19	26.9526484523506
20992	0.074226	ENSG00000141905	NFIC	2	26.9447363457549
40945	0.037197	ENSG00000163006	CCDC138	1	26.8838884856306
33793	0.223962	ENSG00000151702	FLI1	6	26.7902590618051
19721	0.186895	ENSG00000186815	TPCN1	5	26.752989646593
44956	0.188055	ENSG00000180263	FGD6	5	26.5879662864587
10522	0.188488	ENSG00000184056	VPS33B	5	26.5268876533254
51668	0.64218	ENSG00000240849	TMEM189	17	26.472328630602
25042	0.377832	ENSG00000169032	MAP2K1	10	26.4667894725698
22219	0.795561	ENSG00000125686	MED1	21	26.3964673984773
47308	1.290137	ENSG00000120265	PCMT1	34	26.3537903338948
41467	0.190055	ENSG00000151746	BICD1	5	26.3081739496462
25749	0.15225	ENSG00000112276	BVES	4	26.2725779967159
3850	0.304645	ENSG00000197989	SNHG12	8	26.2600731999540
14381	0.266745	ENSG00000111087	GLI1	7	26.2422913269227
15367	0.457357	ENSG00000178691	SUZ12	12	26.2377092730624
22905	0.610458	ENSG00000115183	TANC1	16	26.2098293412487
42760	0.152652	ENSG00000183049	CAMK1D	4	26.203390718759
50748	0.152864	ENSG00000256872	NOL12	4	26.1670504500733
50617	0.191454	ENSG00000068784	SRBD1	5	26.1159338535627
31297	0.460117	ENSG00000163625	WDFY3	12	26.0803230482682
42436	0.538729	ENSG00000171208	NETO2	14	25.9870918402388
50215	1.197133	ENSG00000197548	ATG7	31	25.8952012850702
21784	0.038675	ENSG00000138346	DNA2	1	25.8564964447317
12472	0.038912	ENSG00000138658	C4orf21	1	25.6990131578947
48936	0.038939	ENSG00000105663	MLL4	1	25.6811936618814
48951	0.077899	ENSG00000126453	BCL2L12	2	25.6742705297886
23927	1.602066	ENSG00000196914	ARHGEF12	41	25.5919543888953
15598	2.039144	ENSG00000140374	ETFA	52	25.5008964545908
4403	0.236698	ENSG00000086544	ITPKC	6	25.3487566434866
9482	0.750777	ENSG00000148308	GTF3C5	19	25.3071151620255
31198	0.237135	ENSG00000127191	TRAF2	6	25.3020431399836
13923	0.633471	ENSG00000185420	SMYD3	16	25.2576676753948
25837	0.356499	ENSG00000109118	PHF12	9	25.2455126101335
13204	0.356811	ENSG00000198648	STK39	9	25.2234376182349
35430	0.039725	ENSG00000089091	DZANK1	1	25.1730648206419
435	0.199117	ENSG00000040199	PHLPP2	5	25.1108644666201
15127	0.039844	ENSG00000161618	ALDH16A1	1	25.0978817387812
34742	0.119718	ENSG00000082269	FAM135A	3	25.0588883877111
4010	0.199875	ENSG00000119685	TTLL5	5	25.0156347717323
33024	0.480109	ENSG00000146143	PRIM2	12	24.994324205545
16705	0.240345	ENSG00000152382	TADA1	6	24.9641140860014
16097	0.881348	ENSG00000101079	NDRG3	22	24.9617631174065
38463	1.704046	ENSG00000140718	FTO	42	24.6472219646653
27577	0.406703	ENSG00000147905	ZCCHC7	10	24.5879671406407
14290	0.733058	ENSG00000100014	SPECC1L	18	24.5546737093109
8559	0.081524	ENSG00000117245	KIF17	2	24.5326529610912
48978	0.244609	ENSG00000198799	LRIG2	6	24.5289421076085
27821	0.081633	ENSG00000164080	RAD54L2	2	24.4998958754425
3136	0.122933	ENSG00000198554	WDHD1	3	24.403536885946
38600	0.205065	ENSG00000175104	TRAF6	5	24.3825128617755
34404	0.082075	ENSG00000112365	ZBTB24	2	24.3679561376790
24531	0.533509	ENSG00000079805	DNM2	13	24.3669741278966
18344	0.12327	ENSG00000181220	ZNF746	3	24.3368216110976
26835	0.205562	ENSG00000129566	TEP1	5	24.3235617477939
41497	0.206058	ENSG00000132600	PRMT7	5	24.2650127633967
39467	0.082518	ENSG00000022567	SLC45A4	2	24.2371361399937
47331	1.732936	ENSG00000160209	PDXK	42	24.2363249421791
6932	1.237861	ENSG00000186001	LRCH3	30	24.2353543733909
46496	0.08262	ENSG00000091651	ORC6	2	24.2072137496974
51438	5.784698	ENSG00000184007	PTP4A2	140	24.2017820117835
31039	0.24826	ENSG00000184445	KNTC1	6	24.1682107467977
10508	2.528282	ENSG00000180957	PITPNB	61	24.1270554471376
41744	0.373257	ENSG00000157693	C9orf91	9	24.1120729149085
13436	0.705533	ENSG00000114650	SCAP	17	24.0952584783419
44095	0.665452	ENSG00000066629	EML1	16	24.0438078178441
51181	0.831847	ENSG00000196950	SLC39A10	20	24.0428828859153
21338	0.541747	ENSG00000134369	NAV1	13	23.9964411431905
11593	0.125164	ENSG00000107815	C10orf2	3	23.9685532581253
13010	0.45907	ENSG00000115970	THADA	11	23.9614873548696
35914	0.4184	ENSG00000158636	C11orf30	10	23.9005736137667
9005	0.167704	ENSG00000160062	ZBTB8A	4	23.8515479654630
9741	0.083998	ENSG00000150477	KIAA1328	2	23.8100907164456
33493	0.924531	ENSG00000164535	DAGLB	22	23.7958489223185
18295	1.176945	ENSG00000111605	CPSF6	28	23.7904065185714
43199	0.126237	ENSG00000170776	AKAP13	3	23.7648233085387
40984	0.421203	ENSG00000204764	RANBP17	10	23.7415213092025
40615	0.168948	ENSG00000132394	EEFSEC	4	23.6759239529323
28423	0.126935	ENSG00000185842	DNAH14	3	23.6341434592508
11326	1.188016	ENSG00000071242	RPS6KA2	28	23.5687061453718
17690	0.212842	ENSG00000124496	TRERF1	5	23.4916041006944
48640	0.553438	ENSG00000120910	PPP3CC	13	23.4895327028502
10037	0.554408	ENSG00000109320	NFKB1	13	23.4484350875168
503	0.469336	ENSG00000104064	GABPB1	11	23.437366833143
48888	0.683747	ENSG00000114062	UBE3A	16	23.4004683018719
38016	0.342137	ENSG00000100714	MTHFD1	8	23.3824462130667
14651	7.582365	ENSG00000198363	ASPH	177	23.3436401439393
49106	0.473925	ENSG00000078747	ITCH	11	23.2104235902305
11538	0.043407	ENSG00000179242	CDH4	1	23.0377588868155
29599	0.17412	ENSG00000163002	NUP35	4	22.9726625315874
26319	0.348433	ENSG00000181192	DHTKD1	8	22.9599377785686
45587	2.4847	ENSG00000132676	DAP3	57	22.9403952187387
37382	0.438788	ENSG00000087157	PGS1	10	22.7900489530251
47703	0.482865	ENSG00000196505	GDAP2	11	22.7806943969847
21826	0.263463	ENSG00000165914	TTC7B	6	22.7735962924585
10493	0.175933	ENSG00000166833	NAV2	4	22.7359278816368
21715	0.924375	ENSG00000074657	ZNF532	21	22.7180527383367
24154	1.980958	ENSG00000177707	PVRL3	45	22.7162817182394
21333	0.396482	ENSG00000075391	RASAL2	9	22.6996433633809
36439	1.852404	ENSG00000126261	UBA2	42	22.6732397468371
21232	0.441575	ENSG00000094631	HDAC6	10	22.6462095906698
3914	0.5745	ENSG00000185658	BRWD1	13	22.6283724978242
28523	0.265281	ENSG00000100154	TTC28	6	22.6175263211463
6789	0.132695	ENSG00000182185	RAD51B	3	22.6082369343231
32063	0.309707	ENSG00000168228	ZCCHC4	7	22.6020077040558
40210	0.132732	ENSG00000034063	UHRF1	3	22.6019347256125
22694	0.398309	ENSG00000087095	NLK	9	22.5955225716717
51317	0.088626	ENSG00000080839	RBL1	2	22.5667411369124
22671	0.044664	ENSG00000171502	COL24A1	1	22.3893963818735
216	0.223462	ENSG00000185761	ADAMTSL5	5	22.3751689325254
9587	1.929199	ENSG00000163527	STT3B	43	22.2890432765101
18102	0.494208	ENSG00000101473	ACOT8	11	22.2578347578348
20712	0.044968	ENSG00000144061	NPHP1	1	22.2380359366661
45832	1.034514	ENSG00000136048	DRAM1	23	22.2326619069437
31248	0.179977	ENSG00000130347	RTN4IP1	4	22.2250620912672
12917	0.089998	ENSG00000135913	USP37	2	22.2227160603569
41842	0.225485	ENSG00000082516	GEMIN5	5	22.1744240193361
3568	0.406109	ENSG00000188994	ZNF292	9	22.1615379122354
31127	0.36121	ENSG00000121210	KIAA0922	8	22.1477810691841
4140	0.045215	ENSG00000064687	ABCA7	1	22.1165542408493
25640	0.316561	ENSG00000104356	POP1	7	22.1126417973155
3044	0.135696	ENSG00000158079	PTPDC1	3	22.1082419525999
32053	0.498184	ENSG00000105063	PPP6R1	11	22.0801952692178
1416	0.136128	ENSG00000125814	NAPB	3	22.0380818053597
29114	0.136964	ENSG00000074964	ARHGEF10L	3	21.9035659005286
5245	0.593583	ENSG00000163629	PTPN13	13	21.900896757488
1277	0.274103	ENSG00000170921	TANC2	6	21.8895816536120
8605	0.091481	ENSG00000120539	MASTL	2	21.8624632437337
28043	0.458593	ENSG00000128607	KLHDC10	10	21.8058278255447
37739	0.367849	ENSG00000143801	PSEN2	8	21.7480542287732
4173	0.230038	ENSG00000101773	RBBP8	5	21.7355393456733
2236	0.644349	ENSG00000100413	POLR3H	14	21.7273558273544
36649	0.829723	ENSG00000075223	SEMA3C	18	21.6939870294062
28785	0.556721	ENSG00000109065	NAT9	12	21.5547823775284
24735	0.279371	ENSG00000140598	EFTUD1	6	21.4768175651732
4111	0.279553	ENSG00000058056	USP13	6	21.4628353120875
4282	0.60575	ENSG00000100239	PPP6R2	13	21.4609987618655
15971	0.419459	ENSG00000054611	TBC1D22A	9	21.4562090693012
16436	0.093439	ENSG00000168826	ZBTB49	2	21.4043386594463
31077	0.420857	ENSG00000138709	LARP1B	9	21.3849359758778
12342	0.093601	ENSG00000171105	INSR	2	21.3672930844756
29624	0.093911	ENSG00000186312	CA5BP1	2	21.2967596980120
22369	0.234901	ENSG00000196696	PDXDC2P	5	21.2855628541386
49020	0.141218	ENSG00000168778	TCTN2	3	21.2437507966407
27848	0.235459	ENSG00000149289	ZC3H12C	5	21.2351194900174
35256	0.235596	ENSG00000147251	DOCK11	5	21.2227711845702
39111	0.094317	ENSG00000163507	KIAA1524	2	21.2050849793781
23438	1.038827	ENSG00000115652	UXS1	22	21.1777321921744
20533	0.378212	ENSG00000033627	ATP6V0A1	8	21.1521580489249
16933	0.851708	ENSG00000130164	LDLR	18	21.1340036726202
13455	0.334158	ENSG00000213047	DENND1B	7	20.9481742169872
14280	1.291994	ENSG00000117859	OSBPL9	27	20.8979298665474
31781	0.047886	ENSG00000088305	DNMT3B	1	20.8829302927787
12068	0.431009	ENSG00000108587	GOSR1	9	20.8812344985836
43584	0.09596	ENSG00000103126	AXIN1	2	20.8420175072947
14359	0.096017	ENSG00000137819	PAQR5	2	20.8296447504088
24122	0.192131	ENSG00000100116	GCAT	4	20.8191286153718
50869	0.241205	ENSG00000126001	CEP250	5	20.7292551978607
12445	0.386388	ENSG00000157450	RNF111	8	20.7045767466899
10864	3.096136	ENSG00000148516	ZEB1	64	20.6709266001235
48522	1.453519	ENSG00000117419	ERI3	30	20.6395650830846
10698	0.388299	ENSG00000113594	LIFR	8	20.6026798935872
22276	1.118461	ENSG00000116350	SRSF4	23	20.5639713856809
27434	0.146378	ENSG00000139567	ACVRL1	3	20.49488311085
40804	0.2449	ENSG00000188603	CLN3	5	20.4164965291956
12436	0.098033	ENSG00000184083	FAM120C	2	20.4012934420042
32077	0.098042	ENSG00000102384	CENPI	2	20.3994206564534
29749	0.147065	ENSG00000146826	C7orf43	3	20.3991432359841
17384	1.328649	ENSG00000156052	GNAQ	27	20.3213941379552
21324	1.182317	ENSG00000168487	BMP1	24	20.2991245156756
41143	0.197058	ENSG00000156030	C14orf43	4	20.2985922926245
32360	0.197361	ENSG00000160299	PCNT	4	20.2674287219866
10947	0.04967	ENSG00000140386	SCAPER	1	20.1328769881216
46433	0.447041	ENSG00000137936	BCAR3	9	20.1323815936346
1873	0.198766	ENSG00000124191	TOX2	4	20.1241661048670
3288	0.597449	ENSG00000171634	BPTF	12	20.0853964104049
33008	1.096832	ENSG00000181090	EHMT1	22	20.0577663671374
20060	0.999003	ENSG00000144455	SUMF1	20	20.0199599000203
4625	1.049001	ENSG00000196510	ANAPC7	21	20.0190466929965
35409	0.500114	ENSG00000152256	PDK1	10	19.995441039443
5163	0.601056	ENSG00000100330	MTMR3	12	19.9648618431560
19467	0.150542	ENSG00000156304	SCAF4	3	19.9279935167594
15917	0.452435	ENSG00000102974	CTCF	9	19.8923602285411
7003	0.100542	ENSG00000135451	TROAP	2	19.8921843607647
6250	0.90493	ENSG00000166233	ARIH1	18	19.8910412960118
42451	0.050461	ENSG00000092853	CLSPN	1	19.8172846356592
51617	0.908947	ENSG00000065882	TBC1D1	18	19.8031348362446
19364	0.050853	ENSG00000162063	CCNF	1	19.6645232336342
51526	0.254634	ENSG00000140563	MCTP2	5	19.6360266107433
12275	0.051121	ENSG00000151338	MIPOL1	1	19.5614326793294
30363	1.431442	ENSG00000182752	PAPPA	28	19.5606947399895
32367	0.511573	ENSG00000145685	LHFPL2	10	19.5475523532321
29330	0.409341	ENSG00000139154	AEBP2	8	19.5436078965948
8730	0.256252	ENSG00000197563	PIGN	5	19.5120428328364
25260	0.820235	ENSG00000074054	CLASP1	16	19.5066048144739
41529	0.566567	ENSG00000142627	EPHA2	11	19.4151794933344
30579	0.051532	ENSG00000163412	EIF4E3	1	19.4054179927036
30608	0.257885	ENSG00000168411	RFWD3	5	19.3884871163503
36691	0.1548	ENSG00000147874	HAUS6	3	19.3798449612403
22297	1.806583	ENSG00000108854	SMURF2	35	19.3735909172178
39586	0.155149	ENSG00000074047	GLI2	3	19.3362509587558
35726	0.207267	ENSG00000144554	FANCD2	4	19.298778869767
33852	0.414553	ENSG00000109466	KLHL2	8	19.2978943585018
5572	1.712566	ENSG00000115464	USP34	33	19.269330349896
22255	0.104055	ENSG00000146263	MMS22L	2	19.2206044880111
19754	0.834597	ENSG00000137522	RNF121	16	19.1709292029566
8766	0.157	ENSG00000111445	RFC5	3	19.1082802547771
17042	0.52665	ENSG00000135093	USP30	10	18.9879426564132
44891	0.421825	ENSG00000175063	UBE2C	8	18.9652106916375
622	0.158238	ENSG00000137802	MAPKBP1	3	18.9587836044439
26699	1.482911	ENSG00000122591	FAM126A	28	18.881780497953
33033	0.530163	ENSG00000071189	SNX13	10	18.8621235355919
27866	0.47791	ENSG00000188352	KIAA1797	9	18.8319976564625
4691	0.159451	ENSG00000238083	LRRC37A2	3	18.8145574502512
10551	0.159502	ENSG00000099991	CABIN1	3	18.8085415856854
50024	0.106393	ENSG00000122971	ACADS	2	18.7982292068087
21998	2.50741	ENSG00000127947	PTPN12	47	18.7444414754667
19891	0.106748	ENSG00000151572	ANO4	2	18.7357140180612
50336	0.160282	ENSG00000136111	TBC1D4	3	18.7170112676408
36823	0.213725	ENSG00000204138	PHACTR4	4	18.7156392560533
8706	0.160529	ENSG00000107443	CCNJ	3	18.6882120987485
2425	0.107119	ENSG00000100478	AP4S1	2	18.6708240368189
26021	0.053564	ENSG00000176225	RTTN	1	18.6692554700919
14798	0.321723	ENSG00000032742	IFT88	6	18.6495836480451
12037	1.348088	ENSG00000165819	METTL3	25	18.5447834266012
40003	0.432141	ENSG00000151208	DLG5	8	18.5124762519641
45773	0.703886	ENSG00000157823	AP3S2	13	18.4688997934325
21528	0.108309	ENSG00000064655	EYA2	2	18.4656861387327
6298	0.433567	ENSG00000198589	LRBA	8	18.4515887971179
26218	0.490997	ENSG00000178209	PLEC	9	18.3300508964413
39504	0.491038	ENSG00000135365	PHF21A	9	18.3285203996432
31826	0.109211	ENSG00000145241	CENPC1	2	18.3131735814158
22206	0.985165	ENSG00000101152	DNAJC5	18	18.2710510422112
38106	0.054745	ENSG00000079335	CDC14A	1	18.2665083569276
40631	0.054763	ENSG00000154240	CEP112	1	18.2605043551303
23676	0.438418	ENSG00000157216	SSBP3	8	18.2474259724738
13074	1.973987	ENSG00000130414	NDUFA10	36	18.2372021700244
31358	0.767856	ENSG00000100731	PCNX	14	18.232585276406
20744	0.164549	ENSG00000158545	ZC3H18	3	18.2316513622082
12856	1.648401	ENSG00000104067	TJP1	30	18.1994551083141
20539	0.494818	ENSG00000102580	DNAJC3	9	18.1885056727928
24356	0.055061	ENSG00000132359	RAP1GAP2	1	18.1616752329235
42898	1.321869	ENSG00000163785	RYK	24	18.1561107795099
21829	0.055139	ENSG00000113389	NPR3	1	18.1359836050708
9446	0.110302	ENSG00000204623	ZNRD1-AS1	2	18.1320374970535
41544	0.441213	ENSG00000162441	LZIC	8	18.1318320176423
38145	0.773085	ENSG00000153048	CARHSP1	14	18.1092635350576
44190	0.553057	ENSG00000140931	CMTM3	10	18.0813189237276
48539	2.270128	ENSG00000119408	NEK6	41	18.0606556106087
42844	0.388905	ENSG00000131023	LATS1	7	17.9992543166069
1898	0.389181	ENSG00000221955	SLC12A8	7	17.9864895768293
10353	0.389267	ENSG00000105705	SUGP1	7	17.9825158567256
2377	0.167115	ENSG00000109762	SNX25	3	17.951709900368
13480	0.111546	ENSG00000135424	ITGA7	2	17.9298226740538
2694	0.055787	ENSG00000197816	C9orf174	1	17.9253231039489
17911	1.902561	ENSG00000167985	SDHAF2	34	17.8706490882553
35307	0.730743	ENSG00000137161	CNPY3	13	17.7901122556083
21144	0.901647	ENSG00000093167	LRRFIP2	16	17.7453038716926
32529	0.394621	ENSG00000186073	C15orf41	7	17.7385390032462
51589	0.169722	ENSG00000055483	USP36	3	17.6759642238484
40506	0.170717	ENSG00000197885	NKIRAS1	3	17.5729423548914
6844	0.171062	ENSG00000197024	ZNF398	3	17.5375010230209
42817	3.312475	ENSG00000169902	TPST1	58	17.5095661099329
40908	0.62944	ENSG00000110925	CSRNP2	11	17.4758515505846
16119	1.433025	ENSG00000154845	PPP4R1	25	17.4456133005356
1816	1.150977	ENSG00000135749	PCNXL2	20	17.3765418422783
50716	0.230262	ENSG00000111300	NAA25	4	17.3715159253372
19628	0.288384	ENSG00000140830	TXNL4B	5	17.3379937860630
32730	0.173091	ENSG00000135976	ANKRD36	3	17.3319236702082
8942	0.115423	ENSG00000102221	PHF16	2	17.3275690287031
36626	2.078821	ENSG00000062716	VMP1	36	17.3175083376587
20707	0.230991	ENSG00000068724	TTC7A	4	17.3166919923287
42024	0.34747	ENSG00000048707	VPS13D	6	17.2676777851325
46470	0.116028	ENSG00000070371	CLTCL1	2	17.2372186024063
47946	0.464315	ENSG00000148300	REXO4	8	17.2296824354156
30148	1.04589	ENSG00000115170	ACVR1	18	17.2102228723862
11217	0.058113	ENSG00000144504	ANKMY1	1	17.2078536644124
41614	0.290621	ENSG00000118707	TGIF2	5	17.2045378689083
40632	0.29096	ENSG00000139697	SBNO1	5	17.1844927137751
48663	0.465612	ENSG00000163788	SNRK	8	17.1816877571884
12709	1.109374	ENSG00000115504	EHBP1	19	17.1267760016009
7696	0.52589	ENSG00000197323	TRIM33	9	17.1138451006865
1443	0.994417	ENSG00000146463	ZMYM4	17	17.0954438630876
1930	1.114047	ENSG00000134057	CCNB1	19	17.0549357432855
7989	0.058667	ENSG00000164045	CDC25A	1	17.0453576968313
47978	0.235354	ENSG00000120662	MTRF1	4	16.9956746008141
44765	1.415237	ENSG00000168502	CCDC165	24	16.9582903782193
38903	0.295015	ENSG00000155903	RASA2	5	16.9482907648764
24174	0.590573	ENSG00000158161	EYA3	10	16.9327077262252
51575	3.191955	ENSG00000134851	TMEM165	54	16.9175317321203
23376	0.177575	ENSG00000060069	CTDP1	3	16.8942700267493
22341	0.236835	ENSG00000170100	ZNF778	4	16.889395570756
13741	0.534527	ENSG00000132964	CDK8	9	16.8373159821674
24766	0.178345	ENSG00000144935	TRPC1	3	16.8213294457372
34424	5.589367	ENSG00000073921	PICALM	94	16.8176467925617
3254	0.238063	ENSG00000101751	POLI	4	16.8022750280388
7263	0.595254	ENSG00000012963	UBR7	10	16.7995511159942
36746	0.059632	ENSG00000108423	TUBD1	1	16.7695197209552
39061	1.133598	ENSG00000119638	NEK9	19	16.7607917445161
29974	0.119355	ENSG00000080298	RFX3	2	16.7567341125215
13948	0.05972	ENSG00000118690	ARMC2	1	16.7448091091762
50858	0.119448	ENSG00000165259	HDX	2	16.7436876297636
23040	1.975859	ENSG00000126214	KLC1	33	16.7015966220262
19450	2.037833	ENSG00000048828	FAM120A	34	16.6843897414558
5021	0.119894	ENSG00000012048	BRCA1	2	16.6814019050161
10019	0.059989	ENSG00000198182	ZNF607	1	16.6697227825101
1261	0.060078	ENSG00000254087	LYN	1	16.6450281300975
2739	1.744805	ENSG00000131503	ANKHD1	29	16.6207685099481
42262	0.180948	ENSG00000132122	SPATA6	3	16.5793487631806
23857	0.060403	ENSG00000157353	FUK	1	16.5554690992169
43945	0.121137	ENSG00000103326	SOLH	2	16.5102322164161
41768	0.363925	ENSG00000170456	DENND5B	6	16.4869135123995
50127	0.243425	ENSG00000106462	EZH2	4	16.4321659648762
26749	0.304392	ENSG00000157181	C1orf27	5	16.4261872848169
22468	1.218198	ENSG00000141568	FOXK2	20	16.4176923619970
32635	0.243826	ENSG00000162929	KIAA1841	4	16.4051413713058
15365	0.182873	ENSG00000139668	WDFY2	3	16.4048273938744
10481	0.121983	ENSG00000106714	CNTNAP3	2	16.3957272734725
22981	1.098981	ENSG00000178950	GAK	18	16.3788090967906
44874	0.183303	ENSG00000134444	KIAA1468	3	16.3663442496849
2261	0.18335	ENSG00000165392	WRN	3	16.3621488955549
6209	0.183498	ENSG00000138101	DTNB	3	16.3489520321747
17021	0.917518	ENSG00000004534	RBM6	15	16.3484531093668
26434	0.122465	ENSG00000137601	NEK1	2	16.3311966684359
5214	0.245292	ENSG00000249673	C4orf10	4	16.3070952171290
13209	0.245684	ENSG00000144451	SPAG16	4	16.2810765047785
34013	1.660518	ENSG00000133687	TMTC1	27	16.2599863416115
12994	0.554191	ENSG00000143363	PRUNE	9	16.2398884139223
41068	0.246653	ENSG00000039139	DNAH5	4	16.2171147320324
15937	0.185218	ENSG00000237649	KIFC1	3	16.1971298685873
29847	0.370789	ENSG00000183530	PRR14L	6	16.1817098133979
12043	0.247451	ENSG00000166451	CENPN	4	16.164816468715
13592	0.185589	ENSG00000177728	KIAA0195	3	16.1647511436561
21561	0.495255	ENSG00000143376	SNX27	8	16.1532947673421
45208	0.371451	ENSG00000090612	ZNF268	6	16.1528707689574
29734	0.557696	ENSG00000156675	RAB11FIP1	9	16.1378241909571
30705	0.186026	ENSG00000100605	ITPK1	3	16.126777977272
37877	0.496587	ENSG00000111752	PHC1	8	16.1099666322316
5684	0.124413	ENSG00000164074	C4orf29	2	16.075490503404
8086	0.375615	ENSG00000136141	LRCH1	6	15.9738029631405
18000	0.250553	ENSG00000121957	GPSM2	4	15.9646861143151
23258	0.18797	ENSG00000139734	DIAPH3	3	15.9599936160026
652	0.439469	ENSG00000139921	TMX1	7	15.9283134874132
18113	0.18878	ENSG00000179364	PACS2	3	15.8915139315605
14722	1.070943	ENSG00000143179	UCK2	17	15.8738607003361
41200	1.262323	ENSG00000184182	UBE2F	20	15.8438054285631
46756	1.073209	ENSG00000084112	SSH1	17	15.8403442386339
25248	1.704519	ENSG00000141002	TCF25	27	15.8402458406154
44997	0.444072	ENSG00000198586	TLK1	7	15.7632095696193
9865	0.063829	ENSG00000119686	FLVCR2	1	15.666859891272
28129	0.511627	ENSG00000125630	POLR1B	8	15.6363913554210
47606	0.703577	ENSG00000124789	NUP153	11	15.6343939611443
31824	0.128308	ENSG00000159082	SYNJ1	2	15.5874925959410
6348	0.513922	ENSG00000006607	FARP2	8	15.5665645759473
29652	0.386087	ENSG00000111203	ITFG2	6	15.5405387904799
37192	0.257699	ENSG00000157350	ST3GAL2	4	15.5219849514356
29369	0.580696	ENSG00000148120	C9orf3	9	15.4986430077011
33422	6.718642	ENSG00000084623	EIF3I	104	15.4793185884886
8924	2.391445	ENSG00000067057	PFKP	37	15.4718172485673
13667	0.517553	ENSG00000103197	TSC2	8	15.4573541260509
5106	1.880259	ENSG00000111371	SLC38A1	29	15.4234070944482
50793	0.065017	ENSG00000104983	CCDC61	1	15.3805927680453
38719	0.520872	ENSG00000144218	AFF3	8	15.3588597582515
26562	0.260985	ENSG00000114904	NEK4	4	15.3265513343679
19227	0.065276	ENSG00000164219	PGGT1B	1	15.3195661498866
42512	0.065476	ENSG00000197818	SLC9A8	1	15.2727717026086
17311	0.065496	ENSG00000231672	DIRC3	1	15.2681079760596
29841	0.788626	ENSG00000164327	RICTOR	12	15.2163382896329
16216	1.052805	ENSG00000166025	AMOTL1	16	15.197496212499
9491	0.461241	ENSG00000140750	ARHGAP17	7	15.1764478873301
25345	0.06603	ENSG00000139160	METTL20	1	15.1446312282296
47619	0.399054	ENSG00000157764	BRAF	6	15.0355590972650
30101	1.341189	ENSG00000148925	BTBD10	20	14.9121413909598
40775	0.06706	ENSG00000140451	PIF1	1	14.9120190873844
16184	0.402976	ENSG00000130958	SLC35D2	6	14.8892241721591
7847	5.782275	ENSG00000038382	TRIO	86	14.8730387261069
951	0.06727	ENSG00000112182	BACH2	1	14.8654675189535
41191	0.269205	ENSG00000126070	EIF2C3	4	14.8585650340818
31728	0.673241	ENSG00000107957	SH3PXD2A	10	14.8535219928673
42327	0.740746	ENSG00000157106	SMG1	11	14.8498945657486
45330	0.808107	ENSG00000131508	UBE2D2	12	14.8495186899755
33002	0.134763	ENSG00000173064	C12orf51	2	14.8408687844586
7341	0.404344	ENSG00000115761	NOL10	6	14.8388500880438
25255	0.269625	ENSG00000157985	AGAP1	4	14.8354195642096
43492	0.269953	ENSG00000159685	CHCHD6	4	14.8173941389797
22136	0.270717	ENSG00000026036	RTEL1	4	14.7755774480361
46524	0.543644	ENSG00000156639	ZFAND3	8	14.7155123573515
6626	0.611713	ENSG00000136478	TEX2	9	14.7127819745534
41981	0.74939	ENSG00000048991	R3HDM1	11	14.6786052656160
21979	0.06815	ENSG00000151687	ANKAR	1	14.6735143066764
23688	0.954842	ENSG00000115839	RAB3GAP1	14	14.662111637318
23543	0.068364	ENSG00000100344	PNPLA3	1	14.6275817681821
874	0.68525	ENSG00000048028	USP28	10	14.5932141554177
11457	1.02925	ENSG00000175029	CTBP2	15	14.5737187272286
33871	0.068628	ENSG00000182504	CEP97	1	14.5713120009326
30553	0.206122	ENSG00000103148	NPRL3	3	14.5544871483878
34794	1.929749	ENSG00000113360	DROSHA	28	14.5096590281949
25613	1.172887	ENSG00000130939	UBE4B	17	14.4941499053191
348	0.483566	ENSG00000165240	ATP7A	7	14.4757902747505
24963	0.345442	ENSG00000089022	MAPKAPK5	5	14.4742098528841
9497	0.484345	ENSG00000115020	PIKFYVE	7	14.4525080263036
22738	0.069206	ENSG00000183814	LIN9	1	14.4496141953010
23827	0.693166	ENSG00000173905	GOLIM4	10	14.4265587175366
3033	0.416106	ENSG00000101104	PABPC1L	6	14.4194027483382
40111	0.766801	ENSG00000185722	ANKFY1	11	14.3453125387160
27558	0.55798	ENSG00000136643	RPS6KC1	8	14.3374314491559
31073	0.628222	ENSG00000099910	KLHL22	9	14.3261458528991
29803	0.139795	ENSG00000125746	EML2	2	14.3066633284452
44154	0.140066	ENSG00000164815	ORC5	2	14.2789827652678
50216	0.49042	ENSG00000163156	SCNM1	7	14.2734798743934
31954	0.140461	ENSG00000089775	ZBTB25	2	14.2388278596906
6859	0.140808	ENSG00000121621	KIF18A	2	14.2037384239532
6922	0.211463	ENSG00000170265	ZNF282	3	14.1868790284825
26136	0.141212	ENSG00000149091	DGKZ	2	14.1631022859247
25807	7.205824	ENSG00000083857	FAT1	102	14.1552166691832
11243	0.141338	ENSG00000157399	ARSE	2	14.1504761635229
33735	0.70669	ENSG00000158863	FAM160B2	10	14.1504761635229
26208	0.636758	ENSG00000103043	VAC14	9	14.1340980403858
29762	0.354269	ENSG00000138395	CDK15	5	14.1135690675729
36489	0.212747	ENSG00000177302	TOP3A	3	14.1012564219472
18438	0.141851	ENSG00000155016	CYP2U1	2	14.0993013796166
50433	0.141893	ENSG00000175806	MSRA	2	14.0951280190002
7822	0.568452	ENSG00000010295	IFFO1	8	14.0733078606461
43160	0.569539	ENSG00000082512	TRAF5	8	14.0464480922290
32458	0.927629	ENSG00000114331	ACAP2	13	14.0142233586919
36085	0.071475	ENSG00000151849	CENPJ	1	13.9909059111577
41867	0.357746	ENSG00000181827	RFX7	5	13.9763966613184
24820	0.358053	ENSG00000074266	EED	5	13.9644130896823
40243	0.430201	ENSG00000124788	ATXN1	6	13.9469689749675
7397	0.717471	ENSG00000115947	ORC4	10	13.9378455714586
45162	0.215402	ENSG00000173218	VANGL1	3	13.9274472846120
28185	0.287337	ENSG00000166377	ATP9B	4	13.9209360437396
7235	0.359579	ENSG00000100647	KIAA0247	5	13.9051501895272
6073	0.071989	ENSG00000175305	CCNE2	1	13.8910111266999
7607	0.216455	ENSG00000138641	HERC3	3	13.8596937007692
27858	0.649586	ENSG00000013288	MAN2B2	9	13.8549784016281
36619	0.07225	ENSG00000137812	CASC5	1	13.840830449827
11848	0.361455	ENSG00000049541	RFC2	5	13.8329805923282
42093	0.072327	ENSG00000148356	LRSAM1	1	13.8260953724059
1143	0.434299	ENSG00000109680	TBC1D19	6	13.8153668325278
18369	0.072401	ENSG00000143190	POU2F1	1	13.8119639231502
17343	0.362191	ENSG00000157500	APPL1	5	13.8048709106521
44272	0.290127	ENSG00000160695	VPS11	4	13.787065664347
51150	0.291692	ENSG00000120925	RNF170	4	13.7130946340661
40187	0.29315	ENSG00000133424	LARGE	4	13.6448916936722
30866	0.073394	ENSG00000116668	SWT1	1	13.6250919693708
13191	0.148293	ENSG00000154330	PGM5	2	13.4868132683269
4875	0.074253	ENSG00000133302	ANKRD32	1	13.4674693278386
8612	0.371817	ENSG00000198742	SMURF1	5	13.4474755054234
13425	0.297545	ENSG00000143643	TTC13	4	13.4433447041624
14345	0.967162	ENSG00000135679	MDM2	13	13.4413883093008
39178	0.746218	ENSG00000071462	WBSCR22	10	13.4009096537473
46288	0.298751	ENSG00000068971	PPP2R5B	4	13.3890765219196
27255	0.976371	ENSG00000135766	EGLN1	13	13.3146109419473
18433	0.075251	ENSG00000115919	KYNU	1	13.288859948705
2275	0.150869	ENSG00000103047	TMCO7	2	13.2565338141036
24017	0.755162	ENSG00000081760	AACS	10	13.2421917416395
33451	0.303012	ENSG00000137824	FAM82A2	4	13.2007973281586
3018	0.07614	ENSG00000136828	RALGPS1	1	13.1337010769635
19767	0.762882	ENSG00000037474	NSUN2	10	13.1081871115061
20087	0.22905	ENSG00000117000	RLF	3	13.0975769482646
10322	0.229473	ENSG00000147912	FBXO10	3	13.0734334758338
27771	0.229529	ENSG00000158987	RAPGEF6	3	13.0702438471827
43419	0.153301	ENSG00000163686	ABHD6	2	13.0462293135726
44232	3.302042	ENSG00000125257	ABCC4	43	13.0222450229282
33803	0.307912	ENSG00000115109	EPB41L5	4	12.9907246226194
33505	0.385741	ENSG00000135503	ACVR1B	5	12.9620652199274
37176	0.07723	ENSG00000155592	ZKSCAN2	1	12.9483361388062
10035	0.540972	ENSG00000148399	WDR85	7	12.9396715541655
28889	0.309416	ENSG00000227345	PARG	4	12.9275796985288
27801	0.232092	ENSG00000130956	HABP4	3	12.925908691381
19229	0.387461	ENSG00000159921	GNE	5	12.9045245844098
21663	0.155324	ENSG00000103174	NAGPA	2	12.8763101645592
47333	0.776701	ENSG00000138756	BMP2K	10	12.8749673297704
36607	0.077832	ENSG00000152380	FAM151B	1	12.8481858361599
34119	0.389557	ENSG00000139645	ANKRD52	5	12.8350921687969
24391	0.234474	ENSG00000204149	AGAP6	3	12.7945955628343
36976	1.172882	ENSG00000134954	ETS1	15	12.7890103181735
5688	1.098922	ENSG00000176915	ANKLE2	14	12.7397576898087
26280	0.706726	ENSG00000131018	SYNE1	9	12.734779815657
7956	0.235804	ENSG00000105127	AKAP8	3	12.7224304931214
44995	0.07865	ENSG00000177042	TMEM80	1	12.7145581691036
24634	0.551454	ENSG00000100083	GGA1	7	12.6937151602854
414	0.236773	ENSG00000149308	NPAT	3	12.6703635972007
7051	0.157919	ENSG00000109452	INPP4B	2	12.6647205212799
25038	0.632804	ENSG00000138594	TMOD3	8	12.6421451191838
46427	0.158245	ENSG00000064999	ANKS1A	2	12.6386299725110
51302	2.21665	ENSG00000143702	CEP170	28	12.6316739223603
28123	0.316787	ENSG00000166263	STXBP4	4	12.6267807706756
47387	0.396242	ENSG00000138738	PRDM5	5	12.6185512893636
46910	0.158645	ENSG00000103248	MTHFSD	2	12.6067635286331
35057	0.714935	ENSG00000019995	ZRANB1	9	12.5885570016855
6971	1.913467	ENSG00000136247	ZDHHC4	24	12.5426777676333
1966	0.159657	ENSG00000162542	TMCO4	2	12.5268544442148
25936	0.559233	ENSG00000167112	TRUB2	7	12.5171440168946
41841	1.520349	ENSG00000015171	ZMYND11	19	12.4971305930415
48802	2.082106	ENSG00000075151	EIF4G3	26	12.4873565514916
21168	0.160376	ENSG00000156983	BRPF1	2	12.4706938694069
33300	0.723295	ENSG00000065559	MAP2K4	9	12.4430557379769
26682	0.483595	ENSG00000134014	ELP3	6	12.4070761691084
45727	0.967532	ENSG00000145555	MYO10	12	12.4026905570048
36969	0.323185	ENSG00000175387	SMAD2	4	12.3768120426381
38492	0.080846	ENSG00000160469	BRSK1	1	12.3691957548920
45930	0.56661	ENSG00000196935	SRGAP1	7	12.35417659413
28219	0.404788	ENSG00000152359	POC5	5	12.3521448264277
34411	0.89583	ENSG00000023909	GCLM	11	12.2791154571738
40179	0.244396	ENSG00000168014	C2CD3	3	12.2751599862518
41875	0.489504	ENSG00000198369	SPRED2	6	12.2573053539910
44369	0.163273	ENSG00000112357	PEX7	2	12.2494227459531
31919	0.491038	ENSG00000166855	CLPX	6	12.2190135997621
24568	1.637554	ENSG00000060982	BCAT1	20	12.213337697566
36702	0.491781	ENSG00000149743	TRPT1	6	12.2005526850366
33719	0.246289	ENSG00000075089	ACTR6	3	12.1808119729261
47161	1.39648	ENSG00000105176	C19orf2	17	12.1734647112741
31632	0.657488	ENSG00000186854	C2orf89	8	12.1675224490789
28470	0.986576	ENSG00000114098	ARMC8	12	12.1632798689609
33447	1.315608	ENSG00000134882	UBAC2	16	12.1616773385385
30079	0.082295	ENSG00000132024	CC2D1A	1	12.1514065253053
51211	1.070708	ENSG00000067066	SP100	13	12.1414988960576
32508	0.826378	ENSG00000165671	NSD1	10	12.1009997846022
11491	3.306331	ENSG00000117298	ECE1	40	12.0980022871273
51325	0.165352	ENSG00000148459	PDSS1	2	12.0954085829019
26624	0.580516	ENSG00000075539	FRYL	7	12.0582378435736
39478	0.083151	ENSG00000061938	TNK2	1	12.0263135741001
16010	0.249484	ENSG00000128973	CLN6	3	12.0248192268843
36599	0.083339	ENSG00000184226	PCDH9	1	11.9991840554842
29651	0.333361	ENSG00000119004	CYP20A1	4	11.9990040826611
45075	0.083341	ENSG00000166704	ZNF606	1	11.9988961015587
10846	0.167557	ENSG00000186567	CEACAM19	2	11.9362366239548
15029	0.921594	ENSG00000152492	CCDC50	11	11.9358415961909
36022	0.16803	ENSG00000078043	PIAS2	2	11.9026364339701
6288	0.337806	ENSG00000135775	COG2	4	11.8411159067631
37908	0.08448	ENSG00000135049	AGTPBP1	1	11.8371212121212
48307	0.253836	ENSG00000130787	HIP1R	3	11.8186545643644
32464	0.338647	ENSG00000167257	RNF214	4	11.8117095382507
48317	1.77904	ENSG00000198492	YTHDF2	21	11.8041190754564
24577	0.680793	ENSG00000012232	EXTL3	8	11.7510021401513
11255	0.340438	ENSG00000135837	CEP350	4	11.7495696720108
790	0.510803	ENSG00000068654	POLR1A	6	11.7462113574118
42216	0.255451	ENSG00000183826	BTBD9	3	11.7439352361118
21327	3.235927	ENSG00000105993	DNAJB6	38	11.7431573703609
3372	0.17072	ENSG00000100151	PICK1	2	11.7150890346767
6776	3.500586	ENSG00000078808	SDF4	41	11.7123247364870
41979	0.428047	ENSG00000140577	CRTC3	5	11.6809602683817
26936	0.343034	ENSG00000113163	COL4A3BP	4	11.6606517138243
34004	0.25753	ENSG00000188917	TRMT2B	3	11.6491282569021
51566	0.859045	ENSG00000167191	GPRC5B	10	11.6408337165108
4481	1.20379	ENSG00000182240	BACE2	14	11.6299354538582
33264	10.582163	ENSG00000078369	GNB1	123	11.6233325833291
44386	0.258414	ENSG00000198920	KIAA0753	3	11.6092781350856
29348	0.344654	ENSG00000189362	TMEM194B	4	11.6058423810546
43366	0.947917	ENSG00000136738	STAM	11	11.6043915237305
51654	0.173	ENSG00000132199	ENOSF1	2	11.5606936416185
7143	0.606121	ENSG00000091732	ZC3HC1	7	11.5488491571815
39271	0.520918	ENSG00000024048	UBR2	6	11.5181276131752
22516	0.607958	ENSG00000171681	ATF7IP	7	11.5139532665085
41288	0.781762	ENSG00000082701	GSK3B	9	11.5124551973619
18406	0.174067	ENSG00000181045	SLC26A11	2	11.489828629206
43789	0.610532	ENSG00000090857	PDPR	7	11.4654104944540
4361	0.174578	ENSG00000100354	TNRC6B	2	11.4561972298915
25795	0.174624	ENSG00000044459	CNTLN	2	11.4531794026022
45259	0.350142	ENSG00000101493	ZNF516	4	11.4239365743041
6290	0.175585	ENSG00000137871	ZNF280D	2	11.3904946322294
12703	0.878841	ENSG00000136021	SCYL2	10	11.3786225267142
2822	0.528843	ENSG00000149658	YTHDF1	6	11.3455222060233
42144	0.176398	ENSG00000096968	JAK2	2	11.3379970294448
10187	0.352964	ENSG00000139163	ETNK1	4	11.3326004918349
13830	0.088293	ENSG00000188559	RALGAPA2	1	11.3259261776132
44537	1.060798	ENSG00000062194	GPBP1	12	11.31223852232
36162	0.885541	ENSG00000151779	NBAS	10	11.2925319098720
29866	0.79857	ENSG00000141447	OSBPL1A	9	11.2701453848755
4180	0.799945	ENSG00000136986	DERL1	9	11.2507734906775
7089	0.177813	ENSG00000167967	E4F1	2	11.2477715352646
7947	0.979918	ENSG00000138802	SEC24B	11	11.2254290665137
9132	0.35649	ENSG00000111647	UHRF1BP1L	4	11.2205110942803
7142	0.445657	ENSG00000170734	POLH	5	11.21939069733
10857	0.716628	ENSG00000176890	TYMS	8	11.1633930016689
6920	0.72148	ENSG00000148187	MRRF	8	11.0883184565061
6682	0.180688	ENSG00000198690	FAN1	2	11.0688036836979
48875	0.45269	ENSG00000088325	TPX2	5	11.0450860412203
23549	0.452865	ENSG00000157617	C2CD2	5	11.0408179037903
21777	0.453906	ENSG00000116731	PRDM2	5	11.0154966006177
49366	0.363302	ENSG00000171843	MLLT3	4	11.0101238088422
18494	0.090845	ENSG00000122778	KIAA1549	1	11.0077604711321
4266	1.910738	ENSG00000114354	TFG	21	10.9905177999286
17785	0.182342	ENSG00000103657	HERC1	2	10.9684000394862
5621	0.091376	ENSG00000079313	REXO1	1	10.9437926807915
6228	0.274708	ENSG00000170085	C5orf25	3	10.9206866927792
14360	0.091656	ENSG00000081014	AP4E1	1	10.9103604783102
15099	0.091673	ENSG00000078177	N4BP2	1	10.9083372421542
26842	0.275234	ENSG00000138463	DIRC2	3	10.8998161564342
14761	2.11223	ENSG00000204120	GIGYF2	23	10.8889656902894
30162	0.735036	ENSG00000100099	HPS4	8	10.8838206564032
50558	0.276191	ENSG00000145982	FARS2	3	10.8620483650807
35433	1.847766	ENSG00000104517	UBR5	20	10.8238813789192
49393	0.185031	ENSG00000048405	ZNF800	2	10.8089995730445
49473	0.462899	ENSG00000093000	NUP50	5	10.8014923341809
11754	0.74166	ENSG00000114374	USP9Y	8	10.7866138122590
5000	0.185428	ENSG00000102781	KATNAL1	2	10.7858575835365
1457	0.278541	ENSG00000113916	BCL6	3	10.7704072290973
44909	0.6501	ENSG00000110583	NAA40	7	10.7675742193509
11731	0.185887	ENSG00000154814	OXNAD1	2	10.7592246902688
10664	0.186011	ENSG00000176390	CRLF3	2	10.7520522979824
5110	0.652404	ENSG00000105339	DENND3	7	10.729547948817
49834	0.280308	ENSG00000176953	NFATC2IP	3	10.7025129500407
46725	2.336225	ENSG00000134644	PUM1	25	10.7010240880052
3389	0.187146	ENSG00000125485	DDX31	2	10.6868434270569
42155	0.936575	ENSG00000171408	PDE7B	10	10.6772015054854
11883	0.187442	ENSG00000149380	P4HA3	2	10.6699672432006
37077	0.375142	ENSG00000002016	RAD52	4	10.6626290844534
46824	0.187846	ENSG00000063854	HAGH	2	10.6470193669282
22569	0.094175	ENSG00000176809	LRRC37A3	1	10.6185293336873
15999	0.188473	ENSG00000112624	KIAA0240	2	10.6115995394566
43917	0.094364	ENSG00000198750	GATSL2	1	10.5972616675851
38323	0.283453	ENSG00000126883	NUP214	3	10.5837652097526
26765	0.661958	ENSG00000197912	SPG7	7	10.5746890286091
32861	0.378606	ENSG00000113761	ZNF346	4	10.5650729254159
1552	0.284222	ENSG00000127511	SIN3B	3	10.5551294410707
15371	0.094824	ENSG00000168970	JMJD7-PLA2G4B	1	10.5458533704547
51594	0.568979	ENSG00000149262	INTS4	6	10.5452046560594
505	0.38065	ENSG00000205268	PDE7A	4	10.5083409956653
50300	1.713215	ENSG00000115760	BIRC6	18	10.5065622236555
32267	2.667134	ENSG00000152601	MBNL1	28	10.4981601974254
42932	0.476281	ENSG00000184465	WDR27	5	10.4980043293770
3165	0.287137	ENSG00000117461	PIK3R3	3	10.4479743119138
35853	0.478623	ENSG00000172765	TMCC1	5	10.4466354521199
39858	0.287496	ENSG00000142046	TMEM91	3	10.4349277902997
9138	0.095865	ENSG00000214367	HAUS3	1	10.4313357325406
27906	2.687185	ENSG00000108424	KPNB1	28	10.4198259516929
19464	0.865016	ENSG00000100852	ARHGAP5	9	10.4044318255385
3537	0.67282	ENSG00000109184	DCUN1D4	7	10.4039713444904
45852	0.288354	ENSG00000130684	ZNF337	3	10.4038785659294
50458	0.096308	ENSG00000169696	ASPSCR1	1	10.3833534078166
33894	0.096341	ENSG00000183495	EP400	1	10.3797967635794
49645	0.675231	ENSG00000138032	PPM1B	7	10.3668226132983
16901	0.193284	ENSG00000137494	ANKRD42	2	10.3474679745866
3781	0.77326	ENSG00000204842	ATXN2	8	10.3458086542689
480	0.483487	ENSG00000141219	C17orf80	5	10.3415396897952
21086	0.290215	ENSG00000146842	TMEM209	3	10.3371638268180
5511	0.193689	ENSG00000159023	EPB41	2	10.3258316166638
50333	0.484235	ENSG00000107263	RAPGEF1	5	10.3255650665483
12093	0.775792	ENSG00000168300	PCMTD1	8	10.3120424031184
16771	0.097013	ENSG00000146350	C6orf170	1	10.3078968797996
28051	0.097036	ENSG00000176974	SHMT1	1	10.3054536460695
22240	0.194241	ENSG00000065029	ZNF76	2	10.2964873533394
12282	0.585173	ENSG00000169084	DHRSX	6	10.2533780608470
18395	0.097562	ENSG00000124593	PRICKLE4	1	10.2498923761301
37318	1.367584	ENSG00000070614	NDST1	14	10.2370311439736
46832	0.391114	ENSG00000148411	NACC2	4	10.2271971854753
6933	0.586852	ENSG00000152683	SLC30A6	6	10.2240428591877
46264	0.097831	ENSG00000150967	ABCB9	1	10.2217088652881
8013	1.272882	ENSG00000166847	DCTN5	13	10.2130440999244
32015	0.097993	ENSG00000234585	CCT6P3	1	10.2048105476922
3410	0.4908	ENSG00000101413	RPRD1B	5	10.1874490627547
3423	0.982174	ENSG00000197256	KANK2	10	10.1814953358570
236	0.98592	ENSG00000163697	APBB2	10	10.1428107757222
40987	0.493296	ENSG00000112699	GMDS	5	10.1359021763809
28583	0.789406	ENSG00000011275	RNF216	8	10.1342021722662
27093	0.592358	ENSG00000184708	EIF4ENIF1	6	10.1290098217632
43610	0.098733	ENSG00000104859	CLASRP	1	10.1283258890138
50077	0.098861	ENSG00000022976	ZNF839	1	10.1152122677294
15294	0.593485	ENSG00000154114	TBCEL	6	10.1097753102437
40342	0.593884	ENSG00000088298	EDEM2	6	10.1029830741357
39048	0.396481	ENSG00000148824	MTG1	4	10.0887558294092
29367	0.297637	ENSG00000074356	C17orf85	3	10.0793920110739
3630	0.397292	ENSG00000122507	BBS9	4	10.0681614530371
16766	0.198826	ENSG00000092978	GPATCH2	2	10.0590466035629
25799	0.497164	ENSG00000131323	TRAF3	5	10.0570435510214
38981	0.198893	ENSG00000174628	IQCK	2	10.0556580674031
17546	0.697697	ENSG00000105726	ATP13A1	7	10.0330085982884
21187	1.697418	ENSG00000159592	GPBP1L1	17	10.0152113386331
26212	0.699293	ENSG00000010017	RANBP9	7	10.0101102113134
35938	1.200041	ENSG00000161542	PRPSAP1	12	9.99965834500655
21927	1.005559	ENSG00000161714	PLCD3	10	9.94471731643792
39434	1.51297	ENSG00000117523	PRRC2C	15	9.91427457252953
44878	0.101035	ENSG00000176463	SLCO3A1	1	9.89756025139803
45502	0.707295	ENSG00000003402	CFLAR	7	9.89686057444206
1515	0.303813	ENSG00000121964	GTDC1	3	9.87449516643462
3973	0.101297	ENSG00000227372	TP73-AS1	1	9.87196067010869
12252	1.626057	ENSG00000130176	CNN1	16	9.83975346497694
10313	1.42424	ENSG00000198380	GFPT1	14	9.82980396562377
44898	0.203592	ENSG00000170485	NPAS2	2	9.82356870603953
26347	1.019677	ENSG00000151292	CSNK1G3	10	9.80702712721774
11191	0.307373	ENSG00000122512	PMS2	3	9.76012857342707
31574	0.614884	ENSG00000162600	OMA1	6	9.75793808263022
16576	0.615691	ENSG00000124151	NCOA3	6	9.7451481343726
26658	0.205268	ENSG00000052749	RRP12	2	9.743359900228
5156	1.438797	ENSG00000078140	UBE2K	14	9.73035111972015
13098	6.275484	ENSG00000163468	CCT3	61	9.72036579170627
2766	0.308815	ENSG00000129484	PARP2	3	9.71455402101582
28842	0.514933	ENSG00000166266	CUL5	5	9.71000110694013
37134	0.618597	ENSG00000120733	KDM3B	6	9.69936808616919
41371	0.515614	ENSG00000170832	USP32	5	9.69717657006986
30658	0.931327	ENSG00000112701	SENP6	9	9.66363049712936
41969	0.310583	ENSG00000061936	SFSWAP	3	9.65925372605713
8753	1.04153	ENSG00000112062	MAPK14	10	9.6012596852707
8998	0.416675	ENSG00000139531	SUOX	4	9.59980800383992
18191	0.521012	ENSG00000108963	DPH1	5	9.59670794530644
7907	0.312739	ENSG00000136854	STXBP1	3	9.59266353093154
14410	1.043547	ENSG00000162236	STX5	10	9.58270207283429
23771	0.62673	ENSG00000105364	MRPL4	6	9.57350055047628
51235	0.418372	ENSG00000163162	RNF149	4	9.56086927423441
2675	0.104598	ENSG00000160256	FAM207A	1	9.560412244976
46250	0.31439	ENSG00000168434	COG7	3	9.54228824072012
47887	0.314761	ENSG00000101966	XIAP	3	9.53104101206947
47969	0.524734	ENSG00000173611	SCAI	5	9.528637366742
27296	0.314963	ENSG00000137221	TJAP1	3	9.52492832491436
50776	0.840198	ENSG00000133103	COG6	8	9.52156515488016
21101	0.105039	ENSG00000130224	LRCH2	1	9.52027342225269
50096	0.840398	ENSG00000133216	EPHB2	8	9.5192991891937
25653	0.63439	ENSG00000152104	PTPN14	6	9.45790444363877
14414	0.211617	ENSG00000163155	LYSMD1	2	9.4510365424328
8344	0.318083	ENSG00000170448	NFXL1	3	9.43150058318112
28781	0.530438	ENSG00000213064	SFT2D2	5	9.42617233305306
14981	1.275468	ENSG00000157800	SLC37A3	12	9.40831130220437
47409	0.31887	ENSG00000136874	STX17	3	9.4082227867156
11913	0.106419	ENSG00000141956	PRDM15	1	9.39681823734484
45185	0.106591	ENSG00000065989	PDE4A	1	9.38165511159479
42815	0.746329	ENSG00000086200	IPO11	7	9.37924159452467
4800	0.427419	ENSG00000067208	EVI5	4	9.35849833535711
33235	0.107033	ENSG00000197562	RAB40C	1	9.34291293339437
37958	1.499813	ENSG00000108100	CCNY	14	9.33449703396357
28942	1.072825	ENSG00000055917	PUM2	10	9.32118472257824
28416	0.107407	ENSG00000115568	ZNF142	1	9.31038014282123
43808	0.860513	ENSG00000141627	DYM	8	9.29677994405663
39519	1.076298	ENSG00000077684	PHF17	10	9.29110710974098
7635	1.184019	ENSG00000029364	SLC39A9	11	9.29039145486686
4940	0.538326	ENSG00000162885	B3GALNT2	5	9.2880522211448
42716	2.161176	ENSG00000125970	RALY	20	9.25422085012974
37079	1.627133	ENSG00000121774	KHDRBS1	15	9.2186686644546
26251	0.976734	ENSG00000118922	KLF12	9	9.21438180712456
33349	0.434454	ENSG00000162408	NOL9	4	9.20695861932449
35946	0.108798	ENSG00000139132	FGD4	1	9.19134542914392
48682	0.43547	ENSG00000196367	TRRAP	4	9.18547775966197
23689	0.762178	ENSG00000106829	TLE4	7	9.18420631401064
4375	0.871945	ENSG00000198162	MAN1A2	8	9.17489061810091
9820	0.109236	ENSG00000174842	GLMN	1	9.15449119337947
49002	0.546661	ENSG00000135124	P2RX4	5	9.14643627403455
39624	0.546898	ENSG00000100796	SMEK1	5	9.1424726365794
15283	0.875539	ENSG00000090686	USP48	8	9.13722861003336
29304	0.328819	ENSG00000177463	NR2C2	3	9.123560378202
5703	1.207925	ENSG00000128585	MKLN1	11	9.1065256534967
30391	0.549354	ENSG00000165868	HSPA12A	5	9.1015993330348
51533	0.329987	ENSG00000127946	HIP1	3	9.09126723173943
4963	0.220144	ENSG00000104643	MTMR9	2	9.08496256995421
16672	0.220528	ENSG00000176681	LRRC37A	2	9.06914314735544
3248	1.546089	ENSG00000144749	LRIG1	14	9.05510614201382
21286	0.553954	ENSG00000105426	PTPRS	5	9.02602021106446
42168	3.568307	ENSG00000169744	LDB2	32	8.96783824934346
30152	0.335249	ENSG00000168476	REEP4	3	8.94857255353483
7975	0.223628	ENSG00000127527	EPS15L1	2	8.94342390040603
26029	0.335593	ENSG00000110074	FOXRED1	3	8.93939980869684
29261	3.582238	ENSG00000057019	DCBLD2	32	8.93296313645269
35640	1.233365	ENSG00000088766	CRLS1	11	8.91868992552894
21128	4.977914	ENSG00000185624	P4HB	44	8.83904382438106
11670	1.018672	ENSG00000107758	PPP3CB	9	8.83503227731792
27980	0.227508	ENSG00000091127	PUS7	2	8.79089966067127
10849	0.569591	ENSG00000037637	FBXO42	5	8.77822858858374
26496	0.22805	ENSG00000090565	RAB11FIP3	2	8.77000657750493
27596	0.45664	ENSG00000047621	C12orf4	4	8.75963559915908
48000	0.228607	ENSG00000164073	MFSD8	2	8.7486384931345
19272	0.686596	ENSG00000106603	C7orf44	6	8.73876340671953
19815	0.688343	ENSG00000020426	MNAT1	6	8.71658460970766
22432	0.689098	ENSG00000033011	ALG1	6	8.70703441310235
24128	0.229821	ENSG00000205084	TMEM231	2	8.70242493070694
39112	0.576398	ENSG00000079739	PGM1	5	8.6745616743986
1011	1.615724	ENSG00000168092	PAFAH1B2	14	8.66484622373623
13958	1.616428	ENSG00000090863	GLG1	14	8.66107243873529
6683	0.577858	ENSG00000186635	ARAP1	5	8.6526447673996
20241	0.925615	ENSG00000072609	CHFR	8	8.64290228658784
1609	0.232395	ENSG00000181396	C17orf101	2	8.60603713505024
2670	0.464818	ENSG00000131375	CAPN7	4	8.6055187191546
40704	0.116436	ENSG00000151611	MMAA	1	8.58840908310145
12117	1.398653	ENSG00000009335	UBE3C	12	8.57968345257902
50398	1.165587	ENSG00000186141	POLR3C	10	8.5793681638522
40805	0.699986	ENSG00000164978	NUDT2	6	8.57160000342864
24310	0.583813	ENSG00000108599	AKAP10	5	8.5643861990055
17099	0.116774	ENSG00000144711	IQSEC1	1	8.56355010533167
51456	1.75431	ENSG00000181555	SETD2	15	8.550370231031
597	1.525234	ENSG00000074416	MGLL	13	8.5232823291377
26636	0.938679	ENSG00000140382	HMG20A	8	8.52261529234168
43939	0.704222	ENSG00000173575	CHD2	6	8.52004055539304
40349	0.352646	ENSG00000092439	TRPM7	3	8.50711478366407
5548	0.470531	ENSG00000102034	ELF4	4	8.50103393825274
23462	0.117773	ENSG00000149177	PTPRJ	1	8.49091048033081
19970	0.353582	ENSG00000104205	SGK3	3	8.48459480403414
39684	0.117937	ENSG00000105559	PLEKHA4	1	8.47910325004027
41021	0.472671	ENSG00000150867	PIP4K2A	4	8.46254582997476
16876	0.236542	ENSG00000175595	ERCC4	2	8.4551580691801
25219	0.118329	ENSG00000214013	GANC	1	8.4510136990932
39419	0.473949	ENSG00000029153	ARNTL2	4	8.43972663725422
29449	0.711165	ENSG00000113812	ACTR8	6	8.43686064415431
36000	0.237056	ENSG00000136935	GOLGA1	2	8.43682505399568
48864	1.186362	ENSG00000121892	PDS5A	10	8.42913040033312
22048	0.237288	ENSG00000100578	KIAA0586	2	8.42857624490071
8354	0.830613	ENSG00000161904	LEMD2	7	8.427510766145
9113	0.475095	ENSG00000163719	MTMR14	4	8.41936875782738
16499	0.59428	ENSG00000175054	ATR	5	8.41354243790806
15889	1.309634	ENSG00000099968	BCL2L13	11	8.39929323765266
35696	0.833521	ENSG00000175193	PARL	7	8.39810874591042
2602	3.930906	ENSG00000143569	UBAP2L	33	8.39501122641956
35153	0.477241	ENSG00000160199	PKNOX1	4	8.38150955177782
13745	2.271032	ENSG00000149483	TMEM138	19	8.36624054614818
30350	0.47888	ENSG00000184384	MAML2	4	8.35282325425994
11011	0.119949	ENSG00000152527	PLEKHH2	1	8.33687650584832
35347	0.239905	ENSG00000166532	RIMKLB	2	8.33663325066172
23075	0.840234	ENSG00000166889	PATL1	7	8.33101255126548
33094	1.200718	ENSG00000218336	ODZ3	10	8.32835020379473
16338	1.080682	ENSG00000117713	ARID1A	9	8.32807430863103
38255	0.240206	ENSG00000073792	IGF2BP2	2	8.32618668975796
51660	1.085137	ENSG00000115657	ABCB6	9	8.29388362944034
13068	1.809655	ENSG00000137500	CCDC90B	15	8.28887274093681
29012	0.362655	ENSG00000007341	ST7L	3	8.27232493692352
1256	0.483785	ENSG00000107021	TBC1D13	4	8.26813563876515
32514	0.120992	ENSG00000243156	MICAL3	1	8.26500925681037
33275	0.242122	ENSG00000151233	GXYLT1	2	8.26029852718877
35010	0.242267	ENSG00000115977	AAK1	2	8.2553546293965
6390	1.701122	ENSG00000135931	ARMC9	14	8.22986240845748
42823	0.364823	ENSG00000140153	WDR20	3	8.22316575435211
15966	0.121905	ENSG00000174938	SEZ6L2	1	8.20310897830278
43438	0.609674	ENSG00000104375	STK3	5	8.20110419666904
43080	0.244546	ENSG00000172766	NAA16	2	8.1784204198801
23568	0.978229	ENSG00000147854	UHRF2	8	8.1780442002844
25991	0.368204	ENSG00000198646	NCOA6	3	8.1476572769443
49577	0.245902	ENSG00000161791	FMNL3	2	8.13332140446194
2927	1.230999	ENSG00000011454	RABGAP1	10	8.12348344718395
7138	1.108006	ENSG00000110435	PDHX	9	8.12269969657204
20097	0.494118	ENSG00000090615	GOLGA3	4	8.0952323129293
15334	0.37068	ENSG00000196405	EVL	3	8.0932340563289
45597	0.371149	ENSG00000020922	MRE11A	3	8.0830070941859
9181	0.247746	ENSG00000067248	DHX29	2	8.07278422255052
37767	0.743883	ENSG00000151553	FAM160B1	6	8.06578453869762
8157	0.372505	ENSG00000144283	PKP4	3	8.05358317338022
49841	0.124204	ENSG00000081026	MAGI3	1	8.0512704904834
49467	0.124228	ENSG00000143494	VASH2	1	8.04971504008758
51122	0.124301	ENSG00000141446	ESCO1	1	8.0449875704942
24854	0.748656	ENSG00000176444	CLK2	6	8.01436173623133
30307	1.501662	ENSG00000109920	FNBP4	12	7.99114581044203
46743	1.377102	ENSG00000159461	AMFR	11	7.98778884933723
13723	0.878113	ENSG00000005469	CROT	7	7.97163918538958
26365	0.376455	ENSG00000242498	C15orf38	3	7.9690799697175
43915	4.392366	ENSG00000089053	ANAPC5	35	7.96837057749741
49515	0.628113	ENSG00000100281	HMGXB4	5	7.96035108332418
48407	0.251364	ENSG00000077454	LRCH4	2	7.9565888512277
39990	2.016889	ENSG00000102710	FAM48A	16	7.9330096995918
47072	0.378235	ENSG00000136169	SETDB2	3	7.93157692968657
33331	4.665821	ENSG00000167004	PDIA3	37	7.9300084593901
39422	0.126423	ENSG00000099204	ABLIM1	1	7.90995309397815
1906	1.267116	ENSG00000102181	CD99L2	10	7.89193728119604
46778	0.253432	ENSG00000072864	NDE1	2	7.89166324694593
31753	0.126913	ENSG00000175866	BAIAP2	1	7.8794134564623
49300	1.272836	ENSG00000166747	AP1G1	10	7.85647168998991
2447	0.127498	ENSG00000196284	SUPT3H	1	7.84326028643587
39569	0.255321	ENSG00000145734	BDP1	2	7.8332765420784
31205	0.638578	ENSG00000116539	ASH1L	5	7.82989705251355
32836	0.511462	ENSG00000101191	DIDO1	4	7.8207178636927
26346	1.151445	ENSG00000134058	CDK7	9	7.81626564881518
5283	1.280999	ENSG00000105220	GPI	10	7.806407343019
50844	1.025147	ENSG00000057252	SOAT1	8	7.80375887555638
17254	0.128624	ENSG00000181007	ZFP82	1	7.77459883070034
15515	0.257249	ENSG00000130818	ZNF426	2	7.77456860862433
11554	0.514678	ENSG00000083223	ZCCHC6	4	7.77184958362316
41359	0.38606	ENSG00000107554	DNMBP	3	7.7708128270217
20047	0.128818	ENSG00000198440	ZNF583	1	7.7628902793088
25671	0.645509	ENSG00000167323	STIM1	5	7.74582538740746
43084	0.387558	ENSG00000153551	CMTM7	3	7.74077686436611
48931	0.388305	ENSG00000215630	GUSBP9	3	7.72588557963457
16308	0.259183	ENSG00000129003	VPS13C	2	7.71655548396307
16304	0.259362	ENSG00000160584	SIK3	2	7.71122986405102
15434	0.519465	ENSG00000123094	RASSF8	4	7.70023004437258
29219	0.259994	ENSG00000182841	RRP7B	2	7.69248521119718
19154	0.130289	ENSG00000000460	C1orf112	1	7.67524503219765
27887	0.523749	ENSG00000133789	SWAP70	4	7.63724608543405
12490	0.393217	ENSG00000155111	CDK19	3	7.6293751287457
7702	0.524335	ENSG00000119321	FKBP15	4	7.62871065254084
32298	0.13126	ENSG00000124523	SIRT5	1	7.61846716440652
35218	0.78838	ENSG00000185591	SP1	6	7.61054313909536
3580	0.131425	ENSG00000196547	MAN2A2	1	7.60890241582652
33911	1.183848	ENSG00000077254	USP33	9	7.60232732580534
37485	3.162682	ENSG00000180229	HERC2P3	24	7.58849609287307
23566	0.527779	ENSG00000105676	ARMC6	4	7.57892981721516
28248	0.528346	ENSG00000164631	ZNF12	4	7.57079640992834
37623	0.396293	ENSG00000130449	ZSWIM6	3	7.57015642466559
39333	0.926085	ENSG00000145348	TBCK	7	7.55870141509689
36549	0.39699	ENSG00000118454	ANKRD13C	3	7.55686541222701
49954	0.662382	ENSG00000131386	GALNTL2	5	7.5485143014152
50	0.397456	ENSG00000185515	BRCC3	3	7.54800531379574
36973	0.399245	ENSG00000103351	CLUAP1	3	7.5141830204511
22518	0.533042	ENSG00000051128	HOMER3	4	7.5040991141411
5409	2.266377	ENSG00000090060	PAPOLA	17	7.50095857838303
48324	0.13362	ENSG00000185567	AHNAK2	1	7.4839095943721
10935	0.535911	ENSG00000136891	TEX10	4	7.46392591307139
5309	5.095408	ENSG00000104341	LAPTM4B	38	7.45769524246145
3050	0.268264	ENSG00000172943	PHF8	2	7.45534249843438
38973	0.134261	ENSG00000189056	RELN	1	7.44817929257193
12010	0.939836	ENSG00000100023	PPIL2	7	7.4481079677731
21573	0.538252	ENSG00000120253	NUP43	4	7.4314633294442
7924	0.403869	ENSG00000110080	ST3GAL4	3	7.42815120744598
49406	0.674803	ENSG00000157613	CREB3L1	5	7.40956990410535
38467	0.405253	ENSG00000135457	TFCP2	3	7.40278295287142
21246	1.081085	ENSG00000124164	VAPB	8	7.39997317509724
2575	0.270893	ENSG00000144857	BOC	2	7.38298885537832
24210	0.542089	ENSG00000137776	SLTM	4	7.3788621425633
25215	0.543194	ENSG00000172992	DCAKD	4	7.36385158893508
4803	0.407807	ENSG00000189079	ARID2	3	7.35642105211534
41648	1.223536	ENSG00000140992	PDPK1	9	7.35572962299434
14371	4.486365	ENSG00000013364	MVP	33	7.35562086455293
24072	1.362379	ENSG00000104660	LEPROTL1	10	7.34010139616069
29706	0.136289	ENSG00000134461	ANKRD16	1	7.33734930918856
12757	0.818941	ENSG00000118096	IFT46	6	7.32653512279883
42582	0.136811	ENSG00000142556	ZNF614	1	7.30935378003231
14291	0.547653	ENSG00000140694	PARN	4	7.30389498459791
45407	0.137113	ENSG00000114670	NEK11	1	7.29325446894167
44762	0.27525	ENSG00000163808	KIF15	2	7.2661217075386
5593	0.137756	ENSG00000157193	LRP8	1	7.2592119399518
14568	0.276502	ENSG00000128563	PRKRIP1	2	7.2332207361972
18603	0.9694	ENSG00000185189	NRBP2	7	7.2209614194347
49310	0.55429	ENSG00000148737	TCF7L2	4	7.21643904815169
6589	0.138761	ENSG00000183044	ABAT	1	7.20663587030938
33830	0.555085	ENSG00000161533	ACOX1	4	7.20610356972356
31121	0.138777	ENSG00000136378	ADAMTS7	1	7.20580499650518
35357	0.833009	ENSG00000007392	LUC7L	6	7.20280333105645
13105	0.138844	ENSG00000155640	C10orf12	1	7.20232779234249
3162	0.416573	ENSG00000185808	PIGP	3	7.2016189239341
29362	0.555583	ENSG00000161813	LARP4	4	7.19964433756972
43671	0.972353	ENSG00000113615	SEC24A	7	7.1990316274028
26239	0.277843	ENSG00000145041	VPRBP	2	7.19830983685031
329	0.695172	ENSG00000196275	GTF2IRD2	5	7.19246459868925
36096	1.391026	ENSG00000166444	ST5	10	7.18893823695603
36879	0.974339	ENSG00000165757	KIAA1462	7	7.1843578056508
10363	0.279058	ENSG00000101452	DHX35	2	7.16696887385418
33019	0.418908	ENSG00000089234	BRAP	3	7.16147698301298
30376	0.418977	ENSG00000186908	ZDHHC17	3	7.1602975819675
17710	0.419376	ENSG00000054282	SDCCAG8	3	7.15348517797871
4227	2.236838	ENSG00000176871	WSB2	16	7.15295430424555
21807	0.139862	ENSG00000104093	DMXL2	1	7.14990490626475
39901	0.839463	ENSG00000101871	MID1	6	7.14742639044246
29107	0.840191	ENSG00000082996	RNF13	6	7.14123336241402
29177	0.140773	ENSG00000113645	WWC1	1	7.10363492999368
11158	1.974465	ENSG00000103196	CRISPLD2	14	7.09052832032981
46825	1.553184	ENSG00000122674	CCZ1	11	7.08222593073326
23602	0.850319	ENSG00000183020	AP2A2	6	7.05617538829545
13644	0.568545	ENSG00000100997	ABHD12	4	7.03550290654214
6828	0.568588	ENSG00000073910	FRY	4	7.03497084004587
16702	0.284355	ENSG00000159459	UBR1	2	7.03346169400925
2935	0.284642	ENSG00000144736	SHQ1	2	7.02636996648422
45475	0.285242	ENSG00000100105	PATZ1	2	7.01159015853205
24532	0.285264	ENSG00000100526	CDKN3	2	7.01104941387627
30247	0.429066	ENSG00000115808	STRN	3	6.9919313112668
30287	0.286331	ENSG00000146555	SDK1	2	6.98492304361037
549	0.430218	ENSG00000033030	ZCCHC8	3	6.973208931286
103	0.430229	ENSG00000138686	BBS7	3	6.97303064182098
22305	1.43543	ENSG00000132670	PTPRA	10	6.96655357628028
31278	1.292381	ENSG00000092148	HECTD1	9	6.96389067929659
11985	2.299124	ENSG00000100030	MAPK1	16	6.95917227604949
26923	0.431354	ENSG00000073060	SCARB1	3	6.95484451285951
42962	0.575851	ENSG00000101109	STK4	4	6.94624130200347
44850	0.288322	ENSG00000147050	KDM6A	2	6.93668884094866
2347	3.319375	ENSG00000110713	NUP98	23	6.92901525136509
23319	0.57793	ENSG00000136100	VPS36	4	6.9212534389978
51264	0.289203	ENSG00000038358	EDC4	2	6.91555758411911
19865	0.435368	ENSG00000103091	WDR59	3	6.89072233145293
6570	1.307118	ENSG00000182446	NPLOC4	9	6.88537683667427
20112	0.43613	ENSG00000151726	ACSL1	3	6.8786829615023
4965	0.582922	ENSG00000086015	MAST2	4	6.86198153440769
51672	0.583078	ENSG00000087586	AURKA	4	6.86014564089196
39774	0.731254	ENSG00000132388	UBE2G1	5	6.83756943551762
2809	0.146352	ENSG00000182986	ZNF320	1	6.83284136875478
14832	0.292754	ENSG00000173166	RAPH1	2	6.83167437507259
32883	0.146561	ENSG00000205236	UPK3BL	1	6.82309754982567
42048	0.293202	ENSG00000006704	GTF2IRD1	2	6.8212358715152
11097	0.586497	ENSG00000082212	ME2	4	6.82015423778809
19295	1.17301	ENSG00000084652	TXLNA	8	6.82006121004936
33038	1.173421	ENSG00000116580	GON4L	8	6.81767242958836
17780	0.586967	ENSG00000120685	PROSER1	4	6.81469315992211
12922	0.587382	ENSG00000077235	GTF3C1	4	6.809878409621
28741	0.14704	ENSG00000254996	ANKHD1-EIF4EBP3	1	6.80087051142546
32545	0.294306	ENSG00000179832	HEATR7A	2	6.7956480669779
40091	0.737875	ENSG00000067596	DHX8	5	6.77621548365238
2053	0.442829	ENSG00000167522	ANKRD11	3	6.7746240648196
46564	0.295328	ENSG00000122779	TRIM24	2	6.77213132517066
43995	0.742172	ENSG00000117020	AKT3	5	6.7369828018303
2252	0.446518	ENSG00000138074	SLC5A6	3	6.71865411920684
6272	0.447161	ENSG00000129315	CCNT1	3	6.70899295779373
19071	0.597772	ENSG00000110851	PRDM4	4	6.69151449047463
6702	0.448506	ENSG00000119844	AFTPH	3	6.68887372744177
40610	0.448906	ENSG00000142082	SIRT3	3	6.68291357210641
30254	0.449036	ENSG00000120370	GORAB	3	6.68097880793522
21815	0.598956	ENSG00000147421	HMBOX1	4	6.67828688584804
18797	0.750705	ENSG00000119471	HSDL2	5	6.66040588513464
51251	1.051759	ENSG00000132294	EFR3A	7	6.6555170908925
16111	0.751845	ENSG00000115363	FAM176A	5	6.65030691166397
23353	0.751948	ENSG00000117305	HMGCL	5	6.64939596887019
19162	1.053263	ENSG00000114439	BBX	7	6.64601338886869
19481	1.50487	ENSG00000173473	SMARCC1	10	6.64509226710613
8065	0.752755	ENSG00000254986	DPP3	5	6.64226740440117
35816	0.150821	ENSG00000062370	ZNF285	1	6.6303764064686
20538	1.361275	ENSG00000136731	UGGT1	9	6.61144882554958
40892	0.606587	ENSG00000185104	FAF1	4	6.5942725445814
5372	0.303387	ENSG00000077044	DGKD	2	6.5922402739735
16266	0.151852	ENSG00000156787	WDR67	1	6.58535942891763
22238	0.304233	ENSG00000141376	BCAS3	2	6.57390881331085
35242	0.304456	ENSG00000048471	SNX29	2	6.56909372782931
19622	0.304464	ENSG00000120868	APAF1	2	6.56892112039519
22994	0.456771	ENSG00000105186	ANKRD27	3	6.56784252940751
42566	0.304549	ENSG00000139350	NEDD1	2	6.5670877264414
19389	0.60975	ENSG00000100387	RBX1	4	6.560065600656
9633	0.152548	ENSG00000139517	LNX2	1	6.55531373731547
2827	0.457749	ENSG00000119688	ABCD4	3	6.55381005747691
2436	0.458311	ENSG00000066651	TRMT11	3	6.54577350314524
21513	0.458361	ENSG00000166575	TMEM135	3	6.54505946186521
23885	0.152964	ENSG00000203666	EFCAB2	1	6.53748594440522
29246	1.9894	ENSG00000110958	PTGES3	13	6.53463355785664
20197	0.765703	ENSG00000138081	FBXO11	5	6.52994698989034
20542	0.766306	ENSG00000028839	TBPL1	5	6.52480862736296
463	0.613362	ENSG00000065883	CDK13	4	6.52143432426528
37279	0.460648	ENSG00000165406	MARCH8	3	6.51256490856359
35888	1.537003	ENSG00000145687	SSBP2	10	6.50616817273616
3680	0.30751	ENSG00000163029	SMC6	2	6.50385353321843
17421	0.462672	ENSG00000175662	TOM1L2	3	6.48407511152609
28396	0.154253	ENSG00000065413	ANKRD44	1	6.48285608707772
31720	0.154695	ENSG00000162341	TPCN2	1	6.46433304243835
17399	1.085632	ENSG00000055147	FAM114A2	7	6.44785710074869
27025	0.775672	ENSG00000115368	WDR75	5	6.44602357697583
37691	0.310534	ENSG00000123146	CD97	2	6.44051859055691
1009	0.621312	ENSG00000115902	SLC1A4	4	6.43798928718583
43063	4.660439	ENSG00000136527	TRA2B	30	6.43716182102158
48051	0.466121	ENSG00000104133	SPG11	3	6.4360970649252
20207	3.107993	ENSG00000213639	PPP1CB	20	6.43502092829681
19156	0.466248	ENSG00000003393	ALS2	3	6.43434395429042
26990	0.466281	ENSG00000165246	NLGN4Y	3	6.4338885779176
51432	0.311797	ENSG00000148840	PPRC1	2	6.41442990150643
34828	0.623661	ENSG00000118217	ATF6	4	6.41374079828625
5853	0.312192	ENSG00000100888	CHD8	2	6.40631406314063
43966	0.156291	ENSG00000197037	ZNF498	1	6.39832108054846
16258	0.469057	ENSG00000064933	PMS1	3	6.39581117007102
4380	1.251625	ENSG00000169855	ROBO1	8	6.39169080195746
17069	0.470156	ENSG00000018699	TTC27	3	6.38086082066378
30094	1.41142	ENSG00000100403	ZC3H7B	9	6.3765569426535
34933	0.156999	ENSG00000011295	TTC19	1	6.36946732144791
9099	1.413731	ENSG00000196236	XPNPEP3	9	6.36613330258727
34293	0.785624	ENSG00000056586	RC3H2	5	6.36436768734153
43656	0.471853	ENSG00000204084	INPP5B	3	6.35791231591195
31356	0.944084	ENSG00000102595	UGGT2	6	6.35536668347308
25985	1.418925	ENSG00000137831	UACA	9	6.34282995930017
42989	0.157665	ENSG00000163918	RFC4	1	6.34256176069514
21326	0.157674	ENSG00000068024	HDAC4	1	6.34219972855385
5499	0.473433	ENSG00000162601	MYSM1	3	6.3366938933281
8597	0.474029	ENSG00000147133	TAF1	3	6.3287267234705
44462	0.633778	ENSG00000241258	CRCP	4	6.31135823584915
30837	0.317071	ENSG00000147121	ZNF673	2	6.3077354914199
26650	16.494877	ENSG00000115310	RTN4	104	6.30498790624507
23070	0.31784	ENSG00000080802	CNOT4	2	6.29247420085578
6271	0.158998	ENSG00000204410	MSH5	1	6.28938728789041
22824	0.318413	ENSG00000187555	USP7	2	6.28115058116346
7325	0.318738	ENSG00000147789	ZNF7	2	6.27474602965445
34114	0.319551	ENSG00000180098	TRNAU1AP	2	6.2587818532879
42	1.444616	ENSG00000085832	EPS15	9	6.2300292949822
32554	0.32137	ENSG00000151612	ZNF827	2	6.22335625602888
6731	0.965435	ENSG00000129691	ASH2L	6	6.21481508335621
30794	0.482894	ENSG00000248098	BCKDHA	3	6.21254353957597
43727	2.09258	ENSG00000072042	RDH11	13	6.21242676504602
8661	3.702757	ENSG00000181789	COPG	23	6.21158774394323
44659	0.161221	ENSG00000178921	PFAS	1	6.20266590580632
14861	0.161237	ENSG00000130413	STK33	1	6.20205039786153
14073	0.161538	ENSG00000161021	MAML1	1	6.19049387760156
11955	0.16171	ENSG00000197763	TXNRD3	1	6.1839094675654
41654	0.324103	ENSG00000163626	COX18	2	6.17087777650932
27264	1.952104	ENSG00000132466	ANKRD17	12	6.1472134681349
11279	0.488318	ENSG00000109323	MANBA	3	6.14353761278511
29984	0.162972	ENSG00000121653	MAPK8IP1	1	6.13602336597698
1587	2.934215	ENSG00000175582	RAB6A	18	6.13451979490255
5403	0.489087	ENSG00000198089	SFI1	3	6.13387802170166
14367	1.3044	ENSG00000168256	NKIRAS2	8	6.13308800981294
8905	0.32666	ENSG00000198722	UNC13B	2	6.12257393008021
11456	2.942746	ENSG00000100225	FBXO7	18	6.11673586507296
21034	0.327446	ENSG00000132953	XPO4	2	6.10787732939172
32627	4.921317	ENSG00000135387	CAPRIN1	30	6.09592919943991
25189	0.986855	ENSG00000142949	PTPRF	6	6.07992055570474
1114	0.164663	ENSG00000197121	PGAP1	1	6.07300972288857
18063	0.98897	ENSG00000135074	ADAM19	6	6.06691810671709
28206	0.329847	ENSG00000154529	CNTNAP3B	2	6.0634172813456
18992	0.329983	ENSG00000112144	ICK	2	6.06091828973008
22915	0.661684	ENSG00000119231	SENP5	4	6.04518168793563
14437	0.496534	ENSG00000094914	AAAS	3	6.04188232829977
44116	0.165757	ENSG00000153975	ZUFSP	1	6.03292771949299
5278	0.16589	ENSG00000105497	ZNF175	1	6.02809090361083
21849	0.166004	ENSG00000118369	USP35	1	6.02395123009084
1810	0.498348	ENSG00000070018	LRP6	3	6.01988971562041
5544	0.66496	ENSG00000130021	HDHD1	4	6.01539942252166
19496	1.833339	ENSG00000175792	RUVBL1	11	5.99998145460278
47048	0.833792	ENSG00000155252	PI4K2A	5	5.99669941664108
24599	0.667675	ENSG00000131043	C20orf4	4	5.99093870520837
8133	1.506093	ENSG00000214530	STARD10	9	5.97572659855666
35008	0.83841	ENSG00000184743	ATL3	5	5.96366932646319
7387	0.670798	ENSG00000138386	NAB1	4	5.96304699775491
922	1.006598	ENSG00000177119	ANO6	6	5.9606714895122
30759	0.335942	ENSG00000146376	ARHGAP18	2	5.95340862410773
43153	0.336291	ENSG00000108175	ZMIZ1	2	5.9472302262029
48140	0.336481	ENSG00000154803	FLCN	2	5.94387201654774
36235	1.346777	ENSG00000135720	DYNC1LI2	8	5.9401073822912
36434	0.842079	ENSG00000136715	SAP130	5	5.9376851815566
40913	3.54015	ENSG00000074201	CLNS1A	21	5.93195203593068
1049	1.181705	ENSG00000106615	RHEB	7	5.92364422592779
28207	1.014352	ENSG00000145244	CORIN	6	5.91510639304699
33942	1.014402	ENSG00000138785	INTS12	6	5.91481483672154
7226	0.169377	ENSG00000161048	NAPEPLD	1	5.9039893255873
26892	0.679189	ENSG00000205726	ITSN1	4	5.88937688920168
40598	0.170359	ENSG00000154310	TNIK	1	5.86995697321539
41520	1.02355	ENSG00000163872	YEATS2	6	5.86195105270871
19538	0.170613	ENSG00000154237	LRRK1	1	5.86121807834104
21667	0.511861	ENSG00000139746	RBM26	3	5.86096616073504
24768	1.365191	ENSG00000072364	AFF4	8	5.85998589208396
9139	0.341444	ENSG00000143970	ASXL2	2	5.85747589648669
9507	0.512485	ENSG00000028528	SNX1	3	5.85382986819126
42339	2.221731	ENSG00000145495	MARCH6	13	5.85129342841235
12728	0.170927	ENSG00000095539	SEMA4G	1	5.85045077723239
5129	0.684417	ENSG00000124067	SLC12A4	4	5.84439018902219
25737	0.513553	ENSG00000183287	CCBE1	3	5.84165607055163
22266	0.171373	ENSG00000011258	MBTD1	1	5.83522491874449
3944	0.514281	ENSG00000151276	MAGI1	3	5.83338680604572
14148	0.171563	ENSG00000109805	NCAPG	1	5.8287626119851
10663	0.515331	ENSG00000111961	SASH1	3	5.82150113228197
45463	1.546018	ENSG00000183207	RUVBL2	9	5.82140699526138
12264	0.861263	ENSG00000078269	SYNJ2	5	5.8054276103815
11043	0.344537	ENSG00000005448	WDR54	2	5.80489178230495
36844	0.172315	ENSG00000125744	RTN2	1	5.8033253054
13316	0.172531	ENSG00000116885	OSCP1	1	5.79605983852177
40810	1.554903	ENSG00000157954	WIPI2	9	5.78814241145589
18048	1.03706	ENSG00000103335	PIEZO1	6	5.7855861763061
5790	0.346644	ENSG00000245680	ZNF585B	2	5.76960801283161
48262	0.522151	ENSG00000108510	MED13	3	5.74546443461757
21581	0.349126	ENSG00000123684	LPGAT1	2	5.72859082394322
46973	0.524533	ENSG00000110395	CBL	3	5.71937323295198
27791	0.175373	ENSG00000136098	NEK3	1	5.70213202716496
50657	2.106458	ENSG00000136153	LMO7	12	5.69676680000266
45279	0.175578	ENSG00000141452	C18orf8	1	5.69547437606078
42190	0.1758	ENSG00000113318	MSH3	1	5.68828213879408
44797	0.35233	ENSG00000179912	R3HDM2	2	5.67649646638095
29341	3.355436	ENSG00000105221	AKT2	19	5.66245340396896
23659	0.353648	ENSG00000107669	ATE1	2	5.65534090394969
43334	1.591886	ENSG00000164808	KIAA0146	9	5.65367117997143
26904	0.176917	ENSG00000120594	PLXDC2	1	5.65236805959857
37440	2.655295	ENSG00000136205	TNS3	15	5.64908983747569
34023	0.354998	ENSG00000145293	ENOPH1	2	5.6338345568144
4333	1.598072	ENSG00000038274	MAT2B	9	5.63178630249451
20455	0.534572	ENSG00000114423	CBLB	3	5.6119662084808
8401	0.534882	ENSG00000003989	SLC7A2	3	5.60871369760059
41441	1.248617	ENSG00000135919	SERPINE2	7	5.60620270267023
51106	0.178998	ENSG00000165275	RG9MTD3	1	5.58665459949273
32620	1.970909	ENSG00000062485	CS	11	5.58118106924267
18930	0.179647	ENSG00000066933	MYO9A	1	5.56647202569483
13151	0.539688	ENSG00000115827	DCAF17	3	5.55876728776627
39730	1.620149	ENSG00000136068	FLNB	9	5.55504462861132
7565	0.540243	ENSG00000187742	SECISBP2	3	5.55305668004953
32042	0.540649	ENSG00000005059	CCDC109B	3	5.54888661590052
6213	2.523408	ENSG00000167693	NXN	14	5.54805247506547
25287	0.180279	ENSG00000074181	NOTCH3	1	5.54695777101049
46265	0.180364	ENSG00000142731	PLK4	1	5.54434366059746
30145	0.361131	ENSG00000136243	NUPL2	2	5.53815651384124
18902	0.904579	ENSG00000107929	LARP4B	5	5.52743320373345
23281	0.543439	ENSG00000166167	BTRC	3	5.52039879360885
46424	0.181196	ENSG00000140543	DET1	1	5.51888562661427
5326	0.543859	ENSG00000254505	CHMP4A	3	5.51613561603283
46776	5.26039	ENSG00000136238	RAC1	29	5.51289923370701
33430	0.181448	ENSG00000103168	TAF1C	1	5.51122084564173
33639	1.81545	ENSG00000159128	IFNGR2	10	5.50827618496791
4729	0.363359	ENSG00000014914	MTMR11	2	5.50419832727413
44939	0.727196	ENSG00000135597	REPS1	4	5.50058031122283
17573	1.090795	ENSG00000134108	ARL8B	6	5.50057526849683
43022	3.820406	ENSG00000124422	USP22	21	5.496797984298
41624	0.54646	ENSG00000106868	SUSD1	3	5.48988032060901
11461	0.547107	ENSG00000197535	MYO5A	3	5.48338807582429
13015	0.547377	ENSG00000134508	CABLES1	3	5.48068333159778
12510	0.182829	ENSG00000134690	CDCA8	1	5.46959180436364
39977	0.183064	ENSG00000021574	SPAST	1	5.46257046715903
8177	0.366446	ENSG00000135040	NAA35	2	5.45783007591842
31717	0.550472	ENSG00000108448	TRIM16L	3	5.44986847650743
42120	0.183513	ENSG00000125482	TTF1	1	5.4492052334167
11116	0.367046	ENSG00000163249	CCNYL1	2	5.44890831121985
38485	0.183561	ENSG00000077463	SIRT6	1	5.44778030191598
27379	0.367197	ENSG00000186566	GPATCH8	2	5.44666759260016
9646	0.367279	ENSG00000115425	PECR	2	5.44545155045619
16886	0.735179	ENSG00000198964	SGMS1	4	5.4408518197609
47230	0.552082	ENSG00000116199	FAM20B	3	5.43397538771414
41035	0.552223	ENSG00000118200	CAMSAP2	3	5.43258792190836
32752	0.552391	ENSG00000196792	STRN3	3	5.43093569591105
1502	1.473712	ENSG00000168137	SETD5	8	5.42846906315481
12181	9.030272	ENSG00000138674	SEC31A	49	5.42619314235496
36511	0.368734	ENSG00000114107	CEP70	2	5.42396415844484
42928	0.553411	ENSG00000141425	RPRD1A	3	5.42092585799704
43364	0.369031	ENSG00000176105	YES1	2	5.41959889548574
6699	0.369203	ENSG00000115289	PCGF1	2	5.41707407577945
19463	0.369677	ENSG00000113441	LNPEP	2	5.41012830119266
51026	0.741113	ENSG00000164506	STXBP5	4	5.39728759312008
17586	3.335137	ENSG00000153827	TRIP12	18	5.39707964020668
50653	8.709306	ENSG00000003756	RBM5	47	5.39652642816776
23242	0.185483	ENSG00000185404	SP140L	1	5.39132966363494
42284	0.371609	ENSG00000112234	FBXL4	2	5.38200097414218
3987	0.371697	ENSG00000074603	DPP8	2	5.38072677476547
32940	0.744585	ENSG00000158985	CDC42SE2	4	5.37212004002229
45217	0.372439	ENSG00000144824	PHLDB2	2	5.37000690045887
8659	0.745142	ENSG00000104687	GSR	4	5.36810433447585
1272	0.558952	ENSG00000122741	DCAF10	3	5.3671871645508
22611	0.933226	ENSG00000138829	FBN2	5	5.35775899942779
37568	1.867392	ENSG00000164253	WDR41	10	5.35506203303859
28836	0.37361	ENSG00000001497	LAS1L	2	5.35317577152646
17107	3.17663	ENSG00000022840	RNF10	17	5.35158328165383
92	1.869501	ENSG00000079277	MKNK1	10	5.34902094195189
44037	0.74932	ENSG00000171793	CTPS	4	5.33817327710458
42717	0.375025	ENSG00000182400	TRAPPC6B	2	5.3329778014799
4773	0.562589	ENSG00000160551	TAOK1	3	5.33248961497647
51532	0.375418	ENSG00000198814	GK	2	5.32739506363573
35207	0.187736	ENSG00000140853	NLRC5	1	5.32662888311246
51391	0.187763	ENSG00000175066	GK5	1	5.32586292294009
37819	0.376098	ENSG00000160563	MED27	2	5.31776292349335
2327	0.188136	ENSG00000143669	LYST	1	5.31530382276651
10361	0.566343	ENSG00000107779	BMPR1A	3	5.29714325064493
12383	0.377594	ENSG00000141198	TOM1L1	2	5.29669433306673
15178	0.377767	ENSG00000166123	GPT2	2	5.29426868943026
37622	0.567465	ENSG00000012174	MBTPS2	3	5.28666966244614
23082	0.758719	ENSG00000077238	IL4R	4	5.27204406374428
3527	0.379732	ENSG00000160305	DIP2A	2	5.2668724258161
37799	0.569704	ENSG00000126522	ASL	3	5.26589246345471
36250	0.380797	ENSG00000214753	HNRNPUL2	2	5.25214221750697
8723	0.381384	ENSG00000151422	FER	2	5.24405848174019
3233	0.190706	ENSG00000187953	PMS2CL	1	5.2436735079127
550	0.191189	ENSG00000070047	PHRF1	1	5.23042643666738
29340	0.191241	ENSG00000146197	SCUBE3	1	5.22900424072244
43703	1.148221	ENSG00000152894	PTPRK	6	5.22547488680315
6368	8.229514	ENSG00000075785	RAB7A	43	5.22509591696423
46663	0.383489	ENSG00000166169	POLL	2	5.21527344982516
8690	1.346086	ENSG00000072803	FBXW11	7	5.2002620932095
44482	0.577234	ENSG00000135541	AHI1	3	5.19719905618865
2571	0.385181	ENSG00000163818	LZTFL1	2	5.1923641093408
46815	0.385362	ENSG00000165138	ANKS6	2	5.18992531697469
3113	0.385926	ENSG00000173327	MAP3K11	2	5.18234065598068
41589	0.772014	ENSG00000137054	POLR1E	4	5.181253189709
48061	0.579144	ENSG00000114796	KLHL24	3	5.18005884546848
13007	1.544943	ENSG00000008710	PKD1	8	5.17818456732708
28260	0.193141	ENSG00000187164	KIAA1598	1	5.17756457717419
21489	0.773704	ENSG00000101290	CDS2	4	5.1699357893975
11447	0.967272	ENSG00000112249	ASCC3	5	5.16917681892994
49318	6.586112	ENSG00000165629	ATP5C1	34	5.16237804641039
34784	1.163198	ENSG00000075413	MARK3	6	5.15819318809008
12077	1.16419	ENSG00000086475	SEPHS1	6	5.15379791958357
39803	1.165566	ENSG00000085224	ATRX	6	5.14771364298547
19868	0.389063	ENSG00000061987	MON2	2	5.14055564265942
50192	3.503717	ENSG00000103544	C16orf62	18	5.13740122275857
2316	1.947549	ENSG00000153786	ZDHHC7	10	5.13465899959385
46186	0.194885	ENSG00000101190	TCFL5	1	5.13123123893578
13189	3.511397	ENSG00000109046	WSB1	18	5.12616488537183
49206	0.975767	ENSG00000144724	PTPRG	5	5.12417411123762
10714	2.538036	ENSG00000145012	LPP	13	5.12207076652971
19491	5.275786	ENSG00000148484	RSU1	27	5.11772084766137
46338	2.737945	ENSG00000157110	RBPMS	14	5.11332404412799
2519	2.34716	ENSG00000058673	ZC3H11A	12	5.11256156376216
24405	0.195923	ENSG00000122965	RBM19	1	5.10404597724616
1140	1.177109	ENSG00000173598	NUDT4	6	5.09723398597751
25057	0.196301	ENSG00000158711	ELK4	1	5.09421755365485
1868	0.785627	ENSG00000154305	MIA3	4	5.09147470746296
32578	0.196906	ENSG00000111785	RIC8B	1	5.07856540684387
11573	0.394049	ENSG00000112367	FIG4	2	5.07551091361734
941	0.592026	ENSG00000169371	SNUPN	3	5.06734501525271
8913	2.371489	ENSG00000137693	YAP1	12	5.06011202244666
40388	0.989468	ENSG00000146966	DENND2A	5	5.05322051850085
275	0.396366	ENSG00000145147	SLIT2	2	5.0458414697527
5610	2.775058	ENSG00000182944	EWSR1	14	5.04493960126239
50927	0.198443	ENSG00000001630	CYP51A1	1	5.03923040873198
36697	0.397051	ENSG00000196199	MPHOSPH8	2	5.03713628727796
21617	0.19926	ENSG00000153391	INO80C	1	5.01856870420556
2472	0.398647	ENSG00000167645	YIF1B	2	5.01696990068908
30030	0.798139	ENSG00000146833	TRIM4	4	5.01165837028387
26741	0.399431	ENSG00000092036	HAUS4	2	5.00712263194394
17950	1.199233	ENSG00000166197	NOLC1	6	5.00319787730991
29918	0.800804	ENSG00000089159	PXN	4	4.99498004505472
8189	0.200338	ENSG00000110888	CAPRIN2	1	4.99156425640667
27299	0.400994	ENSG00000140463	BBS4	2	4.98760579958802
28284	0.802152	ENSG00000123130	ACOT9	4	4.98658608343556
46056	0.200701	ENSG00000198945	L3MBTL3	1	4.98253621058191
30244	0.20134	ENSG00000125648	SLC25A23	1	4.9667229561935
46547	0.805734	ENSG00000152818	UTRN	4	4.96441753730139
11473	0.201455	ENSG00000146414	SHPRH	1	4.96388771685984
29460	0.604777	ENSG00000214160	ALG3	3	4.96050610390276
10573	4.234964	ENSG00000083312	TNPO1	21	4.95871983799626
17590	0.605477	ENSG00000153066	TXNDC11	3	4.95477119692408
11351	0.403704	ENSG00000130816	DNMT1	2	4.95412480431207
48111	0.606625	ENSG00000112118	MCM3	3	4.94539460127756
31499	0.607081	ENSG00000169359	SLC33A1	3	4.94167994056806
22053	0.405093	ENSG00000108641	B9D1	2	4.93713789179275
1103	0.405207	ENSG00000133059	DSTYK	2	4.93574888883953
3243	0.60844	ENSG00000180104	EXOC3	3	4.93064229833673
32399	0.811754	ENSG00000128708	HAT1	4	4.92760121908854
50713	1.016376	ENSG00000164176	EDIL3	5	4.91943926263509
42548	0.610159	ENSG00000108443	RPS6KB1	3	4.91675120747215
39632	2.035458	ENSG00000141027	NCOR1	10	4.91289920990755
9556	0.203835	ENSG00000198718	FAM179B	1	4.9059288149729
31231	4.484794	ENSG00000082898	XPO1	22	4.90546500017615
7751	0.409132	ENSG00000151893	C10orf46	2	4.88839787647996
16440	0.204645	ENSG00000000457	SCYL3	1	4.88651078697256
49771	0.204793	ENSG00000068781	STON1-GTF2A1L	1	4.88297939870992
45884	1.435323	ENSG00000119725	ZNF410	7	4.87695104168191
32926	0.820687	ENSG00000134852	CLOCK	4	4.87396534854335
40077	0.410601	ENSG00000143952	VPS54	2	4.87090874108928
28627	0.41127	ENSG00000163539	CLASP2	2	4.86298538672891
35676	0.411934	ENSG00000070366	SMG6	2	4.85514669825749
22766	0.617979	ENSG00000174306	ZHX3	3	4.85453389192837
12682	0.413362	ENSG00000129158	SERGEF	2	4.83837411276315
22562	1.244186	ENSG00000167930	ITFG3	6	4.82243008681982
45518	0.208166	ENSG00000156735	BAG4	1	4.80385845911436
31290	0.625874	ENSG00000108094	CUL2	3	4.79329705340052
47117	0.835351	ENSG00000082805	ERC1	4	4.78840631064068
4549	0.836258	ENSG00000136813	KIAA0368	4	4.78321283622997
24823	0.62774	ENSG00000104884	ERCC2	3	4.77904865071526
28024	0.837286	ENSG00000113569	NUP155	4	4.7773401203412
6992	2.932838	ENSG00000213949	ITGA1	14	4.77353334892688
47991	0.209841	ENSG00000176155	CCDC57	1	4.76551293598486
37872	0.210443	ENSG00000032219	ARID4A	1	4.75188055673033
1460	2.950443	ENSG00000116962	NID1	14	4.7450501500961
22419	0.421951	ENSG00000198919	DZIP3	2	4.73988685890068
22454	0.422005	ENSG00000060749	QSER1	2	4.73928034028033
9249	0.422049	ENSG00000141252	VPS53	2	4.73878625467659
39176	1.266726	ENSG00000100883	SRP54	6	4.73662023199966
40682	0.634091	ENSG00000114770	ABCC5	3	4.73118211739324
20463	0.424032	ENSG00000198887	SMC5	2	4.71662516036525
4951	0.637345	ENSG00000163946	FAM208A	3	4.70702680651766
49998	1.700277	ENSG00000146729	GBAS	8	4.70511569585426
25265	0.425433	ENSG00000066084	DIP2B	2	4.70109276901416
4695	0.426031	ENSG00000094975	C1orf9	2	4.69449406263863
49704	0.641223	ENSG00000136044	APPL2	3	4.6785595650811
11209	0.855746	ENSG00000109111	SUPT6H	4	4.67428419180458
1017	1.499831	ENSG00000065485	PDIA5	7	4.66719250368875
4423	1.501015	ENSG00000167978	SRRM2	7	4.66351102420695
35286	1.289146	ENSG00000149196	C11orf73	6	4.6542439723662
16462	0.86156	ENSG00000136868	SLC31A1	4	4.64274107433029
40512	0.215749	ENSG00000153575	TUBGCP5	1	4.63501568952811
32332	1.083964	ENSG00000172954	LCLAT1	5	4.61269931473739
47719	0.434634	ENSG00000123552	USP45	2	4.60157281758905
33277	1.738867	ENSG00000174437	ATP2A2	8	4.6006968905615
3705	1.08992	ENSG00000065243	PKN2	5	4.58749266001174
45612	1.309729	ENSG00000169499	PLEKHA2	6	4.58110036503735
20795	0.436748	ENSG00000005156	LIG3	2	4.57929973348476
12562	0.436848	ENSG00000176771	NCKAP5	2	4.57825147419697
45600	0.437555	ENSG00000139990	DCAF5	2	4.57085394978917
22067	0.218957	ENSG00000131620	ANO1	1	4.56710678352371
8351	0.219002	ENSG00000176473	WDR25	1	4.56616834549456
28346	0.657053	ENSG00000250021	C15orf38-AP3S2	3	4.56584172053092
17118	0.657805	ENSG00000181458	TMEM45A	3	4.56062206885019
[truncated: 49,707 more rows]
