# Supplementary material for: Cell-Type Specific Features of Circular RNA Expression
Source: PLoS Genet. 2013 Sep 5;9(9):e1003777. doi: 10.1371/journal.pgen.1003777 (PMC3764148; doi:10.1371/journal.pgen.1003777)
Supplement: Table S3 — Expression of circular and linear isoforms and normalized relative expression for HeLa-S3. qPCR was performed as described as in the main text to normalize between linear and circular RNA expression measurements. Genes are ordered according to circular: linear ratios which is provided in the field rpkm_div_cir.cout. The value at which rpkm_div_cir.cout corresponds to equal numbers of linear and circular molecules is 275.005. cir.count is the number of total RNA-Seq reads representing each circular junction. (CSV) [file pgen.1003777.s008.csv]

	linearRPKM	ENSID	GENE	circ.count	rpkm_div_cir.cout
1460	0	ENSG00000116962	NID1	12	Inf
11243	0	ENSG00000157399	ARSE	12	Inf
8328	0	ENSG00000196562	SULF2	7	Inf
25710	0	ENSG00000100077	ADRBK2	7	Inf
25163	0	ENSG00000154655	L3MBTL4	6	Inf
32714	0	ENSG00000067646	ZFY	6	Inf
6363	0	ENSG00000100628	ASB2	5	Inf
8925	0	ENSG00000168916	ZNF608	5	Inf
33847	0	ENSG00000133135	RNF128	5	Inf
13566	0	ENSG00000196600	SLC22A25	4	Inf
18053	0	ENSG00000154930	ACSS1	4	Inf
24800	0	ENSG00000146839	ZAN	4	Inf
1667	0	ENSG00000112394	SLC16A10	2	Inf
9629	0	ENSG00000172292	CERS6	2	Inf
11754	0	ENSG00000114374	USP9Y	2	Inf
20604	0	ENSG00000129946	SHC2	2	Inf
25749	0	ENSG00000112276	BVES	2	Inf
26904	0	ENSG00000120594	PLXDC2	2	Inf
28739	0	ENSG00000138075	ABCG5	2	Inf
30287	0	ENSG00000146555	SDK1	2	Inf
35470	0	ENSG00000168754	FAM178B	2	Inf
36179	0	ENSG00000153208	MERTK	2	Inf
14598	0	ENSG00000132677	RHBG	1	Inf
21754	0	ENSG00000166126	AMN	1	Inf
26368	0	ENSG00000134532	SOX5	1	Inf
41190	0	ENSG00000198521	ZNF43	1	Inf
45128	0	ENSG00000196724	ZNF418	1	Inf
46424	0	ENSG00000140543	DET1	1	Inf
46641	0	ENSG00000187045	TMPRSS6	1	Inf
48829	0	ENSG00000103460	TOX3	1	Inf
49206	0	ENSG00000144724	PTPRG	1	Inf
44287	3.5e-05	ENSG00000154864	PIEZO2	10	285714.285714286
22714	3.2e-05	ENSG00000136237	RAPGEF5	8	250000
35432	4.8e-05	ENSG00000005471	ABCB4	8	166666.666666667
14591	2.1e-05	ENSG00000168675	C18orf1	3	142857.142857143
6158	0.000337	ENSG00000113319	RASGRF2	30	89020.7715133531
1436	7.8e-05	ENSG00000109667	SLC2A9	6	76923.0769230769
7721	0.000568	ENSG00000019186	CYP24A1	42	73943.661971831
4607	0.000378	ENSG00000147257	GPC3	25	66137.5661375661
16978	0.000301	ENSG00000244694	C6orf138	16	53156.146179402
38973	0.000268	ENSG00000189056	RELN	14	52238.8059701493
23076	7.2e-05	ENSG00000215897	ZBTB8B	3	41666.6666666667
18612	9.5e-05	ENSG00000120693	SMAD9	3	31578.9473684210
16111	0.000202	ENSG00000115363	FAM176A	6	29702.9702970297
2878	0.000104	ENSG00000162946	DISC1	3	28846.1538461538
12728	0.000255	ENSG00000095539	SEMA4G	7	27450.9803921569
20711	0.000984	ENSG00000112320	SOBP	26	26422.7642276423
1817	7.7e-05	ENSG00000144668	ITGA9	2	25974.0259740260
48443	0.000276	ENSG00000164638	SLC29A4	6	21739.1304347826
15852	0.000144	ENSG00000167614	TTYH1	3	20833.3333333333
43707	0.000253	ENSG00000101096	NFATC2	4	15810.2766798419
28277	0.00022	ENSG00000189337	KAZN	3	13636.3636363636
29128	0.001225	ENSG00000162105	SHANK2	16	13061.2244897959
35293	0.000234	ENSG00000198780	FAM169A	3	12820.5128205128
16068	0.000793	ENSG00000167992	VWCE	10	12610.3404791929
40479	0.00026	ENSG00000131067	GGT7	3	11538.4615384615
24410	0.000102	ENSG00000164125	FAM198B	1	9803.92156862745
33449	0.000103	ENSG00000108375	RNF43	1	9708.73786407767
18848	0.000241	ENSG00000126838	PZP	2	8298.75518672199
10295	0.002419	ENSG00000196296	ATP2A1	20	8267.87928896238
14647	0.046286	ENSG00000124782	RREB1	342	7388.8432787452
6413	0.223704	ENSG00000130559	CAMSAP1	1584	7080.78532346315
16707	0.000148	ENSG00000236438	FAM157A	1	6756.75675675676
26903	0.000154	ENSG00000131080	EDA2R	1	6493.50649350649
24009	0.00049	ENSG00000138207	RBP4	3	6122.44897959184
29440	0.001323	ENSG00000168646	AXIN2	8	6046.86318972033
9552	0.001175	ENSG00000158874	APOA2	7	5957.44680851064
35961	0.000345	ENSG00000111058	ACSS3	2	5797.10144927536
44346	0.000529	ENSG00000105737	GRIK5	3	5671.0775047259
34172	0.029068	ENSG00000064393	HIPK2	146	5022.70538048713
5182	0.000616	ENSG00000185666	SYN3	3	4870.12987012987
45259	0.000854	ENSG00000101493	ZNF516	4	4683.84074941452
44106	0.000463	ENSG00000074276	CDHR2	2	4319.65442764579
23237	0.000929	ENSG00000167780	SOAT2	4	4305.70505920344
34072	0.003491	ENSG00000169918	OTUD7A	15	4296.76310512747
37370	0.006625	ENSG00000113924	HGD	27	4075.47169811321
41927	0.001232	ENSG00000008441	NFIX	5	4058.44155844156
17026	0.000566	ENSG00000084674	APOB	2	3533.56890459364
40187	0.000304	ENSG00000133424	LARGE	1	3289.47368421053
12631	0.378453	ENSG00000112877	CEP72	1042	2753.31414997371
36592	0.001463	ENSG00000197181	PIWIL2	4	2734.10799726589
22070	0.001157	ENSG00000132854	KANK4	3	2592.91270527226
21260	0.001233	ENSG00000127863	TNFRSF19	3	2433.0900243309
15444	0.001277	ENSG00000127831	VIL1	3	2349.25606891151
35830	0.000426	ENSG00000079385	CEACAM1	1	2347.41784037559
44884	0.011321	ENSG00000130584	ZBTB46	24	2119.95406766187
8404	0.0598	ENSG00000181722	ZBTB20	120	2006.6889632107
49140	0.025927	ENSG00000186111	PIP5K1C	51	1967.06136460061
13800	0.00051	ENSG00000116183	PAPPA2	1	1960.78431372549
2949	0.035449	ENSG00000149150	SLC43A1	67	1890.03921126125
6589	0.001082	ENSG00000183044	ABAT	2	1848.42883548983
4107	0.109138	ENSG00000188191	PRKAR1B	195	1786.72872876542
29457	0.078508	ENSG00000121989	ACVR2A	139	1770.52020176288
18423	0.005919	ENSG00000078687	TNRC6C	10	1689.47457340767
17519	0.006145	ENSG00000196814	FAM125B	10	1627.3393002441
20954	0.001236	ENSG00000152767	FARP1	2	1618.12297734628
30099	0.041147	ENSG00000130338	TULP4	66	1604.00515225897
9484	0.004992	ENSG00000132510	KDM6B	8	1602.56410256410
2136	0.201364	ENSG00000157837	SPPL3	320	1589.16191573469
1786	0.128393	ENSG00000141556	TBCD	191	1487.62004159105
40819	0.020935	ENSG00000126603	GLIS2	31	1480.77382374015
16201	0.013669	ENSG00000020577	SAMD4A	20	1463.16482551759
365	0.095426	ENSG00000181143	MUC16	134	1404.22945528472
41752	0.035253	ENSG00000005339	CREBBP	49	1389.95262814512
38130	0.002955	ENSG00000131242	RAB11FIP4	4	1353.63790186125
9161	0.005371	ENSG00000105613	MAST1	7	1303.29547570285
43379	0.000791	ENSG00000090920	FCGBP	1	1264.22250316056
21436	0.004095	ENSG00000256340	ABCC6P1	5	1221.00122100122
50846	0.003318	ENSG00000205464	ATP6AP1L	4	1205.54550934298
3685	0.005117	ENSG00000088854	C20orf194	6	1172.56204807504
25894	0.000862	ENSG00000146013	GFRA3	1	1160.09280742459
20008	0.027891	ENSG00000141564	RPTOR	32	1147.32350937578
1492	0.002688	ENSG00000128655	PDE11A	3	1116.07142857143
36984	0.005469	ENSG00000137266	SLC22A23	6	1097.09270433352
9573	0.0457	ENSG00000103227	LMF1	50	1094.09190371991
17031	0.059511	ENSG00000140836	ZFHX3	65	1092.23504898254
33526	0.051228	ENSG00000142599	RERE	55	1073.63160771453
5056	0.010257	ENSG00000153721	CNKSR3	11	1072.43833479575
31665	0.019718	ENSG00000105419	MEIS3	21	1065.01673597728
18948	0.002819	ENSG00000106336	FBXO24	3	1064.20716566158
40683	0.000953	ENSG00000015520	NPC1L1	1	1049.31794333683
34386	0.002865	ENSG00000164741	DLC1	3	1047.12041884817
31752	0.098938	ENSG00000047056	WDR37	99	1000.62665507692
29873	0.003073	ENSG00000107551	RASSF4	3	976.24471200781
38267	0.003073	ENSG00000074660	SCARF1	3	976.24471200781
30553	0.040023	ENSG00000103148	NPRL3	38	949.45406391325
22200	0.002116	ENSG00000126218	F10	2	945.179584120983
31456	0.004287	ENSG00000165029	ABCA1	4	933.05341730814
30893	0.016213	ENSG00000100979	PLTP	15	925.183494726454
46518	0.001089	ENSG00000071073	MGAT4A	1	918.273645546373
17074	0.001109	ENSG00000167680	SEMA6B	1	901.713255184851
36620	0.018926	ENSG00000183086	GATSL1	17	898.23523195604
21074	0.008986	ENSG00000007047	MARK4	8	890.273759180948
27657	0.052779	ENSG00000156011	PSD3	46	871.55876390231
33366	0.001173	ENSG00000176658	MYO1D	1	852.514919011083
1609	0.032837	ENSG00000181396	C17orf101	27	822.243201266864
703	0.041609	ENSG00000126091	ST3GAL3	33	793.097647143647
17099	0.031214	ENSG00000144711	IQSEC1	24	768.885756391363
40897	0.015634	ENSG00000158023	WDR66	12	767.557886657286
29114	0.044452	ENSG00000074964	ARHGEF10L	34	764.869972104742
43917	0.020763	ENSG00000198750	GATSL2	15	722.438953908395
39467	0.03061	ENSG00000022567	SLC45A4	22	718.719372754002
3248	0.004216	ENSG00000144749	LRIG1	3	711.57495256167
1792	0.08226	ENSG00000198853	RUSC2	57	692.924872355945
31179	0.014617	ENSG00000167880	EVPL	10	684.134911404529
28772	0.130867	ENSG00000181135	ZNF707	86	657.155738268624
1172	0.003061	ENSG00000179761	PIPOX	2	653.381247958184
45747	0.03832	ENSG00000180815	MAP3K15	25	652.400835073069
27951	0.021632	ENSG00000129667	RHBDF2	14	647.189349112426
41279	0.190897	ENSG00000075420	FNDC3B	123	644.326521632084
38255	0.001608	ENSG00000073792	IGF2BP2	1	621.890547263682
4048	0.001619	ENSG00000106927	AMBP	1	617.665225447807
11803	0.068501	ENSG00000182022	CHST15	41	598.531408300609
44227	0.045014	ENSG00000131697	NPHP4	26	577.598080597148
39684	0.001787	ENSG00000105559	PLEKHA4	1	559.597090095132
31982	0.126988	ENSG00000165185	KIAA1958	71	559.10794720761
18544	0.041679	ENSG00000163517	HDAC11	23	551.83665634972
19541	0.075849	ENSG00000170325	PRDM10	41	540.547667075373
4771	0.079684	ENSG00000108840	HDAC5	43	539.631544601175
577	0.163838	ENSG00000115687	PASK	86	524.908751327531
16578	1.180197	ENSG00000173889	PHC3	615	521.099443567472
46439	0.242312	ENSG00000140443	IGF1R	125	515.863844960217
21220	0.151437	ENSG00000160410	SHKBP1	78	515.065670873036
14181	0.06274	ENSG00000198792	TMEM184B	32	510.04144086707
11721	0.049085	ENSG00000100147	CCDC134	25	509.32056636447
10298	0.014015	ENSG00000102302	FGD1	7	499.464859079558
44190	0.002005	ENSG00000140931	CMTM3	1	498.753117206983
18494	0.046262	ENSG00000122778	KIAA1549	23	497.168302278328
16968	0.044702	ENSG00000185024	BRF1	22	492.148002326518
25236	0.030577	ENSG00000143147	GPR161	15	490.564803610557
20865	0.004104	ENSG00000110693	SOX6	2	487.329434697856
6159	0.297787	ENSG00000157107	FCHO2	142	476.850903498138
38683	0.004212	ENSG00000107242	PIP5K1B	2	474.833808167142
16739	0.140098	ENSG00000075702	WDR62	66	471.098802266985
12863	0.042074	ENSG00000178971	CTC1	19	451.585302086799
40956	0.16887	ENSG00000176715	ACSF3	75	444.12861964825
9889	0.009021	ENSG00000205085	FAM71F2	4	443.409821527547
45623	0.036684	ENSG00000167632	TRAPPC9	16	436.157452840475
7537	0.021482	ENSG00000089639	GMIP	9	418.955404524718
6312	0.014343	ENSG00000130158	DOCK6	6	418.322526668061
4162	0.058037	ENSG00000146477	SLC22A3	24	413.529300273963
13903	0.01456	ENSG00000172164	SNTB1	6	412.087912087912
34305	0.068224	ENSG00000109670	FBXW7	28	410.412757973734
6018	0.029355	ENSG00000163354	DCST2	12	408.788962698007
20992	0.017327	ENSG00000141905	NFIC	7	403.99376695331
1292	0.220623	ENSG00000110497	AMBRA1	88	398.870471347049
2134	0.204385	ENSG00000078699	CBFA2T2	79	386.525429948382
1553	0.11657	ENSG00000162496	DHRS3	45	386.034142575277
7414	0.099261	ENSG00000078902	TOLLIP	38	382.82910710148
20263	0.16642	ENSG00000175115	PACS1	63	378.560269198414
27714	0.002644	ENSG00000145192	AHSG	1	378.21482602118
2900	0.005315	ENSG00000196208	GREB1	2	376.293508936971
35953	0.002658	ENSG00000061455	PRDM6	1	376.222723852521
36907	0.338226	ENSG00000101752	MIB1	126	372.531975661244
30001	0.013521	ENSG00000167972	ABCA3	5	369.795133496043
16343	0.143709	ENSG00000213079	SCAF8	53	368.800840587576
46727	0.016713	ENSG00000104881	PPP1R13L	6	359.00197451086
39135	0.114286	ENSG00000141736	ERBB2	41	358.749103127242
41753	0.050223	ENSG00000127663	KDM4B	18	358.401529179858
34441	0.016846	ENSG00000116117	PARD3B	6	356.167636234121
4487	0.298202	ENSG00000198740	ZNF652	104	348.75688291829
28548	0.061353	ENSG00000136280	CCM2	21	342.2815510244
43683	0.035636	ENSG00000155034	FBXL18	12	336.738129980918
38283	0.892024	ENSG00000157540	DYRK1A	298	334.071729011775
31302	0.13776	ENSG00000080603	SRCAP	46	333.914053426249
31641	0.033277	ENSG00000171045	TSNARE1	11	330.558644108543
37781	0.051676	ENSG00000150907	FOXO1	17	328.972830714452
43100	0.027384	ENSG00000087303	NID2	9	328.659070990359
12143	0.006106	ENSG00000165197	FIGF	2	327.546675401245
17980	0.021486	ENSG00000095321	CRAT	7	325.793539979522
20675	0.183753	ENSG00000173638	SLC19A1	59	321.083193199567
318	0.342973	ENSG00000076067	RBMS2	110	320.724955025614
43483	0.456266	ENSG00000137073	UBAP2	145	317.797074513551
36602	0.229905	ENSG00000172530	BANP	73	317.522454927035
30209	0.076226	ENSG00000189319	FAM53B	24	314.853199695642
4546	0.044553	ENSG00000178385	PLEKHM3	14	314.232487150136
23620	0.117598	ENSG00000130856	ZNF236	36	306.127655232232
41727	0.258169	ENSG00000119522	DENND1A	79	306.001107801479
27289	0.385744	ENSG00000106261	ZKSCAN1	116	300.717574349828
32545	0.05465	ENSG00000179832	HEATR7A	16	292.772186642269
12895	0.017248	ENSG00000112293	GPLD1	5	289.888682745826
36434	0.08909	ENSG00000136715	SAP130	25	280.615108317432
11616	0.021479	ENSG00000106665	CLIP2	6	279.342613715722
19958	0.144121	ENSG00000180530	NRIP1	40	277.544563248937
35714	0.043326	ENSG00000172650	AGAP5	12	276.969948760559
13667	0.106096	ENSG00000103197	TSC2	29	273.337354848439
45693	0.143077	ENSG00000114861	FOXP1	39	272.580498612635
49103	0.137197	ENSG00000185033	SEMA4B	37	269.685197198189
22374	0.059457	ENSG00000168528	SERINC2	16	269.102040129842
3072	0.011246	ENSG00000106034	C7orf58	3	266.761515205406
14349	0.030048	ENSG00000179397	C1orf101	8	266.240681576145
32934	0.071597	ENSG00000134815	DHX34	19	265.374247524338
41112	0.018892	ENSG00000152413	HOMER1	5	264.66229091679
34920	0.019121	ENSG00000142494	SLC47A1	5	261.492599759427
32933	0.003849	ENSG00000101850	GPR143	1	259.807742270720
8869	0.019269	ENSG00000165521	EML5	5	259.484145518709
19721	0.128111	ENSG00000186815	TPCN1	33	257.589121933323
30424	0.019522	ENSG00000183762	KREMEN1	5	256.121299047229
42262	0.003917	ENSG00000132122	SPATA6	1	255.297421496043
31144	0.004129	ENSG00000123384	LRP1	1	242.189392104626
39290	0.097011	ENSG00000116675	DNAJC6	23	237.086515962107
10128	0.004273	ENSG00000111452	GPR133	1	234.027615258601
36508	0.004296	ENSG00000125122	LRRC29	1	232.774674115456
38977	0.094528	ENSG00000132004	FBXW9	22	232.735274204469
38647	0.315933	ENSG00000179241	LDLRAD3	73	231.061649147129
8553	0.077964	ENSG00000177076	ACER2	18	230.875788825612
21241	0.004365	ENSG00000100918	REC8	1	229.095074455899
10216	0.021865	ENSG00000138411	HECW2	5	228.675966155957
4261	0.105259	ENSG00000125319	C17orf53	24	228.009006355751
33937	0.0178	ENSG00000129646	QRICH2	4	224.719101123596
26278	0.325225	ENSG00000010803	SCMH1	73	224.459989238220
41509	0.226609	ENSG00000152520	PAN3	50	220.644369817615
22921	0.086138	ENSG00000178585	CTNNBIP1	19	220.576284566626
37274	0.195646	ENSG00000064666	CNN2	43	219.784713206506
5254	0.363002	ENSG00000105953	OGDH	78	214.874849174385
42512	0.10751	ENSG00000197818	SLC9A8	23	213.933587573249
43681	0.038069	ENSG00000167703	SLC43A2	8	210.144737187738
22273	0.042899	ENSG00000102780	DGKH	9	209.795100118884
16784	0.254455	ENSG00000148719	DNAJB12	53	208.288302450335
39158	0.371572	ENSG00000137834	SMAD6	76	204.536402097036
36628	0.019661	ENSG00000183579	ZNRF3	4	203.448451248665
45851	0.074069	ENSG00000215421	ZNF407	15	202.513872200246
21663	0.054454	ENSG00000103174	NAGPA	11	202.005362324164
11217	0.124145	ENSG00000144504	ANKMY1	25	201.377421563494
38550	0.005029	ENSG00000197483	ZNF628	1	198.846689202625
33002	0.045597	ENSG00000173064	C12orf51	9	197.381406671492
21951	0.05595	ENSG00000149639	KIAA0889	11	196.604110813226
29304	0.230543	ENSG00000177463	NR2C2	45	195.191352589322
50035	0.17566	ENSG00000221838	AP4M1	34	193.555732665376
13399	0.151078	ENSG00000143797	MBOAT2	29	191.953825176399
42497	0.125541	ENSG00000143951	WDPCP	24	191.172604965708
39752	0.010508	ENSG00000132003	ZSWIM4	2	190.331176246669
25001	0.010604	ENSG00000091262	ABCC6	2	188.608072425500
18589	0.186515	ENSG00000049618	ARID1B	35	187.652467629949
20722	0.276126	ENSG00000146247	PHIP	51	184.698289911128
6636	0.09788	ENSG00000174939	ASPHD1	18	183.898651409890
50759	0.701981	ENSG00000153317	ASAP1	129	183.76565747506
11845	0.070878	ENSG00000075275	CELSR1	13	183.413753209741
29499	0.190861	ENSG00000142453	CARM1	35	183.379527509549
22913	0.983646	ENSG00000110422	HIPK3	180	182.992661994254
14687	0.077258	ENSG00000124574	ABCC10	14	181.211007274328
21762	0.165913	ENSG00000204352	C9orf129	30	180.817657446975
27688	0.160636	ENSG00000186716	BCR	29	180.532383774496
22206	0.414621	ENSG00000101152	DNAJC5	73	176.064405806749
50762	1.639131	ENSG00000156026	MCU	288	175.702857184691
28104	0.148168	ENSG00000103222	ABCC1	26	175.476486150856
19439	0.011428	ENSG00000137166	FOXP4	2	175.008750437522
21052	0.297644	ENSG00000083642	PDS5B	52	174.705352703229
42069	0.022937	ENSG00000049192	ADAMTS6	4	174.390722413568
48682	0.086459	ENSG00000196367	TRRAP	15	173.492638129055
20726	0.017445	ENSG00000197140	ADAM32	3	171.969045571797
2093	0.041314	ENSG00000161395	PGAP3	7	169.434090138936
36663	0.130259	ENSG00000104043	ATP8B4	22	168.894279857822
44723	0.011922	ENSG00000120915	EPHX2	2	167.757087736957
50742	0.411598	ENSG00000146433	TMEM181	69	167.639298538866
6213	0.030015	ENSG00000167693	NXN	5	166.583374979177
8582	0.066204	ENSG00000138759	FRAS1	11	166.153102531569
30148	0.054472	ENSG00000115170	ACVR1	9	165.222499632839
39579	0.202263	ENSG00000165322	ARHGAP12	33	163.153913469097
15299	0.030676	ENSG00000132326	PER2	5	162.993871430434
45558	0.006185	ENSG00000144045	DQX1	1	161.681487469685
2053	0.075343	ENSG00000167522	ANKRD11	12	159.271597892306
24122	0.044578	ENSG00000100116	GCAT	7	157.028130467944
10846	0.02564	ENSG00000186567	CEACAM19	4	156.00624024961
47595	0.303054	ENSG00000118689	FOXO3	47	155.087872128400
32599	0.032273	ENSG00000123191	ATP7B	5	154.928268211818
9431	0.038851	ENSG00000132470	ITGB4	6	154.436179248925
40455	0.10433	ENSG00000099331	MYO9B	16	153.359532253427
46032	0.308553	ENSG00000107341	UBE2R2	47	152.323911937333
6871	0.059862	ENSG00000172456	FGGY	9	150.345795329257
5769	0.263614	ENSG00000176946	THAP4	39	147.943584179899
38238	0.006761	ENSG00000154127	UBASH3B	1	147.907114332199
13436	0.427565	ENSG00000114650	SCAP	63	147.346017564581
15482	0.711176	ENSG00000105576	TNPO2	104	146.236655905149
33640	0.076236	ENSG00000104856	RELB	11	144.288787449499
31285	0.006936	ENSG00000115414	FN1	1	144.175317185698
14744	0.145964	ENSG00000120071	KIAA1267	21	143.871091502014
10551	0.034962	ENSG00000099991	CABIN1	5	143.012413477490
11235	0.035624	ENSG00000089177	KIF16B	5	140.354816977319
20414	0.107966	ENSG00000196526	AFAP1	15	138.93262693811
46666	0.036075	ENSG00000107249	GLIS3	5	138.600138600139
5105	0.029272	ENSG00000130749	ZC3H4	4	136.649357748019
8642	0.058596	ENSG00000164796	CSMD3	8	136.528090654652
21464	0.029453	ENSG00000131061	ZNF341	4	135.809594947883
1373	0.110947	ENSG00000162337	LRP5	15	135.199689942044
16647	0.051996	ENSG00000090020	SLC9A1	7	134.625740441572
21326	0.05988	ENSG00000068024	HDAC4	8	133.600534402138
16184	0.130118	ENSG00000130958	SLC35D2	17	130.650640188137
13243	0.682686	ENSG00000135297	MTO1	89	130.367401704444
27992	0.287331	ENSG00000188372	ZP3	37	128.771347331127
32456	0.117065	ENSG00000106683	LIMK1	15	128.133942681416
39820	0.134004	ENSG00000222011	FAM185A	17	126.861884719859
18223	0.102598	ENSG00000174989	FBXW8	13	126.70812296536
25613	0.308347	ENSG00000130939	UBE4B	39	126.480880306927
44787	1.827447	ENSG00000150938	CRIM1	229	125.311431740565
17197	0.031956	ENSG00000160223	ICOSLG	4	125.172111653524
43584	0.122359	ENSG00000103126	AXIN1	15	122.59008327953
35676	0.025111	ENSG00000070366	SMG6	3	119.469555175023
50442	0.710998	ENSG00000101639	CEP192	84	118.143792246954
20823	0.203662	ENSG00000081386	ZNF510	24	117.842307352378
8425	0.101869	ENSG00000204217	BMPR2	12	117.798348859810
9735	0.178964	ENSG00000160392	C19orf47	21	117.342035269663
40984	0.051162	ENSG00000204764	RANBP17	6	117.274539697432
2313	0.025598	ENSG00000181826	RELL1	3	117.196655988749
6774	0.265161	ENSG00000115756	HPCAL1	31	116.910103672863
51388	0.171572	ENSG00000065000	AP3D1	20	116.569137155247
32656	0.163265	ENSG00000038532	CLEC16A	19	116.375218203534
2025	0.017273	ENSG00000102858	MGRN1	2	115.787645458230
13005	0.296433	ENSG00000062822	POLD1	34	114.697081633961
37382	0.273147	ENSG00000087157	PGS1	31	113.492002474858
8374	0.017727	ENSG00000099957	P2RX6	2	112.822248547414
15384	0.062235	ENSG00000076555	ACACB	7	112.476902064755
39858	0.026698	ENSG00000142046	TMEM91	3	112.367967638025
12657	0.17866	ENSG00000198270	TMEM116	20	111.944475540132
36460	0.321958	ENSG00000162959	MEMO1	36	111.8158269091
46981	0.170319	ENSG00000072121	ZFYVE26	19	111.555375501265
46201	0.215938	ENSG00000131389	SLC6A6	24	111.143013272328
21601	0.16216	ENSG00000152990	GPR125	18	111.001480019734
9056	0.018019	ENSG00000024422	EHD2	2	110.993950829680
15111	0.009012	ENSG00000115290	GRB14	1	110.963160230803
34596	0.181354	ENSG00000188735	TMEM120B	20	110.281548794071
15129	0.05444	ENSG00000148200	NR6A1	6	110.213078618663
36732	0.063726	ENSG00000124587	PEX6	7	109.845275083953
28705	0.036424	ENSG00000134030	CTIF	4	109.817702613661
33133	0.01824	ENSG00000052795	FNIP2	2	109.649122807018
43160	0.210818	ENSG00000082512	TRAF5	23	109.098843552258
15742	0.018333	ENSG00000197128	ZNF772	2	109.092892598047
22094	0.229532	ENSG00000140015	KCNH5	25	108.917275151177
46114	0.249311	ENSG00000198879	SFMBT2	27	108.298470584932
27112	0.120499	ENSG00000175711	B3GNTL1	13	107.884712736205
44898	0.018563	ENSG00000170485	NPAS2	2	107.741205624091
13736	0.15803	ENSG00000081377	CDC14B	17	107.574511168765
45727	0.084812	ENSG00000145555	MYO10	9	106.117058906758
35455	0.066047	ENSG00000091157	WDR7	7	105.985131800082
24615	0.189134	ENSG00000054793	ATP9A	20	105.74513308025
25517	0.05682	ENSG00000178607	ERN1	6	105.596620908131
49664	0.123548	ENSG00000112584	FAM120B	13	105.222261792987
24050	0.076768	ENSG00000225485	ARHGAP23	8	104.210087536474
4285	0.472713	ENSG00000080815	PSEN1	49	103.656975797154
26299	0.319866	ENSG00000196411	EPHB4	33	103.168201684455
33871	0.126163	ENSG00000182504	CEP97	13	103.041303710280
50702	0.213779	ENSG00000170037	CNTROB	22	102.910014547734
35917	0.097795	ENSG00000106346	USP42	10	102.254716498799
6120	0.039154	ENSG00000232270	INTS4L2	4	102.160698779180
36064	0.1961	ENSG00000107862	GBF1	20	101.988781234064
48511	0.019697	ENSG00000179104	TMTC2	2	101.538305325684
35192	0.089632	ENSG00000135119	RNFT2	9	100.410567654409
15971	0.150735	ENSG00000054611	TBC1D22A	15	99.512389292467
8142	0.020149	ENSG00000170175	CHRNB1	2	99.2605092064122
34431	1.019754	ENSG00000249859	PVT1	101	99.0434948036487
45143	0.213225	ENSG00000184863	RBM33	21	98.487513190292
11491	0.255713	ENSG00000117298	ECE1	25	97.7658546886549
36622	0.317102	ENSG00000172493	AFF1	31	97.7603420981262
12658	0.619594	ENSG00000099817	POLR2E	60	96.8376065617162
32664	0.031136	ENSG00000111077	TENC1	3	96.3514902363823
28604	0.124599	ENSG00000128881	TTBK2	12	96.308959140924
7808	0.156541	ENSG00000104731	KLHDC4	15	95.8215419602532
23438	0.293188	ENSG00000115652	UXS1	28	95.5018622863146
42947	0.38932	ENSG00000139370	SLC15A4	37	95.0375012842906
24776	0.634544	ENSG00000100461	RBM23	60	94.5560906729872
25110	0.635089	ENSG00000156273	BACH1	60	94.4749476057686
26982	0.468006	ENSG00000168807	SNTB2	44	94.0158886851878
27960	0.202681	ENSG00000197442	MAP3K5	19	93.7433701234946
40243	0.07492	ENSG00000124788	ATXN1	7	93.4329951948745
33499	0.05374	ENSG00000106003	LFNG	5	93.0405656866394
35581	0.60351	ENSG00000058600	POLR3E	56	92.7905088565227
18461	0.34732	ENSG00000150403	TMCO3	32	92.1340550500979
28720	0.010861	ENSG00000100271	TTLL1	1	92.0725531718994
8471	0.054786	ENSG00000144535	DIS3L2	5	91.264191581791
30239	0.076806	ENSG00000182541	LIMK2	7	91.1387131213707
16713	0.154604	ENSG00000140479	PCSK6	14	90.5539313342475
45643	0.413013	ENSG00000171316	CHD7	37	89.5855578395837
26412	0.02236	ENSG00000139625	MAP3K12	2	89.4454382826476
21979	0.022481	ENSG00000151687	ANKAR	2	88.9640140563142
18113	0.067649	ENSG00000179364	PACS2	6	88.6931070673624
48659	0.045171	ENSG00000138111	TMEM180	4	88.55238980762
30391	0.011364	ENSG00000165868	HSPA12A	1	87.9971840901091
19364	0.136644	ENSG00000162063	CCNF	12	87.81944322473
25502	0.022793	ENSG00000131759	RARA	2	87.7462378800509
34290	0.045661	ENSG00000137764	MAP2K5	4	87.6021112108802
37900	0.045997	ENSG00000141068	KSR1	4	86.9621931865122
4780	0.41464	ENSG00000116786	PLEKHM2	36	86.8223036851244
2116	0.023053	ENSG00000142197	DOPEY2	2	86.7566043465059
17690	0.023113	ENSG00000124496	TRERF1	2	86.5313892614546
21453	0.023167	ENSG00000102452	NALCN	2	86.329693097941
50458	0.12811	ENSG00000169696	ASPSCR1	11	85.8637108734681
37318	0.058801	ENSG00000070614	NDST1	5	85.0325674733423
22656	0.023577	ENSG00000110400	PVRL1	2	84.8284344912415
17168	0.130005	ENSG00000107829	FBXW4	11	84.6121303026807
38843	0.70954	ENSG00000105701	FKBP8	60	84.561828790484
28081	0.07144	ENSG00000104880	ARHGEF18	6	83.986562150056
41039	0.178825	ENSG00000204564	C6orf136	15	83.8808891374248
42216	0.059707	ENSG00000183826	BTBD9	5	83.742274775152
15874	0.228705	ENSG00000083544	TDRD3	19	83.0764521982467
6096	0.156703	ENSG00000167280	ENGASE	13	82.9594838643804
15178	0.217389	ENSG00000166123	GPT2	18	82.8008776893035
46524	0.109045	ENSG00000156639	ZFAND3	9	82.5347333669586
216	0.084895	ENSG00000185761	ADAMTSL5	7	82.4547971023028
25724	1.398323	ENSG00000239900	ADSL	115	82.241370556016
34754	0.048876	ENSG00000167103	PIP5KL1	4	81.839757754317
33598	0.024455	ENSG00000126562	WNK4	2	81.7828664894705
30834	0.342531	ENSG00000174485	DENND4A	28	81.7444260519486
12179	0.455265	ENSG00000077782	FGFR1	37	81.2713474569756
19651	0.79271	ENSG00000072736	NFATC3	64	80.7357041036445
51533	0.210802	ENSG00000127946	HIP1	17	80.6443961632243
16933	0.488578	ENSG00000130164	LDLR	39	79.8234877542583
42282	0.125784	ENSG00000103249	CLCN7	10	79.5013674235197
45638	0.03827	ENSG00000103599	IQCH	3	78.3903841128822
236	0.102959	ENSG00000163697	APBB2	8	77.7008323701668
25248	0.386299	ENSG00000141002	TCF25	30	77.66005089322
28425	0.038687	ENSG00000155666	JMJD5	3	77.5454286969783
24736	0.271459	ENSG00000111271	ACAD10	21	77.359748617655
30162	0.323707	ENSG00000100099	HPS4	25	77.2303348398397
37877	0.103679	ENSG00000111752	PHC1	8	77.1612380520645
4569	1.23848	ENSG00000105983	LMBR1	95	76.7069310768038
34889	0.05219	ENSG00000167889	MGAT5B	4	76.6430350641885
36122	0.13077	ENSG00000119684	MLH3	10	76.4701384109505
20060	0.353232	ENSG00000144455	SUMF1	27	76.4370158988993
36022	0.091816	ENSG00000078043	PIAS2	7	76.2394353925242
50192	0.144366	ENSG00000103544	C16orf62	11	76.1952260227477
42888	0.487307	ENSG00000031003	FAM13B	37	75.9274953981782
12939	0.80344	ENSG00000128487	SPECC1	61	75.923528826048
36312	0.079076	ENSG00000175198	PCCA	6	75.8763720977288
1434	0.09343	ENSG00000111859	NEDD9	7	74.9224017981376
2028	0.066927	ENSG00000091073	DTX2	5	74.7082642281889
38145	0.535642	ENSG00000153048	CARHSP1	40	74.6767430485287
22886	0.080363	ENSG00000144468	RHBDD1	6	74.6612246929557
17763	1.230592	ENSG00000171456	ASXL1	91	73.9481485333888
32216	0.067845	ENSG00000112679	DUSP22	5	73.6973984818336
33622	0.531075	ENSG00000143624	INTS3	39	73.4359553735348
2696	0.397507	ENSG00000087206	UIMC1	29	72.9546901060862
28417	0.151308	ENSG00000085382	HACE1	11	72.699394612314
48802	1.03326	ENSG00000075151	EIF4G3	75	72.5857964113582
18867	1.456019	ENSG00000132383	RPA1	105	72.1144435615195
14659	0.18095	ENSG00000164818	HEATR2	13	71.8430505664548
11883	0.027976	ENSG00000149380	P4HA3	2	71.4898484415213
15911	0.013989	ENSG00000185483	ROR1	1	71.4847380084352
9396	0.225884	ENSG00000002822	MAD1L1	16	70.8328168440438
2126	0.325189	ENSG00000249437	NAIP	23	70.7280996589676
23689	0.028313	ENSG00000106829	TLE4	2	70.6389291138346
20970	1.095588	ENSG00000103064	SLC7A6	77	70.281894288729
19450	1.651649	ENSG00000048828	FAM120A	116	70.2328400283595
39204	0.227848	ENSG00000102763	KIAA0564	16	70.2222534321126
13729	0.257947	ENSG00000171723	GPHN	18	69.7817768766452
25260	0.057517	ENSG00000074054	CLASP1	4	69.5446563624668
5002	0.231574	ENSG00000135476	ESPL1	16	69.0923851555010
747	0.029012	ENSG00000095066	HOOK2	2	68.936991589687
44095	0.101695	ENSG00000066629	EML1	7	68.83327597227
26923	0.262644	ENSG00000073060	SCARB1	18	68.5338328688263
36793	0.219264	ENSG00000156414	TDRD9	15	68.4106830122592
23771	0.350907	ENSG00000105364	MRPL4	24	68.3941899135668
20545	0.131777	ENSG00000119508	NR4A3	9	68.297199055981
23857	0.088048	ENSG00000157353	FUK	6	68.1446483736144
11351	0.32315	ENSG00000130816	DNMT1	22	68.0798390840167
30079	0.058961	ENSG00000132024	CC2D1A	4	67.8414545207849
42035	0.118004	ENSG00000130702	LAMA5	8	67.7943120572184
17992	0.118267	ENSG00000215041	NEURL4	8	67.6435523011491
18082	0.059162	ENSG00000196312	HIATL2	4	67.6109664987661
37440	0.088819	ENSG00000136205	TNS3	6	67.553113635596
43780	0.029728	ENSG00000172915	NBEA	2	67.2766415500538
26387	0.044704	ENSG00000225190	PLEKHM1	3	67.1080887616321
14657	0.104497	ENSG00000185989	RASA3	7	66.9875690211202
48128	0.298921	ENSG00000160087	UBE2J2	20	66.9073099581495
46309	0.045044	ENSG00000143850	PLEKHA6	3	66.6015451558476
935	0.270991	ENSG00000125755	SYMPK	18	66.4228701322184
41785	0.212163	ENSG00000198839	ZNF277	14	65.9870005608895
25807	0.639388	ENSG00000083857	FAT1	42	65.6878139721108
46824	0.30649	ENSG00000063854	HAGH	20	65.2549838493915
21128	0.505743	ENSG00000185624	P4HB	33	65.2505323850256
28288	0.076815	ENSG00000159263	SIM2	5	65.0914534921565
8372	0.292441	ENSG00000107077	KDM4C	19	64.970370091745
47651	1.486369	ENSG00000174564	IL20RB	96	64.5869228973424
25942	0.108731	ENSG00000118420	UBE2CBP	7	64.3790639284105
9101	0.046632	ENSG00000090006	LTBP4	3	64.3335048893464
15677	0.482695	ENSG00000148110	HIATL1	31	64.2227493551829
50277	0.124739	ENSG00000074755	ZZEF1	8	64.1339116074363
41951	0.563279	ENSG00000122557	HERPUD2	36	63.9114896880587
7614	0.235117	ENSG00000217128	FNIP1	15	63.7980239625378
43979	0.204465	ENSG00000089916	C14orf118	13	63.5805639106938
44878	0.126693	ENSG00000176463	SLCO3A1	8	63.1447672720671
18406	0.047531	ENSG00000181045	SLC26A11	3	63.1167027834466
16708	0.23812	ENSG00000162695	SLC30A7	15	62.9934486813371
36769	0.031911	ENSG00000173068	BNC2	2	62.6743129328445
29870	0.032142	ENSG00000175899	A2M	2	62.2238815257296
35057	0.434242	ENSG00000019995	ZRANB1	27	62.1773112688317
50628	0.501254	ENSG00000126216	TUBGCP3	31	61.8448930083351
28665	0.064816	ENSG00000137642	SORL1	4	61.7131572451247
34794	2.056443	ENSG00000113360	DROSHA	126	61.270844852009
7488	0.098171	ENSG00000137821	LRRC49	6	61.1178453922238
8730	0.345454	ENSG00000197563	PIGN	21	60.7895696677416
8728	1.283843	ENSG00000169398	PTK2	78	60.7550923282676
43738	0.674866	ENSG00000164944	KIAA1429	41	60.75280129685
43945	0.065998	ENSG00000103326	SOLH	4	60.6078972090063
46288	0.082846	ENSG00000068971	PPP2R5B	5	60.3529440166091
21465	0.398675	ENSG00000174197	MGA	24	60.1994105474384
47946	0.614699	ENSG00000148300	REXO4	37	60.192061480497
12342	0.050084	ENSG00000171105	INSR	3	59.8993690599792
13648	0.084305	ENSG00000205517	RGL3	5	59.3084633177154
15334	0.033737	ENSG00000196405	EVL	2	59.2820938435545
35914	0.731703	ENSG00000158636	C11orf30	43	58.7670133920457
22136	0.225078	ENSG00000026036	RTEL1	13	57.7577550893468
14950	0.156162	ENSG00000132382	MYBBP1A	9	57.6324586006839
13015	0.121775	ENSG00000134508	CABLES1	7	57.4830630260727
13830	0.06963	ENSG00000188559	RALGAPA2	4	57.4465029441333
50912	0.174217	ENSG00000106089	STX1A	10	57.3996797097872
5784	0.034885	ENSG00000163624	CDS1	2	57.3312311881898
24154	0.331923	ENSG00000177707	PVRL3	19	57.2421917131383
42903	0.174899	ENSG00000151376	ME3	10	57.1758557796214
41004	0.158198	ENSG00000106526	ACTR3C	9	56.8907318676595
29885	1.195695	ENSG00000137106	GRHPR	68	56.8706902680031
13435	0.088292	ENSG00000099381	SETD1A	5	56.6302722783491
40128	0.389108	ENSG00000162437	RAVER2	22	56.5395725608314
49504	0.106189	ENSG00000157637	SLC38A10	6	56.5030276205633
7949	1.045769	ENSG00000141140	MYO19	59	56.417813111691
33438	0.070912	ENSG00000186153	WWOX	4	56.4079422382671
31073	0.143012	ENSG00000099910	KLHL22	8	55.9393617318826
38913	0.035761	ENSG00000130511	SSBP4	2	55.9268476832303
29974	0.071523	ENSG00000080298	RFX3	4	55.9260657410903
6330	0.10737	ENSG00000167393	PPP2R3B	6	55.8815311539536
21826	0.035837	ENSG00000165914	TTC7B	2	55.808242877473
26363	0.143878	ENSG00000107959	PITRM1	8	55.6026633675753
32514	0.03598	ENSG00000243156	MICAL3	2	55.5864369093941
48295	0.359899	ENSG00000109674	NEIL3	20	55.5711463493925
14114	0.072022	ENSG00000196313	POM121	4	55.538585432229
45440	0.144265	ENSG00000105771	SMG9	8	55.4535057013136
12633	0.018161	ENSG00000161133	USP41	1	55.0630471890314
6267	2.151196	ENSG00000089006	SNX5	118	54.8532072391358
42049	0.146638	ENSG00000128908	INO80	8	54.5561177866583
5245	0.165131	ENSG00000163629	PTPN13	9	54.5021831152237
5886	2.681061	ENSG00000086666	ZFAND6	146	54.4560530327359
21916	0.055206	ENSG00000104885	DOT1L	3	54.3419193565917
22546	0.607565	ENSG00000155313	USP25	33	54.3151761539918
22468	0.865573	ENSG00000141568	FOXK2	47	54.2992907588384
14308	0.516324	ENSG00000153406	NMRAL1	28	54.229514800784
33354	0.295252	ENSG00000197779	ZNF81	16	54.190996165987
37739	0.424922	ENSG00000143801	PSEN2	23	54.1275810619361
26765	0.258656	ENSG00000197912	SPG7	14	54.1259433378696
7696	1.317981	ENSG00000197323	TRIM33	71	53.8702758233996
622	0.055781	ENSG00000137802	MAPKBP1	3	53.7817536437138
5087	0.037265	ENSG00000151176	PLBD2	2	53.6696632228633
3044	0.242458	ENSG00000158079	PTPDC1	13	53.6175337584241
47331	1.022428	ENSG00000160209	PDXK	54	52.8154549758027
9491	0.056841	ENSG00000140750	ARHGAP17	3	52.7788040323006
33235	0.094799	ENSG00000197562	RAB40C	5	52.7431723963333
9115	0.057336	ENSG00000196498	NCOR2	3	52.3231477605693
23676	0.115089	ENSG00000157216	SSBP3	6	52.1335661965957
17767	0.076807	ENSG00000104946	TBC1D17	4	52.07858658716
2694	0.03877	ENSG00000197816	C9orf174	2	51.5862780500387
49303	0.175337	ENSG00000106290	TAF6	9	51.3297250437729
27785	0.019623	ENSG00000180891	CUEDC1	1	50.9606074504408
11740	0.157212	ENSG00000106018	VIPR2	8	50.8867007607562
33852	0.334903	ENSG00000109466	KLHL2	17	50.7609666082418
32894	0.119458	ENSG00000128731	HERC2	6	50.2268579751879
31781	0.099982	ENSG00000088305	DNMT3B	5	50.0090016202916
44903	0.400961	ENSG00000114026	OGG1	20	49.880162908612
7429	0.02005	ENSG00000124920	C11orf9	1	49.8753117206983
27858	0.04012	ENSG00000013288	MAN2B2	2	49.8504486540379
36969	0.783575	ENSG00000175387	SMAD2	39	49.771878888428
46564	0.683264	ENSG00000122779	TRIM24	34	49.7611464968153
43879	0.060781	ENSG00000099814	KIAA0284	3	49.3575294911239
6845	0.081343	ENSG00000198246	SLC29A3	4	49.1744833605842
25605	0.061072	ENSG00000169891	REPS2	3	49.1223473932408
46547	0.122334	ENSG00000152818	UTRN	6	49.046054244936
50336	0.265646	ENSG00000136111	TBC1D4	13	48.937307544627
35056	0.041081	ENSG00000156650	KAT6B	2	48.684306613763
45281	0.267413	ENSG00000012061	ERCC1	13	48.6139417305815
16005	0.412334	ENSG00000108264	TADA2A	20	48.504367818322
51026	0.227302	ENSG00000164506	STXBP5	11	48.3937668828255
13475	0.020765	ENSG00000090975	PITPNM2	1	48.1579581025765
11260	0.083716	ENSG00000088038	CNOT3	4	47.7805915237231
25799	0.189497	ENSG00000131323	TRAF3	9	47.4941555802994
8493	0.042147	ENSG00000107864	CPEB3	2	47.4529622511685
19481	0.759268	ENSG00000173473	SMARCC1	36	47.4140883061053
35153	0.274547	ENSG00000160199	PKNOX1	13	47.3507268336569
20272	0.489418	ENSG00000153046	CDYL	23	46.9945935784953
6431	0.021412	ENSG00000006071	ABCC8	1	46.7027834858958
15331	0.150226	ENSG00000116514	RNF19B	7	46.5964613315937
48697	0.086193	ENSG00000066827	ZFAT	4	46.4074808859188
43492	0.107844	ENSG00000159685	CHCHD6	5	46.3632654575127
28157	0.172885	ENSG00000167306	MYO5B	8	46.2735344304017
321	0.108084	ENSG00000137486	ARRB1	5	46.2603160504793
20146	0.281665	ENSG00000107771	FAM190B	13	46.1541192551435
47841	1.431406	ENSG00000073417	PDE8A	66	46.1085114914986
13425	0.347597	ENSG00000143643	TTC13	16	46.030316717348
23659	0.369374	ENSG00000107669	ATE1	17	46.0238132624386
35448	0.413241	ENSG00000101868	POLA1	19	45.9780128302855
39478	0.108898	ENSG00000061938	TNK2	5	45.9145255192933
5338	0.021794	ENSG00000103426	CORO7	1	45.8841883087088
26178	0.043686	ENSG00000187908	DMBT1	2	45.7812571533214
28527	0.087882	ENSG00000100106	TRIOBP	4	45.51557770647
50617	0.132014	ENSG00000068784	SRBD1	6	45.4497250291636
37343	0.044111	ENSG00000115525	ST3GAL5	2	45.3401645847974
9194	0.155131	ENSG00000187626	ZKSCAN4	7	45.1231539795399
13923	0.267896	ENSG00000185420	SMYD3	12	44.7935019559829
28649	0.20115	ENSG00000121281	ADCY7	9	44.7427293064877
9784	0.313359	ENSG00000033170	FUT8	14	44.6771913364544
3423	0.134494	ENSG00000197256	KANK2	6	44.611655538537
43211	0.270723	ENSG00000172831	CES2	12	44.3257499362817
4375	0.270884	ENSG00000198162	MAN1A2	12	44.2994049113274
34424	6.301385	ENSG00000073921	PICALM	278	44.1172853269559
23309	0.113575	ENSG00000158555	GDPD5	5	44.0237728373322
13455	0.159693	ENSG00000213047	DENND1B	7	43.8341066922157
24114	0.342623	ENSG00000005100	DHX33	15	43.7798980220242
25352	0.04569	ENSG00000186314	PRELID2	2	43.7732545414752
18671	0.091715	ENSG00000167264	DUS2L	4	43.6133674971379
6988	0.45865	ENSG00000102893	PHKB	20	43.6062356917039
25255	0.18368	ENSG00000157985	AGAP1	8	43.5540069686411
1884	0.436394	ENSG00000145216	FIP1L1	19	43.5386371031682
14636	0.115129	ENSG00000123104	ITPR2	5	43.4295442503626
7907	0.115637	ENSG00000136854	STXBP1	5	43.2387557615642
50869	0.092661	ENSG00000126001	CEP250	4	43.1681074022512
602	1.00183	ENSG00000123473	STIL	43	42.9214537396564
40003	0.164968	ENSG00000151208	DLG5	7	42.4324717520974
21561	0.354797	ENSG00000143376	SNX27	15	42.2776968238176
48539	0.047311	ENSG00000119408	NEK6	2	42.2734670584008
7256	0.094838	ENSG00000065361	ERBB3	4	42.1771863598979
21196	0.311161	ENSG00000173482	PTPRM	13	41.779014722282
1277	0.14478	ENSG00000170921	TANC2	6	41.4421881475342
22905	0.604268	ENSG00000115183	TANC1	25	41.372371199534
6776	0.750631	ENSG00000078808	SDF4	31	41.2985874550878
32904	0.339144	ENSG00000143322	ABL2	14	41.2804000660486
50215	0.484597	ENSG00000197548	ATG7	20	41.2714069628991
23471	0.048568	ENSG00000155729	KCTD18	2	41.1793773678142
36290	0.778724	ENSG00000130313	PGLS	32	41.0928647376991
4411	0.491207	ENSG00000166348	USP54	20	40.7160321412358
3677	0.172553	ENSG00000005483	MLL5	7	40.5672460055751
9482	0.246806	ENSG00000148308	GTF3C5	10	40.5176535416481
5655	0.024699	ENSG00000164669	INTS4L1	1	40.4874691283048
31297	0.173028	ENSG00000163625	WDFY3	7	40.4558799731835
50776	0.272481	ENSG00000133103	COG6	11	40.3697872512212
30363	0.049759	ENSG00000182752	PAPPA	2	40.1937337969011
24380	0.199217	ENSG00000138375	SMARCAL1	8	40.1572154986773
4231	0.149825	ENSG00000188158	NHS	6	40.0467211747038
14073	0.074984	ENSG00000161021	MAML1	3	40.0085351541662
3718	0.475742	ENSG00000156958	GALK2	19	39.9376132441533
34842	0.075148	ENSG00000100629	CEP128	3	39.9212221216799
7605	0.275614	ENSG00000106070	GRB10	11	39.9108898677135
24405	0.125405	ENSG00000122965	RBM19	5	39.8708185479048
36265	0.451765	ENSG00000130723	PRRC2B	18	39.8437240600755
34222	0.050234	ENSG00000132478	UNK	2	39.8136720149699
46851	0.050364	ENSG00000170537	TMC7	2	39.7109046144071
39312	0.126695	ENSG00000159217	IGF2BP1	5	39.4648565452465
27558	0.305254	ENSG00000136643	RPS6KC1	12	39.3115241733114
35682	0.025448	ENSG00000099785	MARCH2	1	39.2958189248664
47991	0.229238	ENSG00000176155	CCDC57	9	39.26050654778
7130	0.662924	ENSG00000117682	DHDDS	26	39.2201821023224
5688	1.124131	ENSG00000176915	ANKLE2	44	39.1413456260881
24823	0.076699	ENSG00000104884	ERCC2	3	39.1139389040274
28342	0.179179	ENSG00000160293	VAV2	7	39.0670781732234
18381	0.102427	ENSG00000170525	PFKFB3	4	39.0522030324036
15365	0.128099	ENSG00000139668	WDFY2	5	39.0323109470019
20097	0.282073	ENSG00000090615	GOLGA3	11	38.9969972312132
50596	0.051496	ENSG00000105963	ADAP1	2	38.8379679975144
46427	0.051532	ENSG00000064999	ANKS1A	2	38.8108359854071
47339	0.128886	ENSG00000108306	FBXL20	5	38.7939729683596
1705	0.025792	ENSG00000205356	TECPR1	1	38.7717121588089
18295	1.318755	ENSG00000111605	CPSF6	51	38.6728391551122
32298	0.103612	ENSG00000124523	SIRT5	4	38.6055669227503
435	0.259036	ENSG00000040199	PHLPP2	10	38.6046727095848
12994	0.832121	ENSG00000143363	PRUNE	32	38.4559457098186
21333	0.234168	ENSG00000075391	RASAL2	9	38.4339448601004
25691	0.338807	ENSG00000059758	CDK17	13	38.3699274218065
3288	0.286799	ENSG00000171634	BPTF	11	38.3543875675996
42776	0.44388	ENSG00000011566	MAP4K3	17	38.2986392718753
43529	0.264031	ENSG00000075618	FSCN1	10	37.8743405130458
14838	0.053005	ENSG00000196689	TRPV1	2	37.7322894066598
26603	0.079817	ENSG00000168904	LRRC28	3	37.5859779245023
41614	0.133502	ENSG00000118707	TGIF2	5	37.4526224326227
29369	0.293866	ENSG00000148120	C9orf3	11	37.4320268421662
7873	0.240806	ENSG00000203995	ZYG11A	9	37.3744840244844
964	0.160713	ENSG00000064932	SBNO2	6	37.3336320023894
46295	0.080681	ENSG00000134285	FKBP11	3	37.1834756634152
51083	0.48573	ENSG00000163738	MTHFD2L	18	37.0576246062627
26624	0.297143	ENSG00000075539	FRYL	11	37.0192129715322
47127	0.324923	ENSG00000184402	SS18L1	12	36.9318269251484
33707	0.054274	ENSG00000162627	SNX7	2	36.8500571175885
793	0.190682	ENSG00000154229	PRKCA	7	36.7103344835905
48153	0.109164	ENSG00000174373	RALGAPA1	4	36.6421164486461
37592	0.027291	ENSG00000148219	ASTN2	1	36.6421164486461
30642	0.163932	ENSG00000103404	USP31	6	36.600541688017
28185	0.082022	ENSG00000166377	ATP9B	3	36.5755529004413
29803	0.218734	ENSG00000125746	EML2	8	36.5741037058711
4435	0.19286	ENSG00000100241	SBF1	7	36.2957585813543
19467	0.110371	ENSG00000156304	SCAF4	4	36.2414039919907
37908	0.221018	ENSG00000135049	AGTPBP1	8	36.1961469201604
33237	0.248729	ENSG00000204634	TBC1D8	9	36.183959248821
42029	0.664819	ENSG00000187147	RNF220	24	36.1000512921562
1103	0.222156	ENSG00000133059	DSTYK	8	36.010731197897
36183	0.055695	ENSG00000198198	SZT2	2	35.9098662357483
37691	0.251023	ENSG00000123146	CD97	9	35.8532883440960
41755	0.11169	ENSG00000105647	PIK3R2	4	35.81341212284
30607	0.224143	ENSG00000132549	VPS13B	8	35.691500515296
25582	0.420479	ENSG00000138376	BARD1	15	35.6736008219198
22369	0.140298	ENSG00000196696	PDXDC2P	5	35.6384267772883
2628	0.337256	ENSG00000133627	ACTR3B	12	35.5812795028109
7142	0.16995	ENSG00000170734	POLH	6	35.3045013239188
14359	0.284954	ENSG00000137819	PAQR5	10	35.0933834934761
24017	0.428494	ENSG00000081760	AACS	15	35.0063244759553
37533	0.171463	ENSG00000103042	SLC38A7	6	34.9929722447408
26835	0.114628	ENSG00000129566	TEP1	4	34.8954880133999
17785	0.172226	ENSG00000103657	HERC1	6	34.8379454902280
50333	0.229976	ENSG00000107263	RAPGEF1	8	34.7862385640241
28043	0.402636	ENSG00000128607	KLHDC10	14	34.7708600323866
47426	0.028821	ENSG00000032444	PNPLA6	1	34.6969223829846
45980	0.057871	ENSG00000123154	WDR83	2	34.559623991291
48888	0.57932	ENSG00000114062	UBE3A	20	34.5232341365739
37279	0.23299	ENSG00000165406	MARCH8	8	34.3362376067642
25351	0.64118	ENSG00000213995	CARKD	22	34.3117377335538
38658	3.177831	ENSG00000090266	NDUFB2	109	34.3001248335736
15570	0.379202	ENSG00000105486	LIG1	13	34.2825196069641
17546	0.671034	ENSG00000105726	ATP13A1	23	34.2754614520278
29867	0.292486	ENSG00000123908	EIF2C2	10	34.1896706167133
25162	0.560432	ENSG00000104365	IKBKB	19	33.9024181345819
37531	0.206707	ENSG00000047365	ARAP2	7	33.8643587299898
23271	0.029546	ENSG00000138834	MAPK8IP3	1	33.8455290056184
29107	1.418281	ENSG00000082996	RNF13	48	33.8437869505408
23927	0.384882	ENSG00000196914	ARHGEF12	13	33.7765860705359
23376	0.059282	ENSG00000060069	CTDP1	2	33.7370534057555
4668	0.593256	ENSG00000137822	TUBGCP4	20	33.7122591259085
42284	0.415987	ENSG00000112234	FBXL4	14	33.6548978694046
24577	0.148722	ENSG00000012232	EXTL3	5	33.6197738061618
45907	0.237965	ENSG00000135966	TGFBRAP1	8	33.6183892589246
5163	0.208858	ENSG00000100330	MTMR3	7	33.5155943272463
14202	0.029943	ENSG00000105656	ELL	1	33.3967872290686
6683	0.119851	ENSG00000186635	ARAP1	4	33.374773677316
12856	0.630395	ENSG00000104067	TJP1	21	33.3124469578598
26319	0.511242	ENSG00000181192	DHTKD1	17	33.2523540710662
20705	0.783525	ENSG00000165219	GAPVD1	26	33.1833700264829
5632	0.243404	ENSG00000140526	ABHD2	8	32.8671673431825
15132	0.091485	ENSG00000180902	D2HGDH	3	32.7922610263978
23334	0.215849	ENSG00000196233	LCOR	7	32.4300784344611
40775	0.154179	ENSG00000140451	PIF1	5	32.4298380453888
49823	0.123362	ENSG00000121671	CRY2	4	32.4248958350221
23688	0.277628	ENSG00000115839	RAB3GAP1	9	32.4174795049491
40838	0.340509	ENSG00000168234	TTC39C	11	32.3045793209577
22341	0.061973	ENSG00000170100	ZNF778	2	32.2721185032191
40365	0.52684	ENSG00000101057	MYBL2	17	32.2678612102346
22238	0.124134	ENSG00000141376	BCAS3	4	32.2232426249053
34385	1.180676	ENSG00000050748	MAPK9	38	32.1849516717541
19538	0.124307	ENSG00000154237	LRRK1	4	32.1783970331518
14290	0.342017	ENSG00000100014	SPECC1L	11	32.1621439869948
3359	0.062314	ENSG00000126870	WDR60	2	32.095516256379
2898	0.716754	ENSG00000196323	ZBTB44	23	32.0891128615955
35589	0.062463	ENSG00000119042	SATB2	2	32.0189552214911
274	0.156438	ENSG00000197417	SHPK	5	31.9615438704151
1416	0.188476	ENSG00000125814	NAPB	6	31.8342918992339
24766	0.031458	ENSG00000144935	TRPC1	1	31.7884163010999
14474	0.157427	ENSG00000100084	HIRA	5	31.7607526027937
5746	0.220411	ENSG00000118762	PKD2	7	31.7588505110906
1146	0.031539	ENSG00000145819	ARHGAP26	1	31.7067757379752
1443	0.505939	ENSG00000146463	ZMYM4	16	31.6243657832268
15966	0.031625	ENSG00000174938	SEZ6L2	1	31.6205533596838
15138	0.950827	ENSG00000070915	SLC12A3	30	31.5514809739311
11908	0.158965	ENSG00000152078	TMEM56	5	31.4534645991256
31197	0.701512	ENSG00000110090	CPT1A	22	31.3608320313836
32221	0.191722	ENSG00000130714	POMT1	6	31.2953130052889
24444	0.225122	ENSG00000150347	ARID5B	7	31.094251117172
47990	0.193318	ENSG00000141298	SSH2	6	31.0369443093763
41359	0.096894	ENSG00000107554	DNMBP	3	30.9616694532169
51134	0.129303	ENSG00000151694	ADAM17	4	30.9350904464707
19434	1.294138	ENSG00000110880	CORO1C	40	30.9086048010336
13105	0.064721	ENSG00000155640	C10orf12	2	30.9018711082956
43224	0.065082	ENSG00000068650	ATP11A	2	30.7304631080790
50300	1.205311	ENSG00000115760	BIRC6	37	30.6974714409808
9583	0.652262	ENSG00000183576	SETD3	20	30.6625251815988
25293	0.489947	ENSG00000137075	RNF38	15	30.615556376506
43292	0.851386	ENSG00000064419	TNPO3	26	30.5384396736615
19736	1.082085	ENSG00000005889	ZFX	33	30.4966800205159
24531	0.394857	ENSG00000079805	DNM2	12	30.3907490559874
1261	0.164688	ENSG00000254087	LYN	5	30.3604391333916
24187	0.132024	ENSG00000070540	WIPI1	4	30.297521662728
8933	0.20029	ENSG00000119778	ATAD2B	6	29.9565629836737
2058	0.033443	ENSG00000088808	PPP1R13B	1	29.9016236581646
3446	0.134008	ENSG00000184903	IMMP2L	4	29.8489642409408
35640	1.709487	ENSG00000088766	CRLS1	51	29.8335114569459
42954	0.302033	ENSG00000106459	NRF1	9	29.7980684229869
29141	0.067392	ENSG00000113790	EHHADH	2	29.6771130104463
41169	0.067581	ENSG00000080561	MID2	2	29.5941166896021
8706	0.169259	ENSG00000107443	CCNJ	5	29.5405266485091
6323	0.067713	ENSG00000055163	CYFIP2	2	29.5364257971143
13074	0.986441	ENSG00000130414	NDUFA10	29	29.398615832067
41981	0.478119	ENSG00000048991	R3HDM1	14	29.2814132046624
4010	0.273611	ENSG00000119685	TTLL5	8	29.2385905537424
37958	0.513632	ENSG00000108100	CCNY	15	29.2037879259859
1515	0.102771	ENSG00000121964	GTDC1	3	29.1911142248300
1628	0.274813	ENSG00000140455	USP3	8	29.1107043698806
10025	0.034431	ENSG00000244405	ETV5	1	29.0435944352473
6082	0.068885	ENSG00000071205	ARHGAP10	2	29.0338970748349
45792	0.034498	ENSG00000155846	PPARGC1B	1	28.9871876630529
51617	0.173069	ENSG00000065882	TBC1D1	5	28.8902114185672
47932	0.105162	ENSG00000089351	GRAMD1A	3	28.5274148456667
49109	0.245486	ENSG00000141664	ZCCHC2	7	28.5148643914521
23153	0.035134	ENSG00000139155	SLCO1C1	1	28.4624580178744
44369	0.070539	ENSG00000112357	PEX7	2	28.3531096272984
15480	0.247206	ENSG00000123066	MED13L	7	28.3164648107247
8461	0.283483	ENSG00000151461	UPF2	8	28.2203871131602
36096	0.07093	ENSG00000166444	ST5	2	28.1968137600451
21715	0.21311	ENSG00000074657	ZNF532	6	28.1544742151940
12139	0.177702	ENSG00000135926	TMBIM1	5	28.1369933934340
8428	0.107027	ENSG00000163510	CWC22	3	28.0303101086642
28072	0.285871	ENSG00000109618	SEPSECS	8	27.9846504192450
19015	0.143023	ENSG00000083168	KAT6A	4	27.9675296980206
26101	0.072003	ENSG00000128512	DOCK4	2	27.7766204185937
23998	0.144455	ENSG00000171603	CLSTN1	4	27.6902841715413
10401	0.216953	ENSG00000100485	SOS2	6	27.6557595423894
19229	0.543113	ENSG00000159921	GNE	15	27.6185618830704
15956	0.615567	ENSG00000143842	SOX13	17	27.6168150664347
30978	0.724249	ENSG00000108061	SHOC2	20	27.6148120328782
6932	0.905318	ENSG00000186001	LRCH3	25	27.6146061383956
17671	0.471362	ENSG00000105926	MPP6	13	27.5796521569409
9741	0.072548	ENSG00000150477	KIAA1328	2	27.5679550090974
5918	0.326606	ENSG00000172340	SUCLG2	9	27.5561379766446
43414	2.514623	ENSG00000173744	AGFG1	69	27.4395008715024
38649	0.072947	ENSG00000116141	MARK1	2	27.4171658875622
26699	0.365147	ENSG00000122591	FAM126A	10	27.3862307509031
49310	0.328835	ENSG00000148737	TCF7L2	9	27.3693493697447
51228	0.073182	ENSG00000110031	LPXN	2	27.3291246481375
10864	0.219559	ENSG00000148516	ZEB1	6	27.3275065016693
6006	0.292896	ENSG00000170836	PPM1D	8	27.3134491423577
6209	0.219673	ENSG00000138101	DTNB	6	27.3133248055064
6971	1.648831	ENSG00000136247	ZDHHC4	45	27.2920632860493
26658	0.109979	ENSG00000052749	RRP12	3	27.2779348784768
31419	0.220004	ENSG00000136878	USP20	6	27.2722314139743
22690	1.02725	ENSG00000197381	ADARB1	28	27.2572402044293
17656	0.294762	ENSG00000111266	DUSP16	8	27.1405405038641
34519	0.110573	ENSG00000150961	SEC24D	3	27.1313973574019
2602	3.281918	ENSG00000143569	UBAP2L	89	27.1182887567575
32025	0.185039	ENSG00000125447	GGA3	5	27.0213306384060
35409	0.4074	ENSG00000152256	PDK1	11	27.0004909180167
38166	0.111203	ENSG00000188130	MAPK12	3	26.9776894508242
1191	0.333904	ENSG00000150760	DOCK1	9	26.9538550002396
211	0.185567	ENSG00000164715	LMTK2	5	26.9444459413581
26400	0.260476	ENSG00000151693	ASAP2	7	26.8738770558516
12282	0.260801	ENSG00000169084	DHRSX	7	26.8403878819483
34239	0.335729	ENSG00000131941	RHPN2	9	26.8073356784788
25542	0.522494	ENSG00000198604	BAZ1A	14	26.7945660620026
26350	0.112182	ENSG00000005007	UPF1	3	26.7422581162753
20944	0.712606	ENSG00000140262	TCF12	19	26.6627000053325
9494	0.187577	ENSG00000085511	MAP3K4	5	26.6557200509657
6301	0.075166	ENSG00000154822	PLCL2	2	26.6077747917942
18324	0.18824	ENSG00000133247	SUV420H2	5	26.5618359541011
13476	0.113474	ENSG00000185697	MYBL1	3	26.4377742919083
29330	0.457782	ENSG00000139154	AEBP2	12	26.2133504593890
7244	0.152663	ENSG00000173517	PEAK1	4	26.2015026561773
41768	0.496291	ENSG00000170456	DENND5B	13	26.194309387033
25707	0.07638	ENSG00000158104	HPD	2	26.1848651479445
9587	2.750141	ENSG00000163527	STT3B	72	26.1804758374207
7748	0.34547	ENSG00000147459	DOCK5	9	26.051466118621
39924	0.269885	ENSG00000166133	RPUSD2	7	25.9369731552328
42048	0.34722	ENSG00000006704	GTF2IRD1	9	25.9201658890617
32883	0.232267	ENSG00000205236	UPK3BL	6	25.8323395058273
22569	0.07743	ENSG00000176809	LRRC37A3	2	25.8297817383443
27264	1.006874	ENSG00000132466	ANKRD17	26	25.8224961613866
649	0.155543	ENSG00000155744	FAM126B	4	25.7163613920266
13496	0.194879	ENSG00000136002	ARHGEF4	5	25.656946105019
44875	0.662722	ENSG00000138119	MYOF	17	25.6517815916780
25266	0.039139	ENSG00000198373	WWP2	1	25.5499629525537
45405	0.078636	ENSG00000163803	PLB1	2	25.4336436237855
14360	0.196597	ENSG00000081014	AP4E1	5	25.4327380377117
16097	0.943689	ENSG00000101079	NDRG3	24	25.4321073997896
31574	0.668573	ENSG00000162600	OMA1	17	25.427290662351
18369	0.275828	ENSG00000143190	POU2F1	7	25.3781341995736
16150	0.473149	ENSG00000130159	ECSIT	12	25.3619895635413
25936	1.107079	ENSG00000167112	TRUB2	28	25.2917813453240
31703	0.158462	ENSG00000197681	TBC1D3	4	25.2426449243352
4361	0.07926	ENSG00000100354	TNRC6B	2	25.2334090335604
29651	0.158522	ENSG00000119004	CYP20A1	4	25.2330906751113
32884	1.74967	ENSG00000169180	XPO6	44	25.1475992615750
31358	0.477534	ENSG00000100731	PCNX	12	25.1291007551295
5068	1.43648	ENSG00000115392	FANCL	36	25.0612608598797
47117	0.319609	ENSG00000082805	ERC1	8	25.0305842451245
27704	0.240273	ENSG00000099995	SF3A1	6	24.9715948109026
29652	0.200336	ENSG00000111203	ITFG2	5	24.958070441658
5391	0.080198	ENSG00000151491	EPS8	2	24.9382777625377
50748	0.28098	ENSG00000256872	NOL12	7	24.9128051818635
39347	0.121423	ENSG00000148481	FAM188A	3	24.707015968968
39029	0.081151	ENSG00000065526	SPEN	2	24.6454141045705
5371	0.040576	ENSG00000146530	VWDE	1	24.6451104100946
5214	0.081345	ENSG00000249673	C4orf10	2	24.5866371627021
7607	0.203522	ENSG00000138641	HERC3	5	24.5673686382799
45251	0.040788	ENSG00000119596	YLPM1	1	24.5170148082769
32529	0.040845	ENSG00000186073	C15orf41	1	24.4828008324152
31176	0.368988	ENSG00000078070	MCCC1	9	24.3910371068978
2616	1.437227	ENSG00000143924	EML4	35	24.3524509350297
43546	0.205876	ENSG00000140534	C15orf42	5	24.2864636965941
17681	0.288881	ENSG00000140688	C16orf58	7	24.2314309352294
38463	0.330225	ENSG00000140718	FTO	8	24.2259065788478
15690	1.694751	ENSG00000117448	AKR1A1	41	24.1923444801036
32971	0.207492	ENSG00000174891	RSRC1	5	24.0973145952615
13010	0.29058	ENSG00000115970	THADA	7	24.0897515314199
19570	1.038522	ENSG00000186642	PDE2A	25	24.0726725095857
46250	0.124879	ENSG00000168434	COG7	3	24.023254510366
43671	0.541632	ENSG00000113615	SEC24A	13	24.0015360983103
38439	0.041676	ENSG00000233493	TMEM238	1	23.9946252039543
28523	0.041678	ENSG00000100154	TTC28	1	23.9934737751332
5283	0.292257	ENSG00000105220	GPI	7	23.9515221192307
26212	0.584837	ENSG00000010017	RANBP9	14	23.9382939177925
11323	0.334834	ENSG00000123106	CCDC91	8	23.8924362519935
43703	0.125607	ENSG00000152894	PTPRK	3	23.8840192027514
1961	0.084061	ENSG00000065970	FOXJ2	2	23.7922461069937
12461	0.507826	ENSG00000102908	NFAT5	12	23.6301410325584
45832	0.722116	ENSG00000136048	DRAM1	17	23.5419240122086
29706	0.085012	ENSG00000134461	ANKRD16	2	23.5260904342916
12346	0.127544	ENSG00000090924	PLEKHG2	3	23.5212946120554
5086	0.255109	ENSG00000108799	EZH1	6	23.5193583919031
17981	0.085501	ENSG00000186951	PPARA	2	23.3915392802423
16866	0.085748	ENSG00000174111	SOCS7	2	23.3241591640621
14761	1.340621	ENSG00000204120	GIGYF2	31	23.1236121170711
12445	0.432633	ENSG00000157450	RNF111	10	23.1142793083283
5259	0.997775	ENSG00000148634	HERC4	23	23.0512891182882
42760	0.086962	ENSG00000183049	CAMK1D	2	22.9985510912813
36976	0.304532	ENSG00000134954	ETS1	7	22.9860901317431
2755	0.1306	ENSG00000100994	PYGB	3	22.9709035222052
31936	0.348445	ENSG00000105323	HNRNPUL1	8	22.9591470676864
23055	0.174832	ENSG00000081138	CDH7	4	22.8791067996705
26136	0.087499	ENSG00000149091	DGKZ	2	22.8574040846181
7672	0.26261	ENSG00000011422	PLAUR	6	22.8475686379041
36649	0.043784	ENSG00000075223	SEMA3C	1	22.8393933857117
47726	0.087643	ENSG00000162066	AMDHD2	2	22.8198487044031
11241	0.175422	ENSG00000151413	NUBPL	4	22.8021570840602
4691	0.175525	ENSG00000238083	LRRC37A2	4	22.7887765275602
14261	0.394986	ENSG00000163635	ATXN7	9	22.7856177180963
1504	2.764911	ENSG00000125107	CNOT1	63	22.7855435491414
13909	0.176361	ENSG00000154447	SH3RF1	4	22.6807514132943
25456	0.044108	ENSG00000175221	MED16	1	22.6716241951573
8705	0.132632	ENSG00000111602	TIMELESS	3	22.6189758127752
31298	0.044279	ENSG00000137801	THBS1	1	22.5840691975880
51165	0.885845	ENSG00000143374	TARS2	20	22.5773131868442
4963	0.177352	ENSG00000104643	MTMR9	4	22.5540168704046
51589	0.266438	ENSG00000055483	USP36	6	22.5193103085896
14172	0.400796	ENSG00000151552	QDPR	9	22.4553139252887
44954	0.311895	ENSG00000163513	TGFBR2	7	22.4434505202071
28051	0.447724	ENSG00000176974	SHMT1	10	22.3351886430033
49333	0.314222	ENSG00000152270	PDE3B	7	22.2772434775414
32015	0.089811	ENSG00000234585	CCT6P3	2	22.2689870951220
47402	0.314363	ENSG00000100296	THOC5	7	22.2672515531408
4940	0.587711	ENSG00000162885	B3GALNT2	13	22.1197153022489
33008	1.089491	ENSG00000181090	EHMT1	24	22.0286353902878
32267	1.453325	ENSG00000152601	MBNL1	32	22.0184748765761
26675	0.090956	ENSG00000070413	DGCR2	2	21.9886538546110
11573	0.137198	ENSG00000112367	FIG4	3	21.8662079622152
8358	0.091578	ENSG00000065491	TBC1D22B	2	21.8393063836293
8605	0.412197	ENSG00000120539	MASTL	9	21.8342200452696
50473	0.595505	ENSG00000040341	STAU2	13	21.8302113332382
8065	0.274936	ENSG00000254986	DPP3	6	21.8232606861233
47556	0.734437	ENSG00000033800	PIAS1	16	21.7853947990093
22518	0.092113	ENSG00000051128	HOMER3	2	21.7124618674888
28416	0.046114	ENSG00000115568	ZNF142	1	21.685388385306
9865	0.092732	ENSG00000119686	FLVCR2	2	21.5675279299487
7070	0.324786	ENSG00000172273	HINFP	7	21.5526531316005
20533	0.233037	ENSG00000033627	ATP6V0A1	5	21.4558203203783
11985	0.979394	ENSG00000100030	MAPK1	21	21.4418303563224
50470	0.18727	ENSG00000106266	SNX8	4	21.3595343621509
32321	0.234479	ENSG00000090372	STRN4	5	21.3238712208769
22897	0.84485	ENSG00000163349	HIPK1	18	21.3055571995029
20744	0.093952	ENSG00000158545	ZC3H18	2	21.2874659400545
28056	0.094251	ENSG00000135213	POM121C	2	21.2199340060052
45208	0.188699	ENSG00000090612	ZNF268	4	21.1977805923720
18979	0.283947	ENSG00000004660	CAMKK1	6	21.1307039694027
25480	0.473277	ENSG00000127328	RAB3IP	10	21.1292752447298
12703	0.56829	ENSG00000136021	SCYL2	12	21.1159795174999
28423	0.142199	ENSG00000185842	DNAH14	3	21.0971947763346
8133	0.095285	ENSG00000214530	STARD10	2	20.9896625911738
17539	0.524379	ENSG00000102910	LONP2	11	20.9771939761127
41188	0.763417	ENSG00000198732	SMOC1	16	20.9584015027174
11197	0.04774	ENSG00000179361	ARID3B	1	20.9467951403435
49239	0.143476	ENSG00000118777	ABCG2	3	20.9094203908668
41544	0.384022	ENSG00000162441	LZIC	8	20.8321398253225
19272	1.200535	ENSG00000106603	C7orf44	25	20.8240492780302
9132	0.336543	ENSG00000111647	UHRF1BP1L	7	20.7997195009256
45286	1.735768	ENSG00000161800	RACGAP1	36	20.7400989072272
39097	0.144865	ENSG00000124549	BTN2A3P	3	20.7089359058434
12922	0.145304	ENSG00000077235	GTF3C1	3	20.6463689919066
39333	0.242957	ENSG00000145348	TBCK	5	20.5797733755356
43808	0.681834	ENSG00000141627	DYM	14	20.5328569710516
9845	0.097405	ENSG00000089123	TASP1	2	20.5328268569375
32760	0.097428	ENSG00000133026	MYH10	2	20.5279796362442
40210	0.292738	ENSG00000034063	UHRF1	6	20.496143309034
10714	0.488225	ENSG00000145012	LPP	10	20.4823595678222
27577	0.292955	ENSG00000147905	ZCCHC7	6	20.4809612397809
5375	0.440525	ENSG00000117139	KDM5B	9	20.4301685488905
33264	3.623592	ENSG00000078369	GNB1	74	20.4217251831884
35659	0.784023	ENSG00000179151	EDC3	16	20.4075645739985
28601	0.098133	ENSG00000128294	TPST2	2	20.3805040098642
47234	0.392908	ENSG00000008838	MED24	8	20.3610005395665
23040	0.736962	ENSG00000126214	KLC1	15	20.3538309980705
35207	0.295612	ENSG00000140853	NLRC5	6	20.2968756342774
48253	0.641486	ENSG00000103194	USP10	13	20.2654461671806
29657	0.937715	ENSG00000086102	NFX1	19	20.2620199101006
36162	0.296967	ENSG00000151779	NBAS	6	20.2042651203669
10187	0.198036	ENSG00000139163	ETNK1	4	20.198347775152
45403	0.297306	ENSG00000127838	PNKD	6	20.1812274222518
42708	0.299568	ENSG00000031823	RANBP3	6	20.0288415318058
12181	1.355013	ENSG00000138674	SEC31A	27	19.9260080899593
36522	0.401879	ENSG00000151148	UBE3B	8	19.9064892666698
10725	0.151609	ENSG00000105855	ITGB8	3	19.7877434716936
554	0.454915	ENSG00000134744	ZCCHC11	9	19.7839156765550
5513	0.050598	ENSG00000196511	TPK1	1	19.7636270208309
45234	0.152055	ENSG00000092931	MFSD11	3	19.7297030679688
41842	0.202892	ENSG00000082516	GEMIN5	4	19.7149222246318
41497	0.304822	ENSG00000132600	PRMT7	6	19.6836186364501
16876	0.203463	ENSG00000175595	ERCC4	4	19.6595941276792
45363	0.458152	ENSG00000100345	MYH9	9	19.6441355707276
27673	0.458863	ENSG00000137713	PPP2R1B	9	19.6136973344985
41520	0.459633	ENSG00000163872	YEATS2	9	19.5808394958587
41200	0.307664	ENSG00000184182	UBE2F	6	19.5017941650632
22868	0.307938	ENSG00000144645	OSBPL10	6	19.4844416733239
44797	0.102712	ENSG00000179912	R3HDM2	2	19.4719214892126
9924	0.051804	ENSG00000164916	FOXK1	1	19.3035286850436
51580	0.103702	ENSG00000083842	ZNF8	2	19.2860311276542
27422	0.103788	ENSG00000101745	ANKRD12	2	19.2700504875323
41193	0.311843	ENSG00000108506	INTS2	6	19.2404511244440
25042	0.888748	ENSG00000169032	MAP2K1	17	19.1280317930392
45022	1.359914	ENSG00000143641	GALNT2	26	19.1188560453087
4988	0.157821	ENSG00000174799	CEP135	3	19.008877145627
38617	0.738062	ENSG00000187741	FANCA	14	18.9685961342001
6298	0.369994	ENSG00000198589	LRBA	7	18.9192257171738
3358	0.211619	ENSG00000130382	MLLT1	4	18.9018944423705
11774	0.264718	ENSG00000072518	MARK2	5	18.8880242371127
40607	0.159018	ENSG00000136052	SLC41A2	3	18.8657887786288
51606	0.053012	ENSG00000111252	SH2B3	1	18.8636535124123
31636	0.212178	ENSG00000162836	ACP6	4	18.8520958817597
25219	0.106237	ENSG00000214013	GANC	2	18.8258328077788
24634	0.318768	ENSG00000100083	GGA1	6	18.8224664960096
5358	0.212567	ENSG00000100258	LMF2	4	18.8175963343322
49495	0.053252	ENSG00000154914	USP43	1	18.7786374220687
49264	0.05328	ENSG00000164066	INTU	1	18.7687687687688
652	0.746508	ENSG00000139921	TMX1	14	18.7539852218596
834	0.053329	ENSG00000120093	HOXB3	1	18.7515235612894
10403	1.17413	ENSG00000113845	TIMMDC1	22	18.7372778142114
5572	1.498544	ENSG00000115464	USP34	28	18.6848033824833
46268	0.107098	ENSG00000141994	DUS3L	2	18.6744850510747
33505	0.160742	ENSG00000135503	ACVR1B	3	18.6634482587003
12302	1.715724	ENSG00000166986	MARS	32	18.6510184621769
18708	0.752588	ENSG00000163935	SFMBT1	14	18.6024757237692
41191	0.268803	ENSG00000126070	EIF2C3	5	18.6009828759352
15163	0.161365	ENSG00000162688	AGL	3	18.5913921854182
35255	2.260924	ENSG00000135018	UBQLN1	42	18.5764758125439
13958	0.26968	ENSG00000090863	GLG1	5	18.5404924354791
43772	0.108204	ENSG00000148429	USP6NL	2	18.4836050423275
29042	0.108224	ENSG00000174684	B3GNT1	2	18.4801892371378
4800	0.16239	ENSG00000067208	EVI5	3	18.4740439682246
19326	0.05413	ENSG00000146021	KLHL3	1	18.4740439682246
18102	0.541673	ENSG00000101473	ACOT8	10	18.4613226060741
44352	0.325503	ENSG00000053747	LAMA3	6	18.4330098340107
21988	0.054314	ENSG00000080845	DLGAP4	1	18.4114592922635
1530	0.380381	ENSG00000182872	RBM10	7	18.4026016020779
30694	0.271791	ENSG00000136492	BRIP1	5	18.3964884782793
50258	0.272113	ENSG00000115459	ELMOD3	5	18.3747193261623
36823	0.163571	ENSG00000204138	PHACTR4	3	18.3406594078412
17276	0.604055	ENSG00000134758	RNF138	11	18.2102623105512
33794	0.274904	ENSG00000182158	CREB3L2	5	18.1881675057475
32367	0.05499	ENSG00000145685	LHFPL2	1	18.1851245681033
24845	0.110001	ENSG00000242802	KIAA0415	2	18.1816528940646
22173	0.275284	ENSG00000112685	EXOC2	5	18.1630606936836
9184	0.055112	ENSG00000075399	C16orf7	1	18.1448686311511
22981	0.220511	ENSG00000178950	GAK	4	18.1396846415825
27771	0.275943	ENSG00000158987	RAPGEF6	5	18.1196841376661
26579	0.165568	ENSG00000082438	COBLL1	3	18.1194433706997
46725	1.882376	ENSG00000134644	PUM1	34	18.0622787370855
46394	0.776475	ENSG00000109685	WHSC1	14	18.0302005859815
9509	0.111362	ENSG00000060656	PTPRU	2	17.9594475673928
37979	0.167452	ENSG00000104299	INTS9	3	17.9155817786590
11457	0.673012	ENSG00000175029	CTBP2	12	17.8302912875253
8498	0.336734	ENSG00000102743	SLC25A15	6	17.8182185345109
1816	0.337314	ENSG00000135749	PCNXL2	6	17.7875807111475
21707	0.506749	ENSG00000197555	SIPA1L1	9	17.7602718505611
46186	0.338648	ENSG00000101190	TCFL5	6	17.7175119888498
29341	1.863649	ENSG00000105221	AKT2	33	17.7071970097373
21063	0.509675	ENSG00000196517	SLC6A9	9	17.6583116692010
42797	0.453228	ENSG00000070214	SLC44A1	8	17.6511601224990
31961	0.453572	ENSG00000163848	ZNF148	8	17.6377730547741
463	0.454558	ENSG00000065883	CDK13	8	17.5995142534066
23825	0.227289	ENSG00000112541	PDE10A	4	17.598739930221
11623	0.853203	ENSG00000154743	TSEN2	15	17.580810194057
50132	0.398213	ENSG00000196418	ZNF124	7	17.5785320921216
40477	0.284618	ENSG00000148396	SEC16A	5	17.567406137349
21381	0.057016	ENSG00000163995	ABLIM2	1	17.5389364388943
50216	0.28529	ENSG00000163156	SCNM1	5	17.526026148831
47506	0.342395	ENSG00000100058	CRYBB2P1	6	17.5236203799705
31498	0.114677	ENSG00000100949	RABGGTA	2	17.4402888111827
16939	1.091087	ENSG00000085365	SCAMP1	19	17.4138267617523
36372	0.574307	ENSG00000174238	PITPNA	10	17.4122899424872
503	0.749831	ENSG00000104064	GABPB1	13	17.3372399914114
47471	0.404289	ENSG00000135823	STX6	7	17.3143469152017
24477	0.115649	ENSG00000157379	DHRS1	2	17.293707684459
28123	0.174553	ENSG00000166263	STXBP4	3	17.1867570308159
37290	1.222643	ENSG00000076770	MBNL3	21	17.1759049861652
6626	0.291328	ENSG00000136478	TEX2	5	17.1627855887522
14520	0.058333	ENSG00000186187	ZNRF1	1	17.1429551026006
17355	0.292843	ENSG00000067606	PRKCZ	5	17.0739952807477
22305	0.586072	ENSG00000132670	PTPRA	10	17.0627499692870
33127	0.234568	ENSG00000144134	RABL2A	4	17.052624398895
20479	0.058707	ENSG00000214193	SH3D21	1	17.0337438465600
14345	0.353363	ENSG00000135679	MDM2	6	16.9797064208760
27400	1.121068	ENSG00000106771	C9orf5	19	16.9481244670261
33300	0.413611	ENSG00000065559	MAP2K4	7	16.9241146874720
13836	0.47321	ENSG00000065060	UHRF1BP1	8	16.9058134866127
13644	0.177517	ENSG00000100997	ABHD12	3	16.8997898792792
47619	0.415374	ENSG00000157764	BRAF	7	16.8522825212941
25847	0.11877	ENSG00000068383	INPP5A	2	16.8392691757178
28197	0.654529	ENSG00000182087	C19orf6	11	16.8059780391701
43366	0.357208	ENSG00000136738	STAM	6	16.7969362388300
19010	0.179627	ENSG00000135090	TAOK3	3	16.7012754207330
24857	1.079874	ENSG00000101310	SEC23B	18	16.6686113379894
43789	0.480042	ENSG00000090857	PDPR	8	16.6652084609263
33447	1.866052	ENSG00000134882	UBAC2	31	16.6126131533312
42844	0.180687	ENSG00000131023	LATS1	3	16.6032974148666
31728	0.180934	ENSG00000107957	SH3PXD2A	3	16.5806316115269
11171	0.906216	ENSG00000117868	ESYT2	15	16.5523451362589
40804	0.181633	ENSG00000188603	CLN3	3	16.5168223835977
29972	0.242752	ENSG00000160712	IL6R	4	16.4777221196942
12941	0.426152	ENSG00000186532	SMYD4	7	16.4260639396272
41969	0.1834	ENSG00000061936	SFSWAP	3	16.3576881134133
22219	0.917266	ENSG00000125686	MED1	15	16.3529445111887
43448	0.122399	ENSG00000178177	LCORL	2	16.3400027778005
16338	0.245326	ENSG00000117713	ARID1A	4	16.3048351988782
15572	0.491704	ENSG00000097007	ABL1	8	16.2699510274474
25985	0.122993	ENSG00000137831	UACA	2	16.2610880294000
44272	0.184629	ENSG00000160695	VPS11	3	16.2488016508782
51594	0.430883	ENSG00000149262	INTS4	7	16.2457093921088
42567	0.431296	ENSG00000173715	C11orf80	7	16.2301528416679
4965	0.185002	ENSG00000086015	MAST2	3	16.2160409076659
4266	0.740537	ENSG00000114354	TFG	12	16.2044570359077
35307	0.370665	ENSG00000137161	CNPY3	6	16.1871231435393
49466	0.061867	ENSG00000111424	VDR	1	16.163706014515
42716	1.361767	ENSG00000125970	RALY	22	16.1554803428193
18663	0.186052	ENSG00000010404	IDS	3	16.1245243265324
7847	0.868735	ENSG00000038382	TRIO	14	16.1153861649410
37244	0.186677	ENSG00000144445	C2orf67	3	16.070538952308
48522	0.997119	ENSG00000117419	ERI3	16	16.0462291862857
34805	0.12464	ENSG00000204406	MBD5	2	16.0462130937099
44796	0.187042	ENSG00000105298	C19orf29	3	16.0391783663562
15484	0.436763	ENSG00000103356	EARS2	7	16.0269986239677
32053	0.374519	ENSG00000105063	PPP6R1	6	16.0205490242151
2621	0.187285	ENSG00000116641	DOCK7	3	16.0183677283285
19910	0.812269	ENSG00000175470	PPP2R2D	13	16.0045502167385
9005	0.375059	ENSG00000160062	ZBTB8A	6	15.9974830626648
29348	0.250263	ENSG00000189362	TMEM194B	4	15.9831856886555
40798	0.125605	ENSG00000049759	NEDD4L	2	15.9229330042594
1235	0.12576	ENSG00000089057	SLC23A2	2	15.9033078880407
41839	0.125918	ENSG00000117758	STX12	2	15.8833526580791
43767	0.189452	ENSG00000109686	SH3D19	3	15.8351455777717
8902	0.063241	ENSG00000160094	ZNF362	1	15.8125266836388
16970	1.710789	ENSG00000071539	TRIP13	27	15.7821917255722
48874	0.317049	ENSG00000122484	RPAP2	5	15.7704329614665
46922	0.444497	ENSG00000172890	NADSYN1	7	15.7481377827072
27866	0.254094	ENSG00000188352	KIAA1797	4	15.7422056404323
7947	0.4459	ENSG00000138802	SEC24B	7	15.6985871271586
36975	0.19144	ENSG00000100324	TAB1	3	15.6707062264939
11116	0.127658	ENSG00000163249	CCNYL1	2	15.666859891272
21542	0.510733	ENSG00000167670	CHAF1A	8	15.6637616915296
1469	0.192224	ENSG00000100625	SIX4	3	15.6067920759114
25795	0.128245	ENSG00000044459	CNTLN	2	15.5951499083785
34742	0.128617	ENSG00000082269	FAM135A	2	15.5500439288741
41288	0.708644	ENSG00000082701	GSK3B	11	15.5226037333273
43853	0.128972	ENSG00000141084	RANBP10	2	15.5072418819589
14291	0.453599	ENSG00000140694	PARN	7	15.4321327868889
33422	3.240604	ENSG00000084623	EIF3I	50	15.429222453592
8073	0.194539	ENSG00000168395	ING5	3	15.4210723813734
18253	0.909694	ENSG00000133030	MPRIP	14	15.38979041304
18954	0.325943	ENSG00000183763	TRAIP	5	15.3401054785653
7143	0.52191	ENSG00000091732	ZC3HC1	8	15.3283133107241
9041	0.52213	ENSG00000144040	SFXN5	8	15.3218547105127
21303	0.13062	ENSG00000138767	CNOT6L	2	15.3115908742918
15805	0.196698	ENSG00000054965	FAM168A	3	15.2518073391697
16436	0.065583	ENSG00000168826	ZBTB49	1	15.2478538645686
42024	0.26249	ENSG00000048707	VPS13D	4	15.2386757590765
47048	0.394698	ENSG00000155252	PI4K2A	6	15.2014958271894
12010	0.394766	ENSG00000100023	PPIL2	6	15.1988773095961
26344	0.790036	ENSG00000112972	HMGCS1	12	15.1891812524999
19865	0.329189	ENSG00000103091	WDR59	5	15.1888428835714
1305	0.06588	ENSG00000145375	SPATA5	1	15.1791135397693
41648	0.658995	ENSG00000140992	PDPK1	10	15.1746219622304
1094	0.791894	ENSG00000005810	MYCBP2	12	15.1535432772568
29462	0.396467	ENSG00000106078	COBL	6	15.1336681237026
49300	0.859601	ENSG00000166747	AP1G1	13	15.1232955755054
31249	0.198574	ENSG00000128694	OSGEPL1	3	15.1077180295507
31632	0.993971	ENSG00000186854	C2orf89	15	15.0909835397612
1810	0.398925	ENSG00000070018	LRP6	6	15.0404211317917
6547	0.133036	ENSG00000009950	MLXIPL	2	15.0335247602153
17426	0.865352	ENSG00000143442	POGZ	13	15.0227884144256
46100	0.133168	ENSG00000104518	GSDMD	2	15.0186230926349
43022	1.067636	ENSG00000124422	USP22	16	14.9863811261516
1025	0.133703	ENSG00000167491	GATAD2A	2	14.9585274825546
12264	0.133793	ENSG00000078269	SYNJ2	2	14.9484651663390
32752	0.267687	ENSG00000196792	STRN3	4	14.9428250157834
49473	0.535423	ENSG00000093000	NUP50	8	14.9414575018257
15598	4.15028	ENSG00000140374	ETFA	62	14.9387511204063
47719	0.268495	ENSG00000123552	USP45	4	14.8978565708859
36834	0.067233	ENSG00000187134	AKR1C1	1	14.8736483572055
44759	0.268975	ENSG00000164953	TMEM67	4	14.8712705641788
28470	0.942438	ENSG00000114098	ARMC8	14	14.8550886106036
4475	0.202118	ENSG00000145332	KLHL8	3	14.8428145934553
41698	0.673958	ENSG00000122126	OCRL	10	14.837719857914
44202	0.270078	ENSG00000048649	RSF1	4	14.8105362154637
21679	0.540797	ENSG00000143776	CDC42BPA	8	14.7929814699416
50558	0.338105	ENSG00000145982	FARS2	5	14.7883054080833
35550	0.270852	ENSG00000105808	RASA4	4	14.7682128985571
31869	0.203218	ENSG00000100150	DEPDC5	3	14.7624718282829
31127	0.06776	ENSG00000121210	KIAA0922	1	14.7579693034238
16119	0.950771	ENSG00000154845	PPP4R1	14	14.7248916931627
43953	0.136109	ENSG00000197312	DDI2	2	14.6941054595949
15999	0.272489	ENSG00000112624	KIAA0240	4	14.6794916492042
24414	0.409072	ENSG00000116984	MTR	6	14.6673446239293
28827	0.477373	ENSG00000160218	TRAPPC10	7	14.6635859170921
26758	0.272857	ENSG00000087301	TXNDC16	4	14.6596935391066
22319	0.272923	ENSG00000215790	SLC35E2	4	14.6561484374714
23549	0.205401	ENSG00000157617	C2CD2	3	14.6055764090730
42155	0.479602	ENSG00000171408	PDE7B	7	14.5954353818374
32138	0.549238	ENSG00000114316	USP4	8	14.5656345700771
45276	0.205979	ENSG00000175471	MCTP1	3	14.5645915360304
12472	0.275072	ENSG00000138658	C4orf21	4	14.5416472778036
48949	0.757153	ENSG00000154710	RABGEF1	11	14.5281072649781
42327	0.619611	ENSG00000157106	SMG1	9	14.5252424505052
22994	0.344464	ENSG00000105186	ANKRD27	5	14.5153049375261
2462	0.208795	ENSG00000164983	TMEM65	3	14.3681601570919
33208	0.208998	ENSG00000107537	PHYH	3	14.3542043464531
19052	0.069695	ENSG00000139083	ETV6	1	14.3482315804577
51655	0.976006	ENSG00000116688	MFN2	14	14.3441741136837
15908	0.279625	ENSG00000198874	TYW1	4	14.3048725972284
8942	0.563566	ENSG00000102221	PHF16	8	14.1953205125930
5621	0.070557	ENSG00000079313	REXO1	1	14.1729381918165
4716	0.28328	ENSG00000196975	ANXA4	4	14.1203049985880
10522	0.212624	ENSG00000184056	VPS33B	3	14.1094138008880
38600	0.141901	ENSG00000175104	TRAF6	2	14.0943333732673
18065	0.213433	ENSG00000167601	AXL	3	14.0559332436877
10873	0.14274	ENSG00000039650	PNKP	2	14.0114894213255
37568	0.644136	ENSG00000164253	WDR41	9	13.9722046275942
2927	0.716034	ENSG00000011454	RABGAP1	10	13.9658172656606
29623	0.07193	ENSG00000129932	DOHH	1	13.9024051160851
21807	0.143963	ENSG00000104093	DMXL2	2	13.8924584789147
6702	0.577964	ENSG00000119844	AFTPH	8	13.8416925621665
26201	0.217143	ENSG00000166949	SMAD3	3	13.815780384355
10935	0.651449	ENSG00000136891	TEX10	9	13.8153562289604
14034	0.506815	ENSG00000107036	KIAA1432	7	13.8117459033375
37799	0.289627	ENSG00000126522	ASL	4	13.8108670807625
40405	0.86907	ENSG00000206560	ANKRD28	12	13.8078635783078
38981	0.07257	ENSG00000174628	IQCK	1	13.7797988149373
30684	0.435763	ENSG00000013810	TACC3	6	13.7689523892575
27918	0.290864	ENSG00000116353	MECR	4	13.7521315803950
4643	0.363616	ENSG00000002919	SNX11	5	13.7507700431224
12117	1.021168	ENSG00000009335	UBE3C	14	13.7097911411247
16088	0.145955	ENSG00000103264	FBXO31	2	13.7028536192662
34004	0.365191	ENSG00000188917	TRMT2B	5	13.6914655618567
22432	0.658444	ENSG00000033011	ALG1	9	13.6685883689425
47687	0.732147	ENSG00000138347	MYPN	10	13.6584592984742
42144	0.073249	ENSG00000096968	JAK2	1	13.6520635093994
48782	0.88	ENSG00000198088	NUP62CL	12	13.6363636363636
35069	0.073375	ENSG00000093217	XYLB	1	13.6286201022147
18330	0.440323	ENSG00000072110	ACTN1	6	13.6263606488873
30643	0.147135	ENSG00000054967	RELT	2	13.5929588473171
8913	1.104457	ENSG00000137693	YAP1	15	13.5813345381486
6250	0.884304	ENSG00000166233	ARIH1	12	13.5699940292026
10035	0.811678	ENSG00000148399	WDR85	11	13.5521721667952
26966	1.034746	ENSG00000143164	DCAF6	14	13.5298904272160
27538	0.371871	ENSG00000055609	MLL3	5	13.4455227753710
11279	0.074396	ENSG00000109323	MANBA	1	13.4415828808000
27719	0.149044	ENSG00000134698	EIF2C4	2	13.4188561766995
17802	0.074737	ENSG00000110987	BCL7A	1	13.3802534219998
40091	0.523224	ENSG00000067596	DHX8	7	13.3785911961225
31335	0.224617	ENSG00000112294	ALDH5A1	3	13.3560683296456
14371	0.374449	ENSG00000013364	MVP	5	13.3529532726753
42817	0.150008	ENSG00000169902	TPST1	2	13.3326222601461
35888	0.301025	ENSG00000145687	SSBP2	4	13.2879328959389
617	0.301672	ENSG00000163932	PRKCD	4	13.2594340873532
50149	1.81508	ENSG00000138279	ANXA7	24	13.2225576834079
3452	0.227107	ENSG00000174669	SLC29A2	3	13.2096324639927
22266	0.227527	ENSG00000011258	MBTD1	3	13.1852483441526
44296	0.227882	ENSG00000139324	TMTC3	3	13.1647080506578
46338	0.151923	ENSG00000157110	RBPMS	2	13.1645636276272
26385	0.152352	ENSG00000160214	RRP1	2	13.1274942239025
4379	1.219259	ENSG00000089063	C20orf30	16	13.122724540069
22268	0.152526	ENSG00000158805	ZNF276	2	13.1125185214324
34828	0.688212	ENSG00000118217	ATF6	9	13.0773656954543
27791	0.076485	ENSG00000136098	NEK3	1	13.0744590442570
14260	0.306547	ENSG00000158552	ZFAND2B	4	13.0485700398308
35178	1.382233	ENSG00000075711	DLG1	18	13.0224064973127
9883	0.461868	ENSG00000167202	TBC1D2B	6	12.9907246226194
5106	4.234775	ENSG00000111371	SLC38A1	55	12.9877030066532
49903	0.231401	ENSG00000177853	ZNF518A	3	12.9645074999676
14822	0.154462	ENSG00000006114	SYNRG	2	12.9481684815683
32042	0.465175	ENSG00000005059	CCDC109B	6	12.8983715805880
23569	0.387742	ENSG00000243927	MRPS6	5	12.8951725631992
46124	0.155421	ENSG00000104218	CSPP1	2	12.8682739140785
43915	4.118789	ENSG00000089053	ANAPC5	53	12.8678599462123
26938	0.155694	ENSG00000073350	LLGL2	2	12.8457101750870
46832	0.155778	ENSG00000148411	NACC2	2	12.8387833968853
14944	0.467635	ENSG00000106524	ANKMY2	6	12.8305195291199
42932	0.467887	ENSG00000184465	WDR27	6	12.8236091192959
24072	0.780447	ENSG00000104660	LEPROTL1	10	12.8131698885382
15026	0.0784	ENSG00000142798	HSPG2	1	12.7551020408163
27834	0.157165	ENSG00000188566	NDOR1	2	12.7254795915121
2907	0.078645	ENSG00000068078	FGFR3	1	12.7153665204400
51625	0.157918	ENSG00000232561	GTF2IP1	2	12.6648007193607
33024	0.473833	ENSG00000146143	PRIM2	6	12.6626891753002
22361	0.079176	ENSG00000120658	ENOX1	1	12.6300899262403
4001	0.476115	ENSG00000025293	PHF20	6	12.6019974165905
12936	1.351169	ENSG00000142945	KIF2C	17	12.5816977742977
31568	0.159137	ENSG00000198125	MB	2	12.5677875038489
9099	0.318741	ENSG00000196236	XPNPEP3	4	12.5493739431074
41208	0.159422	ENSG00000084070	SMAP2	2	12.5453199683858
8924	0.637702	ENSG00000067057	PFKP	8	12.5450445505895
45450	0.079855	ENSG00000092847	EIF2C1	1	12.5226973890176
14582	0.239967	ENSG00000065457	ADAT1	3	12.5017189863606
40077	0.320785	ENSG00000143952	VPS54	4	12.4694109761990
49020	0.080298	ENSG00000168778	TCTN2	1	12.4536103016264
15746	0.482907	ENSG00000141562	NARF	6	12.4247525921140
31278	1.452091	ENSG00000092148	HECTD1	18	12.3959173357593
48931	0.161518	ENSG00000215630	GUSBP9	2	12.3825208335913
14332	0.56558	ENSG00000101052	IFT52	7	12.3766752714028
31698	0.56617	ENSG00000120029	C10orf76	7	12.3637776639525
21245	0.161896	ENSG00000047644	WWC3	2	12.3536097247616
38849	0.081116	ENSG00000150456	N6AMT2	1	12.3280240643030
24361	0.243361	ENSG00000144036	EXOC6B	3	12.327365518715
24158	0.08113	ENSG00000182095	TNRC18	1	12.3258967089856
13741	0.487104	ENSG00000132964	CDK8	6	12.3176980685849
14651	6.261399	ENSG00000198363	ASPH	77	12.2975711977467
49247	0.325473	ENSG00000152061	RABGAP1L	4	12.2898059132401
44232	0.652286	ENSG00000125257	ABCC4	8	12.2645587978279
12093	0.407702	ENSG00000168300	PCMTD1	5	12.2638593874938
43532	0.163183	ENSG00000196923	PDLIM7	2	12.2561786460599
42093	0.081685	ENSG00000148356	LRSAM1	1	12.2421497214911
28374	0.163489	ENSG00000124177	CHD6	2	12.2332389335062
6348	0.246384	ENSG00000006607	FARP2	3	12.1761153321644
17927	0.661545	ENSG00000101003	GINS1	8	12.0929037329282
23353	0.248453	ENSG00000117305	HMGCL	3	12.0747183571943
33942	0.580022	ENSG00000138785	INTS12	7	12.0685077462579
26484	0.248939	ENSG00000079691	LRRC16A	3	12.0511450596331
10205	0.581055	ENSG00000197879	MYO1C	7	12.0470523444424
14981	0.498174	ENSG00000157800	SLC37A3	6	12.0439846318756
35853	0.581561	ENSG00000172765	TMCC1	7	12.0365705403217
15856	0.415447	ENSG00000132792	CTNNBL1	5	12.0352295238622
39334	0.166576	ENSG00000074527	NTN4	2	12.0065315531649
45573	0.166779	ENSG00000196663	TECPR2	2	11.9919174476403
44850	0.585603	ENSG00000147050	KDM6A	7	11.9534906754235
50383	0.083677	ENSG00000198026	ZNF335	1	11.9507152503077
12353	0.669608	ENSG00000068305	MEF2A	8	11.9472885628607
50653	4.101522	ENSG00000003756	RBM5	49	11.9467846326315
4220	0.167821	ENSG00000158717	RNF166	2	11.9174596742958
28999	1.762172	ENSG00000129493	HEATR5A	21	11.9171113829978
7003	0.672454	ENSG00000135451	TROAP	8	11.8967245343176
5703	1.009364	ENSG00000128585	MKLN1	12	11.8886744524275
17485	0.252597	ENSG00000231925	TAPBP	3	11.8766256131308
16010	0.758195	ENSG00000128973	CLN6	9	11.8702972190531
39061	1.096568	ENSG00000119638	NEK9	13	11.8551699484209
15863	0.253055	ENSG00000159579	RSPRY1	3	11.8551303076406
47333	0.421762	ENSG00000138756	BMP2K	5	11.8550272428526
3568	0.253089	ENSG00000188994	ZNF292	3	11.8535376883231
9159	2.110225	ENSG00000070831	CDC42	25	11.8470779182315
24197	0.422267	ENSG00000105671	DDX49	5	11.8408495099072
27359	0.760833	ENSG00000184640	SEPT9	9	11.8291399032376
11640	0.592872	ENSG00000160785	SLC25A44	7	11.8069330310758
31661	0.339165	ENSG00000124102	PI3	4	11.7936697477629
11456	2.205553	ENSG00000100225	FBXO7	26	11.7884267573711
14722	1.867033	ENSG00000143179	UCK2	22	11.7834017931124
36691	0.594933	ENSG00000147874	HAUS6	7	11.7660307967452
41597	0.681307	ENSG00000106144	CASP2	8	11.7421368047004
19593	0.085171	ENSG00000160207	HSF2BP	1	11.7410855807728
8157	0.512075	ENSG00000144283	PKP4	6	11.7170336376507
2888	0.426986	ENSG00000120254	MTHFD1L	5	11.7099858074972
20338	0.17094	ENSG00000107902	LHPP	2	11.7000117000117
29513	0.25687	ENSG00000185347	C14orf80	3	11.6790594464126
12436	0.17203	ENSG00000184083	FAM120C	2	11.6258792071150
20107	0.172648	ENSG00000132952	USPL1	2	11.5842639358695
19005	0.950869	ENSG00000044115	CTNNA1	11	11.5683653584248
7281	0.692187	ENSG00000147099	HDAC8	8	11.5575704253330
1140	0.346192	ENSG00000173598	NUDT4	4	11.5542820169155
36731	0.433372	ENSG00000138399	FASTKD1	5	11.5374320445253
2043	0.173586	ENSG00000139926	FRMD6	2	11.5216664938417
480	0.433998	ENSG00000141219	C17orf80	5	11.5207904183890
48509	0.26085	ENSG00000135048	TMEM2	3	11.5008625646924
10353	0.173933	ENSG00000105705	SUGP1	2	11.4986805264096
21617	0.261229	ENSG00000153391	INO80C	3	11.4841767185113
33339	0.435425	ENSG00000107968	MAP3K8	5	11.4830338175346
12335	0.43591	ENSG00000078142	PIK3C3	5	11.4702576219862
34411	0.435983	ENSG00000023909	GCLM	5	11.4683370681884
7235	0.087291	ENSG00000100647	KIAA0247	1	11.4559347469957
8351	0.175024	ENSG00000176473	WDR25	2	11.4270042965536
44762	0.525381	ENSG00000163808	KIF15	6	11.4202835656409
24735	0.61303	ENSG00000140598	EFTUD1	7	11.4186907655417
33119	0.352176	ENSG00000136504	KAT7	4	11.3579573849439
9548	0.264368	ENSG00000066739	ATG2B	3	11.3478181928221
27296	0.264642	ENSG00000137221	TJAP1	3	11.3360691046773
28080	0.617813	ENSG00000156535	CD109	7	11.3302892622849
51504	1.236605	ENSG00000130638	ATXN10	14	11.3213192571597
30551	2.650117	ENSG00000164292	RHOBTB3	30	11.3202549170471
10581	0.08834	ENSG00000187240	DYNC2H1	1	11.3199003848766
25265	0.354185	ENSG00000066084	DIP2B	4	11.2935330406426
36516	1.863019	ENSG00000116133	DHCR24	21	11.2720267479827
36378	0.266264	ENSG00000196961	AP2A1	3	11.2670131899168
41624	0.177676	ENSG00000106868	SUSD1	2	11.2564443143700
4173	0.979296	ENSG00000101773	RBBP8	11	11.2325588994543
17492	0.267139	ENSG00000137216	TMEM63B	3	11.2301086700182
49106	0.267563	ENSG00000078747	ITCH	3	11.2123126142254
16101	0.535657	ENSG00000088930	XRN2	6	11.2011977814161
22824	0.268415	ENSG00000187555	USP7	3	11.1767226123726
41744	0.719579	ENSG00000157693	C9orf91	8	11.1176118258037
10493	0.090109	ENSG00000166833	NAV2	1	11.0976705989413
31691	0.18037	ENSG00000180488	FAM73A	2	11.0883184565061
40640	1.085483	ENSG00000174483	BBS1	12	11.0549865820100
39271	0.452286	ENSG00000024048	UBR2	5	11.0549519551788
34699	0.271909	ENSG00000170802	FOXN2	3	11.0331029866610
15428	0.090851	ENSG00000052126	PLEKHA5	1	11.0070334944029
20539	0.182047	ENSG00000102580	DNAJC3	2	10.9861739001467
25683	0.364504	ENSG00000065328	MCM10	4	10.9738164738933
18386	0.911709	ENSG00000009413	REV3L	10	10.9684120700794
17810	1.094957	ENSG00000105393	BABAM1	12	10.9593344761484
22682	0.366315	ENSG00000165288	BRWD3	4	10.9195637634277
28281	0.457937	ENSG00000150527	CTAGE5	5	10.9185324618889
43124	0.458185	ENSG00000168397	ATG4B	5	10.9126226305968
13068	1.191447	ENSG00000137500	CCDC90B	13	10.9111022143662
21237	0.091948	ENSG00000127957	PMS2P3	1	10.8757123591595
23019	0.09204	ENSG00000125846	ZNF133	1	10.8648413733160
4282	0.184219	ENSG00000100239	PPP6R2	2	10.8566434515441
2675	0.092193	ENSG00000160256	FAM207A	1	10.8468104953738
28742	0.646032	ENSG00000172661	FAM21C	7	10.8353765757733
36468	0.092385	ENSG00000106701	FSD1L	1	10.8242680088759
47525	0.277375	ENSG00000090674	MCOLN1	3	10.8156827399730
48051	0.462768	ENSG00000104133	SPG11	5	10.8045500121011
4474	0.185113	ENSG00000151715	TMEM45B	2	10.8042114816355
34013	0.649697	ENSG00000133687	TMTC1	7	10.7742532288128
25941	0.185657	ENSG00000021762	OSBPL5	2	10.7725536877144
9589	0.186156	ENSG00000040933	INPP4A	2	10.7436773458819
37134	0.465874	ENSG00000120733	KDM3B	5	10.7325156587403
12060	0.932281	ENSG00000115239	ASB3	10	10.7263797074058
46060	0.186553	ENSG00000121542	SEC22A	2	10.7208139241931
13209	0.093373	ENSG00000144451	SPAG16	1	10.7097340773029
30705	0.653656	ENSG00000100605	ITPK1	7	10.7089967811815
24174	0.655186	ENSG00000158161	EYA3	7	10.6839889741234
13189	1.029759	ENSG00000109046	WSB1	11	10.6821110570532
43670	0.281067	ENSG00000108262	GIT1	3	10.6736116299672
9207	0.375049	ENSG00000162769	FLVCR1	4	10.6652730709854
30094	0.187649	ENSG00000100403	ZC3H7B	2	10.6581969528215
27326	0.187956	ENSG00000101040	ZMYND8	2	10.6407882695950
51660	0.472542	ENSG00000115657	ABCB6	5	10.5810700424513
21622	0.189538	ENSG00000129925	TMEM8A	2	10.5519737466893
51360	0.569368	ENSG00000125354	SEPT6	6	10.5380000281013
36566	0.476448	ENSG00000169756	LIMS1	5	10.4943246692189
19074	2.859624	ENSG00000058262	SEC61A1	30	10.4908897113746
27801	0.095347	ENSG00000130956	HABP4	1	10.4880069640366
41979	0.859148	ENSG00000140577	CRTC3	9	10.4754943269379
9775	0.286732	ENSG00000197785	ATAD3A	3	10.4627317495083
12709	0.382738	ENSG00000115504	EHBP1	4	10.4510134870329
24599	0.670309	ENSG00000131043	C20orf4	7	10.4429449701556
16462	0.862621	ENSG00000136868	SLC31A1	9	10.4333189198965
12037	1.725329	ENSG00000165819	METTL3	18	10.4327928180654
33320	0.095929	ENSG00000082196	C1QTNF3	1	10.4243763616842
2261	0.290065	ENSG00000165392	WRN	3	10.3425094375399
44156	0.193786	ENSG00000130023	C6orf70	2	10.3206629993911
20493	0.096893	ENSG00000138758	SEPT11	1	10.3206629993911
41921	0.388578	ENSG00000103365	GGA2	4	10.2939435583075
33033	0.487218	ENSG00000071189	SNX13	5	10.2623466292296
42	0.682238	ENSG00000085832	EPS15	7	10.2603490277586
39990	1.08004	ENSG00000102710	FAM48A	11	10.1848079700752
50261	0.098355	ENSG00000081913	PHLPP1	1	10.1672512836155
17069	0.393431	ENSG00000018699	TTC27	4	10.1669670158173
17384	0.394421	ENSG00000156052	GNAQ	4	10.1414478438014
13745	4.141629	ENSG00000149483	TMEM138	42	10.1409372978603
43438	0.394483	ENSG00000104375	STK3	4	10.1398539354041
32360	0.396145	ENSG00000160299	PCNT	4	10.0973128526171
11637	0.099197	ENSG00000070526	ST6GALNAC1	1	10.0809500287307
12562	0.099255	ENSG00000176771	NCKAP5	1	10.0750591909727
34049	0.198813	ENSG00000072134	EPN2	2	10.0597043452893
23258	0.298578	ENSG00000139734	DIAPH3	3	10.0476257460362
24602	0.199414	ENSG00000140400	MAN2C1	2	10.0293861012767
10550	0.598394	ENSG00000058063	ATP11B	6	10.0268385043968
33666	0.799134	ENSG00000166979	C21orf63	8	10.0108367307610
30101	0.499488	ENSG00000148925	BTBD10	5	10.0102504965084
21680	1.099304	ENSG00000136933	RABEPK	11	10.0063312787000
25416	0.702175	ENSG00000174227	PIGG	7	9.96902481575106
26753	0.702791	ENSG00000173120	KDM2A	7	9.96028691317902
15895	0.301623	ENSG00000099899	TRMT2A	3	9.94619110611591
28741	0.201444	ENSG00000254996	ANKHD1-EIF4EBP3	2	9.92831754730843
49436	0.30218	ENSG00000008283	CYB561	3	9.92785756833675
23585	0.201502	ENSG00000120725	SIL1	2	9.9254597969251
36186	0.100801	ENSG00000140948	ZCCHC14	1	9.92053650261406
4481	0.80829	ENSG00000182240	BACE2	8	9.89743780078932
15367	1.212804	ENSG00000178691	SUZ12	12	9.89442646956969
40861	0.606887	ENSG00000163960	UBXN7	6	9.8865192366948
12830	0.101477	ENSG00000130699	TAF4	1	9.85444977679671
8661	0.914885	ENSG00000181789	COPG	9	9.83730195598354
4170	0.203371	ENSG00000062725	APPBP2	2	9.83424382040704
3774	0.407072	ENSG00000169118	CSNK1G1	4	9.82627151953463
665	2.549493	ENSG00000221983	UBA52	25	9.8058712065497
44420	0.305957	ENSG00000145736	GTF2H2	3	9.80529943750266
45785	0.204115	ENSG00000089094	KDM2B	2	9.79839796193322
37079	0.511583	ENSG00000121774	KHDRBS1	5	9.7735851269491
48091	3.68827	ENSG00000101558	VAPA	36	9.7606737033894
50568	0.615226	ENSG00000139641	ESYT1	6	9.75251371040886
3137	1.026461	ENSG00000109381	ELF2	10	9.74221134558449
7509	0.308485	ENSG00000182606	TRAK1	3	9.72494610759032
37535	0.205735	ENSG00000132669	RIN2	2	9.72124334702408
48619	0.205917	ENSG00000121775	TMEM39B	2	9.71265121383859
6731	0.92692	ENSG00000129691	ASH2L	9	9.70957579942174
40267	0.206077	ENSG00000155542	C5orf35	2	9.7051102257894
9139	0.309328	ENSG00000143970	ASXL2	3	9.69844307660477
9574	0.103177	ENSG00000145743	FBXL17	1	9.6920825377749
43017	0.103188	ENSG00000109576	AADAT	1	9.69104934682327
45882	0.310102	ENSG00000100376	FAM118A	3	9.6742362190505
17399	0.517943	ENSG00000055147	FAM114A2	5	9.65357191814543
19277	0.310792	ENSG00000114127	XRN1	3	9.6527581147520
33830	0.207588	ENSG00000161533	ACOX1	2	9.63446827369597
51578	2.288257	ENSG00000130309	GLT25D1	22	9.61430468692983
51302	1.352557	ENSG00000143702	CEP170	13	9.6114248789515
434	0.104095	ENSG00000114859	CLCN2	1	9.6066093472309
10698	0.939499	ENSG00000113594	LIFR	9	9.57957379411793
24888	0.313357	ENSG00000112651	MRPL2	3	9.57374496181671
39845	0.209476	ENSG00000160193	WDR4	2	9.54763314174416
6570	0.944923	ENSG00000182446	NPLOC4	9	9.5245856011548
23765	1.049954	ENSG00000138018	EPT1	10	9.52422677564922
48222	1.264523	ENSG00000060339	CCAR1	12	9.48974435419522
27352	0.526971	ENSG00000162599	NFIA	5	9.48818815456638
20694	1.37144	ENSG00000060237	WNK1	13	9.47908767426938
3781	0.316869	ENSG00000204842	ATXN2	3	9.4676348901281
29928	0.105883	ENSG00000162927	PUS10	1	9.44438672874777
19464	0.847676	ENSG00000100852	ARHGAP5	8	9.43756812744492
37465	0.318307	ENSG00000151327	FAM177A1	3	9.42486341802097
29866	0.318699	ENSG00000141447	OSBPL1A	3	9.41327082921503
46145	0.318706	ENSG00000011114	BTBD7	3	9.41306407786487
597	0.323008	ENSG00000074416	MGLL	3	9.28769566078859
4620	0.324438	ENSG00000144597	EAF1	3	9.24675901096666
51456	1.082342	ENSG00000181555	SETD2	10	9.23922383128438
28942	1.625282	ENSG00000055917	PUM2	15	9.22916761522
34023	0.325482	ENSG00000145293	ENOPH1	3	9.21709956310948
30086	0.325769	ENSG00000137413	TAF8	3	9.20897936881656
2316	0.217994	ENSG00000153786	ZDHHC7	2	9.17456443755333
39434	1.202029	ENSG00000117523	PRRC2C	11	9.15119352361715
37216	0.109625	ENSG00000121988	ZRANB3	1	9.12200684150513
1121	0.553065	ENSG00000057935	MTA3	5	9.0405286901178
43199	0.110761	ENSG00000170776	AKAP13	1	9.0284486416699
11913	0.332559	ENSG00000141956	PRDM15	3	9.02095568004474
36298	0.443718	ENSG00000132323	ILKAP	4	9.01473458367702
22650	0.443911	ENSG00000100325	ASCC2	4	9.01081523098098
20587	0.222714	ENSG00000137842	TMEM62	2	8.98012697899548
10170	0.557431	ENSG00000076513	ANKRD13A	5	8.96972001915932
7044	0.783684	ENSG00000076248	UNG	7	8.93217164061025
7805	0.448758	ENSG00000105939	ZC3HAV1	4	8.91349012162457
24963	0.449005	ENSG00000089022	MAPKAPK5	4	8.90858676406722
15191	1.235179	ENSG00000110911	SLC11A2	11	8.90559182110447
7138	0.673737	ENSG00000110435	PDHX	6	8.9055521664982
31890	1.014117	ENSG00000131504	DIAPH1	9	8.87471563931972
33639	0.676103	ENSG00000159128	IFNGR2	6	8.87438748238064
51674	0.225429	ENSG00000140332	TLE3	2	8.87197299371421
30870	0.338387	ENSG00000198689	SLC9A6	3	8.86558880808069
25636	0.225798	ENSG00000106351	AGFG2	2	8.85747437975536
33094	0.112913	ENSG00000218336	ODZ3	1	8.85637614800776
26347	0.905571	ENSG00000151292	CSNK1G3	8	8.83420515895496
3033	0.453875	ENSG00000101104	PABPC1L	4	8.81299917378133
8092	0.340727	ENSG00000069702	TGFBR3	3	8.80470288530114
17615	1.026012	ENSG00000196924	FLNA	9	8.77182723009088
17357	0.913308	ENSG00000138801	PAPSS1	8	8.7593670481371
3254	0.115068	ENSG00000101751	POLI	1	8.69051343553377
31217	1.265858	ENSG00000058668	ATP2B4	11	8.68975825092546
34418	0.460722	ENSG00000176393	RNPEP	4	8.68202516919096
45587	2.652151	ENSG00000132676	DAP3	23	8.67220606971473
1183	0.34607	ENSG00000058091	CDK14	3	8.66876643453637
25535	0.577314	ENSG00000144959	NCEH1	5	8.66079810986742
49141	1.616805	ENSG00000113448	PDE4D	14	8.6590528851655
17911	2.08101	ENSG00000167985	SDHAF2	18	8.64964608531434
44203	0.115614	ENSG00000104960	PTOV1	1	8.6494715172903
12862	0.11564	ENSG00000077713	SLC25A43	1	8.6475268073331
51150	0.231467	ENSG00000120925	RNF170	2	8.64054055221695
4111	0.347432	ENSG00000058056	USP13	3	8.63478320937622
27683	0.464038	ENSG00000187634	SAMD11	4	8.6199837082308
43449	1.278278	ENSG00000104723	TUSC3	11	8.60532685378298
20896	0.58148	ENSG00000124198	ARFGEF2	5	8.59874802228796
28531	4.896381	ENSG00000138821	SLC39A8	42	8.57776386273862
47620	0.233352	ENSG00000089060	SLC24A6	2	8.57074291199561
45470	0.116751	ENSG00000099377	HSD3B7	1	8.5652371285899
36981	0.700638	ENSG00000228315	GUSBP11	6	8.56362344035008
1063	1.052776	ENSG00000047849	MAP4	9	8.54882710092175
50560	0.351333	ENSG00000197299	BLM	3	8.53890753217033
10904	0.117245	ENSG00000141404	GNAL	1	8.5291483645358
7785	0.469168	ENSG00000120798	NR2C1	4	8.52573065511714
40987	0.234774	ENSG00000112699	GMDS	2	8.51883087565063
14550	0.704616	ENSG00000136279	DBNL	6	8.51527640587213
38700	0.235075	ENSG00000079999	KEAP1	2	8.50792300329682
22915	0.82447	ENSG00000119231	SENP5	7	8.49030286123206
15889	0.472274	ENSG00000099968	BCL2L13	4	8.4696595620339
15422	0.354242	ENSG00000116138	DNAJC16	3	8.46878687450952
8107	0.35511	ENSG00000179532	DNHD1	3	8.44808650840585
50441	1.303739	ENSG00000042445	RETSAT	11	8.43727157046004
5645	0.474255	ENSG00000163125	RPRD2	4	8.43428113567595
48640	0.356061	ENSG00000120910	PPP3CC	3	8.42552259303883
43727	4.035478	ENSG00000072042	RDH11	34	8.42527204955646
31198	0.356135	ENSG00000127191	TRAF2	3	8.42377188425738
10857	2.734791	ENSG00000176890	TYMS	23	8.41014907537724
2156	0.715977	ENSG00000111596	CNOT2	6	8.38015746315873
15302	0.119991	ENSG00000116604	MEF2D	1	8.33395838021185
45473	0.120026	ENSG00000141337	ARSG	1	8.33152816889674
38379	0.120055	ENSG00000080200	CRYBG3	1	8.32951563866561
29918	0.240169	ENSG00000089159	PXN	2	8.32746940695927
2489	0.12045	ENSG00000181404	WASH1	1	8.302200083022
9765	0.361936	ENSG00000157212	PAXIP1	3	8.28875823349984
33496	0.482681	ENSG00000100600	LGMN	4	8.2870467244412
23082	0.241355	ENSG00000077238	IL4R	2	8.28654885956371
29177	0.844907	ENSG00000113645	WWC1	7	8.28493550177712
42294	0.120859	ENSG00000140022	STON2	1	8.2741045350367
28200	0.120911	ENSG00000164463	C5orf41	1	8.27054610415926
40111	0.241852	ENSG00000185722	ANKFY1	2	8.26952020243785
1552	0.121099	ENSG00000127511	SIN3B	1	8.25770650459541
12429	0.24228	ENSG00000143373	ZNF687	2	8.2549116724451
29953	0.48492	ENSG00000115306	SPTBN1	4	8.24878330446259
17595	0.242641	ENSG00000163611	SPICE1	2	8.24263005839903
14280	1.214486	ENSG00000117859	OSBPL9	10	8.23393600255581
1011	0.850458	ENSG00000168092	PAFAH1B2	7	8.23085913707673
50398	0.852051	ENSG00000186141	POLR3C	7	8.21547067018289
25189	0.487056	ENSG00000142949	PTPRF	4	8.21260799579514
44874	0.121867	ENSG00000134444	KIAA1468	1	8.20566683351523
4423	0.732108	ENSG00000167978	SRRM2	6	8.19551213755348
39237	0.366059	ENSG00000198663	C6orf89	3	8.19540019505052
43899	0.244977	ENSG00000163867	ZMYM6	2	8.16403172542729
16672	0.245278	ENSG00000176681	LRRC37A	2	8.15401299749672
35538	0.122706	ENSG00000088812	ATRN	1	8.14956073867619
46072	0.245432	ENSG00000204991	SPIRE2	2	8.14889663939503
9209	1.106072	ENSG00000186522	SEPT10	9	8.13690248012788
50593	0.246728	ENSG00000198959	TGM2	2	8.10609253915243
2309	0.246843	ENSG00000100284	TOM1	2	8.10231604704205
49538	0.123427	ENSG00000141510	TP53	1	8.10195500174192
10578	0.123824	ENSG00000101115	SALL4	1	8.0759788086316
10812	0.619406	ENSG00000125734	GPR108	5	8.07224986519343
8477	0.372197	ENSG00000156374	PCGF6	3	8.06024766454324
6726	0.248588	ENSG00000154065	ANKRD29	2	8.04544064878433
8311	0.124707	ENSG00000010318	PHF7	1	8.01879605795986
30132	0.24986	ENSG00000182150	C9orf102	2	8.00448251020572
9836	0.250179	ENSG00000188677	PARVB	2	7.9942760983136
47230	0.501495	ENSG00000116199	FAM20B	4	7.9761513075903
14437	0.627536	ENSG00000094914	AAAS	5	7.96767038066342
36798	0.251051	ENSG00000181381	DDX60L	2	7.96650879701734
17894	0.125851	ENSG00000154217	PITPNC1	1	7.945904283637
23522	0.504006	ENSG00000165271	NOL6	4	7.93641345539537
45488	0.126425	ENSG00000168952	STXBP6	1	7.90982796124184
14693	1.776878	ENSG00000111912	NCOA7	14	7.87898775267632
26102	0.380856	ENSG00000136875	PRPF4	3	7.87699287919844
45930	0.126966	ENSG00000196935	SRGAP1	1	7.87612431674622
348	0.383086	ENSG00000165240	ATP7A	3	7.83113974407835
25515	0.255562	ENSG00000065833	ME1	2	7.82588960800119
38167	1.02296	ENSG00000141698	NT5C3L	8	7.82044263705326
19901	0.76726	ENSG00000113719	ERGIC1	6	7.82003492948935
22986	2.694072	ENSG00000197157	SND1	21	7.79489189598496
40150	0.770699	ENSG00000129422	MTUS1	6	7.78514050232322
39730	0.899253	ENSG00000136068	FLNB	7	7.78423869589537
31413	0.386008	ENSG00000243646	IL10RB	3	7.77185965057719
19754	0.900777	ENSG00000137522	RNF121	7	7.77106875508589
401	0.514758	ENSG00000125885	MCM8	4	7.77064173844797
5403	0.386698	ENSG00000198089	SFI1	3	7.7579920247842
3121	0.644575	ENSG00000069943	PIGB	5	7.7570492184773
33331	1.289539	ENSG00000167004	PDIA3	10	7.75470924105436
18930	0.129046	ENSG00000066933	MYO9A	1	7.74917471289308
39048	0.387608	ENSG00000148824	MTG1	3	7.73977833274855
27206	0.259882	ENSG00000125912	NCLN	2	7.69580040172078
20761	0.259922	ENSG00000130175	PRKCSH	2	7.69461607713083
42788	0.259995	ENSG00000160216	AGPAT3	2	7.69245562414662
22995	0.260915	ENSG00000137275	RIPK1	2	7.66533162140927
22611	0.130815	ENSG00000138829	FBN2	1	7.64438328937813
30704	0.392731	ENSG00000189159	HN1	3	7.63881639086296
40286	0.262036	ENSG00000144741	SLC25A26	2	7.63253904043719
4134	0.655647	ENSG00000127481	UBR4	5	7.62605487404045
10762	0.131291	ENSG00000175764	TTLL11	1	7.6166683169448
47161	0.923019	ENSG00000105176	C19orf2	7	7.58380921736172
975	0.527542	ENSG00000154122	ANKH	4	7.5823346766703
17996	0.132004	ENSG00000198035	AGAP9	1	7.5755280143026
2347	4.126538	ENSG00000110713	NUP98	31	7.51235054663255
2607	0.266466	ENSG00000204394	VARS	2	7.50564800012009
30256	0.666251	ENSG00000163486	SRGAP2	5	7.50467916746091
51317	0.533154	ENSG00000080839	RBL1	4	7.5025227232657
38016	0.801772	ENSG00000100714	MTHFD1	6	7.48342421536297
1177	0.401744	ENSG00000151498	ACAD8	3	7.46744195308455
22849	0.133968	ENSG00000130734	ATG4D	1	7.46446912695569
8344	0.268409	ENSG00000170448	NFXL1	2	7.45131497080947
3129	1.076841	ENSG00000004866	ST7	8	7.42913763498975
638	0.134805	ENSG00000023318	ERP44	1	7.41812247320203
16308	0.13498	ENSG00000129003	VPS13C	1	7.40850496369833
14986	0.540284	ENSG00000151229	SLC2A13	4	7.40351370760563
32315	1.351079	ENSG00000112992	NNT	10	7.40149169663654
13336	0.135691	ENSG00000064309	CDON	1	7.3696855355182
51181	2.445097	ENSG00000196950	SLC39A10	18	7.36167113206552
6512	0.815358	ENSG00000134324	LPIN1	6	7.35873076611746
37673	0.545129	ENSG00000127603	MACF1	4	7.33771272487797
40892	0.955698	ENSG00000185104	FAF1	7	7.32448953539716
4534	1.504833	ENSG00000244754	N4BP2L2	11	7.30978121824814
6673	0.13681	ENSG00000164880	INTS1	1	7.30940720707551
38968	0.137507	ENSG00000132361	KIAA0664	1	7.27235704364142
47198	0.275106	ENSG00000120158	RCL1	2	7.26992504707276
4964	0.137837	ENSG00000167220	HDHD2	1	7.25494605947605
8590	0.138105	ENSG00000167106	FAM102A	1	7.24086745592122
5372	0.277403	ENSG00000077044	DGKD	2	7.20972736415972
42898	1.109769	ENSG00000163785	RYK	8	7.20870739766564
329	0.138908	ENSG00000196275	GTF2IRD2	1	7.19900941630432
3987	0.417776	ENSG00000074603	DPP8	3	7.18088162077285
33395	0.836292	ENSG00000014824	SLC30A9	6	7.17452755736035
13007	0.420628	ENSG00000008710	PKD1	3	7.1321928164554
13528	0.140299	ENSG00000145996	CDKAL1	1	7.12763455192125
4995	0.140327	ENSG00000151883	PARP8	1	7.12621234687551
46856	0.140957	ENSG00000104774	MAN2B1	1	7.09436211043084
32278	0.14118	ENSG00000132819	RBM38	1	7.08315625442697
33679	0.141315	ENSG00000181222	POLR2A	1	7.07638962601281
42514	1.558208	ENSG00000164904	ALDH7A1	11	7.05939130077628
19441	0.283707	ENSG00000164087	POC1A	2	7.04952644806085
47606	0.994141	ENSG00000124789	NUP153	7	7.04125471135382
38323	0.284512	ENSG00000126883	NUP214	2	7.02958047463727
42395	0.853553	ENSG00000168610	STAT3	6	7.02944046825446
30437	0.569531	ENSG00000117676	RPS6KA1	4	7.02332269885221
41943	1.42397	ENSG00000085733	CTTN	10	7.02261985856444
50736	0.143167	ENSG00000100523	DDHD1	1	6.98484986065225
45300	0.859022	ENSG00000117262	GPR89A	6	6.98468723734666
11433	0.859195	ENSG00000110756	HPS5	6	6.98328086173686
29887	0.286492	ENSG00000146576	C7orf26	2	6.98099772419474
16337	0.286725	ENSG00000105643	ARRDC2	2	6.97532478856047
16702	0.286883	ENSG00000159459	UBR1	2	6.97148314818236
973	0.574167	ENSG00000185164	NOMO2	4	6.96661424289449
4873	1.866494	ENSG00000141076	CIRH1A	13	6.96492997030797
20872	0.431191	ENSG00000134278	SPIRE1	3	6.95747360218557
9497	0.287654	ENSG00000115020	PIKFYVE	2	6.95279745805725
23075	0.719548	ENSG00000166889	PATL1	5	6.94880675090474
4037	0.432353	ENSG00000204852	TCTN1	3	6.93877456615312
4193	1.729637	ENSG00000214078	CPNE1	12	6.93787193497826
35831	0.288352	ENSG00000213240	NOTCH2NL	2	6.93596715125957
32788	0.434001	ENSG00000130396	MLLT4	3	6.91242646906344
29847	0.145104	ENSG00000183530	PRR14L	1	6.89160877715294
9786	0.872598	ENSG00000179818	PCBP1-AS1	6	6.87601851024183
30771	0.290872	ENSG00000067900	ROCK1	2	6.87587667427597
40033	0.145554	ENSG00000168038	ULK4	1	6.870302430713
36439	2.038013	ENSG00000126261	UBA2	14	6.86943606345985
9285	0.437844	ENSG00000139178	C1RL	3	6.85175541973854
12841	1.898376	ENSG00000014138	POLA2	13	6.84795846555161
33978	0.731562	ENSG00000102898	NUTF2	5	6.83469070290693
24854	1.318275	ENSG00000176444	CLK2	9	6.82710360129715
21382	0.292953	ENSG00000170581	STAT2	2	6.82703368799773
26997	2.200275	ENSG00000132680	KIAA0907	15	6.81732965197532
40292	0.73447	ENSG00000197694	SPTAN1	5	6.80762999169469
41608	0.440766	ENSG00000244045	TMEM199	3	6.80633261186208
12917	0.294887	ENSG00000135913	USP37	2	6.78225896699414
46745	0.295161	ENSG00000146872	TLK2	2	6.7759629490346
44432	1.181038	ENSG00000156970	BUB1B	8	6.77370245495911
27342	1.184214	ENSG00000091009	RBM27	8	6.75553573931739
10196	0.148072	ENSG00000106327	TFR2	1	6.7534712842401
41572	0.148084	ENSG00000146373	RNF217	1	6.75292401609897
4875	4.454049	ENSG00000133302	ANKRD32	30	6.73544453597165
3107	0.594304	ENSG00000100479	POLE2	4	6.73056213654964
28888	0.743925	ENSG00000161217	PCYT1A	5	6.72110763853883
2827	0.299196	ENSG00000119688	ABCD4	2	6.68458134467038
10405	0.44939	ENSG00000121060	TRIM25	3	6.67571597053784
30131	0.449672	ENSG00000132405	TBC1D14	3	6.67152947036951
6933	0.750287	ENSG00000152683	SLC30A6	5	6.66411653140731
40017	0.150194	ENSG00000198265	HELZ	1	6.65805558144799
21034	0.451193	ENSG00000132953	XPO4	3	6.64903932463491
23319	0.454434	ENSG00000136100	VPS36	3	6.60161871690939
17107	1.516234	ENSG00000022840	RNF10	10	6.5952880623967
41410	0.303991	ENSG00000160957	RECQL4	2	6.57914214565563
4719	0.152344	ENSG00000180354	C7orf41	1	6.56409179225962
1966	0.152471	ENSG00000162542	TMCO4	1	6.5586242629746
38286	0.152563	ENSG00000171953	ATPAF2	1	6.55466921861788
40342	0.305339	ENSG00000088298	EDEM2	2	6.55009677767989
38428	0.610796	ENSG00000005882	PDK2	4	6.54883136104362
23462	0.152722	ENSG00000149177	PTPRJ	1	6.54784510417622
33938	0.610996	ENSG00000136783	NIPSNAP3A	4	6.54668770335649
39045	0.152955	ENSG00000050327	ARHGEF5	1	6.53787061554052
31785	0.614344	ENSG00000172009	THOP1	4	6.51101011810972
6844	0.153591	ENSG00000197024	ZNF398	1	6.51079815874628
5110	0.615183	ENSG00000105339	DENND3	4	6.50213026042657
51221	2.769812	ENSG00000100462	PRMT5	18	6.49863600850888
31205	0.461798	ENSG00000116539	ASH1L	3	6.49634688760021
45319	0.154004	ENSG00000081052	COL4A4	1	6.4933378353809
45761	0.770256	ENSG00000126858	RHOT1	5	6.49134833094452
10361	0.465358	ENSG00000107779	BMPR1A	3	6.4466496761633
36489	0.465834	ENSG00000177302	TOP3A	3	6.44006233980345
3914	0.467048	ENSG00000185658	BRWD1	3	6.42332265634367
9071	0.155784	ENSG00000157703	SVOPL	1	6.41914445642685
41841	0.623399	ENSG00000015171	ZMYND11	4	6.41643634333709
10664	0.311768	ENSG00000176390	CRLF3	2	6.41502655820995
20707	0.156085	ENSG00000068724	TTC7A	1	6.4067655444149
8401	2.815997	ENSG00000003989	SLC7A2	18	6.39205226426022
39852	0.627309	ENSG00000165102	HGSNAT	4	6.37644286946306
36733	0.313796	ENSG00000137055	PLAA	2	6.37356754069523
39053	1.101692	ENSG00000172869	DMXL1	7	6.35386296714508
29841	0.945108	ENSG00000164327	RICTOR	6	6.34848080854252
51258	0.630919	ENSG00000214063	TSPAN4	4	6.33995806117743
38442	1.104868	ENSG00000156599	ZDHHC5	7	6.33559846063059
39519	0.474039	ENSG00000077684	PHF17	3	6.32859321701379
43939	0.316104	ENSG00000173575	CHD2	2	6.32703160984992
7689	0.317034	ENSG00000221930	FAM45B	2	6.30847164657419
42015	0.158654	ENSG00000105699	LSR	1	6.30302419100685
26021	0.15898	ENSG00000176225	RTTN	1	6.29009938357026
2821	2.551821	ENSG00000056097	ZFR	16	6.27003226323477
8083	0.159596	ENSG00000011143	MKS1	1	6.26582119852628
35997	0.640091	ENSG00000095485	CWF19L1	4	6.24911145446507
38903	0.160428	ENSG00000155903	RASA2	1	6.23332585334231
2813	1.126029	ENSG00000068745	IP6K2	7	6.21653616381106
40810	1.126825	ENSG00000157954	WIPI2	7	6.21214474297251
26562	0.322189	ENSG00000114904	NEK4	2	6.20753657014982
46086	0.483482	ENSG00000125386	FAM193A	3	6.20498798300661
31367	0.645013	ENSG00000051825	MPHOSPH9	4	6.20142539762764
2822	0.806613	ENSG00000149658	YTHDF1	5	6.19875950424801
22192	0.969566	ENSG00000120256	LRP11	6	6.18833581210562
6390	0.161941	ENSG00000135931	ARMC9	1	6.17508845814216
15957	2.430421	ENSG00000143476	DTL	15	6.17177024062909
15684	0.486634	ENSG00000183336	BOLA2	3	6.16479736311067
16772	0.162403	ENSG00000184634	MED12	1	6.15752172065787
38962	0.487832	ENSG00000134313	KIDINS220	3	6.1496580790108
5610	2.765715	ENSG00000182944	EWSR1	17	6.14669262740376
27115	0.651029	ENSG00000099797	TECR	4	6.14411953998977
32916	0.488718	ENSG00000165637	VDAC2	3	6.13850932439566
32836	0.326504	ENSG00000101191	DIDO1	2	6.1254992281871
6682	0.326681	ENSG00000198690	FAN1	2	6.12218035331103
3807	0.817796	ENSG00000196644	GPR89C	5	6.1139941990423
49515	0.490831	ENSG00000100281	HMGXB4	3	6.11208338511626
37302	0.490896	ENSG00000157557	ETS2	3	6.11127407841987
3879	0.16364	ENSG00000040487	PQLC2	1	6.11097531165974
5309	5.416881	ENSG00000104341	LAPTM4B	33	6.09206663391719
30316	0.164413	ENSG00000166716	ZNF592	1	6.0822441047849
9875	0.164455	ENSG00000007545	CRAMP1L	1	6.08069076647107
45829	0.493444	ENSG00000160447	PKN3	3	6.07971725261631
27980	0.493935	ENSG00000091127	PUS7	3	6.07367366151417
50304	0.164889	ENSG00000128159	TUBGCP6	1	6.06468594023858
32620	1.155101	ENSG00000062485	CS	7	6.06007613187072
3863	0.49541	ENSG00000169299	PGM2	3	6.05559031912961
45721	0.330795	ENSG00000145390	USP53	2	6.04604059916262
2670	0.661967	ENSG00000131375	CAPN7	4	6.04259728959299
39178	1.158787	ENSG00000071462	WBSCR22	7	6.04079956022979
41435	0.497814	ENSG00000154920	EME1	3	6.0263471899143
23589	1.495099	ENSG00000042493	CAPG	9	6.01966826277056
14082	0.831744	ENSG00000177058	SLC38A9	5	6.0114650661742
29677	1.001917	ENSG00000130726	TRIM28	6	5.9885200071463
31713	0.501998	ENSG00000169375	SIN3A	3	5.97611942677062
39446	0.167407	ENSG00000160439	RDH13	1	5.97346586462932
23766	2.176605	ENSG00000116857	TMEM9	13	5.97260412431286
1017	0.838199	ENSG00000065485	PDIA5	5	5.96517056212188
38821	0.167716	ENSG00000185596	WASH3P	1	5.96246034963867
23827	0.335627	ENSG00000173905	GOLIM4	2	5.95899614750899
26650	3.025635	ENSG00000115310	RTN4	18	5.94916439028501
4184	1.178382	ENSG00000138029	HADHB	7	5.94034871544202
42339	4.380928	ENSG00000145495	MARCH6	26	5.93481563723485
15336	0.337186	ENSG00000158169	FANCC	2	5.93144436601757
18143	0.168741	ENSG00000117148	ACTL8	1	5.92624199216551
10415	0.337565	ENSG00000151445	C14orf133	2	5.9247848562499
49704	0.169071	ENSG00000136044	APPL2	1	5.91467489989413
2925	1.190598	ENSG00000132356	PRKAA1	7	5.87939841995367
28583	0.340517	ENSG00000011275	RNF216	2	5.87342188495729
44183	0.170349	ENSG00000215513	PI4KAP1	1	5.870301557391
11097	0.511694	ENSG00000082212	ME2	3	5.86287898626914
23001	1.195099	ENSG00000137513	NARS2	7	5.85725534035256
19432	0.684524	ENSG00000092108	SCFD1	4	5.84347663485868
39479	0.171203	ENSG00000180921	FAM83H	1	5.84101914101972
47969	0.342448	ENSG00000173611	SCAI	2	5.84030276129515
520	0.344225	ENSG00000134996	OSTF1	2	5.81015324279178
7004	0.688644	ENSG00000113269	RNF130	4	5.80851644681432
21187	1.895019	ENSG00000159592	GPBP1L1	11	5.80469114029991
48307	0.344555	ENSG00000130787	HIP1R	2	5.80458852723078
766	0.516857	ENSG00000139117	CPNE8	3	5.80431337874886
48473	0.172829	ENSG00000162413	KLHL21	1	5.78606599586875
5556	0.1729	ENSG00000141258	SGSM2	1	5.78368999421631
36579	0.346444	ENSG00000196678	ERI2	2	5.77293877221138
13064	0.520777	ENSG00000107130	NCS1	3	5.76062306899114
35938	0.86947	ENSG00000161542	PRPSAP1	5	5.75062969395149
10313	0.347895	ENSG00000198380	GFPT1	2	5.74886100691301
5021	1.219236	ENSG00000012048	BRCA1	7	5.74130028968961
19156	0.174361	ENSG00000003393	ALS2	1	5.7352274877983
3527	0.523228	ENSG00000160305	DIP2A	3	5.73363810805232
1239	0.174655	ENSG00000173801	JUP	1	5.72557327302396
14410	0.877709	ENSG00000162236	STX5	5	5.69664888932437
21667	0.528119	ENSG00000139746	RBM26	3	5.68053790906974
5548	0.352222	ENSG00000102034	ELF4	2	5.67823702096973
50188	0.528502	ENSG00000099810	MTAP	3	5.67642128128181
47458	0.70494	ENSG00000165338	HECTD2	4	5.67424177944222
29872	1.409928	ENSG00000075643	MOCOS	8	5.67404860390034
18863	3.172915	ENSG00000143252	SDHC	18	5.67301676849206
20308	0.352572	ENSG00000134686	PHC2	2	5.67260020648265
2732	0.529067	ENSG00000101391	CDK5RAP1	3	5.67035933067079
16089	0.883147	ENSG00000116584	ARHGEF2	5	5.6615716296381
31077	0.353952	ENSG00000138709	LARP1B	2	5.65048368140313
46577	0.354195	ENSG00000198556	ZNF789	2	5.64660709496181
40014	0.356227	ENSG00000119801	YPEL5	2	5.6143975611057
12854	0.178302	ENSG00000161638	ITGA5	1	5.60846204753732
28420	0.356745	ENSG00000136709	WDR33	2	5.60624535732806
22300	1.60972	ENSG00000004487	KDM1A	9	5.59103446562135
10826	1.075868	ENSG00000110514	MADD	6	5.57689233251663
8849	0.896728	ENSG00000132153	DHX30	5	5.57582678359547
34481	0.539566	ENSG00000115486	GGCX	3	5.56002416757172
27460	4.139871	ENSG00000100353	EIF3D	23	5.55572866884016
44140	0.180226	ENSG00000147872	PLIN2	1	5.54858899381887
34317	0.180338	ENSG00000119906	FAM178A	1	5.54514300923821
43685	0.723054	ENSG00000112159	MDN1	4	5.53209027264907
33493	0.726083	ENSG00000164535	DAGLB	4	5.50901205509563
1835	0.912509	ENSG00000124226	RNF114	5	5.47939801141687
14483	1.096021	ENSG00000188554	NBR1	6	5.4743476630466
42112	0.182699	ENSG00000129270	MMP28	1	5.47348370817574
51438	5.13251	ENSG00000184007	PTP4A2	28	5.45542044730551
38337	0.366855	ENSG00000011376	LARS2	2	5.45174523994494
50305	0.91802	ENSG00000103342	GSPT1	5	5.44650443345461
45564	0.367522	ENSG00000198301	SDAD1	2	5.4418511000702
10738	0.923336	ENSG00000115159	GPD2	5	5.41514681546046
46663	0.369341	ENSG00000166169	POLL	2	5.41505004860007
31717	0.739274	ENSG00000108448	TRIM16L	4	5.4107137543049
48262	0.554669	ENSG00000108510	MED13	3	5.408631093499
32730	0.184971	ENSG00000135976	ANKRD36	1	5.40625287207184
2218	1.112696	ENSG00000153922	CHD1	6	5.39230841128215
7751	0.742799	ENSG00000151893	C10orf46	4	5.38503686730865
10037	0.558037	ENSG00000109320	NFKB1	3	5.37598761372454
37534	0.372501	ENSG00000188517	COL25A1	2	5.36911310305207
8086	0.18658	ENSG00000136141	LRCH1	1	5.35963125736949
31038	0.373302	ENSG00000114626	ABTB1	2	5.3575925122287
36973	0.186918	ENSG00000103351	CLUAP1	1	5.34993954568313
29044	0.37415	ENSG00000182378	PLCXD1	2	5.34544968595483
50927	0.374754	ENSG00000001630	CYP51A1	2	5.33683429663192
35532	0.375082	ENSG00000112186	CAP2	2	5.33216736606929
4180	0.75113	ENSG00000136986	DERL1	4	5.32530986646786
15849	0.377288	ENSG00000101557	USP14	2	5.30099022497402
17118	0.377383	ENSG00000181458	TMEM45A	2	5.29965578735661
40179	0.567084	ENSG00000168014	C2CD3	3	5.2902215544787
1790	1.137083	ENSG00000163110	PDLIM5	6	5.2766596633667
32905	0.189552	ENSG00000151466	SCLT1	1	5.27559719760277
25823	0.190166	ENSG00000159842	ABR	1	5.25856357077501
22582	0.571953	ENSG00000198018	ENTPD7	3	5.24518623033711
3911	1.335882	ENSG00000145191	EIF2B5	7	5.23998377102169
2284	2.481661	ENSG00000101294	HM13	13	5.2384270051389
15309	0.191365	ENSG00000134070	IRAK2	1	5.2256159694824
13567	0.191417	ENSG00000165097	KDM1B	1	5.22419638799062
26588	0.383258	ENSG00000120451	SNX19	2	5.21841683670008
34129	0.191834	ENSG00000183506	PI4KAP2	1	5.2128402681485
17950	3.072212	ENSG00000166197	NOLC1	16	5.20797392888251
29833	0.192111	ENSG00000077942	FBLN1	1	5.20532400539272
45457	0.576388	ENSG00000173706	HEG1	3	5.20482730383006
3537	0.770728	ENSG00000109184	DCUN1D4	4	5.18989838178968
45884	1.156931	ENSG00000119725	ZNF410	6	5.18613469601904
28856	0.385925	ENSG00000053900	ANAPC4	2	5.18235408434281
24447	0.580029	ENSG00000135241	PNPLA8	3	5.17215518534418
49318	5.814212	ENSG00000165629	ATP5C1	30	5.15977057596111
7798	1.554688	ENSG00000134824	FADS2	8	5.14572698830891
46881	0.390519	ENSG00000241973	PI4KA	2	5.12138974031993
22297	0.195814	ENSG00000108854	SMURF2	1	5.1068871480078
30892	0.196505	ENSG00000186575	NF2	1	5.08892903488461
23399	0.983612	ENSG00000166888	STAT6	5	5.0833052057112
3233	0.197146	ENSG00000187953	PMS2CL	1	5.07238290404066
14532	1.775528	ENSG00000160200	CBS	9	5.06891471156749
548	2.368482	ENSG00000159322	ADPGK	12	5.06653628779953
40349	0.592629	ENSG00000092439	TRPM7	3	5.06218899176382
45773	0.792381	ENSG00000157823	AP3S2	4	5.04807661970693
22810	0.798834	ENSG00000112759	SLC29A1	4	5.00729813703473
46433	0.399597	ENSG00000137936	BCAR3	2	5.00504258039975
39624	0.599437	ENSG00000100796	SMEK1	3	5.00469607314864
20483	0.599642	ENSG00000105223	PLD3	3	5.00298511445162
16901	0.399871	ENSG00000137494	ANKRD42	2	5.00161302019901
26842	0.400996	ENSG00000138463	DIRC2	2	4.98758092350048
49757	0.60198	ENSG00000068793	CYFIP1	3	4.98355427090601
44441	0.60312	ENSG00000205659	LIN52	3	4.9741345005969
38526	0.201674	ENSG00000092929	UNC13D	1	4.95849737695489
6494	0.202025	ENSG00000116191	RALGPS2	1	4.94988244029204
23915	0.60749	ENSG00000177082	WDR73	3	4.93835289469786
48035	0.405616	ENSG00000198910	L1CAM	2	4.93077196165832
32875	0.202866	ENSG00000162302	RPS6KA4	1	4.9293622391135
51122	0.202972	ENSG00000141446	ESCO1	1	4.92678793134028
23906	0.609006	ENSG00000113300	CNOT6	3	4.92605984177496
24715	0.203042	ENSG00000138190	EXOC6	1	4.92508939037244
45970	0.203382	ENSG00000101187	SLCO4A1	1	4.91685596562134
1921	0.611507	ENSG00000023171	GRAMD1B	3	4.90591276960035
12591	0.611601	ENSG00000125166	GOT2	3	4.90515875546312
33587	0.204625	ENSG00000138640	FAM13A	1	4.88698839340257
[truncated: 49,707 more rows]
