# Supplementary material for: Cell-Type Specific Features of Circular RNA Expression
Source: PLoS Genet. 2013 Sep 5;9(9):e1003777. doi: 10.1371/journal.pgen.1003777 (PMC3764148; doi:10.1371/journal.pgen.1003777)
Supplement: Table S4 — Estimated .999 CI of rate of donor site used in expressed circular RNA by ENCODE cell type per circular isoform. Fields in table: type, method = exact binomial CI, x = number of circles using donor site per gene per cell type, n = total number of circles in this gene and type, mean = fraction of circles using this donor site, lower = lower .999 CI for p, upper = upper .999 CI for p, donor = donor position, gene. (CSV) [file pgen.1003777.s009.csv]

	method	x	n	mean	lower	upper	donor	gene
A549	exact	0	13	0	0	0.44271851329519	67501882	AAGAB
Ag04450	exact	0	19	0	0	0.329711791983067	67501882	AAGAB
Gm12878	exact	0	11	0	0	0.498920813091583	67501882	AAGAB
Huvec	exact	9	9	1	0.429752972587708	1	67501882	AAGAB
K562	exact	0	90	0	0	0.080986504520305	67501882	AAGAB
Nhek	exact	0	6	0	0	0.718273088615216	67501882	AAGAB
Sknshra	exact	0	6	0	0	0.718273088615216	67501882	AAGAB
A5491	exact	13	13	1	0.557281486704805	1	67529158	AAGAB
Ag044501	exact	19	19	1	0.670288208016929	1	67529158	AAGAB
Gm128781	exact	11	11	1	0.501079186908412	1	67529158	AAGAB
Huvec1	exact	0	9	0	0	0.570247027412287	67529158	AAGAB
K5621	exact	90	90	1	0.919013495479694	1	67529158	AAGAB
Nhek1	exact	6	6	1	0.281726911384779	1	67529158	AAGAB
Sknshra1	exact	6	6	1	0.281726911384779	1	67529158	AAGAB
Ag044502	exact	6	6	1	0.281726911384779	1	25290211	ABHD12
Hepg2	exact	9	16	0.5625	0.173484243930627	0.900146694800131	25290211	ABHD12
Mcf7	exact	0	61	0	0	0.11715440551629	25290211	ABHD12
Ag044503	exact	0	6	0	0	0.718273088615216	25300954	ABHD12
Hepg21	exact	7	16	0.4375	0.0998533051998669	0.82651575606937	25300954	ABHD12
Mcf71	exact	61	61	1	0.882845594483708	1	25300954	ABHD12
A5492	exact	57	57	1	0.875159462862939	1	89656955	ABHD2
Ag044504	exact	33	40	0.825	0.565767485730353	0.964153557909289	89656955	ABHD2
Bj	exact	33	33	1	0.794271149785535	1	89656955	ABHD2
Gm128782	exact	21	31	0.67741935483871	0.369916682732478	0.902481799971357	89656955	ABHD2
H1hesc	exact	9	9	1	0.429752972587708	1	89656955	ABHD2
Hepg22	exact	15	15	1	0.602464322802520	1	89656955	ABHD2
Hsmm	exact	41	41	1	0.830781990206935	1	89656955	ABHD2
Huvec2	exact	29	29	1	0.769434011195546	1	89656955	ABHD2
K5622	exact	82	82	1	0.911472429756893	1	89656955	ABHD2
Mcf72	exact	261	287	0.909407665505226	0.840910323426963	0.955784339654058	89656955	ABHD2
Nhek2	exact	33	33	1	0.794271149785535	1	89656955	ABHD2
Nhlf	exact	22	22	1	0.707869470247455	1	89656955	ABHD2
Sknshra2	exact	62	62	1	0.884621684100715	1	89656955	ABHD2
A5493	exact	0	57	0	0	0.124840537137060	89698597	ABHD2
Ag044505	exact	7	40	0.175	0.0358464420907104	0.434232514269644	89698597	ABHD2
Bj1	exact	0	33	0	0	0.205728850214462	89698597	ABHD2
Gm128783	exact	10	31	0.32258064516129	0.0975182000286415	0.63008331726752	89698597	ABHD2
H1hesc1	exact	0	9	0	0	0.570247027412287	89698597	ABHD2
Hepg23	exact	0	15	0	0	0.397535677197475	89698597	ABHD2
Hsmm1	exact	0	41	0	0	0.169218009793062	89698597	ABHD2
Huvec3	exact	0	29	0	0	0.230565988804451	89698597	ABHD2
K5623	exact	0	82	0	0	0.0885275702431052	89698597	ABHD2
Mcf73	exact	26	287	0.0905923344947735	0.0442156603459416	0.159089676573037	89698597	ABHD2
Nhek3	exact	0	33	0	0	0.205728850214462	89698597	ABHD2
Nhlf1	exact	0	22	0	0	0.292130529752542	89698597	ABHD2
Sknshra3	exact	0	62	0	0	0.115378315899283	89698597	ABHD2
H1hesc2	exact	7	21	0.333333333333333	0.072681066620293	0.703280187723276	128956310	ADAMTS19
Mcf74	exact	82	99	0.828282828282828	0.675816013750585	0.930013314553824	128956310	ADAMTS19
H1hesc3	exact	0	21	0	0	0.303681240823031	129015456	ADAMTS19
Mcf75	exact	17	99	0.171717171717172	0.0699866854461754	0.324183986249413	129015456	ADAMTS19
H1hesc4	exact	14	21	0.666666666666667	0.296719812276721	0.927318933379706	129019812	ADAMTS19
Mcf76	exact	0	99	0	0	0.0739034577867408	129019812	ADAMTS19
Ag044506	exact	8	288	0.0277777777777778	0.0061950442083738	0.0752565094030437	64492978	ADAMTS6
Bj2	exact	17	282	0.0602836879432624	0.0237676401733674	0.121124678891594	64492978	ADAMTS6
Gm128784	exact	0	57	0	0	0.124840537137060	64492978	ADAMTS6
H1hesc5	exact	17	17	1	0.639472341314033	1	64492978	ADAMTS6
Hepg24	exact	0	9	0	0	0.570247027412287	64492978	ADAMTS6
Hmec	exact	0	120	0	0	0.0613765142519184	64492978	ADAMTS6
Hsmm2	exact	0	30	0	0	0.223814247230391	64492978	ADAMTS6
Huvec4	exact	0	41	0	0	0.169218009793062	64492978	ADAMTS6
K5624	exact	0	16	0	0	0.378150019177228	64492978	ADAMTS6
Mcf77	exact	0	7	0	0	0.662383015674922	64492978	ADAMTS6
Nhek4	exact	12	68	0.176470588235294	0.0579896625313693	0.367080977678992	64492978	ADAMTS6
Nhlf2	exact	0	6	0	0	0.718273088615216	64492978	ADAMTS6
Sknshra4	exact	0	35	0	0	0.195205764008901	64492978	ADAMTS6
Ag044507	exact	0	288	0	0	0.0260467967408076	64510759	ADAMTS6
Bj3	exact	0	282	0	0	0.0265935494887767	64510759	ADAMTS6
Gm128785	exact	0	57	0	0	0.124840537137060	64510759	ADAMTS6
H1hesc6	exact	0	17	0	0	0.360527658685963	64510759	ADAMTS6
Hepg25	exact	0	9	0	0	0.570247027412287	64510759	ADAMTS6
Hmec1	exact	0	120	0	0	0.0613765142519184	64510759	ADAMTS6
Hsmm3	exact	0	30	0	0	0.223814247230391	64510759	ADAMTS6
Huvec5	exact	0	41	0	0	0.169218009793062	64510759	ADAMTS6
K5625	exact	0	16	0	0	0.378150019177228	64510759	ADAMTS6
Mcf78	exact	0	7	0	0	0.662383015674922	64510759	ADAMTS6
Nhek5	exact	8	68	0.117647058823529	0.0270572920946343	0.293938174250717	64510759	ADAMTS6
Nhlf3	exact	0	6	0	0	0.718273088615216	64510759	ADAMTS6
Sknshra5	exact	0	35	0	0	0.195205764008901	64510759	ADAMTS6
Ag044508	exact	8	288	0.0277777777777778	0.0061950442083738	0.0752565094030437	64522046	ADAMTS6
Bj4	exact	0	282	0	0	0.0265935494887767	64522046	ADAMTS6
Gm128786	exact	0	57	0	0	0.124840537137060	64522046	ADAMTS6
H1hesc7	exact	0	17	0	0	0.360527658685963	64522046	ADAMTS6
Hepg26	exact	0	9	0	0	0.570247027412287	64522046	ADAMTS6
Hmec2	exact	0	120	0	0	0.0613765142519184	64522046	ADAMTS6
Hsmm4	exact	0	30	0	0	0.223814247230391	64522046	ADAMTS6
Huvec6	exact	0	41	0	0	0.169218009793062	64522046	ADAMTS6
K5626	exact	0	16	0	0	0.378150019177228	64522046	ADAMTS6
Mcf79	exact	0	7	0	0	0.662383015674922	64522046	ADAMTS6
Nhek6	exact	0	68	0	0	0.105757222383818	64522046	ADAMTS6
Nhlf4	exact	0	6	0	0	0.718273088615216	64522046	ADAMTS6
Sknshra6	exact	0	35	0	0	0.195205764008901	64522046	ADAMTS6
Ag044509	exact	6	288	0.0208333333333333	0.00338203703997131	0.0646777637861865	64587297	ADAMTS6
Bj5	exact	6	282	0.0212765957446809	0.00345451641081385	0.0660219647292332	64587297	ADAMTS6
Gm128787	exact	0	57	0	0	0.124840537137060	64587297	ADAMTS6
H1hesc8	exact	0	17	0	0	0.360527658685963	64587297	ADAMTS6
Hepg27	exact	0	9	0	0	0.570247027412287	64587297	ADAMTS6
Hmec3	exact	0	120	0	0	0.0613765142519184	64587297	ADAMTS6
Hsmm5	exact	0	30	0	0	0.223814247230391	64587297	ADAMTS6
Huvec7	exact	0	41	0	0	0.169218009793062	64587297	ADAMTS6
K5627	exact	0	16	0	0	0.378150019177228	64587297	ADAMTS6
Mcf710	exact	0	7	0	0	0.662383015674922	64587297	ADAMTS6
Nhek7	exact	0	68	0	0	0.105757222383818	64587297	ADAMTS6
Nhlf5	exact	0	6	0	0	0.718273088615216	64587297	ADAMTS6
Sknshra7	exact	0	35	0	0	0.195205764008901	64587297	ADAMTS6
Ag0445010	exact	0	288	0	0	0.0260467967408076	64595958	ADAMTS6
Bj6	exact	0	282	0	0	0.0265935494887767	64595958	ADAMTS6
Gm128788	exact	7	57	0.122807017543860	0.0246800904636357	0.321063994678186	64595958	ADAMTS6
H1hesc9	exact	0	17	0	0	0.360527658685963	64595958	ADAMTS6
Hepg28	exact	0	9	0	0	0.570247027412287	64595958	ADAMTS6
Hmec4	exact	0	120	0	0	0.0613765142519184	64595958	ADAMTS6
Hsmm6	exact	0	30	0	0	0.223814247230391	64595958	ADAMTS6
Huvec8	exact	0	41	0	0	0.169218009793062	64595958	ADAMTS6
K5628	exact	0	16	0	0	0.378150019177228	64595958	ADAMTS6
Mcf711	exact	0	7	0	0	0.662383015674922	64595958	ADAMTS6
Nhek8	exact	0	68	0	0	0.105757222383818	64595958	ADAMTS6
Nhlf6	exact	0	6	0	0	0.718273088615216	64595958	ADAMTS6
Sknshra8	exact	0	35	0	0	0.195205764008901	64595958	ADAMTS6
Ag0445011	exact	0	288	0	0	0.0260467967408076	64748745	ADAMTS6
Bj7	exact	0	282	0	0	0.0265935494887767	64748745	ADAMTS6
Gm128789	exact	0	57	0	0	0.124840537137060	64748745	ADAMTS6
H1hesc10	exact	0	17	0	0	0.360527658685963	64748745	ADAMTS6
Hepg29	exact	9	9	1	0.429752972587708	1	64748745	ADAMTS6
Hmec5	exact	0	120	0	0	0.0613765142519184	64748745	ADAMTS6
Hsmm7	exact	0	30	0	0	0.223814247230391	64748745	ADAMTS6
Huvec9	exact	0	41	0	0	0.169218009793062	64748745	ADAMTS6
K5629	exact	0	16	0	0	0.378150019177228	64748745	ADAMTS6
Mcf712	exact	0	7	0	0	0.662383015674922	64748745	ADAMTS6
Nhek9	exact	0	68	0	0	0.105757222383818	64748745	ADAMTS6
Nhlf7	exact	0	6	0	0	0.718273088615216	64748745	ADAMTS6
Sknshra9	exact	0	35	0	0	0.195205764008901	64748745	ADAMTS6
Ag0445012	exact	7	288	0.0243055555555556	0.00472006317183793	0.0700323030572796	64756165	ADAMTS6
Bj8	exact	6	282	0.0212765957446809	0.00345451641081385	0.0660219647292332	64756165	ADAMTS6
Gm1287810	exact	0	57	0	0	0.124840537137060	64756165	ADAMTS6
H1hesc11	exact	0	17	0	0	0.360527658685963	64756165	ADAMTS6
Hepg210	exact	0	9	0	0	0.570247027412287	64756165	ADAMTS6
Hmec6	exact	0	120	0	0	0.0613765142519184	64756165	ADAMTS6
Hsmm8	exact	0	30	0	0	0.223814247230391	64756165	ADAMTS6
Huvec10	exact	0	41	0	0	0.169218009793062	64756165	ADAMTS6
K56210	exact	0	16	0	0	0.378150019177228	64756165	ADAMTS6
Mcf713	exact	0	7	0	0	0.662383015674922	64756165	ADAMTS6
Nhek10	exact	0	68	0	0	0.105757222383818	64756165	ADAMTS6
Nhlf8	exact	0	6	0	0	0.718273088615216	64756165	ADAMTS6
Sknshra10	exact	0	35	0	0	0.195205764008901	64756165	ADAMTS6
Ag0445013	exact	0	288	0	0	0.0260467967408076	64766969	ADAMTS6
Bj9	exact	0	282	0	0	0.0265935494887767	64766969	ADAMTS6
Gm1287811	exact	0	57	0	0	0.124840537137060	64766969	ADAMTS6
H1hesc12	exact	0	17	0	0	0.360527658685963	64766969	ADAMTS6
Hepg211	exact	0	9	0	0	0.570247027412287	64766969	ADAMTS6
Hmec7	exact	0	120	0	0	0.0613765142519184	64766969	ADAMTS6
Hsmm9	exact	14	30	0.466666666666667	0.189101955379191	0.760159382302959	64766969	ADAMTS6
Huvec11	exact	0	41	0	0	0.169218009793062	64766969	ADAMTS6
K56211	exact	0	16	0	0	0.378150019177228	64766969	ADAMTS6
Mcf714	exact	0	7	0	0	0.662383015674922	64766969	ADAMTS6
Nhek11	exact	0	68	0	0	0.105757222383818	64766969	ADAMTS6
Nhlf9	exact	0	6	0	0	0.718273088615216	64766969	ADAMTS6
Sknshra11	exact	0	35	0	0	0.195205764008901	64766969	ADAMTS6
Ag0445014	exact	259	288	0.899305555555556	0.828621278276204	0.94852052680706	64769779	ADAMTS6
Bj10	exact	253	282	0.897163120567376	0.825125032516858	0.9473972481791	64769779	ADAMTS6
Gm1287812	exact	50	57	0.87719298245614	0.678936005321812	0.975319909536364	64769779	ADAMTS6
H1hesc13	exact	0	17	0	0	0.360527658685963	64769779	ADAMTS6
Hepg212	exact	0	9	0	0	0.570247027412287	64769779	ADAMTS6
Hmec8	exact	120	120	1	0.938623485748081	1	64769779	ADAMTS6
Hsmm10	exact	16	30	0.533333333333333	0.239840617697039	0.810898044620807	64769779	ADAMTS6
Huvec12	exact	41	41	1	0.830781990206935	1	64769779	ADAMTS6
K56212	exact	16	16	1	0.621849980822768	1	64769779	ADAMTS6
Mcf715	exact	7	7	1	0.337616984325072	1	64769779	ADAMTS6
Nhek12	exact	48	68	0.705882352941177	0.501537204715719	0.86459370726823	64769779	ADAMTS6
Nhlf10	exact	6	6	1	0.281726911384779	1	64769779	ADAMTS6
Sknshra12	exact	35	35	1	0.804794235991097	1	64769779	ADAMTS6
A5494	exact	0	31	0	0	0.217444476018812	40745835	ADSL
Ag0445015	exact	0	49	0	0	0.143687978669298	40745835	ADSL
Bj11	exact	0	48	0	0	0.146450835128632	40745835	ADSL
Gm1287813	exact	17	300	0.0566666666666667	0.0223184127077714	0.114083118631415	40745835	ADSL
H1hesc14	exact	0	102	0	0	0.0718098383008006	40745835	ADSL
Helas3	exact	0	115	0	0	0.0639578804483674	40745835	ADSL
Hepg213	exact	0	183	0	0	0.0406842279801763	40745835	ADSL
Hsmm11	exact	0	6	0	0	0.718273088615216	40745835	ADSL
Huvec13	exact	0	45	0	0	0.155414195126192	40745835	ADSL
K56213	exact	0	101	0	0	0.0724944122547059	40745835	ADSL
Mcf716	exact	0	32	0	0	0.211425348604983	40745835	ADSL
Nhek13	exact	0	122	0	0	0.0604013652182599	40745835	ADSL
Sknshra13	exact	0	20	0	0	0.316169447954166	40745835	ADSL
A5495	exact	31	31	1	0.782555523981185	1	40749076	ADSL
Ag0445016	exact	49	49	1	0.8563120213307	1	40749076	ADSL
Bj12	exact	48	48	1	0.853549164871366	1	40749076	ADSL
Gm1287814	exact	283	300	0.943333333333333	0.885916881368585	0.977681587292228	40749076	ADSL
H1hesc15	exact	102	102	1	0.928190161699198	1	40749076	ADSL
Helas31	exact	115	115	1	0.936042119551632	1	40749076	ADSL
Hepg214	exact	183	183	1	0.959315772019823	1	40749076	ADSL
Hsmm12	exact	6	6	1	0.281726911384779	1	40749076	ADSL
Huvec14	exact	45	45	1	0.844585804873806	1	40749076	ADSL
K56214	exact	101	101	1	0.927505587745293	1	40749076	ADSL
Mcf717	exact	0	32	0	0	0.211425348604983	40749076	ADSL
Nhek14	exact	122	122	1	0.93959863478174	1	40749076	ADSL
Sknshra14	exact	20	20	1	0.68383055204583	1	40749076	ADSL
A5496	exact	0	31	0	0	0.217444476018812	40756405	ADSL
Ag0445017	exact	0	49	0	0	0.143687978669298	40756405	ADSL
Bj13	exact	0	48	0	0	0.146450835128632	40756405	ADSL
Gm1287815	exact	0	300	0	0	0.0250180700413776	40756405	ADSL
H1hesc16	exact	0	102	0	0	0.0718098383008006	40756405	ADSL
Helas32	exact	0	115	0	0	0.0639578804483674	40756405	ADSL
Hepg215	exact	0	183	0	0	0.0406842279801763	40756405	ADSL
Hsmm13	exact	0	6	0	0	0.718273088615216	40756405	ADSL
Huvec15	exact	0	45	0	0	0.155414195126192	40756405	ADSL
K56215	exact	0	101	0	0	0.0724944122547059	40756405	ADSL
Mcf718	exact	32	32	1	0.788574651395014	1	40756405	ADSL
Nhek15	exact	0	122	0	0	0.0604013652182599	40756405	ADSL
Sknshra15	exact	0	20	0	0	0.316169447954166	40756405	ADSL
A5497	exact	12	180	0.0666666666666667	0.0211332977647651	0.149730447195993	7795553	AFAP1
Ag0445018	exact	0	132	0	0	0.0559560855654115	7795553	AFAP1
Bj14	exact	0	144	0	0	0.0514151578611581	7795553	AFAP1
H1hesc17	exact	0	67	0	0	0.107247868877079	7795553	AFAP1
Helas33	exact	0	10	0	0	0.532375776088689	7795553	AFAP1
Hepg216	exact	0	9	0	0	0.570247027412287	7795553	AFAP1
Huvec16	exact	0	55	0	0	0.129073966018123	7795553	AFAP1
Nhek16	exact	0	77	0	0	0.0939973236864835	7795553	AFAP1
Nhlf11	exact	0	18	0	0	0.344444531265498	7795553	AFAP1
Sknshra16	exact	0	29	0	0	0.230565988804451	7795553	AFAP1
A5498	exact	0	180	0	0	0.0413480842976972	7845077	AFAP1
Ag0445019	exact	0	132	0	0	0.0559560855654115	7845077	AFAP1
Bj15	exact	0	144	0	0	0.0514151578611581	7845077	AFAP1
H1hesc18	exact	0	67	0	0	0.107247868877079	7845077	AFAP1
Helas34	exact	0	10	0	0	0.532375776088689	7845077	AFAP1
Hepg217	exact	0	9	0	0	0.570247027412287	7845077	AFAP1
Huvec17	exact	0	55	0	0	0.129073966018123	7845077	AFAP1
Nhek17	exact	12	77	0.155844155844156	0.0508563602585826	0.328945728627595	7845077	AFAP1
Nhlf12	exact	0	18	0	0	0.344444531265498	7845077	AFAP1
Sknshra17	exact	0	29	0	0	0.230565988804451	7845077	AFAP1
A5499	exact	168	180	0.933333333333333	0.850269552804006	0.978866702235235	7873807	AFAP1
Ag0445020	exact	132	132	1	0.944043914434588	1	7873807	AFAP1
Bj16	exact	144	144	1	0.94858484213884	1	7873807	AFAP1
H1hesc19	exact	67	67	1	0.89275213112292	1	7873807	AFAP1
Helas35	exact	10	10	1	0.467624223911306	1	7873807	AFAP1
Hepg218	exact	9	9	1	0.429752972587708	1	7873807	AFAP1
Huvec18	exact	55	55	1	0.870926033981875	1	7873807	AFAP1
Nhek18	exact	65	77	0.844155844155844	0.671054271372404	0.949143639741417	7873807	AFAP1
Nhlf13	exact	18	18	1	0.655555468734498	1	7873807	AFAP1
Sknshra18	exact	29	29	1	0.769434011195546	1	7873807	AFAP1
A54910	exact	10	21	0.476190476190476	0.153622599049516	0.814355040829185	87967317	AFF1
Ag0445021	exact	42	42	1	0.83445716437512	1	87967317	AFF1
Bj17	exact	17	17	1	0.639472341314033	1	87967317	AFF1
Gm1287816	exact	78	78	1	0.907149995224705	1	87967317	AFF1
H1hesc20	exact	84	91	0.923076923076923	0.78953333531385	0.984789914696935	87967317	AFF1
Helas36	exact	31	46	0.673913043478261	0.422183002684394	0.869642049331625	87967317	AFF1
Hepg219	exact	49	55	0.89090909090909	0.692562804243662	0.9817351184587	87967317	AFF1
Huvec19	exact	14	14	1	0.581048177284012	1	87967317	AFF1
K56216	exact	116	122	0.950819672131147	0.85197331259146	0.991938105303605	87967317	AFF1
Nhek19	exact	15	15	1	0.602464322802520	1	87967317	AFF1
Sknshra19	exact	12	12	1	0.530779531806549	1	87967317	AFF1
A54911	exact	11	21	0.523809523809524	0.185644959170813	0.846377400950482	88005271	AFF1
Ag0445022	exact	0	42	0	0	0.165542835624878	88005271	AFF1
Bj18	exact	0	17	0	0	0.360527658685963	88005271	AFF1
Gm1287817	exact	0	78	0	0	0.0928500047752936	88005271	AFF1
H1hesc21	exact	7	91	0.0769230769230769	0.0152100853030646	0.210466664686148	88005271	AFF1
Helas37	exact	15	46	0.326086956521739	0.130357950668373	0.577816997315603	88005271	AFF1
Hepg220	exact	6	55	0.109090909090909	0.0182648815412998	0.307437195756335	88005271	AFF1
Huvec20	exact	0	14	0	0	0.418951822715984	88005271	AFF1
K56217	exact	6	122	0.0491803278688525	0.00806189469639462	0.148026687408540	88005271	AFF1
Nhek20	exact	0	15	0	0	0.397535677197475	88005271	AFF1
Sknshra20	exact	0	12	0	0	0.469220468193447	88005271	AFF1
A54912	exact	58	67	0.865671641791045	0.682999222580166	0.96534525636787	228356262	AGFG1
Gm1287818	exact	8	8	1	0.386697398649277	1	228356262	AGFG1
H1hesc22	exact	0	6	0	0	0.718273088615216	228356262	AGFG1
Helas38	exact	76	144	0.527777777777778	0.388877635252446	0.663737695569679	228356262	AGFG1
Hepg221	exact	48	90	0.533333333333333	0.357898632339847	0.703161084109388	228356262	AGFG1
Mcf719	exact	24	24	1	0.728546176852606	1	228356262	AGFG1
A54913	exact	0	67	0	0	0.107247868877079	228384663	AGFG1
Gm1287819	exact	0	8	0	0	0.613302601350717	228384663	AGFG1
H1hesc23	exact	0	6	0	0	0.718273088615216	228384663	AGFG1
Helas39	exact	11	144	0.0763888888888889	0.0227817002150497	0.175722197116658	228384663	AGFG1
Hepg222	exact	0	90	0	0	0.080986504520305	228384663	AGFG1
Mcf720	exact	0	24	0	0	0.271453823147391	228384663	AGFG1
A54914	exact	0	67	0	0	0.107247868877079	228388478	AGFG1
Gm1287820	exact	0	8	0	0	0.613302601350717	228388478	AGFG1
H1hesc24	exact	0	6	0	0	0.718273088615216	228388478	AGFG1
Helas310	exact	7	144	0.0486111111111111	0.00951840009521376	0.136764958020281	228388478	AGFG1
Hepg223	exact	6	90	0.0666666666666667	0.0109950860822158	0.196851396516961	228388478	AGFG1
Mcf721	exact	0	24	0	0	0.271453823147391	228388478	AGFG1
A54915	exact	9	67	0.134328358208955	0.0346547436321291	0.317000777419832	228395806	AGFG1
Gm1287821	exact	0	8	0	0	0.613302601350717	228395806	AGFG1
H1hesc25	exact	0	6	0	0	0.718273088615216	228395806	AGFG1
Helas311	exact	44	144	0.305555555555556	0.188591270496850	0.443146757931222	228395806	AGFG1
Hepg224	exact	29	90	0.322222222222222	0.174820227632598	0.499587848341542	228395806	AGFG1
Mcf722	exact	0	24	0	0	0.271453823147391	228395806	AGFG1
A54916	exact	0	67	0	0	0.107247868877079	228398264	AGFG1
Gm1287822	exact	0	8	0	0	0.613302601350717	228398264	AGFG1
H1hesc26	exact	6	6	1	0.281726911384779	1	228398264	AGFG1
Helas312	exact	0	144	0	0	0.0514151578611581	228398264	AGFG1
Hepg225	exact	0	90	0	0	0.080986504520305	228398264	AGFG1
Mcf723	exact	0	24	0	0	0.271453823147391	228398264	AGFG1
A54917	exact	0	67	0	0	0.107247868877079	228401340	AGFG1
Gm1287823	exact	0	8	0	0	0.613302601350717	228401340	AGFG1
H1hesc27	exact	0	6	0	0	0.718273088615216	228401340	AGFG1
Helas313	exact	6	144	0.0416666666666667	0.00681250915523679	0.126446346361668	228401340	AGFG1
Hepg226	exact	7	90	0.0777777777777778	0.0153836688317626	0.212625637708425	228401340	AGFG1
Mcf724	exact	0	24	0	0	0.271453823147391	228401340	AGFG1
A54918	exact	0	124	0	0	0.0594567080135459	46455178	AMBRA1
Ag0445023	exact	0	51	0	0	0.138463023724814	46455178	AMBRA1
Bj19	exact	0	71	0	0	0.101523712414247	46455178	AMBRA1
Gm1287824	exact	0	72	0	0	0.100186797264428	46455178	AMBRA1
H1hesc28	exact	0	130	0	0	0.0567920305856666	46455178	AMBRA1
Helas314	exact	6	214	0.0280373831775701	0.00456272335691688	0.0863615610005423	46455178	AMBRA1
Hepg227	exact	0	334	0	0	0.0225002012379285	46455178	AMBRA1
Huvec21	exact	0	9	0	0	0.570247027412287	46455178	AMBRA1
K56218	exact	0	84	0	0	0.0865137306039452	46455178	AMBRA1
Mcf725	exact	0	195	0	0	0.0382290813467325	46455178	AMBRA1
Nhek21	exact	0	24	0	0	0.271453823147391	46455178	AMBRA1
Nhlf14	exact	0	15	0	0	0.397535677197475	46455178	AMBRA1
Sknshra21	exact	0	76	0	0	0.0951733263629053	46455178	AMBRA1
A54919	exact	34	124	0.274193548387097	0.155176823938870	0.421012086845504	46515754	AMBRA1
Ag0445024	exact	0	51	0	0	0.138463023724814	46515754	AMBRA1
Bj20	exact	7	71	0.0985915492957746	0.0196434184484876	0.264031648663921	46515754	AMBRA1
Gm1287825	exact	13	72	0.180555555555556	0.0627616355017239	0.365708350196417	46515754	AMBRA1
H1hesc29	exact	21	130	0.161538461538462	0.0731024152968408	0.289979408940243	46515754	AMBRA1
Helas315	exact	27	214	0.126168224299065	0.0631139209922174	0.216206976731732	46515754	AMBRA1
Hepg228	exact	136	334	0.407185628742515	0.320150765644612	0.498470381674355	46515754	AMBRA1
Huvec22	exact	0	9	0	0	0.570247027412287	46515754	AMBRA1
K56219	exact	0	84	0	0	0.0865137306039452	46515754	AMBRA1
Mcf726	exact	0	195	0	0	0.0382290813467325	46515754	AMBRA1
Nhek22	exact	0	24	0	0	0.271453823147391	46515754	AMBRA1
Nhlf15	exact	0	15	0	0	0.397535677197475	46515754	AMBRA1
Sknshra22	exact	17	76	0.223684210526316	0.092671677976865	0.409832206088787	46515754	AMBRA1
A54920	exact	59	124	0.475806451612903	0.329365820847895	0.625216189531218	46529920	AMBRA1
Ag0445025	exact	29	51	0.568627450980392	0.334452987739767	0.782800754032406	46529920	AMBRA1
Bj21	exact	44	71	0.619718309859155	0.418509989706697	0.795530368524607	46529920	AMBRA1
Gm1287826	exact	37	72	0.513888888888889	0.320048147125741	0.704825723874816	46529920	AMBRA1
H1hesc30	exact	54	130	0.415384615384615	0.277622697381419	0.563060665857259	46529920	AMBRA1
Helas316	exact	89	214	0.41588785046729	0.307263650672210	0.530519196168441	46529920	AMBRA1
Hepg229	exact	107	334	0.320359281437126	0.239684583631493	0.409268269774592	46529920	AMBRA1
Huvec23	exact	0	9	0	0	0.570247027412287	46529920	AMBRA1
K56220	exact	62	84	0.738095238095238	0.557924347087102	0.875251058908355	46529920	AMBRA1
Mcf727	exact	152	195	0.77948717948718	0.669470388549606	0.867508280393453	46529920	AMBRA1
Nhek23	exact	17	24	0.708333333333333	0.357407518642923	0.937487467761561	46529920	AMBRA1
Nhlf16	exact	0	15	0	0	0.397535677197475	46529920	AMBRA1
Sknshra23	exact	31	76	0.407894736842105	0.232449023260490	0.601621842183532	46529920	AMBRA1
A54921	exact	25	124	0.201612903225806	0.0997235334175921	0.340359167564878	46534363	AMBRA1
Ag0445026	exact	22	51	0.431372549019608	0.217199245967593	0.665547012260231	46534363	AMBRA1
Bj22	exact	20	71	0.281690140845070	0.129168484300911	0.48063606072639	46534363	AMBRA1
Gm1287827	exact	22	72	0.305555555555556	0.147525993843022	0.504345438610928	46534363	AMBRA1
H1hesc31	exact	24	130	0.184615384615385	0.0893238626256158	0.317121950610722	46534363	AMBRA1
Helas317	exact	78	214	0.364485981308411	0.260235920055173	0.478419712425063	46534363	AMBRA1
Hepg230	exact	55	334	0.164670658682635	0.104511034508922	0.240281684632199	46534363	AMBRA1
Huvec24	exact	9	9	1	0.429752972587708	1	46534363	AMBRA1
K56221	exact	22	84	0.261904761904762	0.124748941091644	0.442075652912896	46534363	AMBRA1
Mcf728	exact	43	195	0.220512820512821	0.132491719606547	0.330529611450393	46534363	AMBRA1
Nhek24	exact	7	24	0.291666666666667	0.0625125322384379	0.642592481357074	46534363	AMBRA1
Nhlf17	exact	15	15	1	0.602464322802520	1	46534363	AMBRA1
Sknshra24	exact	28	76	0.368421052631579	0.20006626198105	0.562907404232883	46534363	AMBRA1
A54922	exact	0	124	0	0	0.0594567080135459	46567326	AMBRA1
Ag0445027	exact	0	51	0	0	0.138463023724814	46567326	AMBRA1
Bj23	exact	0	71	0	0	0.101523712414247	46567326	AMBRA1
Gm1287828	exact	0	72	0	0	0.100186797264428	46567326	AMBRA1
H1hesc32	exact	20	130	0.153846153846154	0.0678516322849869	0.280780807530246	46567326	AMBRA1
Helas318	exact	0	214	0	0	0.0348948653872073	46567326	AMBRA1
Hepg231	exact	0	334	0	0	0.0225002012379285	46567326	AMBRA1
Huvec25	exact	0	9	0	0	0.570247027412287	46567326	AMBRA1
K56222	exact	0	84	0	0	0.0865137306039452	46567326	AMBRA1
Mcf729	exact	0	195	0	0	0.0382290813467325	46567326	AMBRA1
Nhek25	exact	0	24	0	0	0.271453823147391	46567326	AMBRA1
Nhlf18	exact	0	15	0	0	0.397535677197475	46567326	AMBRA1
Sknshra25	exact	0	76	0	0	0.0951733263629053	46567326	AMBRA1
A54923	exact	6	124	0.0483870967741935	0.00792968619441414	0.145765618665983	46570050	AMBRA1
Ag0445028	exact	0	51	0	0	0.138463023724814	46570050	AMBRA1
Bj24	exact	0	71	0	0	0.101523712414247	46570050	AMBRA1
Gm1287829	exact	0	72	0	0	0.100186797264428	46570050	AMBRA1
H1hesc33	exact	11	130	0.0846153846153846	0.0253026500732954	0.193480278413047	46570050	AMBRA1
Helas319	exact	14	214	0.0654205607476635	0.0230051875266016	0.139503505816173	46570050	AMBRA1
Hepg232	exact	36	334	0.107784431137725	0.0596771820817895	0.174049549049884	46570050	AMBRA1
Huvec26	exact	0	9	0	0	0.570247027412287	46570050	AMBRA1
K56223	exact	0	84	0	0	0.0865137306039452	46570050	AMBRA1
Mcf730	exact	0	195	0	0	0.0382290813467325	46570050	AMBRA1
Nhek26	exact	0	24	0	0	0.271453823147391	46570050	AMBRA1
Nhlf19	exact	0	15	0	0	0.397535677197475	46570050	AMBRA1
Sknshra26	exact	0	76	0	0	0.0951733263629053	46570050	AMBRA1
A54924	exact	61	61	1	0.882845594483708	1	121756227	ANAPC5
Ag0445029	exact	30	30	1	0.776185752769606	1	121756227	ANAPC5
Bj25	exact	32	32	1	0.788574651395014	1	121756227	ANAPC5
Gm1287830	exact	41	49	0.836734693877551	0.608750200472764	0.961833277184819	121756227	ANAPC5
H1hesc34	exact	20	20	1	0.68383055204583	1	121756227	ANAPC5
Helas320	exact	53	60	0.883333333333333	0.693119767285242	0.976605446739232	121756227	ANAPC5
Hepg233	exact	61	61	1	0.882845594483708	1	121756227	ANAPC5
Hsmm14	exact	22	30	0.733333333333333	0.419625116529983	0.935181645649657	121756227	ANAPC5
K56224	exact	48	48	1	0.853549164871366	1	121756227	ANAPC5
Mcf731	exact	113	113	1	0.934947759416884	1	121756227	ANAPC5
Nhek27	exact	87	87	1	0.916341016406117	1	121756227	ANAPC5
A54925	exact	0	61	0	0	0.11715440551629	121775195	ANAPC5
Ag0445030	exact	0	30	0	0	0.223814247230391	121775195	ANAPC5
Bj26	exact	0	32	0	0	0.211425348604983	121775195	ANAPC5
Gm1287831	exact	0	49	0	0	0.143687978669298	121775195	ANAPC5
H1hesc35	exact	0	20	0	0	0.316169447954166	121775195	ANAPC5
Helas321	exact	0	60	0	0	0.118985952002121	121775195	ANAPC5
Hepg234	exact	0	61	0	0	0.11715440551629	121775195	ANAPC5
Hsmm15	exact	8	30	0.266666666666667	0.064818354350342	0.580374883470014	121775195	ANAPC5
K56225	exact	0	48	0	0	0.146450835128632	121775195	ANAPC5
Mcf732	exact	0	113	0	0	0.0650522405831151	121775195	ANAPC5
Nhek28	exact	0	87	0	0	0.0836589835938819	121775195	ANAPC5
A54926	exact	0	61	0	0	0.11715440551629	121783834	ANAPC5
Ag0445031	exact	0	30	0	0	0.223814247230391	121783834	ANAPC5
Bj27	exact	0	32	0	0	0.211425348604983	121783834	ANAPC5
Gm1287832	exact	8	49	0.163265306122449	0.0381667228151807	0.391249799527234	121783834	ANAPC5
H1hesc36	exact	0	20	0	0	0.316169447954166	121783834	ANAPC5
Helas322	exact	7	60	0.116666666666667	0.0233945532607678	0.306880232714756	121783834	ANAPC5
Hepg235	exact	0	61	0	0	0.11715440551629	121783834	ANAPC5
Hsmm16	exact	0	30	0	0	0.223814247230391	121783834	ANAPC5
K56226	exact	0	48	0	0	0.146450835128632	121783834	ANAPC5
Mcf733	exact	0	113	0	0	0.0650522405831151	121783834	ANAPC5
Nhek29	exact	0	87	0	0	0.0836589835938819	121783834	ANAPC5
A54927	exact	0	50	0	0	0.141027223162369	133327435	ANKLE2
Ag0445032	exact	0	14	0	0	0.418951822715984	133327435	ANKLE2
Gm1287833	exact	0	20	0	0	0.316169447954166	133327435	ANKLE2
H1hesc37	exact	0	53	0	0	0.133604046648873	133327435	ANKLE2
Helas323	exact	0	44	0	0	0.158650209337722	133327435	ANKLE2
Hepg236	exact	0	18	0	0	0.344444531265498	133327435	ANKLE2
Hmec9	exact	0	145	0	0	0.0510697836581947	133327435	ANKLE2
K56227	exact	0	59	0	0	0.120875589798190	133327435	ANKLE2
Mcf734	exact	0	12	0	0	0.469220468193447	133327435	ANKLE2
Nhek30	exact	16	16	1	0.621849980822768	1	133327435	ANKLE2
Sknshra27	exact	0	13	0	0	0.44271851329519	133327435	ANKLE2
A54928	exact	50	50	1	0.858972776837629	1	133331719	ANKLE2
Ag0445033	exact	14	14	1	0.581048177284012	1	133331719	ANKLE2
Gm1287834	exact	20	20	1	0.68383055204583	1	133331719	ANKLE2
H1hesc38	exact	53	53	1	0.866395953351125	1	133331719	ANKLE2
Helas324	exact	44	44	1	0.841349790662276	1	133331719	ANKLE2
Hepg237	exact	18	18	1	0.655555468734498	1	133331719	ANKLE2
Hmec10	exact	145	145	1	0.948930216341805	1	133331719	ANKLE2
K56228	exact	59	59	1	0.879124410201809	1	133331719	ANKLE2
Mcf735	exact	12	12	1	0.530779531806549	1	133331719	ANKLE2
Nhek31	exact	0	16	0	0	0.378150019177228	133331719	ANKLE2
Sknshra28	exact	13	13	1	0.557281486704805	1	133331719	ANKLE2
Ag0445034	exact	17	17	1	0.639472341314033	1	9182379	ANKRD12
Bj28	exact	10	10	1	0.467624223911306	1	9182379	ANKRD12
Gm1287835	exact	21	27	0.777777777777778	0.447793536903919	0.96118644692709	9182379	ANKRD12
Huvec27	exact	8	8	1	0.386697398649277	1	9182379	ANKRD12
K56229	exact	80	109	0.73394495412844	0.577223066944719	0.85794429896753	9182379	ANKRD12
Sknshra29	exact	19	19	1	0.670288208016929	1	9182379	ANKRD12
Ag0445035	exact	0	17	0	0	0.360527658685963	9204473	ANKRD12
Bj29	exact	0	10	0	0	0.532375776088689	9204473	ANKRD12
Gm1287836	exact	0	27	0	0	0.245360332998732	9204473	ANKRD12
Huvec28	exact	0	8	0	0	0.613302601350717	9204473	ANKRD12
K56230	exact	29	109	0.266055045871560	0.142055701032469	0.42277693305528	9204473	ANKRD12
Sknshra30	exact	0	19	0	0	0.329711791983067	9204473	ANKRD12
Ag0445036	exact	0	17	0	0	0.360527658685963	9263787	ANKRD12
Bj30	exact	0	10	0	0	0.532375776088689	9263787	ANKRD12
Gm1287837	exact	6	27	0.222222222222222	0.0388135530729096	0.552206463096078	9263787	ANKRD12
Huvec29	exact	0	8	0	0	0.613302601350717	9263787	ANKRD12
K56231	exact	0	109	0	0	0.0673572444202516	9263787	ANKRD12
Sknshra31	exact	0	19	0	0	0.329711791983067	9263787	ANKRD12
Ag0445037	exact	0	67	0	0	0.107247868877079	2130536	AP3D1
Bj31	exact	0	26	0	0	0.253487115513195	2130536	AP3D1
Gm1287838	exact	0	60	0	0	0.118985952002121	2130536	AP3D1
H1hesc39	exact	0	87	0	0	0.0836589835938819	2130536	AP3D1
Helas325	exact	8	35	0.228571428571429	0.0547470698389305	0.515586120814633	2130536	AP3D1
Hepg238	exact	0	8	0	0	0.613302601350717	2130536	AP3D1
K56232	exact	0	36	0	0	0.190336200182753	2130536	AP3D1
Nhek32	exact	0	10	0	0	0.532375776088689	2130536	AP3D1
Sknshra32	exact	0	24	0	0	0.271453823147391	2130536	AP3D1
Ag0445038	exact	67	67	1	0.89275213112292	1	2138713	AP3D1
Bj32	exact	26	26	1	0.746512884486802	1	2138713	AP3D1
Gm1287839	exact	60	60	1	0.881014047997878	1	2138713	AP3D1
H1hesc40	exact	87	87	1	0.916341016406117	1	2138713	AP3D1
Helas326	exact	27	35	0.771428571428571	0.484413879185364	0.945252930161069	2138713	AP3D1
Hepg239	exact	8	8	1	0.386697398649277	1	2138713	AP3D1
K56233	exact	36	36	1	0.809663799817245	1	2138713	AP3D1
Nhek33	exact	10	10	1	0.467624223911306	1	2138713	AP3D1
Sknshra33	exact	24	24	1	0.728546176852606	1	2138713	AP3D1
A54929	exact	0	50	0	0	0.141027223162369	99700297	AP4M1
Ag0445039	exact	0	54	0	0	0.131300013237442	99700297	AP4M1
Bj33	exact	0	89	0	0	0.081858167279658	99700297	AP4M1
Gm1287840	exact	0	33	0	0	0.205728850214462	99700297	AP4M1
Helas327	exact	0	34	0	0	0.200329854681296	99700297	AP4M1
Hepg240	exact	0	25	0	0	0.26216576865185	99700297	AP4M1
Hsmm17	exact	0	8	0	0	0.613302601350717	99700297	AP4M1
Mcf736	exact	0	34	0	0	0.200329854681296	99700297	AP4M1
Nhek34	exact	8	44	0.181818181818182	0.0427932323639294	0.428326373103119	99700297	AP4M1
Sknshra34	exact	0	94	0	0	0.0776778052500429	99700297	AP4M1
A54930	exact	50	50	1	0.858972776837629	1	99701031	AP4M1
Ag0445040	exact	54	54	1	0.868699986762556	1	99701031	AP4M1
Bj34	exact	89	89	1	0.91814183272034	1	99701031	AP4M1
Gm1287841	exact	33	33	1	0.794271149785535	1	99701031	AP4M1
Helas328	exact	34	34	1	0.799670145318701	1	99701031	AP4M1
Hepg241	exact	25	25	1	0.737834231348147	1	99701031	AP4M1
Hsmm18	exact	8	8	1	0.386697398649277	1	99701031	AP4M1
Mcf737	exact	34	34	1	0.799670145318701	1	99701031	AP4M1
Nhek35	exact	36	44	0.818181818181818	0.571673626896879	0.95720676763607	99701031	AP4M1
Sknshra35	exact	94	94	1	0.922322194749956	1	99701031	AP4M1
A54931	exact	0	74	0	0	0.0976157917387152	32150586	ARHGAP12
Ag0445041	exact	0	77	0	0	0.0939973236864835	32150586	ARHGAP12
Bj35	exact	0	42	0	0	0.165542835624878	32150586	ARHGAP12
Gm1287842	exact	0	29	0	0	0.230565988804451	32150586	ARHGAP12
H1hesc41	exact	0	106	0	0	0.0691960714784627	32150586	ARHGAP12
Helas329	exact	0	33	0	0	0.205728850214462	32150586	ARHGAP12
Hepg242	exact	0	56	0	0	0.126922018342095	32150586	ARHGAP12
Hmec11	exact	0	70	0	0	0.102896752881197	32150586	ARHGAP12
Hsmm19	exact	0	29	0	0	0.230565988804451	32150586	ARHGAP12
K56234	exact	0	139	0	0	0.0532145334248552	32150586	ARHGAP12
Mcf738	exact	0	57	0	0	0.124840537137060	32150586	ARHGAP12
Nhek36	exact	7	57	0.122807017543860	0.0246800904636357	0.321063994678186	32150586	ARHGAP12
Nhlf20	exact	0	22	0	0	0.292130529752542	32150586	ARHGAP12
Sknshra36	exact	0	34	0	0	0.200329854681296	32150586	ARHGAP12
A54932	exact	74	74	1	0.902384208261284	1	32199491	ARHGAP12
Ag0445042	exact	77	77	1	0.906002676313515	1	32199491	ARHGAP12
Bj36	exact	42	42	1	0.83445716437512	1	32199491	ARHGAP12
Gm1287843	exact	29	29	1	0.769434011195546	1	32199491	ARHGAP12
H1hesc42	exact	106	106	1	0.930803928521536	1	32199491	ARHGAP12
Helas330	exact	33	33	1	0.794271149785535	1	32199491	ARHGAP12
Hepg243	exact	56	56	1	0.873077981657903	1	32199491	ARHGAP12
Hmec12	exact	70	70	1	0.897103247118801	1	32199491	ARHGAP12
Hsmm20	exact	29	29	1	0.769434011195546	1	32199491	ARHGAP12
K56235	exact	139	139	1	0.946785466575144	1	32199491	ARHGAP12
Mcf739	exact	57	57	1	0.875159462862939	1	32199491	ARHGAP12
Nhek37	exact	50	57	0.87719298245614	0.678936005321812	0.975319909536364	32199491	ARHGAP12
Nhlf21	exact	22	22	1	0.707869470247455	1	32199491	ARHGAP12
Sknshra37	exact	34	34	1	0.799670145318701	1	32199491	ARHGAP12
A54933	exact	16	16	1	0.621849980822768	1	120276826	ARHGEF12
Ag0445043	exact	75	91	0.824175824175824	0.663303529989689	0.930641145739817	120276826	ARHGEF12
Bj37	exact	24	33	0.727272727272727	0.428697918046852	0.925967992181688	120276826	ARHGEF12
Gm1287844	exact	199	199	1	0.962524758776923	1	120276826	ARHGEF12
H1hesc43	exact	94	94	1	0.922322194749956	1	120276826	ARHGEF12
Helas331	exact	9	9	1	0.429752972587708	1	120276826	ARHGEF12
Hepg244	exact	0	12	0	0	0.469220468193447	120276826	ARHGEF12
Hsmm21	exact	7	7	1	0.337616984325072	1	120276826	ARHGEF12
Huvec30	exact	0	6	0	0	0.718273088615216	120276826	ARHGEF12
K56236	exact	192	198	0.96969696969697	0.906890280489472	0.995064748617244	120276826	ARHGEF12
Nhek38	exact	22	45	0.488888888888889	0.251357815147764	0.730065390767108	120276826	ARHGEF12
Sknshra38	exact	37	37	1	0.814297259319344	1	120276826	ARHGEF12
A54934	exact	0	16	0	0	0.378150019177228	120291461	ARHGEF12
Ag0445044	exact	0	91	0	0	0.0801331987347675	120291461	ARHGEF12
Bj38	exact	0	33	0	0	0.205728850214462	120291461	ARHGEF12
Gm1287845	exact	0	199	0	0	0.0374752412230761	120291461	ARHGEF12
H1hesc44	exact	0	94	0	0	0.0776778052500429	120291461	ARHGEF12
Helas332	exact	0	9	0	0	0.570247027412287	120291461	ARHGEF12
Hepg245	exact	0	12	0	0	0.469220468193447	120291461	ARHGEF12
Hsmm22	exact	0	7	0	0	0.662383015674922	120291461	ARHGEF12
Huvec31	exact	6	6	1	0.281726911384779	1	120291461	ARHGEF12
K56237	exact	0	198	0	0	0.0376609006107779	120291461	ARHGEF12
Nhek39	exact	0	45	0	0	0.155414195126192	120291461	ARHGEF12
Sknshra39	exact	0	37	0	0	0.185702740680654	120291461	ARHGEF12
A54935	exact	0	16	0	0	0.378150019177228	120310837	ARHGEF12
Ag0445045	exact	0	91	0	0	0.0801331987347675	120310837	ARHGEF12
Bj39	exact	9	33	0.272727272727273	0.0740320078183108	0.571302081953146	120310837	ARHGEF12
Gm1287846	exact	0	199	0	0	0.0374752412230761	120310837	ARHGEF12
H1hesc45	exact	0	94	0	0	0.0776778052500429	120310837	ARHGEF12
Helas333	exact	0	9	0	0	0.570247027412287	120310837	ARHGEF12
Hepg246	exact	12	12	1	0.530779531806549	1	120310837	ARHGEF12
Hsmm23	exact	0	7	0	0	0.662383015674922	120310837	ARHGEF12
Huvec32	exact	0	6	0	0	0.718273088615216	120310837	ARHGEF12
K56238	exact	0	198	0	0	0.0376609006107779	120310837	ARHGEF12
Nhek40	exact	17	45	0.377777777777778	0.164964124326465	0.63073039098597	120310837	ARHGEF12
Sknshra40	exact	0	37	0	0	0.185702740680654	120310837	ARHGEF12
A54936	exact	0	16	0	0	0.378150019177228	120343758	ARHGEF12
Ag0445046	exact	6	91	0.0659340659340659	0.0108714729169733	0.194844661432785	120343758	ARHGEF12
Bj40	exact	0	33	0	0	0.205728850214462	120343758	ARHGEF12
Gm1287847	exact	0	199	0	0	0.0374752412230761	120343758	ARHGEF12
H1hesc46	exact	0	94	0	0	0.0776778052500429	120343758	ARHGEF12
Helas334	exact	0	9	0	0	0.570247027412287	120343758	ARHGEF12
Hepg247	exact	0	12	0	0	0.469220468193447	120343758	ARHGEF12
Hsmm24	exact	0	7	0	0	0.662383015674922	120343758	ARHGEF12
Huvec33	exact	0	6	0	0	0.718273088615216	120343758	ARHGEF12
K56239	exact	0	198	0	0	0.0376609006107779	120343758	ARHGEF12
Nhek41	exact	0	45	0	0	0.155414195126192	120343758	ARHGEF12
Sknshra41	exact	0	37	0	0	0.185702740680654	120343758	ARHGEF12
A54937	exact	0	16	0	0	0.378150019177228	120345268	ARHGEF12
Ag0445047	exact	0	91	0	0	0.0801331987347675	120345268	ARHGEF12
Bj41	exact	0	33	0	0	0.205728850214462	120345268	ARHGEF12
Gm1287848	exact	0	199	0	0	0.0374752412230761	120345268	ARHGEF12
H1hesc47	exact	0	94	0	0	0.0776778052500429	120345268	ARHGEF12
Helas335	exact	0	9	0	0	0.570247027412287	120345268	ARHGEF12
Hepg248	exact	0	12	0	0	0.469220468193447	120345268	ARHGEF12
Hsmm25	exact	0	7	0	0	0.662383015674922	120345268	ARHGEF12
Huvec34	exact	0	6	0	0	0.718273088615216	120345268	ARHGEF12
K56240	exact	0	198	0	0	0.0376609006107779	120345268	ARHGEF12
Nhek42	exact	6	45	0.133333333333333	0.0225208587945417	0.365826194028508	120345268	ARHGEF12
Sknshra42	exact	0	37	0	0	0.185702740680654	120345268	ARHGEF12
A54938	exact	0	16	0	0	0.378150019177228	120347369	ARHGEF12
Ag0445048	exact	10	91	0.109890109890110	0.0307417086867198	0.254937839070318	120347369	ARHGEF12
Bj42	exact	0	33	0	0	0.205728850214462	120347369	ARHGEF12
Gm1287849	exact	0	199	0	0	0.0374752412230761	120347369	ARHGEF12
H1hesc48	exact	0	94	0	0	0.0776778052500429	120347369	ARHGEF12
Helas336	exact	0	9	0	0	0.570247027412287	120347369	ARHGEF12
Hepg249	exact	0	12	0	0	0.469220468193447	120347369	ARHGEF12
Hsmm26	exact	0	7	0	0	0.662383015674922	120347369	ARHGEF12
Huvec35	exact	0	6	0	0	0.718273088615216	120347369	ARHGEF12
K56241	exact	6	198	0.0303030303030303	0.00493525138275563	0.0931097195105277	120347369	ARHGEF12
Nhek43	exact	0	45	0	0	0.155414195126192	120347369	ARHGEF12
Sknshra43	exact	0	37	0	0	0.185702740680654	120347369	ARHGEF12
A54939	exact	0	68	0	0	0.105757222383818	157150360	ARID1B
Ag0445049	exact	13	87	0.149425287356322	0.051408442198372	0.309062442953678	157150360	ARID1B
Bj43	exact	6	149	0.0402684563758389	0.00658073057577069	0.122390098427567	157150360	ARID1B
Gm1287850	exact	19	144	0.131944444444444	0.056357363405982	0.246942418633296	157150360	ARID1B
H1hesc49	exact	0	90	0	0	0.080986504520305	157150360	ARID1B
Helas337	exact	0	112	0	0	0.0656135801190684	157150360	ARID1B
Hepg250	exact	12	132	0.090909090909091	0.0290413670017123	0.200792759676638	157150360	ARID1B
Hsmm27	exact	0	18	0	0	0.344444531265498	157150360	ARID1B
Huvec36	exact	0	9	0	0	0.570247027412287	157150360	ARID1B
K56242	exact	0	28	0	0	0.23773483794416	157150360	ARID1B
Mcf740	exact	23	158	0.145569620253165	0.0683825049116685	0.257318721689062	157150360	ARID1B
Nhek44	exact	0	27	0	0	0.245360332998732	157150360	ARID1B
Nhlf22	exact	0	10	0	0	0.532375776088689	157150360	ARID1B
Sknshra44	exact	9	40	0.225	0.0599791293079314	0.491361618759249	157150360	ARID1B
A54940	exact	44	68	0.647058823529412	0.441141223519921	0.82043088208022	157357968	ARID1B
Ag0445050	exact	41	87	0.471264367816092	0.298200326603632	0.6493249292623	157357968	ARID1B
Bj44	exact	96	149	0.644295302013423	0.507072035286098	0.76673665805097	157357968	ARID1B
Gm1287851	exact	115	144	0.798611111111111	0.671070729278621	0.894346309993398	157357968	ARID1B
H1hesc50	exact	66	90	0.733333333333333	0.559386476066541	0.867884692756927	157357968	ARID1B
Helas338	exact	49	112	0.4375	0.287276018360729	0.59620601944545	157357968	ARID1B
Hepg251	exact	66	132	0.5	0.356368431199748	0.643631568800251	157357968	ARID1B
Hsmm28	exact	0	18	0	0	0.344444531265498	157357968	ARID1B
Huvec37	exact	0	9	0	0	0.570247027412287	157357968	ARID1B
K56243	exact	28	28	1	0.762265162055837	1	157357968	ARID1B
Mcf741	exact	30	158	0.189873417721519	0.100578831178538	0.309311432317904	157357968	ARID1B
Nhek45	exact	20	27	0.740740740740741	0.409435657057775	0.945149904501915	157357968	ARID1B
Nhlf23	exact	0	10	0	0	0.532375776088689	157357968	ARID1B
Sknshra45	exact	21	40	0.525	0.268283126937888	0.772554264931766	157357968	ARID1B
A54941	exact	24	68	0.352941176470588	0.179569117919780	0.558858776480077	157405795	ARID1B
Ag0445051	exact	22	87	0.252873563218391	0.120116922931339	0.428786520607769	157405795	ARID1B
Bj45	exact	27	149	0.181208053691275	0.0919707952072454	0.303308684927001	157405795	ARID1B
Gm1287852	exact	10	144	0.0694444444444444	0.0191669504225805	0.166265963813421	157405795	ARID1B
H1hesc51	exact	0	90	0	0	0.080986504520305	157405795	ARID1B
Helas339	exact	41	112	0.366071428571429	0.224934786788952	0.525399331358688	157405795	ARID1B
Hepg252	exact	54	132	0.409090909090909	0.272989048653071	0.5556853448591	157405795	ARID1B
Hsmm29	exact	18	18	1	0.655555468734498	1	157405795	ARID1B
Huvec38	exact	0	9	0	0	0.570247027412287	157405795	ARID1B
K56244	exact	0	28	0	0	0.23773483794416	157405795	ARID1B
Mcf742	exact	37	158	0.234177215189873	0.134844544225127	0.359289115569553	157405795	ARID1B
Nhek46	exact	0	27	0	0	0.245360332998732	157405795	ARID1B
Nhlf24	exact	10	10	1	0.467624223911306	1	157405795	ARID1B
Sknshra46	exact	10	40	0.25	0.0735003721732499	0.518529402697335	157405795	ARID1B
A54942	exact	0	68	0	0	0.105757222383818	157431605	ARID1B
Ag0445052	exact	11	87	0.126436781609195	0.0383343963005742	0.280352629298423	157431605	ARID1B
Bj46	exact	20	149	0.134228187919463	0.0588648589825513	0.247442700284639	157431605	ARID1B
Gm1287853	exact	0	144	0	0	0.0514151578611581	157431605	ARID1B
H1hesc52	exact	24	90	0.266666666666667	0.132115307243072	0.440613523933457	157431605	ARID1B
Helas340	exact	22	112	0.196428571428571	0.0917552783421426	0.342579179535974	157431605	ARID1B
Hepg253	exact	0	132	0	0	0.0559560855654115	157431605	ARID1B
Hsmm30	exact	0	18	0	0	0.344444531265498	157431605	ARID1B
Huvec39	exact	0	9	0	0	0.570247027412287	157431605	ARID1B
K56245	exact	0	28	0	0	0.23773483794416	157431605	ARID1B
Mcf743	exact	68	158	0.430379746835443	0.303473985577518	0.564008375528847	157431605	ARID1B
Nhek47	exact	7	27	0.259259259259259	0.0548500954980834	0.590564342942222	157431605	ARID1B
Nhlf25	exact	0	10	0	0	0.532375776088689	157431605	ARID1B
Sknshra47	exact	0	40	0	0	0.173059523275203	157431605	ARID1B
A54943	exact	0	68	0	0	0.105757222383818	157488173	ARID1B
Ag0445053	exact	0	87	0	0	0.0836589835938819	157488173	ARID1B
Bj47	exact	0	149	0	0	0.0497334627238337	157488173	ARID1B
Gm1287854	exact	0	144	0	0	0.0514151578611581	157488173	ARID1B
H1hesc53	exact	0	90	0	0	0.080986504520305	157488173	ARID1B
Helas341	exact	0	112	0	0	0.0656135801190684	157488173	ARID1B
Hepg254	exact	0	132	0	0	0.0559560855654115	157488173	ARID1B
Hsmm31	exact	0	18	0	0	0.344444531265498	157488173	ARID1B
Huvec40	exact	9	9	1	0.429752972587708	1	157488173	ARID1B
K56246	exact	0	28	0	0	0.23773483794416	157488173	ARID1B
Mcf744	exact	0	158	0	0	0.0469681714261925	157488173	ARID1B
Nhek48	exact	0	27	0	0	0.245360332998732	157488173	ARID1B
Nhlf26	exact	0	10	0	0	0.532375776088689	157488173	ARID1B
Sknshra48	exact	0	40	0	0	0.173059523275203	157488173	ARID1B
A54944	exact	9	462	0.0194805194805195	0.00483486040552294	0.0505895904104764	131104389	ASAP1
Ag0445054	exact	0	367	0	0	0.0204979080666565	131104389	ASAP1
Bj48	exact	0	218	0	0	0.0342656909999788	131104389	ASAP1
Gm1287855	exact	0	9	0	0	0.570247027412287	131104389	ASAP1
H1hesc54	exact	0	25	0	0	0.26216576865185	131104389	ASAP1
Helas342	exact	0	129	0	0	0.0572194371041073	131104389	ASAP1
Hepg255	exact	0	152	0	0	0.048776223154039	131104389	ASAP1
Huvec41	exact	0	180	0	0	0.0413480842976972	131104389	ASAP1
K56247	exact	0	16	0	0	0.378150019177228	131104389	ASAP1
Nhek49	exact	0	121	0	0	0.0608850367564158	131104389	ASAP1
Sknshra49	exact	0	249	0	0	0.0300645079030096	131104389	ASAP1
A54945	exact	0	462	0	0	0.0163175720326680	131181313	ASAP1
Ag0445055	exact	42	367	0.114441416893733	0.0666676268089927	0.178441744007666	131181313	ASAP1
Bj49	exact	10	218	0.0458715596330275	0.0125636760044341	0.111847033848701	131181313	ASAP1
Gm1287856	exact	0	9	0	0	0.570247027412287	131181313	ASAP1
H1hesc55	exact	0	25	0	0	0.26216576865185	131181313	ASAP1
Helas343	exact	0	129	0	0	0.0572194371041073	131181313	ASAP1
Hepg256	exact	0	152	0	0	0.048776223154039	131181313	ASAP1
Huvec42	exact	0	180	0	0	0.0413480842976972	131181313	ASAP1
K56248	exact	0	16	0	0	0.378150019177228	131181313	ASAP1
Nhek50	exact	0	121	0	0	0.0608850367564158	131181313	ASAP1
Sknshra50	exact	17	249	0.0682730923694779	0.0269795561791245	0.136576885486213	131181313	ASAP1
A54946	exact	6	462	0.0129870129870130	0.0021026741387552	0.0406649058178598	131193126	ASAP1
Ag0445056	exact	76	367	0.20708446866485	0.142692292936434	0.283731519052932	131193126	ASAP1
Bj50	exact	8	218	0.036697247706422	0.00820866036307988	0.0986319141044146	131193126	ASAP1
Gm1287857	exact	0	9	0	0	0.570247027412287	131193126	ASAP1
H1hesc56	exact	0	25	0	0	0.26216576865185	131193126	ASAP1
Helas344	exact	0	129	0	0	0.0572194371041073	131193126	ASAP1
Hepg257	exact	0	152	0	0	0.048776223154039	131193126	ASAP1
Huvec43	exact	8	180	0.0444444444444444	0.00996745269558752	0.118628523326206	131193126	ASAP1
K56249	exact	10	16	0.625	0.217000982819100	0.93024358758192	131193126	ASAP1
Nhek51	exact	0	121	0	0	0.0608850367564158	131193126	ASAP1
Sknshra51	exact	50	249	0.200803212851406	0.125268318310580	0.29480199549432	131193126	ASAP1
A54947	exact	0	462	0	0	0.0163175720326680	131370389	ASAP1
Ag0445057	exact	0	367	0	0	0.0204979080666565	131370389	ASAP1
Bj51	exact	0	218	0	0	0.0342656909999788	131370389	ASAP1
Gm1287858	exact	9	9	1	0.429752972587708	1	131370389	ASAP1
H1hesc57	exact	0	25	0	0	0.26216576865185	131370389	ASAP1
Helas345	exact	0	129	0	0	0.0572194371041073	131370389	ASAP1
Hepg258	exact	0	152	0	0	0.048776223154039	131370389	ASAP1
Huvec44	exact	0	180	0	0	0.0413480842976972	131370389	ASAP1
K56250	exact	6	16	0.375	0.069756412418078	0.782999017180898	131370389	ASAP1
Nhek52	exact	0	121	0	0	0.0608850367564158	131370389	ASAP1
Sknshra52	exact	0	249	0	0	0.0300645079030096	131370389	ASAP1
A54948	exact	389	462	0.841991341991342	0.779600264567988	0.892998263861577	131374017	ASAP1
Ag0445058	exact	219	367	0.596730245231608	0.509782219911226	0.679647443756868	131374017	ASAP1
Bj52	exact	200	218	0.91743119266055	0.838909506164377	0.966199412388115	131374017	ASAP1
Gm1287859	exact	0	9	0	0	0.570247027412287	131374017	ASAP1
H1hesc58	exact	25	25	1	0.737834231348147	1	131374017	ASAP1
Helas346	exact	129	129	1	0.942780562895892	1	131374017	ASAP1
Hepg259	exact	152	152	1	0.95122377684596	1	131374017	ASAP1
Huvec45	exact	172	180	0.955555555555556	0.881371476673793	0.990032547304412	131374017	ASAP1
K56251	exact	0	16	0	0	0.378150019177228	131374017	ASAP1
Nhek53	exact	109	121	0.900826446280992	0.782204056948862	0.968234173437587	131374017	ASAP1
Sknshra53	exact	182	249	0.730923694779116	0.630335338795909	0.817297636222799	131374017	ASAP1
A54949	exact	58	462	0.125541125541126	0.0801235811927863	0.183451332888183	131414216	ASAP1
Ag0445059	exact	30	367	0.0817438692098093	0.042141748406479	0.139022394487756	131414216	ASAP1
Bj53	exact	0	218	0	0	0.0342656909999788	131414216	ASAP1
Gm1287860	exact	0	9	0	0	0.570247027412287	131414216	ASAP1
H1hesc59	exact	0	25	0	0	0.26216576865185	131414216	ASAP1
Helas347	exact	0	129	0	0	0.0572194371041073	131414216	ASAP1
Hepg260	exact	0	152	0	0	0.048776223154039	131414216	ASAP1
Huvec46	exact	0	180	0	0	0.0413480842976972	131414216	ASAP1
K56252	exact	0	16	0	0	0.378150019177228	131414216	ASAP1
Nhek54	exact	12	121	0.0991735537190083	0.031765826562413	0.217795943051136	131414216	ASAP1
Sknshra54	exact	0	249	0	0	0.0300645079030096	131414216	ASAP1
A54950	exact	6	431	0.0139211136890951	0.00225462396582787	0.0435454187989226	62566219	ASPH
Ag0445060	exact	0	178	0	0	0.041802821586109	62566219	ASPH
Bj54	exact	0	31	0	0	0.217444476018812	62566219	ASPH
Gm1287861	exact	0	6	0	0	0.718273088615216	62566219	ASPH
H1hesc60	exact	0	6	0	0	0.718273088615216	62566219	ASPH
Helas348	exact	0	75	0	0	0.096379101061628	62566219	ASPH
Hepg261	exact	0	58	0	0	0.122826122598519	62566219	ASPH
Huvec47	exact	0	10	0	0	0.532375776088689	62566219	ASPH
K56253	exact	0	63	0	0	0.113655205400569	62566219	ASPH
Mcf745	exact	0	11	0	0	0.498920813091583	62566219	ASPH
Nhek55	exact	0	34	0	0	0.200329854681296	62566219	ASPH
Sknshra55	exact	0	36	0	0	0.190336200182753	62566219	ASPH
A54951	exact	425	431	0.986078886310905	0.956454581201077	0.997745376034172	62596747	ASPH
Ag0445061	exact	178	178	1	0.95819717841389	1	62596747	ASPH
Bj55	exact	31	31	1	0.782555523981185	1	62596747	ASPH
Gm1287862	exact	6	6	1	0.281726911384779	1	62596747	ASPH
H1hesc61	exact	6	6	1	0.281726911384779	1	62596747	ASPH
Helas349	exact	75	75	1	0.903620898938371	1	62596747	ASPH
Hepg262	exact	58	58	1	0.87717387740148	1	62596747	ASPH
Huvec48	exact	10	10	1	0.467624223911306	1	62596747	ASPH
K56254	exact	63	63	1	0.88634479459943	1	62596747	ASPH
Mcf746	exact	11	11	1	0.501079186908412	1	62596747	ASPH
Nhek56	exact	34	34	1	0.799670145318701	1	62596747	ASPH
Sknshra56	exact	36	36	1	0.809663799817245	1	62596747	ASPH
Ag0445062	exact	6	6	1	0.281726911384779	1	40650941	ATP6V0A1
Bj56	exact	0	7	0	0	0.662383015674922	40650941	ATP6V0A1
Gm1287863	exact	7	120	0.0583333333333333	0.0114602717844421	0.162556057671037	40650941	ATP6V0A1
H1hesc62	exact	0	25	0	0	0.26216576865185	40650941	ATP6V0A1
Huvec49	exact	0	6	0	0	0.718273088615216	40650941	ATP6V0A1
K56255	exact	21	100	0.21	0.0963914857984394	0.367876580492238	40650941	ATP6V0A1
Nhek57	exact	24	49	0.489795918367347	0.261079753489056	0.72160046895846	40650941	ATP6V0A1
Nhlf27	exact	0	14	0	0	0.418951822715984	40650941	ATP6V0A1
Sknshra57	exact	8	8	1	0.386697398649277	1	40650941	ATP6V0A1
Ag0445063	exact	0	6	0	0	0.718273088615216	40652724	ATP6V0A1
Bj57	exact	7	7	1	0.337616984325072	1	40652724	ATP6V0A1
Gm1287864	exact	113	120	0.941666666666667	0.837443942328962	0.988539728215558	40652724	ATP6V0A1
H1hesc63	exact	25	25	1	0.737834231348147	1	40652724	ATP6V0A1
Huvec50	exact	6	6	1	0.281726911384779	1	40652724	ATP6V0A1
K56256	exact	79	100	0.79	0.63212341950776	0.90360851420156	40652724	ATP6V0A1
Nhek58	exact	25	49	0.510204081632653	0.278399531041538	0.738920246510942	40652724	ATP6V0A1
Nhlf28	exact	14	14	1	0.581048177284012	1	40652724	ATP6V0A1
Sknshra58	exact	0	8	0	0	0.613302601350717	40652724	ATP6V0A1
A54952	exact	0	58	0	0	0.122826122598519	50287796	ATP9A
Ag0445064	exact	0	73	0	0	0.0988846016548582	50287796	ATP9A
Bj58	exact	0	20	0	0	0.316169447954166	50287796	ATP9A
H1hesc64	exact	0	32	0	0	0.211425348604983	50287796	ATP9A
Helas350	exact	0	38	0	0	0.18128869067483	50287796	ATP9A
Hepg263	exact	10	93	0.107526881720430	0.0300566190697327	0.249917466489737	50287796	ATP9A
Hsmm32	exact	0	27	0	0	0.245360332998732	50287796	ATP9A
Huvec51	exact	0	9	0	0	0.570247027412287	50287796	ATP9A
Mcf747	exact	21	260	0.0807692307692308	0.0357332075323759	0.150857952186644	50287796	ATP9A
Sknshra59	exact	0	38	0	0	0.18128869067483	50287796	ATP9A
A54953	exact	27	58	0.46551724137931	0.257372503471979	0.682546358714483	50292747	ATP9A
Ag0445065	exact	52	73	0.712328767123288	0.51594320897918	0.864772662504379	50292747	ATP9A
Bj59	exact	0	20	0	0	0.316169447954166	50292747	ATP9A
H1hesc65	exact	26	32	0.8125	0.515611051358226	0.96768483346434	50292747	ATP9A
Helas351	exact	20	38	0.526315789473684	0.263344828053098	0.779169054786502	50292747	ATP9A
Hepg264	exact	42	93	0.451612903225806	0.286023582520476	0.625084654325842	50292747	ATP9A
Hsmm33	exact	0	27	0	0	0.245360332998732	50292747	ATP9A
Huvec52	exact	9	9	1	0.429752972587708	1	50292747	ATP9A
Mcf748	exact	81	260	0.311538461538462	0.221690202666424	0.412485690743583	50292747	ATP9A
Sknshra60	exact	30	38	0.789473684210526	0.517062365277511	0.949918073352	50292747	ATP9A
A54954	exact	0	58	0	0	0.122826122598519	50307358	ATP9A
Ag0445066	exact	0	73	0	0	0.0988846016548582	50307358	ATP9A
Bj60	exact	0	20	0	0	0.316169447954166	50307358	ATP9A
H1hesc66	exact	0	32	0	0	0.211425348604983	50307358	ATP9A
Helas352	exact	0	38	0	0	0.18128869067483	50307358	ATP9A
Hepg265	exact	7	93	0.0752688172043011	0.0148744139265592	0.206277141105651	50307358	ATP9A
Hsmm34	exact	0	27	0	0	0.245360332998732	50307358	ATP9A
Huvec53	exact	0	9	0	0	0.570247027412287	50307358	ATP9A
Mcf749	exact	18	260	0.0692307692307692	0.0282328797156542	0.136029519274431	50307358	ATP9A
Sknshra61	exact	0	38	0	0	0.18128869067483	50307358	ATP9A
A54955	exact	31	58	0.53448275862069	0.317453641285515	0.742627496528019	50346517	ATP9A
Ag0445067	exact	21	73	0.287671232876712	0.135227337495620	0.484056791020818	50346517	ATP9A
Bj61	exact	20	20	1	0.68383055204583	1	50346517	ATP9A
H1hesc67	exact	6	32	0.1875	0.032315166535659	0.484388948641771	50346517	ATP9A
Helas353	exact	18	38	0.473684210526316	0.220830945213497	0.7366551719469	50346517	ATP9A
Hepg266	exact	34	93	0.365591397849462	0.212161995470983	0.54093816087619	50346517	ATP9A
Hsmm35	exact	27	27	1	0.754639667001265	1	50346517	ATP9A
Huvec54	exact	0	9	0	0	0.570247027412287	50346517	ATP9A
Mcf750	exact	140	260	0.538461538461538	0.434872823943021	0.639788900070571	50346517	ATP9A
Sknshra62	exact	8	38	0.210526315789474	0.0500819266479986	0.482937634722486	50346517	ATP9A
A54956	exact	0	28	0	0	0.23773483794416	41736871	AXL
Ag0445068	exact	19	217	0.087557603686636	0.0369252608389673	0.167697987832033	41736871	AXL
Bj62	exact	20	159	0.125786163522013	0.0550295673717545	0.232876488451515	41736871	AXL
Hsmm36	exact	0	7	0	0	0.662383015674922	41736871	AXL
Huvec55	exact	14	14	1	0.581048177284012	1	41736871	AXL
Sknshra63	exact	6	12	0.5	0.098556069500567	0.901443930499431	41736871	AXL
A54957	exact	11	28	0.392857142857143	0.131455711855178	0.708779697527714	41754418	AXL
Ag0445069	exact	126	217	0.580645161290323	0.466819961214429	0.688790344469932	41754418	AXL
Bj63	exact	72	159	0.452830188679245	0.324565946641023	0.585620315555352	41754418	AXL
Hsmm37	exact	0	7	0	0	0.662383015674922	41754418	AXL
Huvec56	exact	0	14	0	0	0.418951822715984	41754418	AXL
Sknshra64	exact	6	12	0.5	0.098556069500567	0.901443930499431	41754418	AXL
A54958	exact	17	28	0.607142857142857	0.291220302472283	0.86854428814482	41758255	AXL
Ag0445070	exact	72	217	0.331797235023041	0.231653290267079	0.443801348660377	41758255	AXL
Bj64	exact	41	159	0.257861635220126	0.154144016196759	0.384893342224256	41758255	AXL
Hsmm38	exact	7	7	1	0.337616984325072	1	41758255	AXL
Huvec57	exact	0	14	0	0	0.418951822715984	41758255	AXL
Sknshra65	exact	0	12	0	0	0.469220468193447	41758255	AXL
A54959	exact	0	28	0	0	0.23773483794416	41759503	AXL
Ag0445071	exact	0	217	0	0	0.034420848117505	41759503	AXL
Bj65	exact	9	159	0.0566037735849057	0.0142209444358735	0.142557070107464	41759503	AXL
Hsmm39	exact	0	7	0	0	0.662383015674922	41759503	AXL
Huvec58	exact	0	14	0	0	0.418951822715984	41759503	AXL
Sknshra66	exact	0	12	0	0	0.469220468193447	41759503	AXL
A54960	exact	0	28	0	0	0.23773483794416	41762356	AXL
Ag0445072	exact	0	217	0	0	0.034420848117505	41762356	AXL
Bj66	exact	17	159	0.106918238993711	0.0427308822717737	0.209358884785592	41762356	AXL
Hsmm40	exact	0	7	0	0	0.662383015674922	41762356	AXL
Huvec59	exact	0	14	0	0	0.418951822715984	41762356	AXL
Sknshra67	exact	0	12	0	0	0.469220468193447	41762356	AXL
A54961	exact	8	17	0.470588235294118	0.124794833954146	0.839390531355642	42598192	BACE2
Ag0445073	exact	14	14	1	0.581048177284012	1	42598192	BACE2
Bj67	exact	13	13	1	0.557281486704805	1	42598192	BACE2
H1hesc68	exact	7	16	0.4375	0.0998533051998669	0.82651575606937	42598192	BACE2
Helas354	exact	8	18	0.444444444444444	0.116447286687780	0.813901909823314	42598192	BACE2
Hepg267	exact	9	9	1	0.429752972587708	1	42598192	BACE2
Hmec13	exact	26	26	1	0.746512884486802	1	42598192	BACE2
Hsmm41	exact	34	67	0.507462686567164	0.307524756500808	0.705727605667216	42598192	BACE2
Huvec60	exact	10	20	0.5	0.163080494888807	0.83691950511119	42598192	BACE2
Mcf751	exact	150	150	1	0.95058976374584	1	42598192	BACE2
Nhek59	exact	11	11	1	0.501079186908412	1	42598192	BACE2
Nhlf29	exact	40	40	1	0.826940476724795	1	42598192	BACE2
Sknshra68	exact	6	6	1	0.281726911384779	1	42598192	BACE2
A54962	exact	9	17	0.529411764705882	0.160609468644356	0.875205166045852	42609439	BACE2
Ag0445074	exact	0	14	0	0	0.418951822715984	42609439	BACE2
Bj68	exact	0	13	0	0	0.44271851329519	42609439	BACE2
H1hesc69	exact	9	16	0.5625	0.173484243930627	0.900146694800131	42609439	BACE2
Helas355	exact	10	18	0.555555555555556	0.186098090176684	0.883552713312218	42609439	BACE2
Hepg268	exact	0	9	0	0	0.570247027412287	42609439	BACE2
Hmec14	exact	0	26	0	0	0.253487115513195	42609439	BACE2
Hsmm42	exact	33	67	0.492537313432836	0.294272394332783	0.69247524349919	42609439	BACE2
Huvec61	exact	10	20	0.5	0.163080494888807	0.83691950511119	42609439	BACE2
Mcf752	exact	0	150	0	0	0.04941023625416	42609439	BACE2
Nhek60	exact	0	11	0	0	0.498920813091583	42609439	BACE2
Nhlf30	exact	0	40	0	0	0.173059523275203	42609439	BACE2
Sknshra69	exact	0	6	0	0	0.718273088615216	42609439	BACE2
A54963	exact	15	15	1	0.602464322802520	1	30693541	BACH1
Ag0445075	exact	81	81	1	0.91042996507136	1	30693541	BACH1
Bj69	exact	31	31	1	0.782555523981185	1	30693541	BACH1
Gm1287865	exact	52	52	1	0.864009771059797	1	30693541	BACH1
H1hesc70	exact	64	64	1	0.888017258500652	1	30693541	BACH1
Helas356	exact	66	66	1	0.891218912380979	1	30693541	BACH1
Hepg269	exact	58	58	1	0.87717387740148	1	30693541	BACH1
K56257	exact	272	313	0.869009584664537	0.795851508220555	0.923975732628125	30693541	BACH1
Nhek61	exact	70	70	1	0.897103247118801	1	30693541	BACH1
Sknshra70	exact	25	25	1	0.737834231348147	1	30693541	BACH1
A54964	exact	0	15	0	0	0.397535677197475	30698379	BACH1
Ag0445076	exact	0	81	0	0	0.0895700349286388	30698379	BACH1
Bj70	exact	0	31	0	0	0.217444476018812	30698379	BACH1
Gm1287866	exact	0	52	0	0	0.135990228940202	30698379	BACH1
H1hesc71	exact	0	64	0	0	0.111982741499346	30698379	BACH1
Helas357	exact	0	66	0	0	0.108781087619019	30698379	BACH1
Hepg270	exact	0	58	0	0	0.122826122598519	30698379	BACH1
K56258	exact	34	313	0.108626198083067	0.0589893357776411	0.177600686939876	30698379	BACH1
Nhek62	exact	0	70	0	0	0.102896752881197	30698379	BACH1
Sknshra71	exact	0	25	0	0	0.26216576865185	30698379	BACH1
A54965	exact	0	15	0	0	0.397535677197475	30701807	BACH1
Ag0445077	exact	0	81	0	0	0.0895700349286388	30701807	BACH1
Bj71	exact	0	31	0	0	0.217444476018812	30701807	BACH1
Gm1287867	exact	0	52	0	0	0.135990228940202	30701807	BACH1
H1hesc72	exact	0	64	0	0	0.111982741499346	30701807	BACH1
Helas358	exact	0	66	0	0	0.108781087619019	30701807	BACH1
Hepg271	exact	0	58	0	0	0.122826122598519	30701807	BACH1
K56259	exact	7	313	0.0223642172523962	0.00434022093341457	0.0645612294100881	30701807	BACH1
Nhek63	exact	0	70	0	0	0.102896752881197	30701807	BACH1
Sknshra72	exact	0	25	0	0	0.26216576865185	30701807	BACH1
A54966	exact	19	110	0.172727272727273	0.0746704177810082	0.316374757271644	88008653	BANP
Ag0445078	exact	20	108	0.185185185185185	0.0824292474391658	0.33255783526528	88008653	BANP
Bj72	exact	0	50	0	0	0.141027223162369	88008653	BANP
Gm1287868	exact	18	146	0.123287671232877	0.0510694199769497	0.235332133395610	88008653	BANP
H1hesc73	exact	31	80	0.3875	0.21946270242458	0.576784306633843	88008653	BANP
Helas359	exact	27	134	0.201492537313433	0.102828458937629	0.334302997346217	88008653	BANP
Hepg272	exact	10	104	0.0961538461538462	0.0267750693747582	0.225479907012027	88008653	BANP
Hsmm43	exact	0	6	0	0	0.718273088615216	88008653	BANP
Huvec62	exact	0	23	0	0	0.281416970025379	88008653	BANP
K56260	exact	18	75	0.24	0.103034796906039	0.42947594872755	88008653	BANP
Mcf753	exact	44	119	0.369747899159664	0.231941466696070	0.524218299075914	88008653	BANP
Nhek64	exact	0	93	0	0	0.0784793877508332	88008653	BANP
Sknshra73	exact	8	54	0.148148148148148	0.0344440334885064	0.359981676375441	88008653	BANP
A54967	exact	0	110	0	0	0.066765820395611	88037900	BANP
Ag0445079	exact	0	108	0	0	0.0679592354609387	88037900	BANP
Bj73	exact	7	50	0.14	0.0283105434140865	0.359790469820796	88037900	BANP
Gm1287869	exact	0	146	0	0	0.0507290174322499	88037900	BANP
H1hesc74	exact	0	80	0	0	0.0906373238774327	88037900	BANP
Helas360	exact	0	134	0	0	0.0551443860975789	88037900	BANP
Hepg273	exact	10	104	0.0961538461538462	0.0267750693747582	0.225479907012027	88037900	BANP
Hsmm44	exact	0	6	0	0	0.718273088615216	88037900	BANP
Huvec63	exact	0	23	0	0	0.281416970025379	88037900	BANP
K56261	exact	0	75	0	0	0.096379101061628	88037900	BANP
Mcf754	exact	0	119	0	0	0.0618759881431541	88037900	BANP
Nhek65	exact	0	93	0	0	0.0784793877508332	88037900	BANP
Sknshra74	exact	8	54	0.148148148148148	0.0344440334885064	0.359981676375441	88037900	BANP
A54968	exact	80	110	0.727272727272727	0.570763360952563	0.852285190688527	88061088	BANP
Ag0445080	exact	88	108	0.814814814814815	0.667442164734718	0.917570752560833	88061088	BANP
Bj74	exact	37	50	0.74	0.501326042740894	0.907116558510798	88061088	BANP
Gm1287870	exact	128	146	0.876712328767123	0.764667866604389	0.94893058002305	88061088	BANP
H1hesc75	exact	49	80	0.6125	0.423215693366155	0.780537297575419	88061088	BANP
Helas361	exact	73	134	0.544776119402985	0.40020009425103	0.684262264071505	88061088	BANP
Hepg274	exact	54	104	0.519230769230769	0.356615729910088	0.679039018383559	88061088	BANP
Hsmm45	exact	0	6	0	0	0.718273088615216	88061088	BANP
Huvec64	exact	16	23	0.695652173913043	0.338211476228364	0.934431483093121	88061088	BANP
K56262	exact	57	75	0.76	0.570524051272448	0.89696520309396	88061088	BANP
Mcf755	exact	66	119	0.554621848739496	0.400895293501339	0.701366087819202	88061088	BANP
Nhek66	exact	79	93	0.849462365591398	0.695756168817823	0.945636565001073	88061088	BANP
Sknshra75	exact	38	54	0.703703703703704	0.472665372542573	0.878377726967071	88061088	BANP
A54969	exact	11	110	0.1	0.0300541267875614	0.226095704649514	88066714	BANP
Ag0445081	exact	0	108	0	0	0.0679592354609387	88066714	BANP
Bj75	exact	6	50	0.12	0.0201706575840818	0.334133327756045	88066714	BANP
Gm1287871	exact	0	146	0	0	0.0507290174322499	88066714	BANP
H1hesc76	exact	0	80	0	0	0.0906373238774327	88066714	BANP
Helas362	exact	34	134	0.253731343283582	0.142826929148443	0.392737579712836	88066714	BANP
Hepg275	exact	30	104	0.288461538461538	0.156922700155409	0.450965564838652	88066714	BANP
Hsmm46	exact	6	6	1	0.281726911384779	1	88066714	BANP
Huvec65	exact	7	23	0.304347826086957	0.0655685169068777	0.661788523771633	88066714	BANP
K56263	exact	0	75	0	0	0.096379101061628	88066714	BANP
Mcf756	exact	9	119	0.0756302521008403	0.0191224314761599	0.187486937947258	88066714	BANP
Nhek67	exact	14	93	0.150537634408602	0.0543634349989264	0.304243831182176	88066714	BANP
Sknshra76	exact	0	54	0	0	0.131300013237442	88066714	BANP
A54970	exact	0	19	0	0	0.329711791983067	215634036	BARD1
Ag0445082	exact	0	53	0	0	0.133604046648873	215634036	BARD1
Bj76	exact	0	31	0	0	0.217444476018812	215634036	BARD1
Gm1287872	exact	7	195	0.0358974358974359	0.00699856953136646	0.102264164831823	215634036	BARD1
H1hesc77	exact	8	66	0.121212121212121	0.0279122842224652	0.301864489348947	215634036	BARD1
Helas363	exact	0	49	0	0	0.143687978669298	215634036	BARD1
Hepg276	exact	7	65	0.107692307692308	0.0215259819575363	0.28581160793931	215634036	BARD1
Hsmm47	exact	0	23	0	0	0.281416970025379	215634036	BARD1
Huvec66	exact	0	13	0	0	0.44271851329519	215634036	BARD1
K56264	exact	9	63	0.142857142857143	0.0369655077793102	0.334704723780765	215634036	BARD1
Mcf757	exact	0	110	0	0	0.066765820395611	215634036	BARD1
Nhek68	exact	0	36	0	0	0.190336200182753	215634036	BARD1
Nhlf31	exact	0	60	0	0	0.118985952002121	215634036	BARD1
Sknshra77	exact	0	19	0	0	0.329711791983067	215634036	BARD1
A54971	exact	0	19	0	0	0.329711791983067	215646233	BARD1
Ag0445083	exact	11	53	0.207547169811321	0.0647090828246337	0.433079066551643	215646233	BARD1
Bj77	exact	0	31	0	0	0.217444476018812	215646233	BARD1
Gm1287873	exact	82	195	0.420512820512821	0.306557987573705	0.540695131476278	215646233	BARD1
H1hesc78	exact	30	66	0.454545454545455	0.259944936897703	0.659486742309077	215646233	BARD1
Helas364	exact	12	49	0.244897959183673	0.0824177777171528	0.484961675564213	215646233	BARD1
Hepg277	exact	14	65	0.215384615384615	0.0794582465906795	0.417432255582606	215646233	BARD1
Hsmm48	exact	0	23	0	0	0.281416970025379	215646233	BARD1
Huvec67	exact	0	13	0	0	0.44271851329519	215646233	BARD1
K56265	exact	23	63	0.365079365079365	0.183177347077055	0.579120413700362	215646233	BARD1
Mcf758	exact	13	110	0.118181818181818	0.0402501027476544	0.249580290846283	215646233	BARD1
Nhek69	exact	24	36	0.666666666666667	0.381750500139088	0.884087381945087	215646233	BARD1
Nhlf32	exact	0	60	0	0	0.118985952002121	215646233	BARD1
Sknshra78	exact	0	19	0	0	0.329711791983067	215646233	BARD1
A54972	exact	6	19	0.315789473684211	0.0572738875716066	0.705824734194621	215657169	BARD1
Ag0445084	exact	9	53	0.169811320754717	0.0443628461885752	0.388848280546981	215657169	BARD1
Bj78	exact	10	31	0.32258064516129	0.0975182000286415	0.63008331726752	215657169	BARD1
Gm1287874	exact	50	195	0.256410256410256	0.161932517139625	0.370031823858734	215657169	BARD1
H1hesc79	exact	0	66	0	0	0.108781087619019	215657169	BARD1
Helas365	exact	12	49	0.244897959183673	0.0824177777171528	0.484961675564213	215657169	BARD1
Hepg278	exact	11	65	0.169230769230769	0.0520607043607025	0.363475067638438	215657169	BARD1
Hsmm49	exact	23	23	1	0.718583029974617	1	215657169	BARD1
Huvec68	exact	13	13	1	0.557281486704805	1	215657169	BARD1
K56266	exact	11	63	0.174603174603175	0.0538132254124659	0.373506087839985	215657169	BARD1
Mcf759	exact	97	110	0.881818181818182	0.750419709153716	0.959749897252345	215657169	BARD1
Nhek70	exact	0	36	0	0	0.190336200182753	215657169	BARD1
Nhlf33	exact	36	60	0.6	0.381705012626555	0.793341864387543	215657169	BARD1
Sknshra79	exact	10	19	0.526315789473684	0.173810920517266	0.860051162452005	215657169	BARD1
A54973	exact	13	19	0.68421052631579	0.294175265805376	0.942726112428392	215661841	BARD1
Ag0445085	exact	33	53	0.622641509433962	0.389431455299266	0.821372085840059	215661841	BARD1
Bj79	exact	21	31	0.67741935483871	0.369916682732478	0.902481799971357	215661841	BARD1
Gm1287875	exact	56	195	0.287179487179487	0.18787949543565	0.403189592004905	215661841	BARD1
H1hesc80	exact	28	66	0.424242424242424	0.234462800537583	0.631260756288233	215661841	BARD1
Helas366	exact	25	49	0.510204081632653	0.278399531041538	0.738920246510942	215661841	BARD1
Hepg279	exact	33	65	0.507692307692308	0.304841598685416	0.708767255211563	215661841	BARD1
Hsmm50	exact	0	23	0	0	0.281416970025379	215661841	BARD1
Huvec69	exact	0	13	0	0	0.44271851329519	215661841	BARD1
K56267	exact	20	63	0.317460317460317	0.147268314917139	0.531181919536004	215661841	BARD1
Mcf760	exact	0	110	0	0	0.066765820395611	215661841	BARD1
Nhek71	exact	12	36	0.333333333333333	0.115912618054911	0.61824949986091	215661841	BARD1
Nhlf34	exact	24	60	0.4	0.206658135612456	0.618294987373443	215661841	BARD1
Sknshra80	exact	9	19	0.473684210526316	0.139948837547993	0.826189079482731	215661841	BARD1
A54974	exact	50	56	0.892857142857143	0.697403409607941	0.982073836361079	32602655	BIRC6
Ag0445086	exact	33	33	1	0.794271149785535	1	32602655	BIRC6
Bj80	exact	28	42	0.666666666666667	0.403062380685018	0.871810449846466	32602655	BIRC6
Gm1287876	exact	42	91	0.461538461538462	0.293142514699419	0.63633448363413	32602655	BIRC6
H1hesc81	exact	66	66	1	0.891218912380979	1	32602655	BIRC6
Helas367	exact	55	84	0.654761904761905	0.47021313222517	0.811420025701542	32602655	BIRC6
Hepg280	exact	79	93	0.849462365591398	0.695756168817823	0.945636565001073	32602655	BIRC6
Huvec70	exact	0	18	0	0	0.344444531265498	32602655	BIRC6
K56268	exact	75	126	0.595238095238095	0.445107501323156	0.733858524368605	32602655	BIRC6
Mcf761	exact	9	47	0.191489361702128	0.0504195392591049	0.430433975829615	32602655	BIRC6
Nhek72	exact	8	27	0.296296296296296	0.0728712967611045	0.626994468042831	32602655	BIRC6
Nhlf35	exact	11	11	1	0.501079186908412	1	32602655	BIRC6
Sknshra81	exact	41	77	0.532467532467532	0.343242444287368	0.715332816218645	32602655	BIRC6
A54975	exact	6	56	0.107142857142857	0.0179261636389211	0.302596590392057	32639836	BIRC6
Ag0445087	exact	0	33	0	0	0.205728850214462	32639836	BIRC6
Bj81	exact	6	42	0.142857142857143	0.0242139114421400	0.387844060615804	32639836	BIRC6
Gm1287877	exact	9	91	0.098901098901099	0.0252043913156165	0.240455930230660	32639836	BIRC6
H1hesc82	exact	0	66	0	0	0.108781087619019	32639836	BIRC6
Helas368	exact	0	84	0	0	0.0865137306039452	32639836	BIRC6
Hepg281	exact	0	93	0	0	0.0784793877508332	32639836	BIRC6
Huvec71	exact	0	18	0	0	0.344444531265498	32639836	BIRC6
K56269	exact	22	126	0.174603174603175	0.0810484322484689	0.307788515132277	32639836	BIRC6
Mcf762	exact	0	47	0	0	0.149321769071622	32639836	BIRC6
Nhek73	exact	12	27	0.444444444444444	0.161628522711365	0.75645427571819	32639836	BIRC6
Nhlf36	exact	0	11	0	0	0.498920813091583	32639836	BIRC6
Sknshra82	exact	0	77	0	0	0.0939973236864835	32639836	BIRC6
A54976	exact	0	56	0	0	0.126922018342095	32664575	BIRC6
Ag0445088	exact	0	33	0	0	0.205728850214462	32664575	BIRC6
Bj82	exact	0	42	0	0	0.165542835624878	32664575	BIRC6
Gm1287878	exact	6	91	0.0659340659340659	0.0108714729169733	0.194844661432785	32664575	BIRC6
H1hesc83	exact	0	66	0	0	0.108781087619019	32664575	BIRC6
Helas369	exact	0	84	0	0	0.0865137306039452	32664575	BIRC6
Hepg282	exact	0	93	0	0	0.0784793877508332	32664575	BIRC6
Huvec72	exact	7	18	0.388888888888889	0.0868411320491772	0.773878269853485	32664575	BIRC6
K56270	exact	0	126	0	0	0.0585411349403357	32664575	BIRC6
Mcf763	exact	0	47	0	0	0.149321769071622	32664575	BIRC6
Nhek74	exact	0	27	0	0	0.245360332998732	32664575	BIRC6
Nhlf37	exact	0	11	0	0	0.498920813091583	32664575	BIRC6
Sknshra83	exact	9	77	0.116883116883117	0.0299717036513338	0.27991833175558	32664575	BIRC6
A54977	exact	0	56	0	0	0.126922018342095	32688261	BIRC6
Ag0445089	exact	0	33	0	0	0.205728850214462	32688261	BIRC6
Bj83	exact	0	42	0	0	0.165542835624878	32688261	BIRC6
Gm1287879	exact	0	91	0	0	0.0801331987347675	32688261	BIRC6
H1hesc84	exact	0	66	0	0	0.108781087619019	32688261	BIRC6
Helas370	exact	0	84	0	0	0.0865137306039452	32688261	BIRC6
Hepg283	exact	0	93	0	0	0.0784793877508332	32688261	BIRC6
Huvec73	exact	11	18	0.611111111111111	0.226121730146512	0.913158867950821	32688261	BIRC6
K56271	exact	0	126	0	0	0.0585411349403357	32688261	BIRC6
Mcf764	exact	0	47	0	0	0.149321769071622	32688261	BIRC6
Nhek75	exact	0	27	0	0	0.245360332998732	32688261	BIRC6
Nhlf38	exact	0	11	0	0	0.498920813091583	32688261	BIRC6
Sknshra84	exact	0	77	0	0	0.0939973236864835	32688261	BIRC6
A54978	exact	0	56	0	0	0.126922018342095	32703702	BIRC6
Ag0445090	exact	0	33	0	0	0.205728850214462	32703702	BIRC6
Bj84	exact	8	42	0.190476190476190	0.0449745562898094	0.44514628981939	32703702	BIRC6
Gm1287880	exact	15	91	0.164835164835165	0.0623944030984306	0.323574811139857	32703702	BIRC6
H1hesc85	exact	0	66	0	0	0.108781087619019	32703702	BIRC6
Helas371	exact	29	84	0.345238095238095	0.188579974298457	0.529786867774828	32703702	BIRC6
Hepg284	exact	0	93	0	0	0.0784793877508332	32703702	BIRC6
Huvec74	exact	0	18	0	0	0.344444531265498	32703702	BIRC6
K56272	exact	15	126	0.119047619047619	0.0444197998700595	0.240312967327802	32703702	BIRC6
Mcf765	exact	6	47	0.127659574468085	0.0215179334876721	0.352464541357849	32703702	BIRC6
Nhek76	exact	0	27	0	0	0.245360332998732	32703702	BIRC6
Nhlf39	exact	0	11	0	0	0.498920813091583	32703702	BIRC6
Sknshra85	exact	27	77	0.350649350649351	0.186812733920395	0.543781995956572	32703702	BIRC6
A54979	exact	0	56	0	0	0.126922018342095	32716491	BIRC6
Ag0445091	exact	0	33	0	0	0.205728850214462	32716491	BIRC6
Bj85	exact	0	42	0	0	0.165542835624878	32716491	BIRC6
Gm1287881	exact	0	91	0	0	0.0801331987347675	32716491	BIRC6
H1hesc86	exact	0	66	0	0	0.108781087619019	32716491	BIRC6
Helas372	exact	0	84	0	0	0.0865137306039452	32716491	BIRC6
Hepg285	exact	14	93	0.150537634408602	0.0543634349989264	0.304243831182176	32716491	BIRC6
Huvec75	exact	0	18	0	0	0.344444531265498	32716491	BIRC6
K56273	exact	0	126	0	0	0.0585411349403357	32716491	BIRC6
Mcf766	exact	0	47	0	0	0.149321769071622	32716491	BIRC6
Nhek77	exact	7	27	0.259259259259259	0.0548500954980834	0.590564342942222	32716491	BIRC6
Nhlf40	exact	0	11	0	0	0.498920813091583	32716491	BIRC6
Sknshra86	exact	0	77	0	0	0.0939973236864835	32716491	BIRC6
A54980	exact	0	56	0	0	0.126922018342095	32730071	BIRC6
Ag0445092	exact	0	33	0	0	0.205728850214462	32730071	BIRC6
Bj86	exact	0	42	0	0	0.165542835624878	32730071	BIRC6
Gm1287882	exact	9	91	0.098901098901099	0.0252043913156165	0.240455930230660	32730071	BIRC6
H1hesc87	exact	0	66	0	0	0.108781087619019	32730071	BIRC6
Helas373	exact	0	84	0	0	0.0865137306039452	32730071	BIRC6
Hepg286	exact	0	93	0	0	0.0784793877508332	32730071	BIRC6
Huvec76	exact	0	18	0	0	0.344444531265498	32730071	BIRC6
K56274	exact	0	126	0	0	0.0585411349403357	32730071	BIRC6
Mcf767	exact	11	47	0.234042553191489	0.073665123529506	0.478605624523964	32730071	BIRC6
Nhek78	exact	0	27	0	0	0.245360332998732	32730071	BIRC6
Nhlf41	exact	0	11	0	0	0.498920813091583	32730071	BIRC6
Sknshra87	exact	0	77	0	0	0.0939973236864835	32730071	BIRC6
A54981	exact	0	56	0	0	0.126922018342095	32735592	BIRC6
Ag0445093	exact	0	33	0	0	0.205728850214462	32735592	BIRC6
Bj87	exact	0	42	0	0	0.165542835624878	32735592	BIRC6
Gm1287883	exact	10	91	0.109890109890110	0.0307417086867198	0.254937839070318	32735592	BIRC6
H1hesc88	exact	0	66	0	0	0.108781087619019	32735592	BIRC6
Helas374	exact	0	84	0	0	0.0865137306039452	32735592	BIRC6
Hepg287	exact	0	93	0	0	0.0784793877508332	32735592	BIRC6
Huvec77	exact	0	18	0	0	0.344444531265498	32735592	BIRC6
K56275	exact	6	126	0.0476190476190476	0.0078017443970626	0.143572470358798	32735592	BIRC6
Mcf768	exact	21	47	0.446808510638298	0.221659839882424	0.688708425556433	32735592	BIRC6
Nhek79	exact	0	27	0	0	0.245360332998732	32735592	BIRC6
Nhlf42	exact	0	11	0	0	0.498920813091583	32735592	BIRC6
Sknshra88	exact	0	77	0	0	0.0939973236864835	32735592	BIRC6
A54982	exact	0	56	0	0	0.126922018342095	32740056	BIRC6
Ag0445094	exact	0	33	0	0	0.205728850214462	32740056	BIRC6
Bj88	exact	0	42	0	0	0.165542835624878	32740056	BIRC6
Gm1287884	exact	0	91	0	0	0.0801331987347675	32740056	BIRC6
H1hesc89	exact	0	66	0	0	0.108781087619019	32740056	BIRC6
Helas375	exact	0	84	0	0	0.0865137306039452	32740056	BIRC6
Hepg288	exact	0	93	0	0	0.0784793877508332	32740056	BIRC6
Huvec78	exact	0	18	0	0	0.344444531265498	32740056	BIRC6
K56276	exact	8	126	0.0634920634920635	0.0143312033716900	0.166596322818268	32740056	BIRC6
Mcf769	exact	0	47	0	0	0.149321769071622	32740056	BIRC6
Nhek80	exact	0	27	0	0	0.245360332998732	32740056	BIRC6
Nhlf43	exact	0	11	0	0	0.498920813091583	32740056	BIRC6
Sknshra89	exact	0	77	0	0	0.0939973236864835	32740056	BIRC6
A54983	exact	39	39	1	0.822921113836183	1	203329531	BMPR2
Ag0445095	exact	32	32	1	0.788574651395014	1	203329531	BMPR2
Bj89	exact	17	17	1	0.639472341314033	1	203329531	BMPR2
Gm1287885	exact	71	83	0.855421686746988	0.692401475154276	0.95299709240276	203329531	BMPR2
H1hesc90	exact	28	28	1	0.762265162055837	1	203329531	BMPR2
Helas376	exact	12	12	1	0.530779531806549	1	203329531	BMPR2
Hepg289	exact	11	11	1	0.501079186908412	1	203329531	BMPR2
Hsmm51	exact	7	7	1	0.337616984325072	1	203329531	BMPR2
Huvec79	exact	16	16	1	0.621849980822768	1	203329531	BMPR2
K56277	exact	36	36	1	0.809663799817245	1	203329531	BMPR2
Nhek81	exact	30	30	1	0.776185752769606	1	203329531	BMPR2
Sknshra90	exact	23	23	1	0.718583029974617	1	203329531	BMPR2
A54984	exact	0	39	0	0	0.177078886163815	203378441	BMPR2
Ag0445096	exact	0	32	0	0	0.211425348604983	203378441	BMPR2
Bj90	exact	0	17	0	0	0.360527658685963	203378441	BMPR2
Gm1287886	exact	12	83	0.144578313253012	0.0470029075972404	0.307598524845722	203378441	BMPR2
H1hesc91	exact	0	28	0	0	0.23773483794416	203378441	BMPR2
Helas377	exact	0	12	0	0	0.469220468193447	203378441	BMPR2
Hepg290	exact	0	11	0	0	0.498920813091583	203378441	BMPR2
Hsmm52	exact	0	7	0	0	0.662383015674922	203378441	BMPR2
Huvec80	exact	0	16	0	0	0.378150019177228	203378441	BMPR2
K56278	exact	0	36	0	0	0.190336200182753	203378441	BMPR2
Nhek82	exact	0	30	0	0	0.223814247230391	203378441	BMPR2
Sknshra91	exact	0	23	0	0	0.281416970025379	203378441	BMPR2
A54985	exact	10	25	0.4	0.124807326651369	0.731485806269939	16437522	BNC2
Ag0445097	exact	6	215	0.0279069767441860	0.00454129896749655	0.0859721145239408	16437522	BNC2
Bj91	exact	8	123	0.065040650406504	0.0146884826233021	0.170422093428994	16437522	BNC2
Gm1287887	exact	0	81	0	0	0.0895700349286388	16437522	BNC2
H1hesc92	exact	7	82	0.0853658536585366	0.0169293553589819	0.231626073912126	16437522	BNC2
Hsmm53	exact	0	6	0	0	0.718273088615216	16437522	BNC2
Sknshra92	exact	0	64	0	0	0.111982741499346	16437522	BNC2
A54986	exact	15	25	0.6	0.268514193730059	0.875192673348629	16738483	BNC2
Ag0445098	exact	209	215	0.972093023255814	0.914027885476059	0.995458701032503	16738483	BNC2
Bj92	exact	115	123	0.934959349593496	0.829577906571005	0.985311517376698	16738483	BNC2
Gm1287888	exact	81	81	1	0.91042996507136	1	16738483	BNC2
H1hesc93	exact	75	82	0.914634146341463	0.768373926087872	0.983070644641018	16738483	BNC2
Hsmm54	exact	6	6	1	0.281726911384779	1	16738483	BNC2
Sknshra93	exact	64	64	1	0.888017258500652	1	16738483	BNC2
A54987	exact	0	71	0	0	0.101523712414247	111798660	C9orf5
Ag0445099	exact	6	44	0.136363636363636	0.0230582502734027	0.372887466201619	111798660	C9orf5
Bj93	exact	0	31	0	0	0.217444476018812	111798660	C9orf5
Gm1287889	exact	0	48	0	0	0.146450835128632	111798660	C9orf5
H1hesc94	exact	0	79	0	0	0.0917303337252647	111798660	C9orf5
Helas378	exact	0	27	0	0	0.245360332998732	111798660	C9orf5
Hepg291	exact	0	34	0	0	0.200329854681296	111798660	C9orf5
Huvec81	exact	0	34	0	0	0.200329854681296	111798660	C9orf5
K56279	exact	0	190	0	0	0.0392151243820877	111798660	C9orf5
Mcf770	exact	0	16	0	0	0.378150019177228	111798660	C9orf5
Nhek83	exact	0	35	0	0	0.195205764008901	111798660	C9orf5
Nhlf44	exact	0	12	0	0	0.469220468193447	111798660	C9orf5
Sknshra94	exact	0	59	0	0	0.120875589798190	111798660	C9orf5
A54988	exact	7	71	0.0985915492957746	0.0196434184484876	0.264031648663921	111812972	C9orf5
Ag04450100	exact	7	44	0.159090909090909	0.0323964022519772	0.401115049438349	111812972	C9orf5
Bj94	exact	0	31	0	0	0.217444476018812	111812972	C9orf5
Gm1287890	exact	33	48	0.6875	0.441307676834481	0.875680503715662	111812972	C9orf5
H1hesc95	exact	22	79	0.278481012658228	0.13332143611612	0.466105241308494	111812972	C9orf5
Helas379	exact	27	27	1	0.754639667001265	1	111812972	C9orf5
Hepg292	exact	20	34	0.588235294117647	0.302022236686027	0.836828596045871	111812972	C9orf5
Huvec82	exact	14	34	0.411764705882353	0.163171403954127	0.697977763313971	111812972	C9orf5
K56280	exact	45	190	0.236842105263158	0.144713110097514	0.350210325962206	111812972	C9orf5
Mcf771	exact	8	16	0.5	0.134458648996419	0.865541351003578	111812972	C9orf5
Nhek84	exact	14	35	0.4	0.157776691014861	0.683740663121413	111812972	C9orf5
Nhlf45	exact	12	12	1	0.530779531806549	1	111812972	C9orf5
Sknshra95	exact	20	59	0.338983050847458	0.158379655907082	0.560465180593012	111812972	C9orf5
A54989	exact	0	71	0	0	0.101523712414247	111819602	C9orf5
Ag04450101	exact	0	44	0	0	0.158650209337722	111819602	C9orf5
Bj95	exact	0	31	0	0	0.217444476018812	111819602	C9orf5
Gm1287891	exact	0	48	0	0	0.146450835128632	111819602	C9orf5
H1hesc96	exact	7	79	0.0886075949367089	0.0175922336252613	0.23965225195817	111819602	C9orf5
Helas380	exact	0	27	0	0	0.245360332998732	111819602	C9orf5
Hepg293	exact	0	34	0	0	0.200329854681296	111819602	C9orf5
Huvec83	exact	0	34	0	0	0.200329854681296	111819602	C9orf5
K56281	exact	0	190	0	0	0.0392151243820877	111819602	C9orf5
Mcf772	exact	0	16	0	0	0.378150019177228	111819602	C9orf5
Nhek85	exact	0	35	0	0	0.195205764008901	111819602	C9orf5
Nhlf46	exact	0	12	0	0	0.469220468193447	111819602	C9orf5
Sknshra96	exact	0	59	0	0	0.120875589798190	111819602	C9orf5
A54990	exact	15	71	0.211267605633803	0.0811826852595077	0.402947295884319	111826847	C9orf5
Ag04450102	exact	7	44	0.159090909090909	0.0323964022519772	0.401115049438349	111826847	C9orf5
Bj96	exact	0	31	0	0	0.217444476018812	111826847	C9orf5
Gm1287892	exact	7	48	0.145833333333333	0.0295528255782235	0.372602892190476	111826847	C9orf5
H1hesc97	exact	6	79	0.0759493670886076	0.0125669413182211	0.221988389731660	111826847	C9orf5
Helas381	exact	0	27	0	0	0.245360332998732	111826847	C9orf5
Hepg294	exact	0	34	0	0	0.200329854681296	111826847	C9orf5
Huvec84	exact	0	34	0	0	0.200329854681296	111826847	C9orf5
K56282	exact	15	190	0.0789473684210526	0.0290993521261896	0.163254563373629	111826847	C9orf5
Mcf773	exact	0	16	0	0	0.378150019177228	111826847	C9orf5
Nhek86	exact	21	35	0.6	0.316259336878585	0.842223308985138	111826847	C9orf5
Nhlf47	exact	0	12	0	0	0.469220468193447	111826847	C9orf5
Sknshra97	exact	8	59	0.135593220338983	0.0313836451722713	0.33327985003931	111826847	C9orf5
A54991	exact	0	71	0	0	0.101523712414247	111855871	C9orf5
Ag04450103	exact	0	44	0	0	0.158650209337722	111855871	C9orf5
Bj97	exact	0	31	0	0	0.217444476018812	111855871	C9orf5
Gm1287893	exact	0	48	0	0	0.146450835128632	111855871	C9orf5
H1hesc98	exact	0	79	0	0	0.0917303337252647	111855871	C9orf5
Helas382	exact	0	27	0	0	0.245360332998732	111855871	C9orf5
Hepg295	exact	0	34	0	0	0.200329854681296	111855871	C9orf5
Huvec85	exact	0	34	0	0	0.200329854681296	111855871	C9orf5
K56283	exact	0	190	0	0	0.0392151243820877	111855871	C9orf5
Mcf774	exact	8	16	0.5	0.134458648996419	0.865541351003578	111855871	C9orf5
Nhek87	exact	0	35	0	0	0.195205764008901	111855871	C9orf5
Nhlf48	exact	0	12	0	0	0.469220468193447	111855871	C9orf5
Sknshra98	exact	0	59	0	0	0.120875589798190	111855871	C9orf5
A54992	exact	49	71	0.690140845070423	0.489691433307915	0.850192312905163	111870850	C9orf5
Ag04450104	exact	24	44	0.545454545454545	0.296883866401199	0.778790644177188	111870850	C9orf5
Bj98	exact	31	31	1	0.782555523981185	1	111870850	C9orf5
Gm1287894	exact	8	48	0.166666666666667	0.0390101039564228	0.398153573894059	111870850	C9orf5
H1hesc99	exact	44	79	0.556962025316456	0.36849296721341	0.734546966554384	111870850	C9orf5
Helas383	exact	0	27	0	0	0.245360332998732	111870850	C9orf5
Hepg296	exact	14	34	0.411764705882353	0.163171403954127	0.697977763313971	111870850	C9orf5
Huvec86	exact	20	34	0.588235294117647	0.302022236686027	0.836828596045871	111870850	C9orf5
K56284	exact	130	190	0.68421052631579	0.564876452265898	0.78871210602171	111870850	C9orf5
Mcf775	exact	0	16	0	0	0.378150019177228	111870850	C9orf5
Nhek88	exact	0	35	0	0	0.195205764008901	111870850	C9orf5
Nhlf49	exact	0	12	0	0	0.469220468193447	111870850	C9orf5
Sknshra99	exact	31	59	0.525423728813559	0.311091828569254	0.733312204279313	111870850	C9orf5
A54993	exact	0	672	0	0	0.0112471393987408	138758382	CAMSAP1
Ag04450105	exact	0	831	0	0	0.00910498993837938	138758382	CAMSAP1
Bj99	exact	0	408	0	0	0.0184572033363317	138758382	CAMSAP1
Gm1287895	exact	0	660	0	0	0.0114504576163427	138758382	CAMSAP1
H1hesc100	exact	0	900	0	0	0.00840988457270897	138758382	CAMSAP1
Helas384	exact	0	1605	0	0	0.00472456871924176	138758382	CAMSAP1
Hepg297	exact	0	1567	0	0	0.0048388626235728	138758382	CAMSAP1
Hmec15	exact	0	137	0	0	0.0539700396302898	138758382	CAMSAP1
Hsmm55	exact	0	97	0	0	0.0753683335188807	138758382	CAMSAP1
Huvec87	exact	0	377	0	0	0.0199596600844064	138758382	CAMSAP1
K56285	exact	9	716	0.0125698324022346	0.00311271731405094	0.0328289907611916	138758382	CAMSAP1
Mcf776	exact	0	821	0	0	0.00921537858983823	138758382	CAMSAP1
Nhek89	exact	0	429	0	0	0.0175616854187157	138758382	CAMSAP1
Nhlf50	exact	0	291	0	0	0.0257817648646199	138758382	CAMSAP1
Sknshra100	exact	0	456	0	0	0.0165304925431184	138758382	CAMSAP1
A54994	exact	672	672	1	0.98875286060126	1	138774924	CAMSAP1
Ag04450106	exact	831	831	1	0.99089501006162	1	138774924	CAMSAP1
Bj100	exact	408	408	1	0.981542796663668	1	138774924	CAMSAP1
Gm1287896	exact	660	660	1	0.988549542383657	1	138774924	CAMSAP1
H1hesc101	exact	900	900	1	0.991590115427291	1	138774924	CAMSAP1
Helas385	exact	1605	1605	1	0.995275431280758	1	138774924	CAMSAP1
Hepg298	exact	1567	1567	1	0.995161137376427	1	138774924	CAMSAP1
Hmec16	exact	137	137	1	0.94602996036971	1	138774924	CAMSAP1
Hsmm56	exact	97	97	1	0.924631666481118	1	138774924	CAMSAP1
Huvec88	exact	377	377	1	0.980040339915593	1	138774924	CAMSAP1
K56286	exact	707	716	0.987430167597765	0.967171009238808	0.99688728268595	138774924	CAMSAP1
Mcf777	exact	821	821	1	0.990784621410162	1	138774924	CAMSAP1
Nhek90	exact	429	429	1	0.982438314581284	1	138774924	CAMSAP1
Nhlf51	exact	291	291	1	0.97421823513538	1	138774924	CAMSAP1
Sknshra101	exact	456	456	1	0.983469507456881	1	138774924	CAMSAP1
A54995	exact	0	32	0	0	0.211425348604983	32194761	CBFA2T2
Ag04450107	exact	0	50	0	0	0.141027223162369	32194761	CBFA2T2
Bj101	exact	0	34	0	0	0.200329854681296	32194761	CBFA2T2
Gm1287897	exact	0	59	0	0	0.120875589798190	32194761	CBFA2T2
H1hesc102	exact	0	36	0	0	0.190336200182753	32194761	CBFA2T2
Helas386	exact	0	79	0	0	0.0917303337252647	32194761	CBFA2T2
Hepg299	exact	6	101	0.0594059405940594	0.00977278461144848	0.176813752392615	32194761	CBFA2T2
Hsmm57	exact	0	6	0	0	0.718273088615216	32194761	CBFA2T2
Huvec89	exact	0	16	0	0	0.378150019177228	32194761	CBFA2T2
K56287	exact	0	15	0	0	0.397535677197475	32194761	CBFA2T2
Nhek91	exact	0	26	0	0	0.253487115513195	32194761	CBFA2T2
Sknshra102	exact	0	65	0	0	0.11035872643329	32194761	CBFA2T2
A54996	exact	0	32	0	0	0.211425348604983	32198899	CBFA2T2
Ag04450108	exact	6	50	0.12	0.0201706575840818	0.334133327756045	32198899	CBFA2T2
Bj102	exact	0	34	0	0	0.200329854681296	32198899	CBFA2T2
Gm1287898	exact	0	59	0	0	0.120875589798190	32198899	CBFA2T2
H1hesc103	exact	0	36	0	0	0.190336200182753	32198899	CBFA2T2
Helas387	exact	0	79	0	0	0.0917303337252647	32198899	CBFA2T2
Hepg2100	exact	28	101	0.277227722772277	0.146544236779855	0.441485793469438	32198899	CBFA2T2
Hsmm58	exact	0	6	0	0	0.718273088615216	32198899	CBFA2T2
Huvec90	exact	0	16	0	0	0.378150019177228	32198899	CBFA2T2
K56288	exact	0	15	0	0	0.397535677197475	32198899	CBFA2T2
Nhek92	exact	0	26	0	0	0.253487115513195	32198899	CBFA2T2
Sknshra103	exact	0	65	0	0	0.11035872643329	32198899	CBFA2T2
A54997	exact	32	32	1	0.788574651395014	1	32207322	CBFA2T2
Ag04450109	exact	44	50	0.88	0.665866672243953	0.979829342415918	32207322	CBFA2T2
Bj103	exact	34	34	1	0.799670145318701	1	32207322	CBFA2T2
Gm1287899	exact	59	59	1	0.879124410201809	1	32207322	CBFA2T2
H1hesc104	exact	36	36	1	0.809663799817245	1	32207322	CBFA2T2
Helas388	exact	79	79	1	0.908269666274734	1	32207322	CBFA2T2
Hepg2101	exact	67	101	0.663366336633663	0.495921592318527	0.806230488706592	32207322	CBFA2T2
Hsmm59	exact	6	6	1	0.281726911384779	1	32207322	CBFA2T2
Huvec91	exact	16	16	1	0.621849980822768	1	32207322	CBFA2T2
K56289	exact	15	15	1	0.602464322802520	1	32207322	CBFA2T2
Nhek93	exact	26	26	1	0.746512884486802	1	32207322	CBFA2T2
Sknshra104	exact	65	65	1	0.889641273566709	1	32207322	CBFA2T2
A54998	exact	0	25	0	0	0.26216576865185	68467096	CCNB1
Ag04450110	exact	8	27	0.296296296296296	0.0728712967611045	0.626994468042831	68467096	CCNB1
Bj104	exact	0	15	0	0	0.397535677197475	68467096	CCNB1
Gm12878100	exact	16	87	0.183908045977011	0.0727335890995886	0.350489408183246	68467096	CCNB1
H1hesc105	exact	0	39	0	0	0.177078886163815	68467096	CCNB1
Hepg2102	exact	0	15	0	0	0.397535677197475	68467096	CCNB1
Hmec17	exact	0	58	0	0	0.122826122598519	68467096	CCNB1
Huvec92	exact	11	18	0.611111111111111	0.226121730146512	0.913158867950821	68467096	CCNB1
K56290	exact	6	73	0.0821917808219178	0.0136298297901484	0.238592428472731	68467096	CCNB1
Mcf778	exact	0	17	0	0	0.360527658685963	68467096	CCNB1
Nhek94	exact	0	8	0	0	0.613302601350717	68467096	CCNB1
Sknshra105	exact	0	8	0	0	0.613302601350717	68467096	CCNB1
A54999	exact	25	25	1	0.737834231348147	1	68470703	CCNB1
Ag04450111	exact	19	27	0.703703703703704	0.373005531957166	0.927128703238894	68470703	CCNB1
Bj105	exact	15	15	1	0.602464322802520	1	68470703	CCNB1
Gm12878101	exact	71	87	0.816091954022989	0.649510591816753	0.92726641090041	68470703	CCNB1
H1hesc106	exact	39	39	1	0.822921113836183	1	68470703	CCNB1
Hepg2103	exact	15	15	1	0.602464322802520	1	68470703	CCNB1
Hmec18	exact	58	58	1	0.87717387740148	1	68470703	CCNB1
Huvec93	exact	7	18	0.388888888888889	0.0868411320491772	0.773878269853485	68470703	CCNB1
K56291	exact	67	73	0.917808219178082	0.761407571527267	0.986370170209851	68470703	CCNB1
Mcf779	exact	17	17	1	0.639472341314033	1	68470703	CCNB1
Nhek95	exact	8	8	1	0.386697398649277	1	68470703	CCNB1
Sknshra106	exact	8	8	1	0.386697398649277	1	68470703	CCNB1
A549100	exact	24	56	0.428571428571429	0.223564765100479	0.652616358835101	156287338	CCT3
Ag04450112	exact	10	76	0.131578947368421	0.0370817151729891	0.300096351814942	156287338	CCT3
Bj106	exact	0	39	0	0	0.177078886163815	156287338	CCT3
Gm12878102	exact	0	81	0	0	0.0895700349286388	156287338	CCT3
H1hesc107	exact	0	69	0	0	0.104307401280975	156287338	CCT3
Helas389	exact	0	43	0	0	0.162023459462911	156287338	CCT3
Hepg2104	exact	0	34	0	0	0.200329854681296	156287338	CCT3
Huvec94	exact	0	31	0	0	0.217444476018812	156287338	CCT3
K56292	exact	0	181	0	0	0.0411244050542071	156287338	CCT3
Nhek96	exact	0	61	0	0	0.11715440551629	156287338	CCT3
Sknshra107	exact	0	44	0	0	0.158650209337722	156287338	CCT3
A549101	exact	32	56	0.571428571428571	0.347383641164897	0.77643523489952	156304709	CCT3
Ag04450113	exact	66	76	0.868421052631579	0.699903648185056	0.96291828482701	156304709	CCT3
Bj107	exact	39	39	1	0.822921113836183	1	156304709	CCT3
Gm12878103	exact	81	81	1	0.91042996507136	1	156304709	CCT3
H1hesc108	exact	69	69	1	0.895692598719023	1	156304709	CCT3
Helas390	exact	43	43	1	0.837976540537087	1	156304709	CCT3
Hepg2105	exact	34	34	1	0.799670145318701	1	156304709	CCT3
Huvec95	exact	31	31	1	0.782555523981185	1	156304709	CCT3
K56293	exact	181	181	1	0.958875594945792	1	156304709	CCT3
Nhek97	exact	61	61	1	0.882845594483708	1	156304709	CCT3
Sknshra108	exact	44	44	1	0.841349790662276	1	156304709	CCT3
A549102	exact	0	56	0	0	0.126922018342095	12999419	CEP192
Ag04450114	exact	8	45	0.177777777777778	0.0417801730188027	0.420372523679515	12999419	CEP192
Bj108	exact	0	45	0	0	0.155414195126192	12999419	CEP192
Gm12878104	exact	30	51	0.588235294117647	0.352479413376776	0.798270164425854	12999419	CEP192
H1hesc109	exact	9	9	1	0.429752972587708	1	12999419	CEP192
Helas391	exact	21	118	0.177966101694915	0.0809205514081894	0.316852013602479	12999419	CEP192
Hepg2106	exact	16	85	0.188235294117647	0.0745474280974548	0.357812957081184	12999419	CEP192
Huvec96	exact	9	23	0.391304347826087	0.111460094005972	0.736991852741642	12999419	CEP192
K56294	exact	73	113	0.646017699115044	0.487638602871355	0.784732295225048	12999419	CEP192
Mcf780	exact	7	17	0.411764705882353	0.092888205764509	0.79967862254633	12999419	CEP192
Nhek98	exact	8	15	0.533333333333333	0.145785719154691	0.892033379239026	12999419	CEP192
Sknshra109	exact	0	31	0	0	0.217444476018812	12999419	CEP192
A549103	exact	0	56	0	0	0.126922018342095	13029661	CEP192
Ag04450115	exact	0	45	0	0	0.155414195126192	13029661	CEP192
Bj109	exact	0	45	0	0	0.155414195126192	13029661	CEP192
Gm12878105	exact	0	51	0	0	0.138463023724814	13029661	CEP192
H1hesc110	exact	0	9	0	0	0.570247027412287	13029661	CEP192
Helas392	exact	0	118	0	0	0.0623836551116389	13029661	CEP192
Hepg2107	exact	12	85	0.141176470588235	0.0458451303671326	0.301080046736418	13029661	CEP192
Huvec97	exact	0	23	0	0	0.281416970025379	13029661	CEP192
K56295	exact	0	113	0	0	0.0650522405831151	13029661	CEP192
Mcf781	exact	0	17	0	0	0.360527658685963	13029661	CEP192
Nhek99	exact	0	15	0	0	0.397535677197475	13029661	CEP192
Sknshra110	exact	0	31	0	0	0.217444476018812	13029661	CEP192
A549104	exact	56	56	1	0.873077981657903	1	13048857	CEP192
Ag04450116	exact	31	45	0.688888888888889	0.434328017941141	0.881325425056042	13048857	CEP192
Bj110	exact	45	45	1	0.844585804873806	1	13048857	CEP192
Gm12878106	exact	21	51	0.411764705882353	0.201729835574144	0.647520586623222	13048857	CEP192
H1hesc111	exact	0	9	0	0	0.570247027412287	13048857	CEP192
Helas393	exact	97	118	0.822033898305085	0.683147986397519	0.91907944859181	13048857	CEP192
Hepg2108	exact	57	85	0.670588235294118	0.487565598889457	0.823210594361355	13048857	CEP192
Huvec98	exact	7	23	0.304347826086957	0.0655685169068777	0.661788523771633	13048857	CEP192
K56296	exact	40	113	0.353982300884956	0.215267704774951	0.512361397128644	13048857	CEP192
Mcf782	exact	10	17	0.588235294117647	0.200321377453667	0.907111794235489	13048857	CEP192
Nhek100	exact	7	15	0.466666666666667	0.107966620760972	0.854214280845307	13048857	CEP192
Sknshra111	exact	31	31	1	0.782555523981185	1	13048857	CEP192
A549105	exact	0	56	0	0	0.126922018342095	13052917	CEP192
Ag04450117	exact	6	45	0.133333333333333	0.0225208587945417	0.365826194028508	13052917	CEP192
Bj111	exact	0	45	0	0	0.155414195126192	13052917	CEP192
Gm12878107	exact	0	51	0	0	0.138463023724814	13052917	CEP192
H1hesc112	exact	0	9	0	0	0.570247027412287	13052917	CEP192
Helas394	exact	0	118	0	0	0.0623836551116389	13052917	CEP192
Hepg2109	exact	0	85	0	0	0.085540759020361	13052917	CEP192
Huvec99	exact	7	23	0.304347826086957	0.0655685169068777	0.661788523771633	13052917	CEP192
K56297	exact	0	113	0	0	0.0650522405831151	13052917	CEP192
Mcf783	exact	0	17	0	0	0.360527658685963	13052917	CEP192
Nhek101	exact	0	15	0	0	0.397535677197475	13052917	CEP192
Sknshra112	exact	0	31	0	0	0.217444476018812	13052917	CEP192
A549106	exact	0	49	0	0	0.143687978669298	11063017	CLEC16A
Ag04450118	exact	0	80	0	0	0.0906373238774327	11063017	CLEC16A
Bj112	exact	0	92	0	0	0.0792976764326335	11063017	CLEC16A
Gm12878108	exact	0	172	0	0	0.0432290839660033	11063017	CLEC16A
H1hesc113	exact	0	32	0	0	0.211425348604983	11063017	CLEC16A
Helas395	exact	0	44	0	0	0.158650209337722	11063017	CLEC16A
Hepg2110	exact	0	42	0	0	0.165542835624878	11063017	CLEC16A
Hsmm60	exact	0	32	0	0	0.211425348604983	11063017	CLEC16A
Huvec100	exact	0	15	0	0	0.397535677197475	11063017	CLEC16A
K56298	exact	0	25	0	0	0.26216576865185	11063017	CLEC16A
Mcf784	exact	0	140	0	0	0.0528446552339987	11063017	CLEC16A
Nhek102	exact	0	34	0	0	0.200329854681296	11063017	CLEC16A
Sknshra113	exact	10	49	0.204081632653061	0.0589985658892387	0.439344601937217	11063017	CLEC16A
A549107	exact	0	49	0	0	0.143687978669298	11073185	CLEC16A
Ag04450119	exact	0	80	0	0	0.0906373238774327	11073185	CLEC16A
Bj113	exact	0	92	0	0	0.0792976764326335	11073185	CLEC16A
Gm12878109	exact	0	172	0	0	0.0432290839660033	11073185	CLEC16A
H1hesc114	exact	6	32	0.1875	0.032315166535659	0.484388948641771	11073185	CLEC16A
Helas396	exact	0	44	0	0	0.158650209337722	11073185	CLEC16A
Hepg2111	exact	0	42	0	0	0.165542835624878	11073185	CLEC16A
Hsmm61	exact	0	32	0	0	0.211425348604983	11073185	CLEC16A
Huvec101	exact	0	15	0	0	0.397535677197475	11073185	CLEC16A
K56299	exact	0	25	0	0	0.26216576865185	11073185	CLEC16A
Mcf785	exact	0	140	0	0	0.0528446552339987	11073185	CLEC16A
Nhek103	exact	0	34	0	0	0.200329854681296	11073185	CLEC16A
Sknshra114	exact	0	49	0	0	0.143687978669298	11073185	CLEC16A
A549108	exact	0	49	0	0	0.143687978669298	11096930	CLEC16A
Ag04450120	exact	0	80	0	0	0.0906373238774327	11096930	CLEC16A
Bj114	exact	0	92	0	0	0.0792976764326335	11096930	CLEC16A
Gm12878110	exact	0	172	0	0	0.0432290839660033	11096930	CLEC16A
H1hesc115	exact	0	32	0	0	0.211425348604983	11096930	CLEC16A
Helas397	exact	0	44	0	0	0.158650209337722	11096930	CLEC16A
Hepg2112	exact	6	42	0.142857142857143	0.0242139114421400	0.387844060615804	11096930	CLEC16A
Hsmm62	exact	0	32	0	0	0.211425348604983	11096930	CLEC16A
Huvec102	exact	6	15	0.4	0.0752351633705212	0.811313704366008	11096930	CLEC16A
K562100	exact	0	25	0	0	0.26216576865185	11096930	CLEC16A
Mcf786	exact	0	140	0	0	0.0528446552339987	11096930	CLEC16A
Nhek104	exact	0	34	0	0	0.200329854681296	11096930	CLEC16A
Sknshra115	exact	0	49	0	0	0.143687978669298	11096930	CLEC16A
A549109	exact	49	49	1	0.8563120213307	1	11114049	CLEC16A
Ag04450121	exact	80	80	1	0.909362676122566	1	11114049	CLEC16A
Bj115	exact	92	92	1	0.920702323567365	1	11114049	CLEC16A
Gm12878111	exact	166	172	0.965116279069767	0.893350368267537	0.994309795122046	11114049	CLEC16A
H1hesc116	exact	26	32	0.8125	0.515611051358226	0.96768483346434	11114049	CLEC16A
Helas398	exact	38	44	0.863636363636364	0.627112533798379	0.976941749726597	11114049	CLEC16A
Hepg2113	exact	36	42	0.857142857142857	0.612155939384193	0.97578608855786	11114049	CLEC16A
Hsmm63	exact	32	32	1	0.788574651395014	1	11114049	CLEC16A
Huvec103	exact	9	15	0.6	0.188686295633990	0.924764836629477	11114049	CLEC16A
K562101	exact	25	25	1	0.737834231348147	1	11114049	CLEC16A
Mcf787	exact	140	140	1	0.947155344766	1	11114049	CLEC16A
Nhek105	exact	34	34	1	0.799670145318701	1	11114049	CLEC16A
Sknshra116	exact	39	49	0.795918367346939	0.560655398062781	0.94100143411076	11114049	CLEC16A
A549110	exact	0	49	0	0	0.143687978669298	11214471	CLEC16A
Ag04450122	exact	0	80	0	0	0.0906373238774327	11214471	CLEC16A
Bj116	exact	0	92	0	0	0.0792976764326335	11214471	CLEC16A
Gm12878112	exact	6	172	0.0348837209302326	0.00569020487795424	0.106649631732462	11214471	CLEC16A
H1hesc117	exact	0	32	0	0	0.211425348604983	11214471	CLEC16A
Helas399	exact	6	44	0.136363636363636	0.0230582502734027	0.372887466201619	11214471	CLEC16A
Hepg2114	exact	0	42	0	0	0.165542835624878	11214471	CLEC16A
Hsmm64	exact	0	32	0	0	0.211425348604983	11214471	CLEC16A
Huvec104	exact	0	15	0	0	0.397535677197475	11214471	CLEC16A
K562102	exact	0	25	0	0	0.26216576865185	11214471	CLEC16A
Mcf788	exact	0	140	0	0	0.0528446552339987	11214471	CLEC16A
Nhek106	exact	0	34	0	0	0.200329854681296	11214471	CLEC16A
Sknshra117	exact	0	49	0	0	0.143687978669298	11214471	CLEC16A
A549111	exact	0	16	0	0	0.378150019177228	73731809	CLIP2
Ag04450123	exact	0	14	0	0	0.418951822715984	73731809	CLIP2
Bj117	exact	0	60	0	0	0.118985952002121	73731809	CLIP2
Gm12878113	exact	0	76	0	0	0.0951733263629053	73731809	CLIP2
Hepg2115	exact	0	20	0	0	0.316169447954166	73731809	CLIP2
Hsmm65	exact	0	51	0	0	0.138463023724814	73731809	CLIP2
Nhek107	exact	6	6	1	0.281726911384779	1	73731809	CLIP2
Nhlf52	exact	0	44	0	0	0.158650209337722	73731809	CLIP2
Sknshra118	exact	0	32	0	0	0.211425348604983	73731809	CLIP2
A549112	exact	16	16	1	0.621849980822768	1	73770739	CLIP2
Ag04450124	exact	14	14	1	0.581048177284012	1	73770739	CLIP2
Bj118	exact	60	60	1	0.881014047997878	1	73770739	CLIP2
Gm12878114	exact	76	76	1	0.904826673637093	1	73770739	CLIP2
Hepg2116	exact	20	20	1	0.68383055204583	1	73770739	CLIP2
Hsmm66	exact	51	51	1	0.861536976275184	1	73770739	CLIP2
Nhek108	exact	0	6	0	0	0.718273088615216	73770739	CLIP2
Nhlf53	exact	44	44	1	0.841349790662276	1	73770739	CLIP2
Sknshra119	exact	32	32	1	0.788574651395014	1	73770739	CLIP2
A549113	exact	0	27	0	0	0.245360332998732	1031069	CNN2
Ag04450125	exact	19	487	0.0390143737166324	0.0162324675145843	0.0766034944407569	1031069	CNN2
Bj119	exact	13	573	0.0226876090750436	0.00750099460137255	0.0509965932037979	1031069	CNN2
Gm12878115	exact	9	9	1	0.429752972587708	1	1031069	CNN2
Helas3100	exact	11	60	0.183333333333333	0.056675439951728	0.389616503943247	1031069	CNN2
Hepg2117	exact	28	116	0.241379310344828	0.126317222978382	0.390494829996419	1031069	CNN2
Hsmm67	exact	0	107	0	0	0.0685720791440233	1031069	CNN2
Huvec105	exact	0	33	0	0	0.205728850214462	1031069	CNN2
K562103	exact	9	9	1	0.429752972587708	1	1031069	CNN2
Nhek109	exact	10	82	0.121951219512195	0.0342555968486304	0.280253660586379	1031069	CNN2
Nhlf54	exact	0	27	0	0	0.245360332998732	1031069	CNN2
Sknshra120	exact	0	58	0	0	0.122826122598519	1031069	CNN2
A549114	exact	27	27	1	0.754639667001265	1	1032390	CNN2
Ag04450126	exact	461	487	0.946611909650924	0.904758008903548	0.974186837789408	1032390	CNN2
Bj120	exact	560	573	0.977312390924956	0.949003406796202	0.992499005398627	1032390	CNN2
Gm12878116	exact	0	9	0	0	0.570247027412287	1032390	CNN2
Helas3101	exact	49	60	0.816666666666667	0.610383496056751	0.943324560048271	1032390	CNN2
Hepg2118	exact	88	116	0.758620689655172	0.60950517000358	0.873682777021617	1032390	CNN2
Hsmm68	exact	107	107	1	0.931427920855976	1	1032390	CNN2
Huvec106	exact	33	33	1	0.794271149785535	1	1032390	CNN2
K562104	exact	0	9	0	0	0.570247027412287	1032390	CNN2
Nhek110	exact	72	82	0.878048780487805	0.719746339413619	0.965744403151369	1032390	CNN2
Nhlf55	exact	27	27	1	0.754639667001265	1	1032390	CNN2
Sknshra121	exact	58	58	1	0.87717387740148	1	1032390	CNN2
A549115	exact	0	27	0	0	0.245360332998732	1036128	CNN2
Ag04450127	exact	7	487	0.0143737166324435	0.00278202677295625	0.0418197251203402	1036128	CNN2
Bj121	exact	0	573	0	0	0.0131775065765807	1036128	CNN2
Gm12878117	exact	0	9	0	0	0.570247027412287	1036128	CNN2
Helas3102	exact	0	60	0	0	0.118985952002121	1036128	CNN2
Hepg2119	exact	0	116	0	0	0.0634243877820214	1036128	CNN2
Hsmm69	exact	0	107	0	0	0.0685720791440233	1036128	CNN2
Huvec107	exact	0	33	0	0	0.205728850214462	1036128	CNN2
K562105	exact	0	9	0	0	0.570247027412287	1036128	CNN2
Nhek111	exact	0	82	0	0	0.0885275702431052	1036128	CNN2
Nhlf56	exact	0	27	0	0	0.245360332998732	1036128	CNN2
Sknshra122	exact	0	58	0	0	0.122826122598519	1036128	CNN2
A549116	exact	0	23	0	0	0.281416970025379	58568299	CNOT1
Ag04450128	exact	0	15	0	0	0.397535677197475	58568299	CNOT1
Bj122	exact	0	23	0	0	0.281416970025379	58568299	CNOT1
Gm12878118	exact	0	111	0	0	0.0661846876922173	58568299	CNOT1
H1hesc118	exact	0	81	0	0	0.0895700349286388	58568299	CNOT1
Helas3103	exact	0	65	0	0	0.11035872643329	58568299	CNOT1
Hepg2120	exact	0	97	0	0	0.0753683335188807	58568299	CNOT1
Huvec108	exact	0	24	0	0	0.271453823147391	58568299	CNOT1
K562106	exact	0	154	0	0	0.048158271395125	58568299	CNOT1
Nhek112	exact	0	72	0	0	0.100186797264428	58568299	CNOT1
Sknshra123	exact	6	20	0.3	0.0540550412686353	0.682721878751154	58568299	CNOT1
A549117	exact	15	23	0.652173913043478	0.299488046481448	0.91263101291742	58594266	CNOT1
Ag04450129	exact	7	15	0.466666666666667	0.107966620760972	0.854214280845307	58594266	CNOT1
Bj123	exact	23	23	1	0.718583029974617	1	58594266	CNOT1
Gm12878119	exact	111	111	1	0.933815312307782	1	58594266	CNOT1
H1hesc119	exact	81	81	1	0.91042996507136	1	58594266	CNOT1
Helas3104	exact	65	65	1	0.889641273566709	1	58594266	CNOT1
Hepg2121	exact	97	97	1	0.924631666481118	1	58594266	CNOT1
Huvec109	exact	9	24	0.375	0.106080183718127	0.7168842227945	58594266	CNOT1
K562107	exact	148	154	0.96103896103896	0.88141427790333	0.99363579450228	58594266	CNOT1
Nhek113	exact	61	72	0.847222222222222	0.667802719087304	0.953265162400329	58594266	CNOT1
Sknshra124	exact	14	20	0.7	0.317278121248843	0.945944958731364	58594266	CNOT1
A549118	exact	8	23	0.347826086956522	0.0873689870825785	0.700511953518549	58617086	CNOT1
Ag04450130	exact	8	15	0.533333333333333	0.145785719154691	0.892033379239026	58617086	CNOT1
Bj124	exact	0	23	0	0	0.281416970025379	58617086	CNOT1
Gm12878120	exact	0	111	0	0	0.0661846876922173	58617086	CNOT1
H1hesc120	exact	0	81	0	0	0.0895700349286388	58617086	CNOT1
Helas3105	exact	0	65	0	0	0.11035872643329	58617086	CNOT1
Hepg2122	exact	0	97	0	0	0.0753683335188807	58617086	CNOT1
Huvec110	exact	15	24	0.625	0.283115777205497	0.893919816281871	58617086	CNOT1
K562108	exact	6	154	0.0389610389610390	0.00636420549771877	0.118585722096669	58617086	CNOT1
Nhek114	exact	0	72	0	0	0.100186797264428	58617086	CNOT1
Sknshra125	exact	0	20	0	0	0.316169447954166	58617086	CNOT1
A549119	exact	0	23	0	0	0.281416970025379	58621782	CNOT1
Ag04450131	exact	0	15	0	0	0.397535677197475	58621782	CNOT1
Bj125	exact	0	23	0	0	0.281416970025379	58621782	CNOT1
Gm12878121	exact	0	111	0	0	0.0661846876922173	58621782	CNOT1
H1hesc121	exact	0	81	0	0	0.0895700349286388	58621782	CNOT1
Helas3106	exact	0	65	0	0	0.11035872643329	58621782	CNOT1
Hepg2123	exact	0	97	0	0	0.0753683335188807	58621782	CNOT1
Huvec111	exact	0	24	0	0	0.271453823147391	58621782	CNOT1
K562109	exact	0	154	0	0	0.048158271395125	58621782	CNOT1
Nhek115	exact	11	72	0.152777777777778	0.0467348375996708	0.332197280912694	58621782	CNOT1
Sknshra126	exact	0	20	0	0	0.316169447954166	58621782	CNOT1
A549120	exact	141	183	0.770491803278688	0.655552653539123	0.86276114760222	109048186	CORO1C
Ag04450132	exact	560	658	0.851063829787234	0.800652991018097	0.89327867883051	109048186	CORO1C
Bj126	exact	210	303	0.693069306930693	0.600166081853342	0.776214392492476	109048186	CORO1C
Gm12878122	exact	128	179	0.715083798882682	0.593806927730601	0.81796892406873	109048186	CORO1C
H1hesc122	exact	27	43	0.627906976744186	0.368884632639052	0.843080241765711	109048186	CORO1C
Helas3107	exact	40	71	0.563380281690141	0.364374798695546	0.74894979344455	109048186	CORO1C
Hepg2124	exact	38	85	0.447058823529412	0.274896129927425	0.628639686728525	109048186	CORO1C
Hsmm70	exact	46	46	1	0.847692768622346	1	109048186	CORO1C
Huvec112	exact	59	114	0.517543859649123	0.362176459649358	0.670571996748085	109048186	CORO1C
K562110	exact	256	363	0.705234159779614	0.621386298816112	0.78042274563383	109048186	CORO1C
Nhek116	exact	138	158	0.873417721518987	0.765744197708575	0.944609559066049	109048186	CORO1C
Sknshra127	exact	95	95	1	0.923107577216126	1	109048186	CORO1C
A549121	exact	0	183	0	0	0.0406842279801763	109055934	CORO1C
Ag04450133	exact	7	658	0.0106382978723404	0.00205646476045063	0.0310648627611325	109055934	CORO1C
Bj127	exact	0	303	0	0	0.0247734603998734	109055934	CORO1C
Gm12878123	exact	7	179	0.0391061452513966	0.00763246084277114	0.111054971779955	109055934	CORO1C
H1hesc123	exact	0	43	0	0	0.162023459462911	109055934	CORO1C
Helas3108	exact	0	71	0	0	0.101523712414247	109055934	CORO1C
Hepg2125	exact	0	85	0	0	0.085540759020361	109055934	CORO1C
Hsmm71	exact	0	46	0	0	0.152307231377652	109055934	CORO1C
Huvec113	exact	0	114	0	0	0.064500420704028	109055934	CORO1C
K562111	exact	0	363	0	0	0.0207214238897298	109055934	CORO1C
Nhek117	exact	0	158	0	0	0.0469681714261925	109055934	CORO1C
Sknshra128	exact	0	95	0	0	0.0768924227838729	109055934	CORO1C
A549122	exact	14	183	0.0765027322404372	0.0269933095781441	0.162013228394670	109072170	CORO1C
Ag04450134	exact	0	658	0	0	0.0114850608084749	109072170	CORO1C
Bj128	exact	0	303	0	0	0.0247734603998734	109072170	CORO1C
Gm12878124	exact	0	179	0	0	0.0415742096947045	109072170	CORO1C
H1hesc124	exact	0	43	0	0	0.162023459462911	109072170	CORO1C
Helas3109	exact	0	71	0	0	0.101523712414247	109072170	CORO1C
Hepg2126	exact	0	85	0	0	0.085540759020361	109072170	CORO1C
Hsmm72	exact	0	46	0	0	0.152307231377652	109072170	CORO1C
Huvec114	exact	18	114	0.157894736842105	0.0660818540125785	0.295767433180078	109072170	CORO1C
K562112	exact	0	363	0	0	0.0207214238897298	109072170	CORO1C
Nhek118	exact	0	158	0	0	0.0469681714261925	109072170	CORO1C
Sknshra129	exact	0	95	0	0	0.0768924227838729	109072170	CORO1C
A549123	exact	28	183	0.153005464480874	0.0781944820276866	0.257028790014762	109095099	CORO1C
Ag04450135	exact	91	658	0.138297872340426	0.09758162616164	0.1874637087314	109095099	CORO1C
Bj129	exact	93	303	0.306930693069307	0.223785607507523	0.399833918146657	109095099	CORO1C
Gm12878125	exact	44	179	0.245810055865922	0.149553177489677	0.363830364348013	109095099	CORO1C
H1hesc125	exact	16	43	0.372093023255814	0.156919758234287	0.631115367360946	109095099	CORO1C
Helas3110	exact	31	71	0.436619718309859	0.251050206555448	0.635625201304452	109095099	CORO1C
Hepg2127	exact	47	85	0.552941176470588	0.371360313271473	0.725103870072573	109095099	CORO1C
Hsmm73	exact	0	46	0	0	0.152307231377652	109095099	CORO1C
Huvec115	exact	37	114	0.324561403508772	0.191292562229098	0.481267079390768	109095099	CORO1C
K562113	exact	107	363	0.294765840220386	0.219577254366170	0.378613701183888	109095099	CORO1C
Nhek119	exact	20	158	0.126582278481013	0.0553904409339508	0.234255802291424	109095099	CORO1C
Sknshra130	exact	0	95	0	0	0.0768924227838729	109095099	CORO1C
Ag04450136	exact	0	38	0	0	0.18128869067483	3808973	CREBBP
Bj130	exact	0	112	0	0	0.0656135801190684	3808973	CREBBP
Gm12878126	exact	0	44	0	0	0.158650209337722	3808973	CREBBP
H1hesc126	exact	0	54	0	0	0.131300013237442	3808973	CREBBP
Helas3111	exact	0	51	0	0	0.138463023724814	3808973	CREBBP
Hepg2128	exact	0	73	0	0	0.0988846016548582	3808973	CREBBP
K562114	exact	0	18	0	0	0.344444531265498	3808973	CREBBP
Mcf789	exact	15	32	0.46875	0.197951298070479	0.753628557117345	3808973	CREBBP
Nhek120	exact	0	6	0	0	0.718273088615216	3808973	CREBBP
Sknshra131	exact	0	46	0	0	0.152307231377652	3808973	CREBBP
Ag04450137	exact	0	38	0	0	0.18128869067483	3832927	CREBBP
Bj131	exact	7	112	0.0625	0.0122965184353471	0.173454069885483	3832927	CREBBP
Gm12878127	exact	0	44	0	0	0.158650209337722	3832927	CREBBP
H1hesc127	exact	0	54	0	0	0.131300013237442	3832927	CREBBP
Helas3112	exact	0	51	0	0	0.138463023724814	3832927	CREBBP
Hepg2129	exact	0	73	0	0	0.0988846016548582	3832927	CREBBP
K562115	exact	0	18	0	0	0.344444531265498	3832927	CREBBP
Mcf790	exact	0	32	0	0	0.211425348604983	3832927	CREBBP
Nhek121	exact	0	6	0	0	0.718273088615216	3832927	CREBBP
Sknshra132	exact	0	46	0	0	0.152307231377652	3832927	CREBBP
Ag04450138	exact	38	38	1	0.818711309325167	1	3901010	CREBBP
Bj132	exact	105	112	0.9375	0.826545930114516	0.987703481564653	3901010	CREBBP
Gm12878128	exact	44	44	1	0.841349790662276	1	3901010	CREBBP
H1hesc128	exact	54	54	1	0.868699986762556	1	3901010	CREBBP
Helas3113	exact	51	51	1	0.861536976275184	1	3901010	CREBBP
Hepg2130	exact	73	73	1	0.90111539834514	1	3901010	CREBBP
K562116	exact	18	18	1	0.655555468734498	1	3901010	CREBBP
Mcf791	exact	17	32	0.53125	0.246371442882653	0.80204870192952	3901010	CREBBP
Nhek122	exact	6	6	1	0.281726911384779	1	3901010	CREBBP
Sknshra133	exact	46	46	1	0.847692768622346	1	3901010	CREBBP
A549124	exact	351	840	0.417857142857143	0.362211790275392	0.474995172054476	36623756	CRIM1
Ag04450139	exact	265	614	0.431596091205212	0.366182090869587	0.498711998234056	36623756	CRIM1
Bj133	exact	601	1277	0.470634299138606	0.424565338979028	0.517053775646913	36623756	CRIM1
H1hesc129	exact	36	122	0.295081967213115	0.171082017298979	0.444703902673129	36623756	CRIM1
Helas3114	exact	109	345	0.315942028985507	0.236897992066996	0.403154241573446	36623756	CRIM1
Hepg2131	exact	75	391	0.191815856777494	0.131442429828161	0.264297323419793	36623756	CRIM1
Hmec19	exact	0	55	0	0	0.129073966018123	36623756	CRIM1
Hsmm74	exact	49	150	0.326666666666667	0.208598616386775	0.462383800783486	36623756	CRIM1
Huvec116	exact	93	265	0.350943396226415	0.257957045301626	0.452536708391499	36623756	CRIM1
Mcf792	exact	28	63	0.444444444444444	0.247251428857747	0.654857779636448	36623756	CRIM1
Nhek123	exact	107	160	0.66875	0.537363556843065	0.784021779364534	36623756	CRIM1
Nhlf57	exact	60	183	0.327868852459016	0.219953940166584	0.450167677032273	36623756	CRIM1
Sknshra134	exact	58	106	0.547169811320755	0.384624500667488	0.702957603518372	36623756	CRIM1
A549125	exact	489	840	0.582142857142857	0.525004827945523	0.637788209724607	36668400	CRIM1
Ag04450140	exact	349	614	0.568403908794788	0.501288001765944	0.633817909130413	36668400	CRIM1
Bj134	exact	646	1277	0.505873140172279	0.459517919490174	0.552158258884293	36668400	CRIM1
H1hesc130	exact	76	122	0.622950819672131	0.470365817193419	0.760189655254906	36668400	CRIM1
Helas3115	exact	236	345	0.684057971014493	0.596845758426553	0.763102007933003	36668400	CRIM1
Hepg2132	exact	298	391	0.762148337595908	0.685336586510143	0.828678246296254	36668400	CRIM1
Hmec20	exact	55	55	1	0.870926033981875	1	36668400	CRIM1
Hsmm75	exact	86	150	0.573333333333333	0.436101809426052	0.703108627600027	36668400	CRIM1
Huvec117	exact	159	265	0.6	0.49732754535142	0.696901511170584	36668400	CRIM1
Mcf793	exact	35	63	0.555555555555556	0.34514222036355	0.752748571142251	36668400	CRIM1
Nhek124	exact	53	160	0.33125	0.215978220635465	0.462636443156934	36668400	CRIM1
Nhlf58	exact	123	183	0.672131147540984	0.549832322967726	0.780046059833416	36668400	CRIM1
Sknshra135	exact	48	106	0.452830188679245	0.297042396481626	0.615375499332511	36668400	CRIM1
A549126	exact	0	840	0	0	0.00900787718199214	36704031	CRIM1
Ag04450141	exact	0	614	0	0	0.0123030113925817	36704031	CRIM1
Bj135	exact	24	1277	0.0187940485512921	0.00870208840151543	0.0347816950212332	36704031	CRIM1
H1hesc131	exact	0	122	0	0	0.0604013652182599	36704031	CRIM1
Helas3116	exact	0	345	0	0	0.0217906781547876	36704031	CRIM1
Hepg2133	exact	12	391	0.030690537084399	0.00962019533521463	0.0706465341715463	36704031	CRIM1
Hmec21	exact	0	55	0	0	0.129073966018123	36704031	CRIM1
Hsmm76	exact	0	150	0	0	0.04941023625416	36704031	CRIM1
Huvec118	exact	0	265	0	0	0.028275208365416	36704031	CRIM1
Mcf794	exact	0	63	0	0	0.113655205400569	36704031	CRIM1
Nhek125	exact	0	160	0	0	0.0463949055701478	36704031	CRIM1
Nhlf59	exact	0	183	0	0	0.0406842279801763	36704031	CRIM1
Sknshra136	exact	0	106	0	0	0.0691960714784627	36704031	CRIM1
A549127	exact	0	840	0	0	0.00900787718199214	36726361	CRIM1
Ag04450142	exact	0	614	0	0	0.0123030113925817	36726361	CRIM1
Bj136	exact	0	1277	0	0	0.00593447642715483	36726361	CRIM1
H1hesc132	exact	0	122	0	0	0.0604013652182599	36726361	CRIM1
Helas3117	exact	0	345	0	0	0.0217906781547876	36726361	CRIM1
Hepg2134	exact	6	391	0.0153452685421995	0.00248647631393506	0.047925759182153	36726361	CRIM1
Hmec22	exact	0	55	0	0	0.129073966018123	36726361	CRIM1
Hsmm77	exact	0	150	0	0	0.04941023625416	36726361	CRIM1
Huvec119	exact	0	265	0	0	0.028275208365416	36726361	CRIM1
Mcf795	exact	0	63	0	0	0.113655205400569	36726361	CRIM1
Nhek126	exact	0	160	0	0	0.0463949055701478	36726361	CRIM1
Nhlf60	exact	0	183	0	0	0.0406842279801763	36726361	CRIM1
Sknshra137	exact	0	106	0	0	0.0691960714784627	36726361	CRIM1
A549128	exact	0	840	0	0	0.00900787718199214	36737125	CRIM1
Ag04450143	exact	0	614	0	0	0.0123030113925817	36737125	CRIM1
Bj137	exact	6	1277	0.00469851213782302	0.000758589612416594	0.0148453620379757	36737125	CRIM1
H1hesc133	exact	10	122	0.0819672131147541	0.0227170404920957	0.194349041271326	36737125	CRIM1
Helas3118	exact	0	345	0	0	0.0217906781547876	36737125	CRIM1
Hepg2135	exact	0	391	0	0	0.0192519167186982	36737125	CRIM1
Hmec23	exact	0	55	0	0	0.129073966018123	36737125	CRIM1
Hsmm78	exact	15	150	0.1	0.0370950665544499	0.204196128818184	36737125	CRIM1
Huvec120	exact	6	265	0.0226415094339623	0.00367783601084370	0.0701528276527699	36737125	CRIM1
Mcf796	exact	0	63	0	0	0.113655205400569	36737125	CRIM1
Nhek127	exact	0	160	0	0	0.0463949055701478	36737125	CRIM1
Nhlf61	exact	0	183	0	0	0.0406842279801763	36737125	CRIM1
Sknshra138	exact	0	106	0	0	0.0691960714784627	36737125	CRIM1
A549129	exact	0	840	0	0	0.00900787718199214	36740698	CRIM1
Ag04450144	exact	0	614	0	0	0.0123030113925817	36740698	CRIM1
Bj138	exact	0	1277	0	0	0.00593447642715483	36740698	CRIM1
H1hesc134	exact	0	122	0	0	0.0604013652182599	36740698	CRIM1
Helas3119	exact	0	345	0	0	0.0217906781547876	36740698	CRIM1
Hepg2136	exact	0	391	0	0	0.0192519167186982	36740698	CRIM1
Hmec24	exact	0	55	0	0	0.129073966018123	36740698	CRIM1
Hsmm79	exact	0	150	0	0	0.04941023625416	36740698	CRIM1
Huvec121	exact	7	265	0.0264150943396226	0.00513338159558219	0.0759535372368388	36740698	CRIM1
Mcf797	exact	0	63	0	0	0.113655205400569	36740698	CRIM1
Nhek128	exact	0	160	0	0	0.0463949055701478	36740698	CRIM1
Nhlf62	exact	0	183	0	0	0.0406842279801763	36740698	CRIM1
Sknshra139	exact	0	106	0	0	0.0691960714784627	36740698	CRIM1
A549130	exact	13	13	1	0.557281486704805	1	46190122	CTIF
Ag04450145	exact	44	44	1	0.841349790662276	1	46190122	CTIF
Bj139	exact	43	53	0.811320754716981	0.588758643810525	0.94575450689084	46190122	CTIF
H1hesc135	exact	7	13	0.538461538461538	0.129033027792277	0.910696643917865	46190122	CTIF
Hepg2137	exact	12	20	0.6	0.234423517664038	0.897257712417995	46190122	CTIF
Hsmm80	exact	119	119	1	0.938124011856845	1	46190122	CTIF
Mcf798	exact	9	9	1	0.429752972587708	1	46190122	CTIF
Nhek129	exact	15	22	0.681818181818182	0.317999039232617	0.931059344434891	46190122	CTIF
Nhlf63	exact	46	46	1	0.847692768622346	1	46190122	CTIF
A549131	exact	0	13	0	0	0.44271851329519	46284289	CTIF
Ag04450146	exact	0	44	0	0	0.158650209337722	46284289	CTIF
Bj140	exact	10	53	0.188679245283019	0.0542454931091602	0.411241356189473	46284289	CTIF
H1hesc136	exact	6	13	0.461538461538462	0.0893033560821337	0.87096697220772	46284289	CTIF
Hepg2138	exact	8	20	0.4	0.102742287582003	0.76557648233596	46284289	CTIF
Hsmm81	exact	0	119	0	0	0.0618759881431541	46284289	CTIF
Mcf799	exact	0	9	0	0	0.570247027412287	46284289	CTIF
Nhek130	exact	7	22	0.318181818181818	0.0689406555651073	0.68200096076738	46284289	CTIF
Nhlf64	exact	0	46	0	0	0.152307231377652	46284289	CTIF
A549132	exact	0	20	0	0	0.316169447954166	138117611	CTNNA1
Ag04450147	exact	0	24	0	0	0.271453823147391	138117611	CTNNA1
Helas3120	exact	8	15	0.533333333333333	0.145785719154691	0.892033379239026	138117611	CTNNA1
Hepg2139	exact	7	30	0.233333333333333	0.0488662501882013	0.545777908765845	138117611	CTNNA1
Hmec25	exact	0	63	0	0	0.113655205400569	138117611	CTNNA1
Hsmm82	exact	0	35	0	0	0.195205764008901	138117611	CTNNA1
K562117	exact	0	7	0	0	0.662383015674922	138117611	CTNNA1
Nhek131	exact	0	15	0	0	0.397535677197475	138117611	CTNNA1
A549133	exact	12	20	0.6	0.234423517664038	0.897257712417995	138145726	CTNNA1
Ag04450148	exact	9	24	0.375	0.106080183718127	0.7168842227945	138145726	CTNNA1
Helas3121	exact	7	15	0.466666666666667	0.107966620760972	0.854214280845307	138145726	CTNNA1
Hepg2140	exact	0	30	0	0	0.223814247230391	138145726	CTNNA1
Hmec26	exact	63	63	1	0.88634479459943	1	138145726	CTNNA1
Hsmm83	exact	35	35	1	0.804794235991097	1	138145726	CTNNA1
K562118	exact	7	7	1	0.337616984325072	1	138145726	CTNNA1
Nhek132	exact	15	15	1	0.602464322802520	1	138145726	CTNNA1
A549134	exact	8	20	0.4	0.102742287582003	0.76557648233596	138160218	CTNNA1
Ag04450149	exact	15	24	0.625	0.283115777205497	0.893919816281871	138160218	CTNNA1
Helas3122	exact	0	15	0	0	0.397535677197475	138160218	CTNNA1
Hepg2141	exact	23	30	0.766666666666667	0.454222091234152	0.951133749811798	138160218	CTNNA1
Hmec27	exact	0	63	0	0	0.113655205400569	138160218	CTNNA1
Hsmm84	exact	0	35	0	0	0.195205764008901	138160218	CTNNA1
K562119	exact	0	7	0	0	0.662383015674922	138160218	CTNNA1
Nhek133	exact	0	15	0	0	0.397535677197475	138160218	CTNNA1
A549135	exact	0	21	0	0	0.303681240823031	155691307	DAP3
Ag04450150	exact	18	75	0.24	0.103034796906039	0.42947594872755	155691307	DAP3
Bj141	exact	0	19	0	0	0.329711791983067	155691307	DAP3
Gm12878129	exact	30	70	0.428571428571429	0.243059391395423	0.62943640475797	155691307	DAP3
Helas3123	exact	6	18	0.333333333333333	0.0609031795081244	0.730223157935436	155691307	DAP3
K562120	exact	39	187	0.208556149732620	0.121338018239412	0.319702424834950	155691307	DAP3
Mcf7100	exact	13	13	1	0.557281486704805	1	155691307	DAP3
Nhek134	exact	11	38	0.289473684210526	0.0929961832307171	0.56713203384186	155691307	DAP3
Sknshra140	exact	0	30	0	0	0.223814247230391	155691307	DAP3
A549136	exact	21	21	1	0.696318759176965	1	155695172	DAP3
Ag04450151	exact	57	75	0.76	0.570524051272448	0.89696520309396	155695172	DAP3
Bj142	exact	19	19	1	0.670288208016929	1	155695172	DAP3
Gm12878130	exact	40	70	0.571428571428571	0.370563595242029	0.756940608604576	155695172	DAP3
Helas3124	exact	12	18	0.666666666666667	0.269776842064561	0.939096820491874	155695172	DAP3
K562121	exact	148	187	0.79144385026738	0.680297575165048	0.878661981760587	155695172	DAP3
Mcf7101	exact	0	13	0	0	0.44271851329519	155695172	DAP3
Nhek135	exact	27	38	0.710526315789474	0.432867966158137	0.907003816769282	155695172	DAP3
Sknshra141	exact	30	30	1	0.776185752769606	1	155695172	DAP3
A549137	exact	0	22	0	0	0.292130529752542	167921037	DCAF6
Ag04450152	exact	0	8	0	0	0.613302601350717	167921037	DCAF6
Gm12878131	exact	0	14	0	0	0.418951822715984	167921037	DCAF6
H1hesc137	exact	0	9	0	0	0.570247027412287	167921037	DCAF6
Helas3125	exact	0	19	0	0	0.329711791983067	167921037	DCAF6
Hepg2142	exact	0	19	0	0	0.329711791983067	167921037	DCAF6
Hsmm85	exact	0	18	0	0	0.344444531265498	167921037	DCAF6
K562122	exact	14	106	0.132075471698113	0.0474157696152842	0.270088779923264	167921037	DCAF6
A549138	exact	22	22	1	0.707869470247455	1	167935866	DCAF6
Ag04450153	exact	8	8	1	0.386697398649277	1	167935866	DCAF6
Gm12878132	exact	14	14	1	0.581048177284012	1	167935866	DCAF6
H1hesc138	exact	9	9	1	0.429752972587708	1	167935866	DCAF6
Helas3126	exact	19	19	1	0.670288208016929	1	167935866	DCAF6
Hepg2143	exact	19	19	1	0.670288208016929	1	167935866	DCAF6
Hsmm86	exact	9	18	0.5	0.149553472093570	0.850446527906428	167935866	DCAF6
K562123	exact	92	106	0.867924528301887	0.729911220076734	0.952584230384715	167935866	DCAF6
A549139	exact	0	22	0	0	0.292130529752542	168007608	DCAF6
Ag04450154	exact	0	8	0	0	0.613302601350717	168007608	DCAF6
Gm12878133	exact	0	14	0	0	0.418951822715984	168007608	DCAF6
H1hesc139	exact	0	9	0	0	0.570247027412287	168007608	DCAF6
Helas3127	exact	0	19	0	0	0.329711791983067	168007608	DCAF6
Hepg2144	exact	0	19	0	0	0.329711791983067	168007608	DCAF6
Hsmm87	exact	9	18	0.5	0.149553472093570	0.850446527906428	168007608	DCAF6
K562124	exact	0	106	0	0	0.0691960714784627	168007608	DCAF6
A549140	exact	9	9	1	0.429752972587708	1	61079556	DDB1
Ag04450155	exact	0	6	0	0	0.718273088615216	61079556	DDB1
Bj143	exact	6	6	1	0.281726911384779	1	61079556	DDB1
Gm12878134	exact	0	15	0	0	0.397535677197475	61079556	DDB1
H1hesc140	exact	0	8	0	0	0.613302601350717	61079556	DDB1
Hepg2145	exact	0	6	0	0	0.718273088615216	61079556	DDB1
Nhlf65	exact	0	79	0	0	0.0917303337252647	61079556	DDB1
A549141	exact	0	9	0	0	0.570247027412287	61097546	DDB1
Ag04450156	exact	6	6	1	0.281726911384779	1	61097546	DDB1
Bj144	exact	0	6	0	0	0.718273088615216	61097546	DDB1
Gm12878135	exact	15	15	1	0.602464322802520	1	61097546	DDB1
H1hesc141	exact	8	8	1	0.386697398649277	1	61097546	DDB1
Hepg2146	exact	0	6	0	0	0.718273088615216	61097546	DDB1
Nhlf66	exact	26	79	0.329113924050633	0.171662421364108	0.519274668559546	61097546	DDB1
A549142	exact	0	9	0	0	0.570247027412287	61099163	DDB1
Ag04450157	exact	0	6	0	0	0.718273088615216	61099163	DDB1
Bj145	exact	0	6	0	0	0.718273088615216	61099163	DDB1
Gm12878136	exact	0	15	0	0	0.397535677197475	61099163	DDB1
H1hesc142	exact	0	8	0	0	0.613302601350717	61099163	DDB1
Hepg2147	exact	6	6	1	0.281726911384779	1	61099163	DDB1
Nhlf67	exact	53	79	0.670886075949367	0.480725331440452	0.82833757863589	61099163	DDB1
A549143	exact	175	223	0.7847533632287	0.683132852250995	0.866767234395205	126531842	DENND1A
Ag04450158	exact	43	43	1	0.837976540537087	1	126531842	DENND1A
Bj146	exact	89	120	0.741666666666667	0.593601808880054	0.858979490932193	126531842	DENND1A
Gm12878137	exact	61	131	0.465648854961832	0.32380308586557	0.611487720652546	126531842	DENND1A
H1hesc143	exact	49	99	0.494949494949495	0.330124974353183	0.660547705853053	126531842	DENND1A
Helas3128	exact	82	137	0.598540145985402	0.454660580947547	0.731456319695982	126531842	DENND1A
Hepg2148	exact	84	130	0.646153846153846	0.498898789223537	0.776270057962924	126531842	DENND1A
Huvec122	exact	6	12	0.5	0.098556069500567	0.901443930499431	126531842	DENND1A
K562125	exact	56	56	1	0.873077981657903	1	126531842	DENND1A
Mcf7102	exact	37	117	0.316239316239316	0.185975396598403	0.470435533883099	126531842	DENND1A
Nhek136	exact	22	47	0.468085106382979	0.238815637431155	0.707404143007215	126531842	DENND1A
Sknshra142	exact	42	57	0.736842105263158	0.514284987432771	0.897099341411402	126531842	DENND1A
A549144	exact	23	223	0.103139013452915	0.0478931325353364	0.18594926322046	126554909	DENND1A
Ag04450159	exact	0	43	0	0	0.162023459462911	126554909	DENND1A
Bj147	exact	10	120	0.0833333333333333	0.0231061266706043	0.197378308029446	126554909	DENND1A
Gm12878138	exact	27	131	0.206106870229008	0.105315789146292	0.341270300894753	126554909	DENND1A
H1hesc144	exact	0	99	0	0	0.0739034577867408	126554909	DENND1A
Helas3129	exact	7	137	0.0510948905109489	0.0100132580003963	0.143402403785031	126554909	DENND1A
Hepg2149	exact	15	130	0.115384615384615	0.0430043998749207	0.233435379468894	126554909	DENND1A
Huvec123	exact	6	12	0.5	0.098556069500567	0.901443930499431	126554909	DENND1A
K562126	exact	0	56	0	0	0.126922018342095	126554909	DENND1A
Mcf7103	exact	0	117	0	0	0.0628997183398639	126554909	DENND1A
Nhek137	exact	13	47	0.276595744680851	0.0993994041887934	0.524385730783474	126554909	DENND1A
Sknshra143	exact	8	57	0.140350877192982	0.0325400656298925	0.343477363908072	126554909	DENND1A
A549145	exact	25	223	0.112107623318386	0.0541222165518377	0.197003936861742	126641300	DENND1A
Ag04450160	exact	0	43	0	0	0.162023459462911	126641300	DENND1A
Bj148	exact	21	120	0.175	0.0795032452672328	0.312035471480087	126641300	DENND1A
Gm12878139	exact	43	131	0.32824427480916	0.202437515837946	0.474050263185959	126641300	DENND1A
H1hesc145	exact	50	99	0.505050505050505	0.339452294146946	0.669875025646816	126641300	DENND1A
Helas3130	exact	48	137	0.35036496350365	0.223826857705757	0.493563649374843	126641300	DENND1A
Hepg2150	exact	31	130	0.238461538461538	0.129480277417124	0.378215363884705	126641300	DENND1A
Huvec124	exact	0	12	0	0	0.469220468193447	126641300	DENND1A
K562127	exact	0	56	0	0	0.126922018342095	126641300	DENND1A
Mcf7104	exact	80	117	0.683760683760684	0.5295644661169	0.814024603401596	126641300	DENND1A
Nhek138	exact	12	47	0.25531914893617	0.086246862916226	0.501770779792986	126641300	DENND1A
Sknshra144	exact	7	57	0.122807017543860	0.0246800904636357	0.321063994678186	126641300	DENND1A
A549146	exact	26	26	1	0.746512884486802	1	12639440	DHRS3
Ag04450161	exact	36	36	1	0.809663799817245	1	12639440	DHRS3
Bj149	exact	118	135	0.874074074074074	0.756027639657673	0.94938683821171	12639440	DHRS3
Gm12878140	exact	63	63	1	0.88634479459943	1	12639440	DHRS3
H1hesc146	exact	10	10	1	0.467624223911306	1	12639440	DHRS3
Helas3131	exact	45	45	1	0.844585804873806	1	12639440	DHRS3
Hepg2151	exact	106	123	0.861788617886179	0.734068212805529	0.944243220422681	12639440	DHRS3
Huvec125	exact	7	7	1	0.337616984325072	1	12639440	DHRS3
K562128	exact	37	37	1	0.814297259319344	1	12639440	DHRS3
Nhek139	exact	22	22	1	0.707869470247455	1	12639440	DHRS3
Sknshra145	exact	242	271	0.892988929889299	0.818331127986927	0.945205212578424	12639440	DHRS3
A549147	exact	0	26	0	0	0.253487115513195	12640694	DHRS3
Ag04450162	exact	0	36	0	0	0.190336200182753	12640694	DHRS3
Bj150	exact	17	135	0.125925925925926	0.0506131617882898	0.243972360342325	12640694	DHRS3
Gm12878141	exact	0	63	0	0	0.113655205400569	12640694	DHRS3
H1hesc147	exact	0	10	0	0	0.532375776088689	12640694	DHRS3
Helas3132	exact	0	45	0	0	0.155414195126192	12640694	DHRS3
Hepg2152	exact	17	123	0.138211382113821	0.0557567795773182	0.265931787194470	12640694	DHRS3
Huvec126	exact	0	7	0	0	0.662383015674922	12640694	DHRS3
K562129	exact	0	37	0	0	0.185702740680654	12640694	DHRS3
Nhek140	exact	0	22	0	0	0.292130529752542	12640694	DHRS3
Sknshra146	exact	29	271	0.107011070110701	0.0547947874215754	0.181668872013073	12640694	DHRS3
A549148	exact	0	41	0	0	0.169218009793062	196842954	DLG1
Ag04450163	exact	0	61	0	0	0.11715440551629	196842954	DLG1
Bj151	exact	7	71	0.0985915492957746	0.0196434184484876	0.264031648663921	196842954	DLG1
Gm12878142	exact	0	46	0	0	0.152307231377652	196842954	DLG1
H1hesc148	exact	0	77	0	0	0.0939973236864835	196842954	DLG1
Helas3133	exact	0	49	0	0	0.143687978669298	196842954	DLG1
Hepg2153	exact	0	56	0	0	0.126922018342095	196842954	DLG1
Hsmm88	exact	0	17	0	0	0.360527658685963	196842954	DLG1
Huvec127	exact	0	10	0	0	0.532375776088689	196842954	DLG1
K562130	exact	0	144	0	0	0.0514151578611581	196842954	DLG1
Mcf7105	exact	0	35	0	0	0.195205764008901	196842954	DLG1
Nhek141	exact	0	150	0	0	0.04941023625416	196842954	DLG1
Nhlf68	exact	0	66	0	0	0.108781087619019	196842954	DLG1
Sknshra147	exact	0	87	0	0	0.0836589835938819	196842954	DLG1
A549149	exact	17	41	0.414634146341463	0.183544176948822	0.676309218466771	196846401	DLG1
Ag04450164	exact	55	61	0.901639344262295	0.719505051408886	0.98359489239814	196846401	DLG1
Bj152	exact	57	71	0.80281690140845	0.613282036535514	0.927697940613353	196846401	DLG1
Gm12878143	exact	25	46	0.543478260869565	0.300267738124888	0.772715715659945	196846401	DLG1
H1hesc149	exact	70	77	0.909090909090909	0.754682435325027	0.98193622331032	196846401	DLG1
Helas3134	exact	31	49	0.63265306122449	0.389715676335147	0.835394472885895	196846401	DLG1
Hepg2154	exact	47	56	0.839285714285714	0.629120517537737	0.958150023375873	196846401	DLG1
Hsmm89	exact	17	17	1	0.639472341314033	1	196846401	DLG1
Huvec128	exact	10	10	1	0.467624223911306	1	196846401	DLG1
K562131	exact	96	144	0.666666666666667	0.527724693142169	0.787939787506135	196846401	DLG1
Mcf7106	exact	35	35	1	0.804794235991097	1	196846401	DLG1
Nhek142	exact	144	150	0.96	0.87839015768947	0.993463745229152	196846401	DLG1
Nhlf69	exact	52	66	0.787878787878788	0.588014461619245	0.921831481280559	196846401	DLG1
Sknshra148	exact	87	87	1	0.916341016406117	1	196846401	DLG1
A549150	exact	24	41	0.585365853658537	0.323690781533227	0.816455823051176	196888609	DLG1
Ag04450165	exact	6	61	0.098360655737705	0.0164051076018584	0.280494948591112	196888609	DLG1
Bj153	exact	7	71	0.0985915492957746	0.0196434184484876	0.264031648663921	196888609	DLG1
Gm12878144	exact	21	46	0.456521739130435	0.227284284340053	0.69973226187511	196888609	DLG1
H1hesc150	exact	7	77	0.090909090909091	0.0180637766896797	0.245317564674971	196888609	DLG1
Helas3135	exact	18	49	0.36734693877551	0.164605527114104	0.610284323664851	196888609	DLG1
Hepg2155	exact	9	56	0.160714285714286	0.0418499766241260	0.370879482462261	196888609	DLG1
Hsmm90	exact	0	17	0	0	0.360527658685963	196888609	DLG1
Huvec129	exact	0	10	0	0	0.532375776088689	196888609	DLG1
K562132	exact	34	144	0.236111111111111	0.132303581317036	0.367977638183947	196888609	DLG1
Mcf7107	exact	0	35	0	0	0.195205764008901	196888609	DLG1
Nhek143	exact	0	150	0	0	0.04941023625416	196888609	DLG1
Nhlf70	exact	0	66	0	0	0.108781087619019	196888609	DLG1
Sknshra149	exact	0	87	0	0	0.0836589835938819	196888609	DLG1
A549151	exact	0	41	0	0	0.169218009793062	196921460	DLG1
Ag04450166	exact	0	61	0	0	0.11715440551629	196921460	DLG1
Bj154	exact	0	71	0	0	0.101523712414247	196921460	DLG1
Gm12878145	exact	0	46	0	0	0.152307231377652	196921460	DLG1
H1hesc151	exact	0	77	0	0	0.0939973236864835	196921460	DLG1
Helas3136	exact	0	49	0	0	0.143687978669298	196921460	DLG1
Hepg2156	exact	0	56	0	0	0.126922018342095	196921460	DLG1
Hsmm91	exact	0	17	0	0	0.360527658685963	196921460	DLG1
Huvec130	exact	0	10	0	0	0.532375776088689	196921460	DLG1
K562133	exact	0	144	0	0	0.0514151578611581	196921460	DLG1
Mcf7108	exact	0	35	0	0	0.195205764008901	196921460	DLG1
Nhek144	exact	6	150	0.04	0.00653625477084785	0.121609842310529	196921460	DLG1
Nhlf71	exact	14	66	0.212121212121212	0.0781685187194405	0.411985538380753	196921460	DLG1
Sknshra150	exact	0	87	0	0	0.0836589835938819	196921460	DLG1
A549152	exact	0	41	0	0	0.169218009793062	197009716	DLG1
Ag04450167	exact	0	61	0	0	0.11715440551629	197009716	DLG1
Bj155	exact	0	71	0	0	0.101523712414247	197009716	DLG1
Gm12878146	exact	0	46	0	0	0.152307231377652	197009716	DLG1
H1hesc152	exact	0	77	0	0	0.0939973236864835	197009716	DLG1
Helas3137	exact	0	49	0	0	0.143687978669298	197009716	DLG1
Hepg2157	exact	0	56	0	0	0.126922018342095	197009716	DLG1
Hsmm92	exact	0	17	0	0	0.360527658685963	197009716	DLG1
Huvec131	exact	0	10	0	0	0.532375776088689	197009716	DLG1
K562134	exact	14	144	0.0972222222222222	0.0345236697519810	0.203239228347676	197009716	DLG1
Mcf7109	exact	0	35	0	0	0.195205764008901	197009716	DLG1
Nhek145	exact	0	150	0	0	0.04941023625416	197009716	DLG1
Nhlf72	exact	0	66	0	0	0.108781087619019	197009716	DLG1
Sknshra151	exact	0	87	0	0	0.0836589835938819	197009716	DLG1
Ag04450168	exact	44	44	1	0.841349790662276	1	128768965	DOCK1
Bj156	exact	10	17	0.588235294117647	0.200321377453667	0.907111794235489	128768965	DOCK1
H1hesc153	exact	165	181	0.911602209944751	0.821855479648038	0.96605034082235	128768965	DOCK1
Helas3138	exact	15	22	0.681818181818182	0.317999039232617	0.931059344434891	128768965	DOCK1
Hepg2158	exact	6	30	0.2	0.0346340582287784	0.509516058744263	128768965	DOCK1
Hmec28	exact	62	62	1	0.884621684100715	1	128768965	DOCK1
Hsmm93	exact	6	6	1	0.281726911384779	1	128768965	DOCK1
Huvec132	exact	9	9	1	0.429752972587708	1	128768965	DOCK1
Mcf7110	exact	1260	1303	0.966999232540292	0.947467242103955	0.980968154870033	128768965	DOCK1
Nhek146	exact	219	240	0.9125	0.837102531004289	0.961217703778318	128768965	DOCK1
Sknshra152	exact	24	46	0.521739130434783	0.281415345542311	0.755077020133157	128768965	DOCK1
Ag04450169	exact	0	44	0	0	0.158650209337722	128850944	DOCK1
Bj157	exact	0	17	0	0	0.360527658685963	128850944	DOCK1
H1hesc154	exact	9	181	0.0497237569060773	0.0124639448444592	0.125945755749109	128850944	DOCK1
Helas3139	exact	0	22	0	0	0.292130529752542	128850944	DOCK1
Hepg2159	exact	0	30	0	0	0.223814247230391	128850944	DOCK1
Hmec29	exact	0	62	0	0	0.115378315899283	128850944	DOCK1
Hsmm94	exact	0	6	0	0	0.718273088615216	128850944	DOCK1
Huvec133	exact	0	9	0	0	0.570247027412287	128850944	DOCK1
Mcf7111	exact	0	1303	0	0	0.00581640522182891	128850944	DOCK1
Nhek147	exact	8	240	0.0333333333333333	0.007447825234417	0.0898605971709358	128850944	DOCK1
Sknshra153	exact	0	46	0	0	0.152307231377652	128850944	DOCK1
Ag04450170	exact	0	44	0	0	0.158650209337722	128859931	DOCK1
Bj158	exact	0	17	0	0	0.360527658685963	128859931	DOCK1
H1hesc155	exact	7	181	0.0386740331491713	0.00754701460780627	0.109874421637867	128859931	DOCK1
Helas3140	exact	0	22	0	0	0.292130529752542	128859931	DOCK1
Hepg2160	exact	6	30	0.2	0.0346340582287784	0.509516058744263	128859931	DOCK1
Hmec30	exact	0	62	0	0	0.115378315899283	128859931	DOCK1
Hsmm95	exact	0	6	0	0	0.718273088615216	128859931	DOCK1
Huvec134	exact	0	9	0	0	0.570247027412287	128859931	DOCK1
Mcf7112	exact	0	1303	0	0	0.00581640522182891	128859931	DOCK1
Nhek148	exact	0	240	0	0	0.0311741716138645	128859931	DOCK1
Sknshra154	exact	0	46	0	0	0.152307231377652	128859931	DOCK1
Ag04450171	exact	0	44	0	0	0.158650209337722	128904494	DOCK1
Bj159	exact	7	17	0.411764705882353	0.092888205764509	0.79967862254633	128904494	DOCK1
H1hesc156	exact	0	181	0	0	0.0411244050542071	128904494	DOCK1
Helas3141	exact	0	22	0	0	0.292130529752542	128904494	DOCK1
Hepg2161	exact	11	30	0.366666666666667	0.121390805264144	0.67571693880078	128904494	DOCK1
Hmec31	exact	0	62	0	0	0.115378315899283	128904494	DOCK1
Hsmm96	exact	0	6	0	0	0.718273088615216	128904494	DOCK1
Huvec135	exact	0	9	0	0	0.570247027412287	128904494	DOCK1
Mcf7113	exact	43	1303	0.0330007674597084	0.0190318451299671	0.0525327578960446	128904494	DOCK1
Nhek149	exact	13	240	0.0541666666666667	0.0180810629801935	0.119299044820720	128904494	DOCK1
Sknshra155	exact	0	46	0	0	0.152307231377652	128904494	DOCK1
Ag04450172	exact	0	44	0	0	0.158650209337722	128923737	DOCK1
Bj160	exact	0	17	0	0	0.360527658685963	128923737	DOCK1
H1hesc157	exact	0	181	0	0	0.0411244050542071	128923737	DOCK1
Helas3142	exact	7	22	0.318181818181818	0.0689406555651073	0.68200096076738	128923737	DOCK1
Hepg2162	exact	7	30	0.233333333333333	0.0488662501882013	0.545777908765845	128923737	DOCK1
Hmec32	exact	0	62	0	0	0.115378315899283	128923737	DOCK1
Hsmm97	exact	0	6	0	0	0.718273088615216	128923737	DOCK1
Huvec136	exact	0	9	0	0	0.570247027412287	128923737	DOCK1
Mcf7114	exact	0	1303	0	0	0.00581640522182891	128923737	DOCK1
Nhek150	exact	0	240	0	0	0.0311741716138645	128923737	DOCK1
Sknshra156	exact	10	46	0.217391304347826	0.0631500330292116	0.463000531893401	128923737	DOCK1
Ag04450173	exact	0	44	0	0	0.158650209337722	129152932	DOCK1
Bj161	exact	0	17	0	0	0.360527658685963	129152932	DOCK1
[truncated: 6,462 more rows]
