# Supplementary material for: Cell-Type Specific Features of Circular RNA Expression
Source: PLoS Genet. 2013 Sep 5;9(9):e1003777. doi: 10.1371/journal.pgen.1003777 (PMC3764148; doi:10.1371/journal.pgen.1003777)
Supplement: Table S5 — Estimated .999 CI of rate of acceptor site used in expressed circular RNA by ENCODE cell type per circular isoform. Fields in table: type, method = exact binomial CI, x = number of circles using acceptor site per gene per cell type, n = total number of circles in this gene and type, mean = fraction of circles using this acceptor site, lower = lower .999 CI for p, upper = upper .999 CI for p, acceptor = acceptor position, gene. (CSV) [file pgen.1003777.s010.csv]

	method	x	n	mean	lower	upper	acceptor	gene
A549	exact	0	13	0	0	0.44271851329519	67500899	AAGAB
Ag04450	exact	0	19	0	0	0.329711791983067	67500899	AAGAB
Gm12878	exact	0	10	0	0	0.532375776088689	67500899	AAGAB
Huvec	exact	9	9	1	0.429752972587708	1	67500899	AAGAB
K562	exact	0	86	0	0	0.084589414231467	67500899	AAGAB
Nhek	exact	0	6	0	0	0.718273088615216	67500899	AAGAB
Sknshra	exact	0	6	0	0	0.718273088615216	67500899	AAGAB
A5491	exact	13	13	1	0.557281486704805	1	67524151	AAGAB
Ag044501	exact	19	19	1	0.670288208016929	1	67524151	AAGAB
Gm128781	exact	0	10	0	0	0.532375776088689	67524151	AAGAB
Huvec1	exact	0	9	0	0	0.570247027412287	67524151	AAGAB
K5621	exact	86	86	1	0.915410585768532	1	67524151	AAGAB
Nhek1	exact	6	6	1	0.281726911384779	1	67524151	AAGAB
Sknshra1	exact	6	6	1	0.281726911384779	1	67524151	AAGAB
A5492	exact	0	13	0	0	0.44271851329519	67528316	AAGAB
Ag044502	exact	0	19	0	0	0.329711791983067	67528316	AAGAB
Gm128782	exact	10	10	1	0.467624223911306	1	67528316	AAGAB
Huvec2	exact	0	9	0	0	0.570247027412287	67528316	AAGAB
K5622	exact	0	86	0	0	0.084589414231467	67528316	AAGAB
Nhek2	exact	0	6	0	0	0.718273088615216	67528316	AAGAB
Sknshra2	exact	0	6	0	0	0.718273088615216	67528316	AAGAB
A5493	exact	17	17	1	0.639472341314033	1	220077108	ABCB6
Ag044503	exact	8	8	1	0.386697398649277	1	220077108	ABCB6
Bj	exact	7	7	1	0.337616984325072	1	220077108	ABCB6
H1hesc	exact	14	14	1	0.581048177284012	1	220077108	ABCB6
Hepg2	exact	22	28	0.785714285714286	0.462752954045174	0.962687628138033	220077108	ABCB6
Hsmm	exact	29	29	1	0.769434011195546	1	220077108	ABCB6
Mcf7	exact	69	69	1	0.895692598719023	1	220077108	ABCB6
Nhek3	exact	7	7	1	0.337616984325072	1	220077108	ABCB6
A5494	exact	0	17	0	0	0.360527658685963	220077729	ABCB6
Ag044504	exact	0	8	0	0	0.613302601350717	220077729	ABCB6
Bj1	exact	0	7	0	0	0.662383015674922	220077729	ABCB6
H1hesc1	exact	0	14	0	0	0.418951822715984	220077729	ABCB6
Hepg21	exact	6	28	0.214285714285714	0.0373123718619661	0.537247045954823	220077729	ABCB6
Hsmm1	exact	0	29	0	0	0.230565988804451	220077729	ABCB6
Mcf71	exact	0	69	0	0	0.104307401280975	220077729	ABCB6
Nhek4	exact	0	7	0	0	0.662383015674922	220077729	ABCB6
Hepg22	exact	9	19	0.473684210526316	0.139948837547993	0.826189079482731	25284185	ABHD12
Mcf72	exact	0	61	0	0	0.11715440551629	25284185	ABHD12
Hepg23	exact	10	19	0.526315789473684	0.173810920517266	0.860051162452005	25288601	ABHD12
Mcf73	exact	0	61	0	0	0.11715440551629	25288601	ABHD12
Hepg24	exact	0	19	0	0	0.329711791983067	25295560	ABHD12
Mcf74	exact	61	61	1	0.882845594483708	1	25295560	ABHD12
A5495	exact	46	54	0.851851851851852	0.640018323624557	0.965555966511493	89659752	ABHD2
Ag044505	exact	25	37	0.675675675675676	0.394368630718794	0.887607774236162	89659752	ABHD2
Bj2	exact	29	29	1	0.769434011195546	1	89659752	ABHD2
Gm128783	exact	17	31	0.548387096774194	0.256193836798122	0.818136543991119	89659752	ABHD2
H1hesc2	exact	9	9	1	0.429752972587708	1	89659752	ABHD2
Hepg25	exact	17	17	1	0.639472341314033	1	89659752	ABHD2
Hsmm2	exact	41	41	1	0.830781990206935	1	89659752	ABHD2
Huvec3	exact	22	29	0.758620689655172	0.440015805363983	0.949290183444043	89659752	ABHD2
K5623	exact	60	83	0.72289156626506	0.540296867856911	0.864767182698252	89659752	ABHD2
Mcf75	exact	133	287	0.463414634146341	0.366822293980762	0.561955866793475	89659752	ABHD2
Nhek5	exact	20	30	0.666666666666667	0.354766770393720	0.898800252139707	89659752	ABHD2
Nhlf	exact	22	22	1	0.707869470247455	1	89659752	ABHD2
Sknshra3	exact	37	66	0.56060606060606	0.354539615773846	0.752883386916276	89659752	ABHD2
A5496	exact	8	54	0.148148148148148	0.0344440334885064	0.359981676375441	89698765	ABHD2
Ag044506	exact	12	37	0.324324324324324	0.112392225763837	0.605631369281204	89698765	ABHD2
Bj3	exact	0	29	0	0	0.230565988804451	89698765	ABHD2
Gm128784	exact	14	31	0.451612903225806	0.181863456008879	0.743806163201876	89698765	ABHD2
H1hesc3	exact	0	9	0	0	0.570247027412287	89698765	ABHD2
Hepg26	exact	0	17	0	0	0.360527658685963	89698765	ABHD2
Hsmm3	exact	0	41	0	0	0.169218009793062	89698765	ABHD2
Huvec4	exact	7	29	0.241379310344828	0.0507098165559556	0.559984194636014	89698765	ABHD2
K5624	exact	23	83	0.277108433734940	0.135232817301747	0.459703132143087	89698765	ABHD2
Mcf76	exact	154	287	0.536585365853659	0.438044133206524	0.633177706019237	89698765	ABHD2
Nhek6	exact	10	30	0.333333333333333	0.101199747860292	0.645233229606278	89698765	ABHD2
Nhlf1	exact	0	22	0	0	0.292130529752542	89698765	ABHD2
Sknshra4	exact	29	66	0.439393939393939	0.247116613083722	0.645460384226152	89698765	ABHD2
H1hesc4	exact	7	21	0.333333333333333	0.072681066620293	0.703280187723276	128958041	ADAMTS19
Mcf77	exact	82	99	0.828282828282828	0.675816013750585	0.930013314553824	128958041	ADAMTS19
H1hesc5	exact	0	21	0	0	0.303681240823031	129019966	ADAMTS19
Mcf78	exact	6	99	0.0606060606060606	0.0099743870522524	0.180148700656035	129019966	ADAMTS19
H1hesc6	exact	14	21	0.666666666666667	0.296719812276721	0.927318933379706	129040084	ADAMTS19
Mcf79	exact	11	99	0.111111111111111	0.0335162336956212	0.24917325602002	129040084	ADAMTS19
Ag044507	exact	15	297	0.0505050505050505	0.0184584972398520	0.106220464851497	64466443	ADAMTS6
Bj4	exact	17	275	0.0618181818181818	0.0243833828343557	0.124103353807467	64466443	ADAMTS6
Gm128785	exact	11	57	0.192982456140351	0.0598599032256426	0.407150459258391	64466443	ADAMTS6
H1hesc7	exact	20	20	1	0.68383055204583	1	64466443	ADAMTS6
Hepg27	exact	0	9	0	0	0.570247027412287	64466443	ADAMTS6
Hmec	exact	0	120	0	0	0.0613765142519184	64466443	ADAMTS6
Hsmm4	exact	0	34	0	0	0.200329854681296	64466443	ADAMTS6
Huvec5	exact	0	48	0	0	0.146450835128632	64466443	ADAMTS6
K5625	exact	0	16	0	0	0.378150019177228	64466443	ADAMTS6
Mcf710	exact	0	7	0	0	0.662383015674922	64466443	ADAMTS6
Nhek7	exact	17	78	0.217948717948718	0.0901297305245241	0.400658206104831	64466443	ADAMTS6
Nhlf2	exact	0	6	0	0	0.718273088615216	64466443	ADAMTS6
Sknshra5	exact	0	34	0	0	0.200329854681296	64466443	ADAMTS6
Ag044508	exact	0	297	0	0	0.0252675580663579	64510620	ADAMTS6
Bj5	exact	0	275	0	0	0.0272611653451964	64510620	ADAMTS6
Gm128786	exact	0	57	0	0	0.124840537137060	64510620	ADAMTS6
H1hesc8	exact	0	20	0	0	0.316169447954166	64510620	ADAMTS6
Hepg28	exact	0	9	0	0	0.570247027412287	64510620	ADAMTS6
Hmec1	exact	0	120	0	0	0.0613765142519184	64510620	ADAMTS6
Hsmm5	exact	0	34	0	0	0.200329854681296	64510620	ADAMTS6
Huvec6	exact	0	48	0	0	0.146450835128632	64510620	ADAMTS6
K5626	exact	0	16	0	0	0.378150019177228	64510620	ADAMTS6
Mcf711	exact	0	7	0	0	0.662383015674922	64510620	ADAMTS6
Nhek8	exact	8	78	0.102564102564103	0.0234640280240944	0.259788002932633	64510620	ADAMTS6
Nhlf3	exact	0	6	0	0	0.718273088615216	64510620	ADAMTS6
Sknshra6	exact	0	34	0	0	0.200329854681296	64510620	ADAMTS6
Ag044509	exact	8	297	0.0269360269360269	0.0060056344945012	0.0730308878416142	64520146	ADAMTS6
Bj6	exact	0	275	0	0	0.0272611653451964	64520146	ADAMTS6
Gm128787	exact	0	57	0	0	0.124840537137060	64520146	ADAMTS6
H1hesc9	exact	0	20	0	0	0.316169447954166	64520146	ADAMTS6
Hepg29	exact	0	9	0	0	0.570247027412287	64520146	ADAMTS6
Hmec2	exact	0	120	0	0	0.0613765142519184	64520146	ADAMTS6
Hsmm6	exact	0	34	0	0	0.200329854681296	64520146	ADAMTS6
Huvec7	exact	0	48	0	0	0.146450835128632	64520146	ADAMTS6
K5627	exact	0	16	0	0	0.378150019177228	64520146	ADAMTS6
Mcf712	exact	0	7	0	0	0.662383015674922	64520146	ADAMTS6
Nhek9	exact	0	78	0	0	0.0928500047752936	64520146	ADAMTS6
Nhlf4	exact	0	6	0	0	0.718273088615216	64520146	ADAMTS6
Sknshra7	exact	0	34	0	0	0.200329854681296	64520146	ADAMTS6
Ag0445010	exact	23	297	0.0774410774410774	0.035714607030487	0.141275202217277	64556426	ADAMTS6
Bj7	exact	14	275	0.0509090909090909	0.0178238103626289	0.109540785875405	64556426	ADAMTS6
Gm128788	exact	0	57	0	0	0.124840537137060	64556426	ADAMTS6
H1hesc10	exact	0	20	0	0	0.316169447954166	64556426	ADAMTS6
Hepg210	exact	0	9	0	0	0.570247027412287	64556426	ADAMTS6
Hmec3	exact	0	120	0	0	0.0613765142519184	64556426	ADAMTS6
Hsmm7	exact	16	34	0.470588235294118	0.206142340942652	0.747568723455878	64556426	ADAMTS6
Huvec8	exact	7	48	0.145833333333333	0.0295528255782235	0.372602892190476	64556426	ADAMTS6
K5628	exact	0	16	0	0	0.378150019177228	64556426	ADAMTS6
Mcf713	exact	0	7	0	0	0.662383015674922	64556426	ADAMTS6
Nhek10	exact	0	78	0	0	0.0928500047752936	64556426	ADAMTS6
Nhlf5	exact	0	6	0	0	0.718273088615216	64556426	ADAMTS6
Sknshra8	exact	0	34	0	0	0.200329854681296	64556426	ADAMTS6
Ag0445011	exact	8	297	0.0269360269360269	0.0060056344945012	0.0730308878416142	64587155	ADAMTS6
Bj8	exact	0	275	0	0	0.0272611653451964	64587155	ADAMTS6
Gm128789	exact	0	57	0	0	0.124840537137060	64587155	ADAMTS6
H1hesc11	exact	0	20	0	0	0.316169447954166	64587155	ADAMTS6
Hepg211	exact	0	9	0	0	0.570247027412287	64587155	ADAMTS6
Hmec4	exact	0	120	0	0	0.0613765142519184	64587155	ADAMTS6
Hsmm8	exact	0	34	0	0	0.200329854681296	64587155	ADAMTS6
Huvec9	exact	0	48	0	0	0.146450835128632	64587155	ADAMTS6
K5629	exact	0	16	0	0	0.378150019177228	64587155	ADAMTS6
Mcf714	exact	0	7	0	0	0.662383015674922	64587155	ADAMTS6
Nhek11	exact	0	78	0	0	0.0928500047752936	64587155	ADAMTS6
Nhlf6	exact	0	6	0	0	0.718273088615216	64587155	ADAMTS6
Sknshra9	exact	0	34	0	0	0.200329854681296	64587155	ADAMTS6
Ag0445012	exact	0	297	0	0	0.0252675580663579	64625204	ADAMTS6
Bj9	exact	27	275	0.0981818181818182	0.0487631559812958	0.170237169847209	64625204	ADAMTS6
Gm1287810	exact	0	57	0	0	0.124840537137060	64625204	ADAMTS6
H1hesc12	exact	0	20	0	0	0.316169447954166	64625204	ADAMTS6
Hepg212	exact	0	9	0	0	0.570247027412287	64625204	ADAMTS6
Hmec5	exact	0	120	0	0	0.0613765142519184	64625204	ADAMTS6
Hsmm9	exact	0	34	0	0	0.200329854681296	64625204	ADAMTS6
Huvec10	exact	0	48	0	0	0.146450835128632	64625204	ADAMTS6
K56210	exact	0	16	0	0	0.378150019177228	64625204	ADAMTS6
Mcf715	exact	0	7	0	0	0.662383015674922	64625204	ADAMTS6
Nhek12	exact	0	78	0	0	0.0928500047752936	64625204	ADAMTS6
Nhlf7	exact	0	6	0	0	0.718273088615216	64625204	ADAMTS6
Sknshra10	exact	0	34	0	0	0.200329854681296	64625204	ADAMTS6
Ag0445013	exact	243	297	0.818181818181818	0.735148351928462	0.884739506828149	64747301	ADAMTS6
Bj10	exact	217	275	0.789090909090909	0.6989540974396	0.86308200459775	64747301	ADAMTS6
Gm1287811	exact	46	57	0.80701754385965	0.592849540741606	0.940140096774357	64747301	ADAMTS6
H1hesc13	exact	0	20	0	0	0.316169447954166	64747301	ADAMTS6
Hepg213	exact	9	9	1	0.429752972587708	1	64747301	ADAMTS6
Hmec6	exact	120	120	1	0.938623485748081	1	64747301	ADAMTS6
Hsmm10	exact	18	34	0.529411764705882	0.25243127654412	0.793857659057346	64747301	ADAMTS6
Huvec11	exact	41	48	0.854166666666667	0.627397107809522	0.970447174421776	64747301	ADAMTS6
K56211	exact	16	16	1	0.621849980822768	1	64747301	ADAMTS6
Mcf716	exact	7	7	1	0.337616984325072	1	64747301	ADAMTS6
Nhek13	exact	53	78	0.67948717948718	0.488327604772301	0.835854447071433	64747301	ADAMTS6
Nhlf8	exact	6	6	1	0.281726911384779	1	64747301	ADAMTS6
Sknshra11	exact	34	34	1	0.799670145318701	1	64747301	ADAMTS6
A5497	exact	31	31	1	0.782555523981185	1	40750331	ADSL
Ag0445014	exact	49	49	1	0.8563120213307	1	40750331	ADSL
Bj11	exact	48	48	1	0.853549164871366	1	40750331	ADSL
Gm1287812	exact	297	297	1	0.974732441933642	1	40750331	ADSL
H1hesc14	exact	98	98	1	0.925371288365216	1	40750331	ADSL
Helas3	exact	115	115	1	0.936042119551632	1	40750331	ADSL
Hepg214	exact	183	183	1	0.959315772019823	1	40750331	ADSL
Hsmm11	exact	6	6	1	0.281726911384779	1	40750331	ADSL
Huvec12	exact	45	45	1	0.844585804873806	1	40750331	ADSL
K56212	exact	100	100	1	0.926807842455829	1	40750331	ADSL
Mcf717	exact	0	32	0	0	0.211425348604983	40750331	ADSL
Nhek14	exact	122	122	1	0.93959863478174	1	40750331	ADSL
Sknshra12	exact	20	20	1	0.68383055204583	1	40750331	ADSL
A5498	exact	0	31	0	0	0.217444476018812	40759075	ADSL
Ag0445015	exact	0	49	0	0	0.143687978669298	40759075	ADSL
Bj12	exact	0	48	0	0	0.146450835128632	40759075	ADSL
Gm1287813	exact	0	297	0	0	0.0252675580663579	40759075	ADSL
H1hesc15	exact	0	98	0	0	0.0746287116347831	40759075	ADSL
Helas31	exact	0	115	0	0	0.0639578804483674	40759075	ADSL
Hepg215	exact	0	183	0	0	0.0406842279801763	40759075	ADSL
Hsmm12	exact	0	6	0	0	0.718273088615216	40759075	ADSL
Huvec13	exact	0	45	0	0	0.155414195126192	40759075	ADSL
K56213	exact	0	100	0	0	0.07319215754417	40759075	ADSL
Mcf718	exact	32	32	1	0.788574651395014	1	40759075	ADSL
Nhek15	exact	0	122	0	0	0.0604013652182599	40759075	ADSL
Sknshra13	exact	0	20	0	0	0.316169447954166	40759075	ADSL
A5499	exact	12	176	0.0681818181818182	0.0216239503486572	0.152974002145978	7787920	AFAP1
Ag0445016	exact	8	135	0.0592592592592593	0.0133565742301396	0.156082696189117	7787920	AFAP1
Bj13	exact	0	142	0	0	0.0521201090930595	7787920	AFAP1
H1hesc16	exact	0	61	0	0	0.11715440551629	7787920	AFAP1
Helas32	exact	0	10	0	0	0.532375776088689	7787920	AFAP1
Hepg216	exact	0	9	0	0	0.570247027412287	7787920	AFAP1
Huvec14	exact	0	55	0	0	0.129073966018123	7787920	AFAP1
Nhek16	exact	0	77	0	0	0.0939973236864835	7787920	AFAP1
Nhlf9	exact	0	18	0	0	0.344444531265498	7787920	AFAP1
Sknshra14	exact	0	29	0	0	0.230565988804451	7787920	AFAP1
A54910	exact	0	176	0	0	0.0422676706994181	7840250	AFAP1
Ag0445017	exact	0	135	0	0	0.0547473012797002	7840250	AFAP1
Bj14	exact	0	142	0	0	0.0521201090930595	7840250	AFAP1
H1hesc17	exact	0	61	0	0	0.11715440551629	7840250	AFAP1
Helas33	exact	0	10	0	0	0.532375776088689	7840250	AFAP1
Hepg217	exact	0	9	0	0	0.570247027412287	7840250	AFAP1
Huvec15	exact	0	55	0	0	0.129073966018123	7840250	AFAP1
Nhek17	exact	12	77	0.155844155844156	0.0508563602585826	0.328945728627595	7840250	AFAP1
Nhlf10	exact	0	18	0	0	0.344444531265498	7840250	AFAP1
Sknshra15	exact	0	29	0	0	0.230565988804451	7840250	AFAP1
A54911	exact	164	176	0.931818181818182	0.847025997854021	0.978376049651343	7870348	AFAP1
Ag0445018	exact	127	135	0.94074074074074	0.843917303810882	0.98664342576986	7870348	AFAP1
Bj15	exact	142	142	1	0.94787989090694	1	7870348	AFAP1
H1hesc18	exact	61	61	1	0.882845594483708	1	7870348	AFAP1
Helas34	exact	10	10	1	0.467624223911306	1	7870348	AFAP1
Hepg218	exact	9	9	1	0.429752972587708	1	7870348	AFAP1
Huvec16	exact	55	55	1	0.870926033981875	1	7870348	AFAP1
Nhek18	exact	65	77	0.844155844155844	0.671054271372404	0.949143639741417	7870348	AFAP1
Nhlf11	exact	18	18	1	0.655555468734498	1	7870348	AFAP1
Sknshra16	exact	29	29	1	0.769434011195546	1	7870348	AFAP1
A54912	exact	9	17	0.529411764705882	0.160609468644356	0.875205166045852	87968746	AFF1
Ag0445019	exact	42	42	1	0.83445716437512	1	87968746	AFF1
Bj16	exact	17	17	1	0.639472341314033	1	87968746	AFF1
Gm1287814	exact	78	78	1	0.907149995224705	1	87968746	AFF1
H1hesc19	exact	84	91	0.923076923076923	0.78953333531385	0.984789914696935	87968746	AFF1
Helas35	exact	34	47	0.723404255319149	0.475614269216523	0.900600595811205	87968746	AFF1
Hepg219	exact	49	55	0.89090909090909	0.692562804243662	0.9817351184587	87968746	AFF1
Huvec17	exact	14	14	1	0.581048177284012	1	87968746	AFF1
K56214	exact	116	122	0.950819672131147	0.85197331259146	0.991938105303605	87968746	AFF1
Nhek19	exact	13	13	1	0.557281486704805	1	87968746	AFF1
Sknshra17	exact	12	12	1	0.530779531806549	1	87968746	AFF1
A54913	exact	8	17	0.470588235294118	0.124794833954146	0.839390531355642	88012981	AFF1
Ag0445020	exact	0	42	0	0	0.165542835624878	88012981	AFF1
Bj17	exact	0	17	0	0	0.360527658685963	88012981	AFF1
Gm1287815	exact	0	78	0	0	0.0928500047752936	88012981	AFF1
H1hesc20	exact	7	91	0.0769230769230769	0.0152100853030646	0.210466664686148	88012981	AFF1
Helas36	exact	13	47	0.276595744680851	0.0993994041887934	0.524385730783474	88012981	AFF1
Hepg220	exact	6	55	0.109090909090909	0.0182648815412998	0.307437195756335	88012981	AFF1
Huvec18	exact	0	14	0	0	0.418951822715984	88012981	AFF1
K56215	exact	6	122	0.0491803278688525	0.00806189469639462	0.148026687408540	88012981	AFF1
Nhek20	exact	0	13	0	0	0.44271851329519	88012981	AFF1
Sknshra18	exact	0	12	0	0	0.469220468193447	88012981	AFF1
A54914	exact	22	82	0.268292682926829	0.128041555488416	0.451391324168835	228389631	AGFG1
H1hesc21	exact	0	6	0	0	0.718273088615216	228389631	AGFG1
Helas37	exact	69	147	0.469387755102041	0.334973139212852	0.606977108882801	228389631	AGFG1
Hepg221	exact	23	81	0.283950617283951	0.138861497822869	0.469450451323081	228389631	AGFG1
Mcf719	exact	15	28	0.535714285714286	0.232774985195511	0.820490229696897	228389631	AGFG1
A54915	exact	53	82	0.646341463414634	0.459351570958816	0.806334951040681	228401709	AGFG1
H1hesc22	exact	6	6	1	0.281726911384779	1	228401709	AGFG1
Helas38	exact	78	147	0.530612244897959	0.393022891117198	0.665026860787147	228401709	AGFG1
Hepg222	exact	58	81	0.71604938271605	0.530549548676917	0.86113850217713	228401709	AGFG1
Mcf720	exact	13	28	0.464285714285714	0.179509770303101	0.767225014804487	228401709	AGFG1
A54916	exact	7	82	0.0853658536585366	0.0169293553589819	0.231626073912126	228416833	AGFG1
H1hesc23	exact	0	6	0	0	0.718273088615216	228416833	AGFG1
Helas39	exact	0	147	0	0	0.0503927675966408	228416833	AGFG1
Hepg223	exact	0	81	0	0	0.0895700349286388	228416833	AGFG1
Mcf721	exact	0	28	0	0	0.23773483794416	228416833	AGFG1
A54917	exact	0	122	0	0	0.0604013652182599	46439462	AMBRA1
Ag0445021	exact	0	57	0	0	0.124840537137060	46439462	AMBRA1
Bj18	exact	0	69	0	0	0.104307401280975	46439462	AMBRA1
Gm1287816	exact	0	71	0	0	0.101523712414247	46439462	AMBRA1
H1hesc24	exact	0	132	0	0	0.0559560855654115	46439462	AMBRA1
Helas310	exact	6	205	0.0292682926829268	0.00476504319376969	0.0900320023706268	46439462	AMBRA1
Hepg224	exact	0	329	0	0	0.0228382149951754	46439462	AMBRA1
Huvec19	exact	0	9	0	0	0.570247027412287	46439462	AMBRA1
K56216	exact	0	81	0	0	0.0895700349286388	46439462	AMBRA1
Mcf722	exact	0	195	0	0	0.0382290813467325	46439462	AMBRA1
Nhek21	exact	0	26	0	0	0.253487115513195	46439462	AMBRA1
Nhlf12	exact	0	15	0	0	0.397535677197475	46439462	AMBRA1
Sknshra19	exact	0	76	0	0	0.0951733263629053	46439462	AMBRA1
A54918	exact	114	122	0.934426229508197	0.8282633955697	0.985188431614846	46515157	AMBRA1
Ag0445022	exact	57	57	1	0.875159462862939	1	46515157	AMBRA1
Bj19	exact	69	69	1	0.895692598719023	1	46515157	AMBRA1
Gm1287817	exact	71	71	1	0.898476287585752	1	46515157	AMBRA1
H1hesc25	exact	110	132	0.833333333333333	0.705064399026364	0.922810642260968	46515157	AMBRA1
Helas311	exact	199	205	0.970731707317073	0.909967997629373	0.99523495680623	46515157	AMBRA1
Hepg225	exact	323	329	0.98176291793313	0.943221885788094	0.997042045174133	46515157	AMBRA1
Huvec20	exact	9	9	1	0.429752972587708	1	46515157	AMBRA1
K56217	exact	81	81	1	0.91042996507136	1	46515157	AMBRA1
Mcf723	exact	182	195	0.933333333333333	0.854360814491113	0.977660366546713	46515157	AMBRA1
Nhek22	exact	26	26	1	0.746512884486802	1	46515157	AMBRA1
Nhlf13	exact	15	15	1	0.602464322802520	1	46515157	AMBRA1
Sknshra20	exact	76	76	1	0.904826673637093	1	46515157	AMBRA1
A54919	exact	8	122	0.0655737704918033	0.0148115683851535	0.171736604430298	46529740	AMBRA1
Ag0445023	exact	0	57	0	0	0.124840537137060	46529740	AMBRA1
Bj20	exact	0	69	0	0	0.104307401280975	46529740	AMBRA1
Gm1287818	exact	0	71	0	0	0.101523712414247	46529740	AMBRA1
H1hesc26	exact	0	132	0	0	0.0559560855654115	46529740	AMBRA1
Helas312	exact	0	205	0	0	0.0363986169747196	46529740	AMBRA1
Hepg226	exact	6	329	0.0182370820668693	0.00295795482586692	0.0567781142119052	46529740	AMBRA1
Huvec21	exact	0	9	0	0	0.570247027412287	46529740	AMBRA1
K56218	exact	0	81	0	0	0.0895700349286388	46529740	AMBRA1
Mcf724	exact	13	195	0.0666666666666667	0.0223396334532872	0.145639185508886	46529740	AMBRA1
Nhek23	exact	0	26	0	0	0.253487115513195	46529740	AMBRA1
Nhlf14	exact	0	15	0	0	0.397535677197475	46529740	AMBRA1
Sknshra21	exact	0	76	0	0	0.0951733263629053	46529740	AMBRA1
A54920	exact	0	122	0	0	0.0604013652182599	46567153	AMBRA1
Ag0445024	exact	0	57	0	0	0.124840537137060	46567153	AMBRA1
Bj21	exact	0	69	0	0	0.104307401280975	46567153	AMBRA1
Gm1287819	exact	0	71	0	0	0.101523712414247	46567153	AMBRA1
H1hesc27	exact	22	132	0.166666666666667	0.0771893577390316	0.294935600973635	46567153	AMBRA1
Helas313	exact	0	205	0	0	0.0363986169747196	46567153	AMBRA1
Hepg227	exact	0	329	0	0	0.0228382149951754	46567153	AMBRA1
Huvec22	exact	0	9	0	0	0.570247027412287	46567153	AMBRA1
K56219	exact	0	81	0	0	0.0895700349286388	46567153	AMBRA1
Mcf725	exact	0	195	0	0	0.0382290813467325	46567153	AMBRA1
Nhek24	exact	0	26	0	0	0.253487115513195	46567153	AMBRA1
Nhlf15	exact	0	15	0	0	0.397535677197475	46567153	AMBRA1
Sknshra22	exact	0	76	0	0	0.0951733263629053	46567153	AMBRA1
A54921	exact	61	61	1	0.882845594483708	1	121756079	ANAPC5
Ag0445025	exact	30	30	1	0.776185752769606	1	121756079	ANAPC5
Bj22	exact	32	32	1	0.788574651395014	1	121756079	ANAPC5
Gm1287820	exact	49	49	1	0.8563120213307	1	121756079	ANAPC5
H1hesc28	exact	20	20	1	0.68383055204583	1	121756079	ANAPC5
Helas314	exact	60	60	1	0.881014047997878	1	121756079	ANAPC5
Hepg228	exact	61	61	1	0.882845594483708	1	121756079	ANAPC5
Hsmm13	exact	22	30	0.733333333333333	0.419625116529983	0.935181645649657	121756079	ANAPC5
K56220	exact	48	48	1	0.853549164871366	1	121756079	ANAPC5
Mcf726	exact	113	113	1	0.934947759416884	1	121756079	ANAPC5
Nhek25	exact	87	87	1	0.916341016406117	1	121756079	ANAPC5
A54922	exact	0	61	0	0	0.11715440551629	121773335	ANAPC5
Ag0445026	exact	0	30	0	0	0.223814247230391	121773335	ANAPC5
Bj23	exact	0	32	0	0	0.211425348604983	121773335	ANAPC5
Gm1287821	exact	0	49	0	0	0.143687978669298	121773335	ANAPC5
H1hesc29	exact	0	20	0	0	0.316169447954166	121773335	ANAPC5
Helas315	exact	0	60	0	0	0.118985952002121	121773335	ANAPC5
Hepg229	exact	0	61	0	0	0.11715440551629	121773335	ANAPC5
Hsmm14	exact	8	30	0.266666666666667	0.064818354350342	0.580374883470014	121773335	ANAPC5
K56221	exact	0	48	0	0	0.146450835128632	121773335	ANAPC5
Mcf727	exact	0	113	0	0	0.0650522405831151	121773335	ANAPC5
Nhek26	exact	0	87	0	0	0.0836589835938819	121773335	ANAPC5
Ag0445027	exact	18	18	1	0.655555468734498	1	9221997	ANKRD12
Bj24	exact	10	10	1	0.467624223911306	1	9221997	ANKRD12
Gm1287822	exact	22	28	0.785714285714286	0.462752954045174	0.962687628138033	9221997	ANKRD12
Huvec23	exact	8	8	1	0.386697398649277	1	9221997	ANKRD12
K56222	exact	111	111	1	0.933815312307782	1	9221997	ANKRD12
Sknshra23	exact	19	19	1	0.670288208016929	1	9221997	ANKRD12
Ag0445028	exact	0	18	0	0	0.344444531265498	9275665	ANKRD12
Bj25	exact	0	10	0	0	0.532375776088689	9275665	ANKRD12
Gm1287823	exact	6	28	0.214285714285714	0.0373123718619661	0.537247045954823	9275665	ANKRD12
Huvec24	exact	0	8	0	0	0.613302601350717	9275665	ANKRD12
K56223	exact	0	111	0	0	0.0661846876922173	9275665	ANKRD12
Sknshra24	exact	0	19	0	0	0.329711791983067	9275665	ANKRD12
Ag0445029	exact	0	67	0	0	0.107247868877079	2127150	AP3D1
Bj26	exact	0	25	0	0	0.26216576865185	2127150	AP3D1
Gm1287824	exact	0	55	0	0	0.129073966018123	2127150	AP3D1
H1hesc30	exact	0	87	0	0	0.0836589835938819	2127150	AP3D1
Helas316	exact	8	35	0.228571428571429	0.0547470698389305	0.515586120814633	2127150	AP3D1
Hepg230	exact	0	8	0	0	0.613302601350717	2127150	AP3D1
K56224	exact	0	31	0	0	0.217444476018812	2127150	AP3D1
Nhek27	exact	0	10	0	0	0.532375776088689	2127150	AP3D1
Sknshra25	exact	0	16	0	0	0.378150019177228	2127150	AP3D1
Ag0445030	exact	0	67	0	0	0.107247868877079	2137009	AP3D1
Bj27	exact	12	25	0.48	0.177258921480804	0.793994222016252	2137009	AP3D1
Gm1287825	exact	9	55	0.163636363636364	0.0426553137727356	0.376684912141775	2137009	AP3D1
H1hesc31	exact	0	87	0	0	0.0836589835938819	2137009	AP3D1
Helas317	exact	7	35	0.2	0.0413536129374332	0.483908505954738	2137009	AP3D1
Hepg231	exact	8	8	1	0.386697398649277	1	2137009	AP3D1
K56225	exact	9	31	0.290322580645161	0.0793502231115933	0.598802181903625	2137009	AP3D1
Nhek28	exact	0	10	0	0	0.532375776088689	2137009	AP3D1
Sknshra26	exact	10	16	0.625	0.217000982819100	0.93024358758192	2137009	AP3D1
Ag0445031	exact	67	67	1	0.89275213112292	1	2137725	AP3D1
Bj28	exact	13	25	0.52	0.206005777983746	0.822741078519194	2137725	AP3D1
Gm1287826	exact	46	55	0.836363636363636	0.623315087858223	0.957344686227264	2137725	AP3D1
H1hesc32	exact	87	87	1	0.916341016406117	1	2137725	AP3D1
Helas318	exact	20	35	0.571428571428571	0.291288933344393	0.821922051666848	2137725	AP3D1
Hepg232	exact	0	8	0	0	0.613302601350717	2137725	AP3D1
K56226	exact	22	31	0.709677419354839	0.401197818096372	0.920649776888405	2137725	AP3D1
Nhek29	exact	10	10	1	0.467624223911306	1	2137725	AP3D1
Sknshra27	exact	6	16	0.375	0.069756412418078	0.782999017180898	2137725	AP3D1
A54923	exact	0	49	0	0	0.143687978669298	99700583	AP4M1
Ag0445032	exact	0	54	0	0	0.131300013237442	99700583	AP4M1
Bj29	exact	0	88	0	0	0.0827487854124817	99700583	AP4M1
Gm1287827	exact	0	33	0	0	0.205728850214462	99700583	AP4M1
Helas319	exact	0	34	0	0	0.200329854681296	99700583	AP4M1
Hepg233	exact	0	24	0	0	0.271453823147391	99700583	AP4M1
Hsmm15	exact	0	8	0	0	0.613302601350717	99700583	AP4M1
Mcf728	exact	0	30	0	0	0.223814247230391	99700583	AP4M1
Nhek30	exact	8	44	0.181818181818182	0.0427932323639294	0.428326373103119	99700583	AP4M1
Sknshra28	exact	0	91	0	0	0.0801331987347675	99700583	AP4M1
A54924	exact	49	49	1	0.8563120213307	1	99701315	AP4M1
Ag0445033	exact	47	54	0.87037037037037	0.663395015087338	0.97388474879842	99701315	AP4M1
Bj30	exact	88	88	1	0.917251214587517	1	99701315	AP4M1
Gm1287828	exact	33	33	1	0.794271149785535	1	99701315	AP4M1
Helas320	exact	34	34	1	0.799670145318701	1	99701315	AP4M1
Hepg234	exact	24	24	1	0.728546176852606	1	99701315	AP4M1
Hsmm16	exact	8	8	1	0.386697398649277	1	99701315	AP4M1
Mcf729	exact	30	30	1	0.776185752769606	1	99701315	AP4M1
Nhek31	exact	36	44	0.818181818181818	0.571673626896879	0.95720676763607	99701315	AP4M1
Sknshra29	exact	91	91	1	0.919866801265231	1	99701315	AP4M1
A54925	exact	0	49	0	0	0.143687978669298	99701777	AP4M1
Ag0445034	exact	7	54	0.129629629629630	0.0261152512015789	0.33660498491266	99701777	AP4M1
Bj31	exact	0	88	0	0	0.0827487854124817	99701777	AP4M1
Gm1287829	exact	0	33	0	0	0.205728850214462	99701777	AP4M1
Helas321	exact	0	34	0	0	0.200329854681296	99701777	AP4M1
Hepg235	exact	0	24	0	0	0.271453823147391	99701777	AP4M1
Hsmm17	exact	0	8	0	0	0.613302601350717	99701777	AP4M1
Mcf730	exact	0	30	0	0	0.223814247230391	99701777	AP4M1
Nhek32	exact	0	44	0	0	0.158650209337722	99701777	AP4M1
Sknshra30	exact	0	91	0	0	0.0801331987347675	99701777	AP4M1
A54926	exact	0	74	0	0	0.0976157917387152	32141444	ARHGAP12
Ag0445035	exact	0	78	0	0	0.0928500047752936	32141444	ARHGAP12
Bj32	exact	0	42	0	0	0.165542835624878	32141444	ARHGAP12
Gm1287830	exact	0	29	0	0	0.230565988804451	32141444	ARHGAP12
H1hesc33	exact	0	106	0	0	0.0691960714784627	32141444	ARHGAP12
Helas322	exact	0	33	0	0	0.205728850214462	32141444	ARHGAP12
Hepg236	exact	0	56	0	0	0.126922018342095	32141444	ARHGAP12
Hmec7	exact	0	70	0	0	0.102896752881197	32141444	ARHGAP12
Hsmm18	exact	0	29	0	0	0.230565988804451	32141444	ARHGAP12
K56227	exact	0	138	0	0	0.0535896245713361	32141444	ARHGAP12
Mcf731	exact	0	57	0	0	0.124840537137060	32141444	ARHGAP12
Nhek33	exact	7	57	0.122807017543860	0.0246800904636357	0.321063994678186	32141444	ARHGAP12
Nhlf16	exact	0	22	0	0	0.292130529752542	32141444	ARHGAP12
Sknshra31	exact	0	33	0	0	0.205728850214462	32141444	ARHGAP12
A54927	exact	74	74	1	0.902384208261284	1	32197099	ARHGAP12
Ag0445036	exact	78	78	1	0.907149995224705	1	32197099	ARHGAP12
Bj33	exact	42	42	1	0.83445716437512	1	32197099	ARHGAP12
Gm1287831	exact	29	29	1	0.769434011195546	1	32197099	ARHGAP12
H1hesc34	exact	106	106	1	0.930803928521536	1	32197099	ARHGAP12
Helas323	exact	33	33	1	0.794271149785535	1	32197099	ARHGAP12
Hepg237	exact	56	56	1	0.873077981657903	1	32197099	ARHGAP12
Hmec8	exact	70	70	1	0.897103247118801	1	32197099	ARHGAP12
Hsmm19	exact	29	29	1	0.769434011195546	1	32197099	ARHGAP12
K56228	exact	138	138	1	0.946410375428663	1	32197099	ARHGAP12
Mcf732	exact	57	57	1	0.875159462862939	1	32197099	ARHGAP12
Nhek34	exact	50	57	0.87719298245614	0.678936005321812	0.975319909536364	32197099	ARHGAP12
Nhlf17	exact	22	22	1	0.707869470247455	1	32197099	ARHGAP12
Sknshra32	exact	33	33	1	0.794271149785535	1	32197099	ARHGAP12
Bj34	exact	20	20	1	0.68383055204583	1	17914974	ARHGEF10L
H1hesc35	exact	40	40	1	0.826940476724795	1	17914974	ARHGEF10L
Helas324	exact	34	52	0.653846153846154	0.417578650253725	0.846041065607172	17914974	ARHGEF10L
Hepg238	exact	6	63	0.0952380952380952	0.0158666186914551	0.272525686840870	17914974	ARHGEF10L
Nhek35	exact	8	8	1	0.386697398649277	1	17914974	ARHGEF10L
Sknshra33	exact	8	8	1	0.386697398649277	1	17914974	ARHGEF10L
Bj35	exact	0	20	0	0	0.316169447954166	18014242	ARHGEF10L
H1hesc36	exact	0	40	0	0	0.173059523275203	18014242	ARHGEF10L
Helas325	exact	18	52	0.346153846153846	0.153958934392827	0.582421349746273	18014242	ARHGEF10L
Hepg239	exact	57	63	0.904761904761905	0.727474313159129	0.984133381308545	18014242	ARHGEF10L
Nhek36	exact	0	8	0	0	0.613302601350717	18014242	ARHGEF10L
Sknshra34	exact	0	8	0	0	0.613302601350717	18014242	ARHGEF10L
A54928	exact	9	16	0.5625	0.173484243930627	0.900146694800131	120278532	ARHGEF12
Ag0445037	exact	41	103	0.398058252427184	0.246708257743832	0.56443803359427	120278532	ARHGEF12
Bj36	exact	11	17	0.647058823529412	0.244051189214334	0.934972546719813	120278532	ARHGEF12
Gm1287832	exact	170	217	0.783410138248848	0.680102567566702	0.866666039782716	120278532	ARHGEF12
H1hesc37	exact	79	93	0.849462365591398	0.695756168817823	0.945636565001073	120278532	ARHGEF12
Helas326	exact	9	9	1	0.429752972587708	1	120278532	ARHGEF12
Hepg240	exact	0	7	0	0	0.662383015674922	120278532	ARHGEF12
Hsmm20	exact	0	7	0	0	0.662383015674922	120278532	ARHGEF12
Huvec25	exact	0	6	0	0	0.718273088615216	120278532	ARHGEF12
K56229	exact	143	203	0.704433497536946	0.590339292267589	0.803109856495136	120278532	ARHGEF12
Nhek37	exact	22	59	0.372881355932203	0.184013553124151	0.593999592136472	120278532	ARHGEF12
Sknshra35	exact	13	33	0.393939393939394	0.147978174850476	0.68638783562001	120278532	ARHGEF12
A54929	exact	7	16	0.4375	0.0998533051998669	0.82651575606937	120280159	ARHGEF12
Ag0445038	exact	34	103	0.330097087378641	0.189662573604430	0.495611263754667	120280159	ARHGEF12
Bj37	exact	6	17	0.352941176470588	0.0650274532801858	0.755948810785663	120280159	ARHGEF12
Gm1287833	exact	14	217	0.064516129032258	0.0226809110202734	0.137652255240717	120280159	ARHGEF12
H1hesc38	exact	6	93	0.064516129032258	0.0106324031921202	0.190951089151665	120280159	ARHGEF12
Helas327	exact	0	9	0	0	0.570247027412287	120280159	ARHGEF12
Hepg241	exact	0	7	0	0	0.662383015674922	120280159	ARHGEF12
Hsmm21	exact	0	7	0	0	0.662383015674922	120280159	ARHGEF12
Huvec26	exact	0	6	0	0	0.718273088615216	120280159	ARHGEF12
K56230	exact	46	203	0.226600985221675	0.13898267839831	0.334884798224275	120280159	ARHGEF12
Nhek38	exact	0	59	0	0	0.120875589798190	120280159	ARHGEF12
Sknshra36	exact	6	33	0.181818181818182	0.0312685896093136	0.472697178098924	120280159	ARHGEF12
A54930	exact	0	16	0	0	0.378150019177228	120302620	ARHGEF12
Ag0445039	exact	0	103	0	0	0.0711380663979365	120302620	ARHGEF12
Bj38	exact	0	17	0	0	0.360527658685963	120302620	ARHGEF12
Gm1287834	exact	15	217	0.0691244239631336	0.0254037190215433	0.143781678473537	120302620	ARHGEF12
H1hesc39	exact	0	93	0	0	0.0784793877508332	120302620	ARHGEF12
Helas328	exact	0	9	0	0	0.570247027412287	120302620	ARHGEF12
Hepg242	exact	0	7	0	0	0.662383015674922	120302620	ARHGEF12
Hsmm22	exact	7	7	1	0.337616984325072	1	120302620	ARHGEF12
Huvec27	exact	6	6	1	0.281726911384779	1	120302620	ARHGEF12
K56231	exact	0	203	0	0	0.0367505526962756	120302620	ARHGEF12
Nhek39	exact	0	59	0	0	0.120875589798190	120302620	ARHGEF12
Sknshra37	exact	8	33	0.242424242424242	0.0583737460687588	0.539788195313976	120302620	ARHGEF12
A54931	exact	0	16	0	0	0.378150019177228	120316173	ARHGEF12
Ag0445040	exact	0	103	0	0	0.0711380663979365	120316173	ARHGEF12
Bj39	exact	0	17	0	0	0.360527658685963	120316173	ARHGEF12
Gm1287835	exact	0	217	0	0	0.034420848117505	120316173	ARHGEF12
H1hesc40	exact	0	93	0	0	0.0784793877508332	120316173	ARHGEF12
Helas329	exact	0	9	0	0	0.570247027412287	120316173	ARHGEF12
Hepg243	exact	7	7	1	0.337616984325072	1	120316173	ARHGEF12
Hsmm23	exact	0	7	0	0	0.662383015674922	120316173	ARHGEF12
Huvec28	exact	0	6	0	0	0.718273088615216	120316173	ARHGEF12
K56232	exact	0	203	0	0	0.0367505526962756	120316173	ARHGEF12
Nhek40	exact	17	59	0.288135593220339	0.121932033372747	0.508204214021985	120316173	ARHGEF12
Sknshra38	exact	0	33	0	0	0.205728850214462	120316173	ARHGEF12
A54932	exact	0	16	0	0	0.378150019177228	120348235	ARHGEF12
Ag0445041	exact	28	103	0.271844660194175	0.143479234504452	0.43394549284003	120348235	ARHGEF12
Bj40	exact	0	17	0	0	0.360527658685963	120348235	ARHGEF12
Gm1287836	exact	18	217	0.0829493087557604	0.0339600523176595	0.161800030082879	120348235	ARHGEF12
H1hesc41	exact	8	93	0.0860215053763441	0.0195668964390742	0.221173542021858	120348235	ARHGEF12
Helas330	exact	0	9	0	0	0.570247027412287	120348235	ARHGEF12
Hepg244	exact	0	7	0	0	0.662383015674922	120348235	ARHGEF12
Hsmm24	exact	0	7	0	0	0.662383015674922	120348235	ARHGEF12
Huvec29	exact	0	6	0	0	0.718273088615216	120348235	ARHGEF12
K56233	exact	14	203	0.0689655172413793	0.0242779416884313	0.146738872339436	120348235	ARHGEF12
Nhek41	exact	20	59	0.338983050847458	0.158379655907082	0.560465180593012	120348235	ARHGEF12
Sknshra39	exact	6	33	0.181818181818182	0.0312685896093136	0.472697178098924	120348235	ARHGEF12
A54933	exact	0	61	0	0	0.11715440551629	157150555	ARID1B
Ag0445042	exact	13	84	0.154761904761905	0.0533377080929348	0.318957847687628	157150555	ARID1B
Bj41	exact	6	145	0.0413793103448276	0.00676485632606838	0.125613755906455	157150555	ARID1B
Gm1287837	exact	18	148	0.121621621621622	0.0503546213640561	0.232361129348712	157150555	ARID1B
H1hesc42	exact	0	85	0	0	0.085540759020361	157150555	ARID1B
Helas331	exact	0	113	0	0	0.0650522405831151	157150555	ARID1B
Hepg245	exact	12	129	0.0930232558139535	0.0297369232214605	0.205161882662943	157150555	ARID1B
Hsmm25	exact	0	18	0	0	0.344444531265498	157150555	ARID1B
Huvec30	exact	0	9	0	0	0.570247027412287	157150555	ARID1B
K56234	exact	0	30	0	0	0.223814247230391	157150555	ARID1B
Mcf733	exact	0	158	0	0	0.0469681714261925	157150555	ARID1B
Nhek42	exact	0	27	0	0	0.245360332998732	157150555	ARID1B
Nhlf18	exact	0	10	0	0	0.532375776088689	157150555	ARID1B
Sknshra40	exact	9	43	0.209302325581395	0.0554706141361688	0.463322584978855	157150555	ARID1B
A54934	exact	0	61	0	0	0.11715440551629	157256710	ARID1B
Ag0445043	exact	0	84	0	0	0.0865137306039452	157256710	ARID1B
Bj42	exact	0	145	0	0	0.0510697836581947	157256710	ARID1B
Gm1287838	exact	0	148	0	0	0.0500609449752659	157256710	ARID1B
H1hesc43	exact	0	85	0	0	0.085540759020361	157256710	ARID1B
Helas332	exact	0	113	0	0	0.0650522405831151	157256710	ARID1B
Hepg246	exact	0	129	0	0	0.0572194371041073	157256710	ARID1B
Hsmm26	exact	0	18	0	0	0.344444531265498	157256710	ARID1B
Huvec31	exact	0	9	0	0	0.570247027412287	157256710	ARID1B
K56235	exact	0	30	0	0	0.223814247230391	157256710	ARID1B
Mcf734	exact	23	158	0.145569620253165	0.0683825049116685	0.257318721689062	157256710	ARID1B
Nhek43	exact	0	27	0	0	0.245360332998732	157256710	ARID1B
Nhlf19	exact	0	10	0	0	0.532375776088689	157256710	ARID1B
Sknshra41	exact	0	43	0	0	0.162023459462911	157256710	ARID1B
A54935	exact	31	61	0.508196721311475	0.299121821513806	0.71525987538131	157406039	ARID1B
Ag0445044	exact	31	84	0.369047619047619	0.207864068568854	0.553820067336121	157406039	ARID1B
Bj43	exact	74	145	0.510344827586207	0.372662700864075	0.64693949544179	157406039	ARID1B
Gm1287839	exact	98	148	0.662162162162162	0.525028385956237	0.782566884632942	157406039	ARID1B
H1hesc44	exact	61	85	0.71764705882353	0.537000065891998	0.85945465907378	157406039	ARID1B
Helas333	exact	35	113	0.309734513274336	0.178654974587444	0.466462944033499	157406039	ARID1B
Hepg247	exact	59	129	0.457364341085271	0.315128305996528	0.604632642704423	157406039	ARID1B
Hsmm27	exact	0	18	0	0	0.344444531265498	157406039	ARID1B
Huvec32	exact	0	9	0	0	0.570247027412287	157406039	ARID1B
K56236	exact	21	30	0.7	0.386516133995903	0.917691754820678	157406039	ARID1B
Mcf735	exact	30	158	0.189873417721519	0.100578831178538	0.309311432317904	157406039	ARID1B
Nhek44	exact	20	27	0.740740740740741	0.409435657057775	0.945149904501915	157406039	ARID1B
Nhlf20	exact	0	10	0	0	0.532375776088689	157406039	ARID1B
Sknshra42	exact	13	43	0.302325581395349	0.109665533511459	0.562861945433863	157406039	ARID1B
A54936	exact	24	61	0.39344262295082	0.202828256884755	0.610229070069089	157431695	ARID1B
Ag0445045	exact	27	84	0.321428571428571	0.169738997831007	0.505317680236646	157431695	ARID1B
Bj44	exact	37	145	0.255172413793103	0.147709729870625	0.388469531573807	157431695	ARID1B
Gm1287840	exact	32	148	0.216216216216216	0.118041407742836	0.343782961138015	157431695	ARID1B
H1hesc45	exact	0	85	0	0	0.085540759020361	157431695	ARID1B
Helas334	exact	46	113	0.407079646017699	0.26094080378685	0.56572245200618	157431695	ARID1B
Hepg248	exact	58	129	0.449612403100775	0.308034516222758	0.597137752965746	157431695	ARID1B
Hsmm28	exact	18	18	1	0.655555468734498	1	157431695	ARID1B
Huvec33	exact	0	9	0	0	0.570247027412287	157431695	ARID1B
K56237	exact	9	30	0.3	0.0823082451793203	0.613483866004094	157431695	ARID1B
Mcf736	exact	37	158	0.234177215189873	0.134844544225127	0.359289115569553	157431695	ARID1B
Nhek45	exact	0	27	0	0	0.245360332998732	157431695	ARID1B
Nhlf21	exact	10	10	1	0.467624223911306	1	157431695	ARID1B
Sknshra43	exact	13	43	0.302325581395349	0.109665533511459	0.562861945433863	157431695	ARID1B
A54937	exact	6	61	0.098360655737705	0.0164051076018584	0.280494948591112	157454341	ARID1B
Ag0445046	exact	13	84	0.154761904761905	0.0533377080929348	0.318957847687628	157454341	ARID1B
Bj45	exact	28	145	0.193103448275862	0.0997354560590449	0.318950926704652	157454341	ARID1B
Gm1287841	exact	0	148	0	0	0.0500609449752659	157454341	ARID1B
H1hesc46	exact	24	85	0.282352941176471	0.140545340926219	0.462999934108001	157454341	ARID1B
Helas335	exact	24	113	0.212389380530973	0.103572539525151	0.360123807827111	157454341	ARID1B
Hepg249	exact	0	129	0	0	0.0572194371041073	157454341	ARID1B
Hsmm29	exact	0	18	0	0	0.344444531265498	157454341	ARID1B
Huvec34	exact	0	9	0	0	0.570247027412287	157454341	ARID1B
K56238	exact	0	30	0	0	0.223814247230391	157454341	ARID1B
Mcf737	exact	68	158	0.430379746835443	0.303473985577518	0.564008375528847	157454341	ARID1B
Nhek46	exact	7	27	0.259259259259259	0.0548500954980834	0.590564342942222	157454341	ARID1B
Nhlf22	exact	0	10	0	0	0.532375776088689	157454341	ARID1B
Sknshra44	exact	8	43	0.186046511627907	0.0438567361704627	0.436578812877086	157454341	ARID1B
A54938	exact	0	61	0	0	0.11715440551629	157488319	ARID1B
Ag0445047	exact	0	84	0	0	0.0865137306039452	157488319	ARID1B
Bj46	exact	0	145	0	0	0.0510697836581947	157488319	ARID1B
Gm1287842	exact	0	148	0	0	0.0500609449752659	157488319	ARID1B
H1hesc47	exact	0	85	0	0	0.085540759020361	157488319	ARID1B
Helas336	exact	8	113	0.0707964601769911	0.0160197649925760	0.184545059895262	157488319	ARID1B
Hepg250	exact	0	129	0	0	0.0572194371041073	157488319	ARID1B
Hsmm30	exact	0	18	0	0	0.344444531265498	157488319	ARID1B
Huvec35	exact	0	9	0	0	0.570247027412287	157488319	ARID1B
K56239	exact	0	30	0	0	0.223814247230391	157488319	ARID1B
Mcf738	exact	0	158	0	0	0.0469681714261925	157488319	ARID1B
Nhek47	exact	0	27	0	0	0.245360332998732	157488319	ARID1B
Nhlf23	exact	0	10	0	0	0.532375776088689	157488319	ARID1B
Sknshra45	exact	0	43	0	0	0.162023459462911	157488319	ARID1B
A54939	exact	0	61	0	0	0.11715440551629	157495251	ARID1B
Ag0445048	exact	0	84	0	0	0.0865137306039452	157495251	ARID1B
Bj47	exact	0	145	0	0	0.0510697836581947	157495251	ARID1B
Gm1287843	exact	0	148	0	0	0.0500609449752659	157495251	ARID1B
H1hesc48	exact	0	85	0	0	0.085540759020361	157495251	ARID1B
Helas337	exact	0	113	0	0	0.0650522405831151	157495251	ARID1B
Hepg251	exact	0	129	0	0	0.0572194371041073	157495251	ARID1B
Hsmm31	exact	0	18	0	0	0.344444531265498	157495251	ARID1B
Huvec36	exact	9	9	1	0.429752972587708	1	157495251	ARID1B
K56240	exact	0	30	0	0	0.223814247230391	157495251	ARID1B
Mcf739	exact	0	158	0	0	0.0469681714261925	157495251	ARID1B
Nhek48	exact	0	27	0	0	0.245360332998732	157495251	ARID1B
Nhlf24	exact	0	10	0	0	0.532375776088689	157495251	ARID1B
Sknshra46	exact	0	43	0	0	0.162023459462911	157495251	ARID1B
A54940	exact	9	465	0.0193548387096774	0.00480347158674099	0.0502684033701956	131092147	ASAP1
Ag0445049	exact	0	365	0	0	0.0206090599822145	131092147	ASAP1
Bj48	exact	0	218	0	0	0.0342656909999788	131092147	ASAP1
Gm1287844	exact	0	9	0	0	0.570247027412287	131092147	ASAP1
H1hesc49	exact	0	25	0	0	0.26216576865185	131092147	ASAP1
Helas338	exact	0	129	0	0	0.0572194371041073	131092147	ASAP1
Hepg252	exact	0	152	0	0	0.048776223154039	131092147	ASAP1
Huvec37	exact	0	180	0	0	0.0413480842976972	131092147	ASAP1
K56241	exact	0	21	0	0	0.303681240823031	131092147	ASAP1
Nhek49	exact	0	121	0	0	0.0608850367564158	131092147	ASAP1
Sknshra47	exact	0	254	0	0	0.0294814986578575	131092147	ASAP1
A54941	exact	9	465	0.0193548387096774	0.00480347158674099	0.0502684033701956	131164981	ASAP1
Ag0445050	exact	116	365	0.317808219178082	0.240688446319134	0.402569601665041	131164981	ASAP1
Bj49	exact	18	218	0.0825688073394495	0.0338005876118842	0.161090493835622	131164981	ASAP1
Gm1287845	exact	9	9	1	0.429752972587708	1	131164981	ASAP1
H1hesc50	exact	0	25	0	0	0.26216576865185	131164981	ASAP1
Helas339	exact	0	129	0	0	0.0572194371041073	131164981	ASAP1
Hepg253	exact	0	152	0	0	0.048776223154039	131164981	ASAP1
Huvec38	exact	8	180	0.0444444444444444	0.00996745269558752	0.118628523326206	131164981	ASAP1
K56242	exact	21	21	1	0.696318759176965	1	131164981	ASAP1
Nhek50	exact	0	121	0	0	0.0608850367564158	131164981	ASAP1
Sknshra48	exact	72	254	0.283464566929134	0.195987692036935	0.384003023421082	131164981	ASAP1
A54942	exact	447	465	0.961290322580645	0.922705258838557	0.9843488352625	131370262	ASAP1
Ag0445051	exact	249	365	0.682191780821918	0.597430398334959	0.759311553680865	131370262	ASAP1
Bj50	exact	200	218	0.91743119266055	0.838909506164377	0.966199412388115	131370262	ASAP1
Gm1287846	exact	0	9	0	0	0.570247027412287	131370262	ASAP1
H1hesc51	exact	25	25	1	0.737834231348147	1	131370262	ASAP1
Helas340	exact	129	129	1	0.942780562895892	1	131370262	ASAP1
Hepg254	exact	152	152	1	0.95122377684596	1	131370262	ASAP1
Huvec39	exact	172	180	0.955555555555556	0.881371476673793	0.990032547304412	131370262	ASAP1
K56243	exact	0	21	0	0	0.303681240823031	131370262	ASAP1
Nhek51	exact	121	121	1	0.939114963243583	1	131370262	ASAP1
Sknshra49	exact	182	254	0.716535433070866	0.615996976578917	0.804012307963065	131370262	ASAP1
A54943	exact	6	430	0.0139534883720930	0.00225989207180322	0.0436451475649955	62531536	ASPH
Ag0445052	exact	0	177	0	0	0.0420339612045932	62531536	ASPH
Bj51	exact	0	31	0	0	0.217444476018812	62531536	ASPH
Gm1287847	exact	0	6	0	0	0.718273088615216	62531536	ASPH
H1hesc52	exact	0	6	0	0	0.718273088615216	62531536	ASPH
Helas341	exact	0	75	0	0	0.096379101061628	62531536	ASPH
Hepg255	exact	0	58	0	0	0.122826122598519	62531536	ASPH
Huvec40	exact	0	10	0	0	0.532375776088689	62531536	ASPH
K56244	exact	0	63	0	0	0.113655205400569	62531536	ASPH
Mcf740	exact	0	11	0	0	0.498920813091583	62531536	ASPH
Nhek52	exact	0	34	0	0	0.200329854681296	62531536	ASPH
Sknshra50	exact	0	36	0	0	0.190336200182753	62531536	ASPH
A54944	exact	424	430	0.986046511627907	0.956354852435004	0.997740107928197	62593526	ASPH
Ag0445053	exact	177	177	1	0.957966038795406	1	62593526	ASPH
Bj52	exact	31	31	1	0.782555523981185	1	62593526	ASPH
Gm1287848	exact	6	6	1	0.281726911384779	1	62593526	ASPH
H1hesc53	exact	6	6	1	0.281726911384779	1	62593526	ASPH
Helas342	exact	75	75	1	0.903620898938371	1	62593526	ASPH
Hepg256	exact	58	58	1	0.87717387740148	1	62593526	ASPH
Huvec41	exact	10	10	1	0.467624223911306	1	62593526	ASPH
K56245	exact	63	63	1	0.88634479459943	1	62593526	ASPH
Mcf741	exact	11	11	1	0.501079186908412	1	62593526	ASPH
Nhek53	exact	34	34	1	0.799670145318701	1	62593526	ASPH
Sknshra51	exact	36	36	1	0.809663799817245	1	62593526	ASPH
A54945	exact	6	61	0.098360655737705	0.0164051076018584	0.280494948591112	50255881	ATP9A
Ag0445054	exact	0	68	0	0	0.105757222383818	50255881	ATP9A
Bj53	exact	0	19	0	0	0.329711791983067	50255881	ATP9A
H1hesc54	exact	0	32	0	0	0.211425348604983	50255881	ATP9A
Helas343	exact	0	36	0	0	0.190336200182753	50255881	ATP9A
Hepg257	exact	7	87	0.0804597701149425	0.0159290418984761	0.219375565758402	50255881	ATP9A
Hsmm32	exact	0	27	0	0	0.245360332998732	50255881	ATP9A
Huvec42	exact	0	9	0	0	0.570247027412287	50255881	ATP9A
Mcf742	exact	45	255	0.176470588235294	0.106361853690417	0.26610032685968	50255881	ATP9A
Sknshra52	exact	0	35	0	0	0.195205764008901	50255881	ATP9A
A54946	exact	0	61	0	0	0.11715440551629	50286535	ATP9A
Ag0445055	exact	0	68	0	0	0.105757222383818	50286535	ATP9A
Bj54	exact	0	19	0	0	0.329711791983067	50286535	ATP9A
H1hesc55	exact	6	32	0.1875	0.032315166535659	0.484388948641771	50286535	ATP9A
Helas344	exact	0	36	0	0	0.190336200182753	50286535	ATP9A
Hepg258	exact	13	87	0.149425287356322	0.051408442198372	0.309062442953678	50286535	ATP9A
Hsmm33	exact	0	27	0	0	0.245360332998732	50286535	ATP9A
Huvec43	exact	0	9	0	0	0.570247027412287	50286535	ATP9A
Mcf743	exact	0	255	0	0	0.0293675994865797	50286535	ATP9A
Sknshra53	exact	0	35	0	0	0.195205764008901	50286535	ATP9A
A54947	exact	30	61	0.491803278688525	0.284740124618689	0.700878178486192	50290691	ATP9A
Ag0445056	exact	47	68	0.691176470588235	0.486150393358328	0.853847319662888	50290691	ATP9A
Bj55	exact	0	19	0	0	0.329711791983067	50290691	ATP9A
H1hesc56	exact	26	32	0.8125	0.515611051358226	0.96768483346434	50290691	ATP9A
Helas345	exact	20	36	0.555555555555556	0.281317047274771	0.807331589921348	50290691	ATP9A
Hepg259	exact	39	87	0.448275862068966	0.277823215817377	0.627723263417258	50290691	ATP9A
Hsmm34	exact	0	27	0	0	0.245360332998732	50290691	ATP9A
Huvec44	exact	9	9	1	0.429752972587708	1	50290691	ATP9A
Mcf744	exact	80	255	0.313725490196078	0.222813294677828	0.415822237007405	50290691	ATP9A
Sknshra54	exact	28	35	0.8	0.516091494045259	0.958646387062566	50290691	ATP9A
A54948	exact	0	61	0	0	0.11715440551629	50329504	ATP9A
Ag0445057	exact	0	68	0	0	0.105757222383818	50329504	ATP9A
Bj56	exact	0	19	0	0	0.329711791983067	50329504	ATP9A
H1hesc57	exact	0	32	0	0	0.211425348604983	50329504	ATP9A
Helas346	exact	0	36	0	0	0.190336200182753	50329504	ATP9A
Hepg260	exact	8	87	0.0919540229885057	0.0209592789414145	0.235162232182802	50329504	ATP9A
Hsmm35	exact	27	27	1	0.754639667001265	1	50329504	ATP9A
Huvec45	exact	0	9	0	0	0.570247027412287	50329504	ATP9A
Mcf745	exact	11	255	0.0431372549019608	0.0127285329215442	0.101656903984631	50329504	ATP9A
Sknshra55	exact	0	35	0	0	0.195205764008901	50329504	ATP9A
A54949	exact	25	61	0.409836065573771	0.215948084509379	0.625864878690914	50342357	ATP9A
Ag0445058	exact	21	68	0.308823529411765	0.146152680337111	0.51384960664167	50342357	ATP9A
Bj57	exact	19	19	1	0.670288208016929	1	50342357	ATP9A
H1hesc58	exact	0	32	0	0	0.211425348604983	50342357	ATP9A
Helas347	exact	16	36	0.444444444444444	0.192668410078650	0.718682952725226	50342357	ATP9A
Hepg261	exact	20	87	0.229885057471264	0.103717010697993	0.403273343647916	50342357	ATP9A
Hsmm36	exact	0	27	0	0	0.245360332998732	50342357	ATP9A
Huvec46	exact	0	9	0	0	0.570247027412287	50342357	ATP9A
Mcf746	exact	119	255	0.466666666666667	0.364138833473837	0.571192670948161	50342357	ATP9A
Sknshra56	exact	7	35	0.2	0.0413536129374332	0.483908505954738	50342357	ATP9A
A54950	exact	0	28	0	0	0.23773483794416	41737203	AXL
Ag0445059	exact	19	215	0.0883720930232558	0.0372773371357878	0.169186822028362	41737203	AXL
Bj58	exact	20	163	0.122699386503067	0.0536319361669174	0.227517312621167	41737203	AXL
Hsmm37	exact	0	7	0	0	0.662383015674922	41737203	AXL
Huvec47	exact	14	14	1	0.581048177284012	1	41737203	AXL
Sknshra57	exact	6	12	0.5	0.098556069500567	0.901443930499431	41737203	AXL
A54951	exact	8	28	0.285714285714286	0.0699724122143393	0.610716373174027	41754725	AXL
Ag0445060	exact	126	215	0.586046511627907	0.471691155753579	0.694284962761927	41754725	AXL
Bj59	exact	72	163	0.441717791411043	0.315799912872802	0.573091861974144	41754725	AXL
Hsmm38	exact	0	7	0	0	0.662383015674922	41754725	AXL
Huvec48	exact	0	14	0	0	0.418951822715984	41754725	AXL
Sknshra58	exact	6	12	0.5	0.098556069500567	0.901443930499431	41754725	AXL
A54952	exact	0	28	0	0	0.23773483794416	41759613	AXL
Ag0445061	exact	0	215	0	0	0.0347354157902692	41759613	AXL
Bj60	exact	9	163	0.0552147239263804	0.0138655607720302	0.139219005493839	41759613	AXL
Hsmm39	exact	7	7	1	0.337616984325072	1	41759613	AXL
Huvec49	exact	0	14	0	0	0.418951822715984	41759613	AXL
Sknshra59	exact	0	12	0	0	0.469220468193447	41759613	AXL
A54953	exact	20	28	0.714285714285714	0.389283626825970	0.93002758778566	41762516	AXL
Ag0445062	exact	70	215	0.325581395348837	0.225719475732862	0.437857306530606	41762516	AXL
Bj61	exact	62	163	0.380368098159509	0.260088324313242	0.511854005718897	41762516	AXL
Hsmm40	exact	0	7	0	0	0.662383015674922	41762516	AXL
Huvec50	exact	0	14	0	0	0.418951822715984	41762516	AXL
Sknshra60	exact	0	12	0	0	0.469220468193447	41762516	AXL
A54954	exact	7	15	0.466666666666667	0.107966620760972	0.854214280845307	30693835	BACH1
Ag0445063	exact	6	77	0.0779220779220779	0.0129023212004752	0.227261487258344	30693835	BACH1
Bj62	exact	0	24	0	0	0.271453823147391	30693835	BACH1
Gm1287849	exact	20	55	0.363636363636364	0.171321485998282	0.592963581989446	30693835	BACH1
H1hesc59	exact	11	59	0.186440677966102	0.0576985268240378	0.395294164663471	30693835	BACH1
Helas348	exact	60	60	1	0.881014047997878	1	30693835	BACH1
Hepg262	exact	54	54	1	0.868699986762556	1	30693835	BACH1
K56246	exact	109	314	0.347133757961783	0.261687441793987	0.440030476209092	30693835	BACH1
Nhek54	exact	14	67	0.208955223880597	0.0769200949265915	0.406676336576137	30693835	BACH1
Sknshra61	exact	0	24	0	0	0.271453823147391	30693835	BACH1
A54955	exact	8	15	0.533333333333333	0.145785719154691	0.892033379239026	30702014	BACH1
Ag0445064	exact	71	77	0.922077922077922	0.772738512741654	0.987097678799525	30702014	BACH1
Bj63	exact	24	24	1	0.728546176852606	1	30702014	BACH1
Gm1287850	exact	35	55	0.636363636363636	0.407036418010552	0.828678514001716	30702014	BACH1
H1hesc60	exact	48	59	0.813559322033898	0.604705835336527	0.942301473175961	30702014	BACH1
Helas349	exact	0	60	0	0	0.118985952002121	30702014	BACH1
Hepg263	exact	0	54	0	0	0.131300013237442	30702014	BACH1
K56247	exact	205	314	0.652866242038217	0.559969523790907	0.738312558206013	30702014	BACH1
Nhek55	exact	53	67	0.791044776119403	0.593323663423861	0.923079905073408	30702014	BACH1
Sknshra62	exact	24	24	1	0.728546176852606	1	30702014	BACH1
A54956	exact	22	114	0.192982456140351	0.0900553958747887	0.337139988576218	88017865	BANP
Ag0445065	exact	20	117	0.170940170940171	0.0757686500475596	0.309248016527838	88017865	BANP
Bj64	exact	0	50	0	0	0.141027223162369	88017865	BANP
Gm1287851	exact	10	142	0.0704225352112676	0.0194431635894518	0.168479899035499	88017865	BANP
H1hesc61	exact	29	89	0.325842696629214	0.176971372974463	0.504387686707684	88017865	BANP
Helas350	exact	13	134	0.0970149253731343	0.0328193385603395	0.207763959380261	88017865	BANP
Hepg264	exact	8	108	0.0740740740740741	0.0167802220512409	0.192519448240421	88017865	BANP
Hsmm41	exact	0	11	0	0	0.498920813091583	88017865	BANP
Huvec51	exact	0	30	0	0	0.223814247230391	88017865	BANP
K56248	exact	13	71	0.183098591549296	0.0636998114680397	0.370221394271906	88017865	BANP
Mcf747	exact	39	118	0.330508474576271	0.198260427287977	0.484638418971534	88017865	BANP
Nhek56	exact	0	99	0	0	0.0739034577867408	88017865	BANP
Sknshra63	exact	8	57	0.140350877192982	0.0325400656298925	0.343477363908072	88017865	BANP
A54957	exact	92	114	0.80701754385965	0.66286001142378	0.90994460412521	88071617	BANP
Ag0445066	exact	97	117	0.829059829059829	0.690751983472161	0.92423134995244	88071617	BANP
Bj65	exact	50	50	1	0.858972776837629	1	88071617	BANP
Gm1287852	exact	132	142	0.929577464788732	0.8315201009645	0.980556836410548	88071617	BANP
H1hesc62	exact	60	89	0.674157303370786	0.495612313292315	0.823028627025536	88071617	BANP
Helas351	exact	121	134	0.902985074626866	0.792236040619737	0.96718066143966	88071617	BANP
Hepg265	exact	100	108	0.925925925925926	0.807480551759578	0.983219777948759	88071617	BANP
Hsmm42	exact	11	11	1	0.501079186908412	1	88071617	BANP
Huvec52	exact	30	30	1	0.776185752769606	1	88071617	BANP
K56249	exact	58	71	0.816901408450704	0.629778605728092	0.93630018853196	88071617	BANP
Mcf748	exact	79	118	0.669491525423729	0.515361581028465	0.801739572712021	88071617	BANP
Nhek57	exact	99	99	1	0.926096542213258	1	88071617	BANP
Sknshra64	exact	49	57	0.859649122807018	0.656522636091926	0.967459934370107	88071617	BANP
A54958	exact	0	20	0	0	0.316169447954166	215617170	BARD1
Ag0445067	exact	0	50	0	0	0.141027223162369	215617170	BARD1
Bj66	exact	0	30	0	0	0.223814247230391	215617170	BARD1
Gm1287853	exact	8	198	0.0404040404040404	0.009049041509825	0.108235075048263	215617170	BARD1
H1hesc63	exact	8	67	0.119402985074627	0.0274781340913469	0.297849094259489	215617170	BARD1
Helas352	exact	10	48	0.208333333333333	0.0603202266603483	0.446964437307335	215617170	BARD1
Hepg266	exact	7	66	0.106060606060606	0.0211875433905399	0.281937464727268	215617170	BARD1
Hsmm43	exact	0	18	0	0	0.344444531265498	215617170	BARD1
Huvec53	exact	0	14	0	0	0.418951822715984	215617170	BARD1
K56250	exact	0	58	0	0	0.122826122598519	215617170	BARD1
Mcf749	exact	0	111	0	0	0.0661846876922173	215617170	BARD1
Nhek58	exact	0	31	0	0	0.217444476018812	215617170	BARD1
Nhlf25	exact	0	60	0	0	0.118985952002121	215617170	BARD1
Sknshra65	exact	0	25	0	0	0.26216576865185	215617170	BARD1
A54959	exact	20	20	1	0.68383055204583	1	215632205	BARD1
Ag0445068	exact	50	50	1	0.858972776837629	1	215632205	BARD1
Bj67	exact	30	30	1	0.776185752769606	1	215632205	BARD1
Gm1287854	exact	162	198	0.818181818181818	0.714094794008976	0.897556544269478	215632205	BARD1
H1hesc64	exact	59	67	0.880597014925373	0.702150905740509	0.972521865908653	215632205	BARD1
Helas353	exact	38	48	0.791666666666667	0.553035562692663	0.939679773339651	215632205	BARD1
Hepg267	exact	59	66	0.893939393939394	0.71806253527273	0.97881245660946	215632205	BARD1
Hsmm44	exact	18	18	1	0.655555468734498	1	215632205	BARD1
Huvec54	exact	14	14	1	0.581048177284012	1	215632205	BARD1
K56251	exact	46	58	0.793103448275862	0.578881054910371	0.931297430582504	215632205	BARD1
Mcf750	exact	105	111	0.945945945945946	0.838169596248578	0.991124188909442	215632205	BARD1
Nhek59	exact	31	31	1	0.782555523981185	1	215632205	BARD1
Nhlf26	exact	60	60	1	0.881014047997878	1	215632205	BARD1
Sknshra66	exact	25	25	1	0.737834231348147	1	215632205	BARD1
A54960	exact	0	20	0	0	0.316169447954166	215645283	BARD1
Ag0445069	exact	0	50	0	0	0.141027223162369	215645283	BARD1
Bj68	exact	0	30	0	0	0.223814247230391	215645283	BARD1
Gm1287855	exact	28	198	0.141414141414141	0.072054046356474	0.238707445137063	215645283	BARD1
H1hesc65	exact	0	67	0	0	0.107247868877079	215645283	BARD1
Helas354	exact	0	48	0	0	0.146450835128632	215645283	BARD1
Hepg268	exact	0	66	0	0	0.108781087619019	215645283	BARD1
Hsmm45	exact	0	18	0	0	0.344444531265498	215645283	BARD1
Huvec55	exact	0	14	0	0	0.418951822715984	215645283	BARD1
K56252	exact	12	58	0.206896551724138	0.0687025694174954	0.421118945089627	215645283	BARD1
Mcf751	exact	6	111	0.0540540540540541	0.00887581109055735	0.161830403751420	215645283	BARD1
Nhek60	exact	0	31	0	0	0.217444476018812	215645283	BARD1
Nhlf27	exact	0	60	0	0	0.118985952002121	215645283	BARD1
Sknshra67	exact	0	25	0	0	0.26216576865185	215645283	BARD1
Ag0445070	exact	0	12	0	0	0.469220468193447	35261980	BAZ1A
Bj69	exact	0	11	0	0	0.498920813091583	35261980	BAZ1A
Gm1287856	exact	0	42	0	0	0.165542835624878	35261980	BAZ1A
H1hesc66	exact	0	11	0	0	0.498920813091583	35261980	BAZ1A
Helas355	exact	0	14	0	0	0.418951822715984	35261980	BAZ1A
Hepg269	exact	7	7	1	0.337616984325072	1	35261980	BAZ1A
K56253	exact	0	127	0	0	0.0580938385526018	35261980	BAZ1A
Nhek61	exact	0	26	0	0	0.253487115513195	35261980	BAZ1A
Sknshra68	exact	0	9	0	0	0.570247027412287	35261980	BAZ1A
Ag0445071	exact	12	12	1	0.530779531806549	1	35331249	BAZ1A
Bj70	exact	11	11	1	0.501079186908412	1	35331249	BAZ1A
Gm1287857	exact	42	42	1	0.83445716437512	1	35331249	BAZ1A
H1hesc67	exact	11	11	1	0.501079186908412	1	35331249	BAZ1A
Helas356	exact	14	14	1	0.581048177284012	1	35331249	BAZ1A
Hepg270	exact	0	7	0	0	0.662383015674922	35331249	BAZ1A
K56254	exact	127	127	1	0.941906161447397	1	35331249	BAZ1A
Nhek62	exact	26	26	1	0.746512884486802	1	35331249	BAZ1A
Sknshra69	exact	9	9	1	0.429752972587708	1	35331249	BAZ1A
A54961	exact	0	51	0	0	0.138463023724814	32617218	BIRC6
Ag0445072	exact	0	36	0	0	0.190336200182753	32617218	BIRC6
Bj71	exact	0	28	0	0	0.23773483794416	32617218	BIRC6
Gm1287858	exact	0	84	0	0	0.0865137306039452	32617218	BIRC6
H1hesc68	exact	7	58	0.120689655172414	0.0242361512039606	0.316194187322176	32617218	BIRC6
Helas357	exact	0	59	0	0	0.120875589798190	32617218	BIRC6
Hepg271	exact	0	91	0	0	0.0801331987347675	32617218	BIRC6
Huvec56	exact	0	18	0	0	0.344444531265498	32617218	BIRC6
K56255	exact	0	115	0	0	0.0639578804483674	32617218	BIRC6
Mcf752	exact	0	47	0	0	0.149321769071622	32617218	BIRC6
Nhek63	exact	0	28	0	0	0.23773483794416	32617218	BIRC6
Nhlf28	exact	0	11	0	0	0.498920813091583	32617218	BIRC6
Sknshra70	exact	0	70	0	0	0.102896752881197	32617218	BIRC6
A54962	exact	44	51	0.862745098039216	0.646295882816293	0.972272201397528	32620661	BIRC6
Ag0445073	exact	18	36	0.5	0.235551309272550	0.764448690727448	32620661	BIRC6
Bj72	exact	14	28	0.5	0.205499537446191	0.794500462553807	32620661	BIRC6
Gm1287859	exact	36	84	0.428571428571429	0.257897231133257	0.612102285864205	32620661	BIRC6
H1hesc69	exact	51	58	0.879310344827586	0.683805812677822	0.975763848796039	32620661	BIRC6
Helas358	exact	37	59	0.627118644067797	0.406000407863526	0.815986446875847	32620661	BIRC6
Hepg272	exact	68	91	0.747252747252747	0.575628382875732	0.877558240230535	32620661	BIRC6
Huvec57	exact	0	18	0	0	0.344444531265498	32620661	BIRC6
K56256	exact	63	115	0.547826086956522	0.391699925863144	0.697629171150433	32620661	BIRC6
Mcf753	exact	9	47	0.191489361702128	0.0504195392591049	0.430433975829615	32620661	BIRC6
Nhek64	exact	7	28	0.25	0.0526984650840665	0.574897425078179	32620661	BIRC6
Nhlf29	exact	11	11	1	0.501079186908412	1	32620661	BIRC6
Sknshra71	exact	34	70	0.485714285714286	0.292279404148492	0.682218795825756	32620661	BIRC6
A54963	exact	0	51	0	0	0.138463023724814	32641231	BIRC6
Ag0445074	exact	18	36	0.5	0.235551309272550	0.764448690727448	32641231	BIRC6
Bj73	exact	14	28	0.5	0.205499537446191	0.794500462553807	32641231	BIRC6
Gm1287860	exact	10	84	0.119047619047619	0.0334069820260343	0.274205808872310	32641231	BIRC6
H1hesc70	exact	0	58	0	0	0.122826122598519	32641231	BIRC6
Helas359	exact	0	59	0	0	0.120875589798190	32641231	BIRC6
Hepg273	exact	7	91	0.0769230769230769	0.0152100853030646	0.210466664686148	32641231	BIRC6
Huvec58	exact	0	18	0	0	0.344444531265498	32641231	BIRC6
K56257	exact	24	115	0.208695652173913	0.101664070636292	0.354475686995521	32641231	BIRC6
Mcf754	exact	0	47	0	0	0.149321769071622	32641231	BIRC6
Nhek65	exact	13	28	0.464285714285714	0.179509770303101	0.767225014804487	32641231	BIRC6
Nhlf30	exact	0	11	0	0	0.498920813091583	32641231	BIRC6
Sknshra72	exact	10	70	0.142857142857143	0.0404166263507738	0.32293135033696	32641231	BIRC6
A54964	exact	7	51	0.137254901960784	0.0277277986024711	0.353704117183705	32679010	BIRC6
Ag0445075	exact	0	36	0	0	0.190336200182753	32679010	BIRC6
Bj74	exact	0	28	0	0	0.23773483794416	32679010	BIRC6
Gm1287861	exact	6	84	0.0714285714285714	0.0118001348491097	0.209813346429895	32679010	BIRC6
H1hesc71	exact	0	58	0	0	0.122826122598519	32679010	BIRC6
Helas360	exact	0	59	0	0	0.120875589798190	32679010	BIRC6
Hepg274	exact	0	91	0	0	0.0801331987347675	32679010	BIRC6
Huvec59	exact	7	18	0.388888888888889	0.0868411320491772	0.773878269853485	32679010	BIRC6
K56258	exact	0	115	0	0	0.0639578804483674	32679010	BIRC6
Mcf755	exact	0	47	0	0	0.149321769071622	32679010	BIRC6
Nhek66	exact	0	28	0	0	0.23773483794416	32679010	BIRC6
Nhlf31	exact	0	11	0	0	0.498920813091583	32679010	BIRC6
Sknshra73	exact	8	70	0.114285714285714	0.0262531560764692	0.286414028510437	32679010	BIRC6
A54965	exact	0	51	0	0	0.138463023724814	32690232	BIRC6
Ag0445076	exact	0	36	0	0	0.190336200182753	32690232	BIRC6
Bj75	exact	0	28	0	0	0.23773483794416	32690232	BIRC6
Gm1287862	exact	0	84	0	0	0.0865137306039452	32690232	BIRC6
H1hesc72	exact	0	58	0	0	0.122826122598519	32690232	BIRC6
Helas361	exact	0	59	0	0	0.120875589798190	32690232	BIRC6
Hepg275	exact	0	91	0	0	0.0801331987347675	32690232	BIRC6
Huvec60	exact	11	18	0.611111111111111	0.226121730146512	0.913158867950821	32690232	BIRC6
K56259	exact	0	115	0	0	0.0639578804483674	32690232	BIRC6
Mcf756	exact	0	47	0	0	0.149321769071622	32690232	BIRC6
Nhek67	exact	0	28	0	0	0.23773483794416	32690232	BIRC6
Nhlf32	exact	0	11	0	0	0.498920813091583	32690232	BIRC6
Sknshra74	exact	0	70	0	0	0.102896752881197	32690232	BIRC6
A54966	exact	0	51	0	0	0.138463023724814	32704685	BIRC6
Ag0445077	exact	0	36	0	0	0.190336200182753	32704685	BIRC6
Bj76	exact	0	28	0	0	0.23773483794416	32704685	BIRC6
Gm1287863	exact	15	84	0.178571428571429	0.0678919808984175	0.347583060534223	32704685	BIRC6
H1hesc73	exact	0	58	0	0	0.122826122598519	32704685	BIRC6
Helas362	exact	8	59	0.135593220338983	0.0313836451722713	0.33327985003931	32704685	BIRC6
Hepg276	exact	0	91	0	0	0.0801331987347675	32704685	BIRC6
Huvec61	exact	0	18	0	0	0.344444531265498	32704685	BIRC6
K56260	exact	7	115	0.0608695652173913	0.0119690028007425	0.169200672762351	32704685	BIRC6
Mcf757	exact	0	47	0	0	0.149321769071622	32704685	BIRC6
Nhek68	exact	0	28	0	0	0.23773483794416	32704685	BIRC6
Nhlf33	exact	0	11	0	0	0.498920813091583	32704685	BIRC6
Sknshra75	exact	6	70	0.0857142857142857	0.0142316986422032	0.247856344964125	32704685	BIRC6
A54967	exact	0	51	0	0	0.138463023724814	32718734	BIRC6
Ag0445078	exact	0	36	0	0	0.190336200182753	32718734	BIRC6
Bj77	exact	0	28	0	0	0.23773483794416	32718734	BIRC6
Gm1287864	exact	0	84	0	0	0.0865137306039452	32718734	BIRC6
H1hesc74	exact	0	58	0	0	0.122826122598519	32718734	BIRC6
Helas363	exact	14	59	0.237288135593220	0.0881918825277288	0.453313277280485	32718734	BIRC6
Hepg277	exact	16	91	0.175824175824176	0.0693588542601826	0.336696470010309	32718734	BIRC6
Huvec62	exact	0	18	0	0	0.344444531265498	32718734	BIRC6
K56261	exact	0	115	0	0	0.0639578804483674	32718734	BIRC6
Mcf758	exact	6	47	0.127659574468085	0.0215179334876721	0.352464541357849	32718734	BIRC6
Nhek69	exact	8	28	0.285714285714286	0.0699724122143393	0.610716373174027	32718734	BIRC6
Nhlf34	exact	0	11	0	0	0.498920813091583	32718734	BIRC6
Sknshra76	exact	0	70	0	0	0.102896752881197	32718734	BIRC6
A54968	exact	0	51	0	0	0.138463023724814	32730272	BIRC6
Ag0445079	exact	0	36	0	0	0.190336200182753	32730272	BIRC6
Bj78	exact	0	28	0	0	0.23773483794416	32730272	BIRC6
Gm1287865	exact	7	84	0.0833333333333333	0.0165145181866592	0.226566034570036	32730272	BIRC6
H1hesc75	exact	0	58	0	0	0.122826122598519	32730272	BIRC6
Helas364	exact	0	59	0	0	0.120875589798190	32730272	BIRC6
Hepg278	exact	0	91	0	0	0.0801331987347675	32730272	BIRC6
Huvec63	exact	0	18	0	0	0.344444531265498	32730272	BIRC6
K56262	exact	0	115	0	0	0.0639578804483674	32730272	BIRC6
Mcf759	exact	11	47	0.234042553191489	0.073665123529506	0.478605624523964	32730272	BIRC6
Nhek70	exact	0	28	0	0	0.23773483794416	32730272	BIRC6
Nhlf35	exact	0	11	0	0	0.498920813091583	32730272	BIRC6
Sknshra77	exact	0	70	0	0	0.102896752881197	32730272	BIRC6
A54969	exact	0	51	0	0	0.138463023724814	32738221	BIRC6
Ag0445080	exact	0	36	0	0	0.190336200182753	32738221	BIRC6
Bj79	exact	0	28	0	0	0.23773483794416	32738221	BIRC6
Gm1287866	exact	10	84	0.119047619047619	0.0334069820260343	0.274205808872310	32738221	BIRC6
H1hesc76	exact	0	58	0	0	0.122826122598519	32738221	BIRC6
Helas365	exact	0	59	0	0	0.120875589798190	32738221	BIRC6
Hepg279	exact	0	91	0	0	0.0801331987347675	32738221	BIRC6
Huvec64	exact	0	18	0	0	0.344444531265498	32738221	BIRC6
K56263	exact	6	115	0.0521739130434783	0.00856149760125668	0.156523358924086	32738221	BIRC6
Mcf760	exact	21	47	0.446808510638298	0.221659839882424	0.688708425556433	32738221	BIRC6
Nhek71	exact	0	28	0	0	0.23773483794416	32738221	BIRC6
Nhlf36	exact	0	11	0	0	0.498920813091583	32738221	BIRC6
Sknshra78	exact	0	70	0	0	0.102896752881197	32738221	BIRC6
A54970	exact	0	51	0	0	0.138463023724814	32744013	BIRC6
Ag0445081	exact	0	36	0	0	0.190336200182753	32744013	BIRC6
Bj80	exact	0	28	0	0	0.23773483794416	32744013	BIRC6
Gm1287867	exact	0	84	0	0	0.0865137306039452	32744013	BIRC6
H1hesc77	exact	0	58	0	0	0.122826122598519	32744013	BIRC6
Helas366	exact	0	59	0	0	0.120875589798190	32744013	BIRC6
Hepg280	exact	0	91	0	0	0.0801331987347675	32744013	BIRC6
Huvec65	exact	0	18	0	0	0.344444531265498	32744013	BIRC6
K56264	exact	15	115	0.130434782608696	0.0488408320571331	0.261487438021009	32744013	BIRC6
Mcf761	exact	0	47	0	0	0.149321769071622	32744013	BIRC6
Nhek72	exact	0	28	0	0	0.23773483794416	32744013	BIRC6
Nhlf37	exact	0	11	0	0	0.498920813091583	32744013	BIRC6
Sknshra79	exact	12	70	0.171428571428571	0.0562365068460242	0.357871815517647	32744013	BIRC6
A54971	exact	32	39	0.82051282051282	0.556640123215173	0.963172888348487	203332412	BMPR2
Ag0445082	exact	33	33	1	0.794271149785535	1	203332412	BMPR2
Bj81	exact	17	17	1	0.639472341314033	1	203332412	BMPR2
Gm1287868	exact	71	80	0.8875	0.729583953239099	0.971195863468026	203332412	BMPR2
H1hesc78	exact	28	28	1	0.762265162055837	1	203332412	BMPR2
Helas367	exact	12	12	1	0.530779531806549	1	203332412	BMPR2
Hepg281	exact	11	11	1	0.501079186908412	1	203332412	BMPR2
Hsmm46	exact	7	7	1	0.337616984325072	1	203332412	BMPR2
Huvec66	exact	16	16	1	0.621849980822768	1	203332412	BMPR2
K56265	exact	39	39	1	0.822921113836183	1	203332412	BMPR2
Nhek73	exact	26	26	1	0.746512884486802	1	203332412	BMPR2
Sknshra80	exact	24	24	1	0.728546176852606	1	203332412	BMPR2
A54972	exact	0	39	0	0	0.177078886163815	203379702	BMPR2
Ag0445083	exact	0	33	0	0	0.205728850214462	203379702	BMPR2
Bj82	exact	0	17	0	0	0.360527658685963	203379702	BMPR2
Gm1287869	exact	9	80	0.1125	0.0288041365319738	0.270416046760900	203379702	BMPR2
H1hesc79	exact	0	28	0	0	0.23773483794416	203379702	BMPR2
Helas368	exact	0	12	0	0	0.469220468193447	203379702	BMPR2
Hepg282	exact	0	11	0	0	0.498920813091583	203379702	BMPR2
Hsmm47	exact	0	7	0	0	0.662383015674922	203379702	BMPR2
Huvec67	exact	0	16	0	0	0.378150019177228	203379702	BMPR2
K56266	exact	0	39	0	0	0.177078886163815	203379702	BMPR2
Nhek74	exact	0	26	0	0	0.253487115513195	203379702	BMPR2
Sknshra81	exact	0	24	0	0	0.271453823147391	203379702	BMPR2
A54973	exact	7	39	0.179487179487179	0.036827111651512	0.443359876784824	203384924	BMPR2
Ag0445084	exact	0	33	0	0	0.205728850214462	203384924	BMPR2
Bj83	exact	0	17	0	0	0.360527658685963	203384924	BMPR2
Gm1287870	exact	0	80	0	0	0.0906373238774327	203384924	BMPR2
H1hesc80	exact	0	28	0	0	0.23773483794416	203384924	BMPR2
Helas369	exact	0	12	0	0	0.469220468193447	203384924	BMPR2
Hepg283	exact	0	11	0	0	0.498920813091583	203384924	BMPR2
Hsmm48	exact	0	7	0	0	0.662383015674922	203384924	BMPR2
Huvec68	exact	0	16	0	0	0.378150019177228	203384924	BMPR2
K56267	exact	0	39	0	0	0.177078886163815	203384924	BMPR2
Nhek75	exact	0	26	0	0	0.253487115513195	203384924	BMPR2
Sknshra82	exact	0	24	0	0	0.271453823147391	203384924	BMPR2
A54974	exact	10	24	0.416666666666667	0.130933436149949	0.751022240143945	16435552	BNC2
Ag0445085	exact	6	216	0.0277777777777778	0.0045200748423152	0.0855861627924082	16435552	BNC2
Bj84	exact	8	123	0.065040650406504	0.0146884826233021	0.170422093428994	16435552	BNC2
Gm1287871	exact	0	81	0	0	0.0895700349286388	16435552	BNC2
H1hesc81	exact	7	82	0.0853658536585366	0.0169293553589819	0.231626073912126	16435552	BNC2
Hsmm49	exact	0	6	0	0	0.718273088615216	16435552	BNC2
Sknshra83	exact	0	64	0	0	0.111982741499346	16435552	BNC2
A54975	exact	0	24	0	0	0.271453823147391	16552527	BNC2
Ag0445086	exact	0	216	0	0	0.0345774165998284	16552527	BNC2
Bj85	exact	0	123	0	0	0.0599253151965184	16552527	BNC2
Gm1287872	exact	0	81	0	0	0.0895700349286388	16552527	BNC2
H1hesc82	exact	0	82	0	0	0.0885275702431052	16552527	BNC2
Hsmm50	exact	6	6	1	0.281726911384779	1	16552527	BNC2
Sknshra84	exact	0	64	0	0	0.111982741499346	16552527	BNC2
A54976	exact	14	24	0.583333333333333	0.248977759856052	0.869066563850049	16727794	BNC2
Ag0445087	exact	210	216	0.972222222222222	0.914413837207591	0.995479925157685	16727794	BNC2
Bj86	exact	115	123	0.934959349593496	0.829577906571005	0.985311517376698	16727794	BNC2
Gm1287873	exact	81	81	1	0.91042996507136	1	16727794	BNC2
H1hesc83	exact	75	82	0.914634146341463	0.768373926087872	0.983070644641018	16727794	BNC2
Hsmm51	exact	0	6	0	0	0.718273088615216	16727794	BNC2
Sknshra85	exact	64	64	1	0.888017258500652	1	16727794	BNC2
A54977	exact	17	73	0.232876712328767	0.096766215775667	0.424392089715098	111795586	C9orf5
Ag0445088	exact	15	44	0.340909090909091	0.13701792424307	0.598205034053595	111795586	C9orf5
Bj87	exact	0	29	0	0	0.230565988804451	111795586	C9orf5
Gm1287874	exact	16	51	0.313725490196078	0.129559865805813	0.552294384998462	111795586	C9orf5
H1hesc84	exact	0	81	0	0	0.0895700349286388	111795586	C9orf5
Helas370	exact	17	43	0.395348837209302	0.173752916165923	0.652808230537809	111795586	C9orf5
Hepg284	exact	19	42	0.452380952380952	0.214751806347019	0.706684413068705	111795586	C9orf5
Huvec69	exact	0	34	0	0	0.200329854681296	111795586	C9orf5
K56268	exact	13	198	0.0656565656565657	0.0219942714300692	0.143527072069798	111795586	C9orf5
Mcf762	exact	8	16	0.5	0.134458648996419	0.865541351003578	111795586	C9orf5
Nhek76	exact	6	41	0.146341463414634	0.0248363475157169	0.395771959399537	111795586	C9orf5
Nhlf38	exact	0	12	0	0	0.469220468193447	111795586	C9orf5
Sknshra86	exact	8	56	0.142857142857143	0.0331508691380489	0.348810464385934	111795586	C9orf5
A54978	exact	7	73	0.095890410958904	0.0190870301815825	0.2574862472251	111812562	C9orf5
Ag0445089	exact	8	44	0.181818181818182	0.0427932323639294	0.428326373103119	111812562	C9orf5
Bj88	exact	0	29	0	0	0.230565988804451	111812562	C9orf5
Gm1287875	exact	28	51	0.549019607843137	0.316749573878532	0.767005254062694	111812562	C9orf5
H1hesc85	exact	37	81	0.45679012345679	0.279494999487516	0.642142144308642	111812562	C9orf5
Helas371	exact	26	43	0.604651162790698	0.347191769462189	0.826247083834075	111812562	C9orf5
Hepg285	exact	14	42	0.333333333333333	0.128189550153533	0.596937619314979	111812562	C9orf5
Huvec70	exact	14	34	0.411764705882353	0.163171403954127	0.697977763313971	111812562	C9orf5
K56269	exact	55	198	0.277777777777778	0.180561925147015	0.392183007400806	111812562	C9orf5
Mcf763	exact	8	16	0.5	0.134458648996419	0.865541351003578	111812562	C9orf5
Nhek77	exact	23	41	0.560975609756098	0.30206655801914	0.798043203283489	111812562	C9orf5
Nhlf39	exact	12	12	1	0.530779531806549	1	111812562	C9orf5
Sknshra87	exact	25	56	0.446428571428571	0.238150233107608	0.668983524159348	111812562	C9orf5
A54979	exact	9	73	0.123287671232877	0.0316842334938809	0.293668686409974	111819470	C9orf5
Ag0445090	exact	0	44	0	0	0.158650209337722	111819470	C9orf5
Bj89	exact	0	29	0	0	0.230565988804451	111819470	C9orf5
Gm1287876	exact	0	51	0	0	0.138463023724814	111819470	C9orf5
H1hesc86	exact	0	81	0	0	0.0895700349286388	111819470	C9orf5
Helas372	exact	0	43	0	0	0.162023459462911	111819470	C9orf5
Hepg286	exact	0	42	0	0	0.165542835624878	111819470	C9orf5
Huvec71	exact	0	34	0	0	0.200329854681296	111819470	C9orf5
K56270	exact	0	198	0	0	0.0376609006107779	111819470	C9orf5
Mcf764	exact	0	16	0	0	0.378150019177228	111819470	C9orf5
Nhek78	exact	12	41	0.292682926829268	0.100228160542870	0.559600862994521	111819470	C9orf5
Nhlf40	exact	0	12	0	0	0.469220468193447	111819470	C9orf5
Sknshra88	exact	0	56	0	0	0.126922018342095	111819470	C9orf5
A54980	exact	0	73	0	0	0.0988846016548582	111843118	C9orf5
Ag0445091	exact	0	44	0	0	0.158650209337722	111843118	C9orf5
Bj90	exact	6	29	0.206896551724138	0.0359232475569555	0.523033464828636	111843118	C9orf5
Gm1287877	exact	0	51	0	0	0.138463023724814	111843118	C9orf5
H1hesc87	exact	0	81	0	0	0.0895700349286388	111843118	C9orf5
Helas373	exact	0	43	0	0	0.162023459462911	111843118	C9orf5
Hepg287	exact	0	42	0	0	0.165542835624878	111843118	C9orf5
Huvec72	exact	0	34	0	0	0.200329854681296	111843118	C9orf5
K56271	exact	0	198	0	0	0.0376609006107779	111843118	C9orf5
Mcf765	exact	0	16	0	0	0.378150019177228	111843118	C9orf5
Nhek79	exact	0	41	0	0	0.169218009793062	111843118	C9orf5
Nhlf41	exact	0	12	0	0	0.469220468193447	111843118	C9orf5
Sknshra89	exact	0	56	0	0	0.126922018342095	111843118	C9orf5
A54981	exact	0	73	0	0	0.0988846016548582	111855754	C9orf5
Ag0445092	exact	0	44	0	0	0.158650209337722	111855754	C9orf5
Bj91	exact	0	29	0	0	0.230565988804451	111855754	C9orf5
Gm1287878	exact	0	51	0	0	0.138463023724814	111855754	C9orf5
H1hesc88	exact	0	81	0	0	0.0895700349286388	111855754	C9orf5
Helas374	exact	0	43	0	0	0.162023459462911	111855754	C9orf5
Hepg288	exact	0	42	0	0	0.165542835624878	111855754	C9orf5
Huvec73	exact	0	34	0	0	0.200329854681296	111855754	C9orf5
K56272	exact	0	198	0	0	0.0376609006107779	111855754	C9orf5
Mcf766	exact	0	16	0	0	0.378150019177228	111855754	C9orf5
Nhek80	exact	0	41	0	0	0.169218009793062	111855754	C9orf5
Nhlf42	exact	0	12	0	0	0.469220468193447	111855754	C9orf5
Sknshra90	exact	6	56	0.107142857142857	0.0179261636389211	0.302596590392057	111855754	C9orf5
A54982	exact	40	73	0.547945205479452	0.352615765845157	0.733382249806994	111868787	C9orf5
Ag0445093	exact	21	44	0.477272727272727	0.239453263748041	0.722708722367342	111868787	C9orf5
Bj92	exact	23	29	0.793103448275862	0.476966535171361	0.964076752443044	111868787	C9orf5
Gm1287879	exact	7	51	0.137254901960784	0.0277277986024711	0.353704117183705	111868787	C9orf5
H1hesc89	exact	44	81	0.54320987654321	0.357857855691357	0.720505000512482	111868787	C9orf5
Helas375	exact	0	43	0	0	0.162023459462911	111868787	C9orf5
Hepg289	exact	9	42	0.214285714285714	0.0568960027563971	0.472319066137491	111868787	C9orf5
Huvec74	exact	20	34	0.588235294117647	0.302022236686027	0.836828596045871	111868787	C9orf5
K56273	exact	130	198	0.656565656565657	0.538596531331248	0.762442055449953	111868787	C9orf5
Mcf767	exact	0	16	0	0	0.378150019177228	111868787	C9orf5
Nhek81	exact	0	41	0	0	0.169218009793062	111868787	C9orf5
Nhlf43	exact	0	12	0	0	0.469220468193447	111868787	C9orf5
Sknshra91	exact	17	56	0.303571428571429	0.129138934644268	0.530483852063984	111868787	C9orf5
A54983	exact	6	672	0.00892857142857143	0.00144360516933151	0.0280809842436502	138741982	CAMSAP1
Ag0445094	exact	16	824	0.0194174757281553	0.00730915441506397	0.0406970901702526	138741982	CAMSAP1
Bj93	exact	8	410	0.0195121951219512	0.00433972477226852	0.0532544930192754	138741982	CAMSAP1
Gm1287880	exact	7	656	0.0106707317073171	0.00206275684251678	0.0311585854768308	138741982	CAMSAP1
H1hesc90	exact	9	895	0.0100558659217877	0.00248815052372942	0.0263174757218239	138741982	CAMSAP1
Helas376	exact	10	1594	0.00627352572145546	0.00169660166676444	0.0157684489948129	138741982	CAMSAP1
Hepg290	exact	8	1567	0.00510529674537333	0.00113009696760091	0.0141137740678344	138741982	CAMSAP1
Hmec9	exact	0	137	0	0	0.0539700396302898	138741982	CAMSAP1
Hsmm52	exact	0	97	0	0	0.0753683335188807	138741982	CAMSAP1
Huvec75	exact	9	376	0.0239361702127660	0.00594932551821137	0.0619330588687601	138741982	CAMSAP1
K56274	exact	39	726	0.0537190082644628	0.0301725868638126	0.0868027929207644	138741982	CAMSAP1
Mcf768	exact	0	816	0	0	0.00927158279189944	138741982	CAMSAP1
Nhek82	exact	0	428	0	0	0.0176023541290459	138741982	CAMSAP1
Nhlf44	exact	0	291	0	0	0.0257817648646199	138741982	CAMSAP1
Sknshra92	exact	32	460	0.0695652173913043	0.0366301612500582	0.117023504221739	138741982	CAMSAP1
A54984	exact	7	672	0.0104166666666667	0.00201347252411366	0.0304242642717288	138754312	CAMSAP1
Ag0445095	exact	0	824	0	0	0.0091819819616411	138754312	CAMSAP1
Bj94	exact	0	410	0	0	0.0183680002030902	138754312	CAMSAP1
Gm1287881	exact	0	656	0	0	0.0115198737733297	138754312	CAMSAP1
H1hesc91	exact	11	895	0.0122905027932961	0.00359157938214072	0.0296144597933736	138754312	CAMSAP1
Helas377	exact	0	1594	0	0	0.00475709472074004	138754312	CAMSAP1
Hepg291	exact	0	1567	0	0	0.0048388626235728	138754312	CAMSAP1
Hmec10	exact	0	137	0	0	0.0539700396302898	138754312	CAMSAP1
Hsmm53	exact	0	97	0	0	0.0753683335188807	138754312	CAMSAP1
Huvec76	exact	0	376	0	0	0.0200122095462599	138754312	CAMSAP1
K56275	exact	0	726	0	0	0.0104149475106901	138754312	CAMSAP1
Mcf769	exact	0	816	0	0	0.00927158279189944	138754312	CAMSAP1
Nhek83	exact	0	428	0	0	0.0176023541290459	138754312	CAMSAP1
Nhlf45	exact	0	291	0	0	0.0257817648646199	138754312	CAMSAP1
Sknshra93	exact	20	460	0.0434782608695652	0.0185910075357385	0.0838723241604706	138754312	CAMSAP1
A54985	exact	659	672	0.980654761904762	0.956422593722175	0.993610497423168	138773478	CAMSAP1
Ag0445096	exact	808	824	0.980582524271845	0.959302909829747	0.992690845584936	138773478	CAMSAP1
Bj95	exact	402	410	0.980487804878049	0.946745506980724	0.995660275227731	138773478	CAMSAP1
Gm1287882	exact	649	656	0.989329268292683	0.968841414523169	0.997937243157483	138773478	CAMSAP1
H1hesc92	exact	875	895	0.977653631284916	0.95644328075106	0.990498997174885	138773478	CAMSAP1
Helas378	exact	1584	1594	0.993726474278545	0.984231551005187	0.998303398333236	138773478	CAMSAP1
Hepg292	exact	1559	1567	0.994894703254627	0.985886225932165	0.998869903032399	138773478	CAMSAP1
Hmec11	exact	137	137	1	0.94602996036971	1	138773478	CAMSAP1
Hsmm54	exact	97	97	1	0.924631666481118	1	138773478	CAMSAP1
Huvec77	exact	367	376	0.976063829787234	0.93806694113124	0.994050674481789	138773478	CAMSAP1
K56276	exact	687	726	0.946280991735537	0.913197207079235	0.969827413136187	138773478	CAMSAP1
Mcf770	exact	816	816	1	0.9907284172081	1	138773478	CAMSAP1
Nhek84	exact	428	428	1	0.982397645870954	1	138773478	CAMSAP1
Nhlf46	exact	291	291	1	0.97421823513538	1	138773478	CAMSAP1
Sknshra94	exact	408	460	0.88695652173913	0.830903748377779	0.930028948306433	138773478	CAMSAP1
A54986	exact	0	32	0	0	0.211425348604983	32199141	CBFA2T2
Ag0445097	exact	6	49	0.122448979591837	0.0206005901553244	0.340031130273253	32199141	CBFA2T2
Bj96	exact	0	34	0	0	0.200329854681296	32199141	CBFA2T2
Gm1287883	exact	0	59	0	0	0.120875589798190	32199141	CBFA2T2
H1hesc93	exact	0	36	0	0	0.190336200182753	32199141	CBFA2T2
Helas379	exact	0	79	0	0	0.0917303337252647	32199141	CBFA2T2
Hepg293	exact	34	100	0.34	0.195890917600631	0.50841795746263	32199141	CBFA2T2
Hsmm55	exact	0	6	0	0	0.718273088615216	32199141	CBFA2T2
Huvec78	exact	0	16	0	0	0.378150019177228	32199141	CBFA2T2
K56277	exact	0	14	0	0	0.418951822715984	32199141	CBFA2T2
Nhek85	exact	0	26	0	0	0.253487115513195	32199141	CBFA2T2
Sknshra95	exact	0	64	0	0	0.111982741499346	32199141	CBFA2T2
A54987	exact	32	32	1	0.788574651395014	1	32211102	CBFA2T2
Ag0445098	exact	43	49	0.877551020408163	0.659968869726745	0.979399409844675	32211102	CBFA2T2
Bj97	exact	34	34	1	0.799670145318701	1	32211102	CBFA2T2
Gm1287884	exact	59	59	1	0.879124410201809	1	32211102	CBFA2T2
H1hesc94	exact	36	36	1	0.809663799817245	1	32211102	CBFA2T2
Helas380	exact	79	79	1	0.908269666274734	1	32211102	CBFA2T2
Hepg294	exact	66	100	0.66	0.491582042537368	0.804109082399368	32211102	CBFA2T2
Hsmm56	exact	6	6	1	0.281726911384779	1	32211102	CBFA2T2
Huvec79	exact	16	16	1	0.621849980822768	1	32211102	CBFA2T2
K56278	exact	14	14	1	0.581048177284012	1	32211102	CBFA2T2
Nhek86	exact	26	26	1	0.746512884486802	1	32211102	CBFA2T2
Sknshra96	exact	64	64	1	0.888017258500652	1	32211102	CBFA2T2
A54988	exact	6	15	0.4	0.0752351633705212	0.811313704366008	42206004	CCDC134
Ag0445099	exact	0	56	0	0	0.126922018342095	42206004	CCDC134
Bj98	exact	0	37	0	0	0.185702740680654	42206004	CCDC134
Gm1287885	exact	0	92	0	0	0.0792976764326335	42206004	CCDC134
H1hesc95	exact	0	124	0	0	0.0594567080135459	42206004	CCDC134
Helas381	exact	0	25	0	0	0.26216576865185	42206004	CCDC134
Hepg295	exact	0	48	0	0	0.146450835128632	42206004	CCDC134
K56279	exact	0	60	0	0	0.118985952002121	42206004	CCDC134
Mcf771	exact	0	15	0	0	0.397535677197475	42206004	CCDC134
Nhek87	exact	0	55	0	0	0.129073966018123	42206004	CCDC134
Nhlf47	exact	0	28	0	0	0.23773483794416	42206004	CCDC134
A54989	exact	9	15	0.6	0.188686295633990	0.924764836629477	42206295	CCDC134
Ag04450100	exact	56	56	1	0.873077981657903	1	42206295	CCDC134
Bj99	exact	29	37	0.783783783783784	0.506629544495301	0.948454190311615	42206295	CCDC134
Gm1287886	exact	92	92	1	0.920702323567365	1	42206295	CCDC134
H1hesc96	exact	95	124	0.766129032258065	0.623210182382703	0.87622973211161	42206295	CCDC134
Helas382	exact	25	25	1	0.737834231348147	1	42206295	CCDC134
Hepg296	exact	48	48	1	0.853549164871366	1	42206295	CCDC134
K56280	exact	38	60	0.633333333333333	0.413950158919208	0.819428014238862	42206295	CCDC134
Mcf772	exact	0	15	0	0	0.397535677197475	42206295	CCDC134
Nhek88	exact	46	55	0.836363636363636	0.623315087858223	0.957344686227264	42206295	CCDC134
Nhlf48	exact	28	28	1	0.762265162055837	1	42206295	CCDC134
A54990	exact	0	15	0	0	0.397535677197475	42209826	CCDC134
Ag04450101	exact	0	56	0	0	0.126922018342095	42209826	CCDC134
Bj100	exact	8	37	0.216216216216216	0.0515458096883844	0.493370455504696	42209826	CCDC134
Gm1287887	exact	0	92	0	0	0.0792976764326335	42209826	CCDC134
H1hesc97	exact	29	124	0.233870967741935	0.123770267888389	0.376789817617295	42209826	CCDC134
Helas383	exact	0	25	0	0	0.26216576865185	42209826	CCDC134
Hepg297	exact	0	48	0	0	0.146450835128632	42209826	CCDC134
K56281	exact	22	60	0.366666666666667	0.180571985761137	0.586049841080791	42209826	CCDC134
Mcf773	exact	15	15	1	0.602464322802520	1	42209826	CCDC134
Nhek89	exact	9	55	0.163636363636364	0.0426553137727356	0.376684912141775	42209826	CCDC134
Nhlf49	exact	0	28	0	0	0.23773483794416	42209826	CCDC134
A54991	exact	0	26	0	0	0.253487115513195	68470236	CCNB1
Ag04450102	exact	7	28	0.25	0.0526984650840665	0.574897425078179	68470236	CCNB1
Bj101	exact	0	15	0	0	0.397535677197475	68470236	CCNB1
Gm1287888	exact	16	88	0.181818181818182	0.0718594317826575	0.346937560523737	68470236	CCNB1
H1hesc98	exact	0	44	0	0	0.158650209337722	68470236	CCNB1
Hepg298	exact	0	15	0	0	0.397535677197475	68470236	CCNB1
Hmec12	exact	0	58	0	0	0.122826122598519	68470236	CCNB1
Huvec80	exact	11	18	0.611111111111111	0.226121730146512	0.913158867950821	68470236	CCNB1
K56282	exact	0	68	0	0	0.105757222383818	68470236	CCNB1
Mcf774	exact	0	17	0	0	0.360527658685963	68470236	CCNB1
Nhek90	exact	0	8	0	0	0.613302601350717	68470236	CCNB1
Sknshra97	exact	0	8	0	0	0.613302601350717	68470236	CCNB1
A54992	exact	26	26	1	0.746512884486802	1	68471364	CCNB1
Ag04450103	exact	21	28	0.75	0.425102574921818	0.947301534915933	68471364	CCNB1
Bj102	exact	15	15	1	0.602464322802520	1	68471364	CCNB1
Gm1287889	exact	72	88	0.818181818181818	0.653062439476261	0.928140568217342	68471364	CCNB1
H1hesc99	exact	44	44	1	0.841349790662276	1	68471364	CCNB1
Hepg299	exact	15	15	1	0.602464322802520	1	68471364	CCNB1
Hmec13	exact	58	58	1	0.87717387740148	1	68471364	CCNB1
Huvec81	exact	7	18	0.388888888888889	0.0868411320491772	0.773878269853485	68471364	CCNB1
K56283	exact	68	68	1	0.89424277761618	1	68471364	CCNB1
Mcf775	exact	17	17	1	0.639472341314033	1	68471364	CCNB1
Nhek91	exact	8	8	1	0.386697398649277	1	68471364	CCNB1
Sknshra98	exact	8	8	1	0.386697398649277	1	68471364	CCNB1
A54993	exact	0	54	0	0	0.131300013237442	156280348	CCT3
Ag04450104	exact	0	72	0	0	0.100186797264428	156280348	CCT3
Bj103	exact	0	37	0	0	0.185702740680654	156280348	CCT3
Gm1287890	exact	0	82	0	0	0.0885275702431052	156280348	CCT3
H1hesc100	exact	0	67	0	0	0.107247868877079	156280348	CCT3
Helas384	exact	0	42	0	0	0.165542835624878	156280348	CCT3
Hepg2100	exact	0	34	0	0	0.200329854681296	156280348	CCT3
Huvec82	exact	7	31	0.225806451612903	0.047152402520088	0.532234611622298	156280348	CCT3
K56284	exact	0	169	0	0	0.0439793389606979	156280348	CCT3
Nhek92	exact	0	61	0	0	0.11715440551629	156280348	CCT3
Sknshra99	exact	0	44	0	0	0.158650209337722	156280348	CCT3
A54994	exact	25	54	0.462962962962963	0.248388120524270	0.687756732411153	156286956	CCT3
Ag04450105	exact	11	72	0.152777777777778	0.0467348375996708	0.332197280912694	156286956	CCT3
Bj104	exact	0	37	0	0	0.185702740680654	156286956	CCT3
Gm1287891	exact	0	82	0	0	0.0885275702431052	156286956	CCT3
H1hesc101	exact	0	67	0	0	0.107247868877079	156286956	CCT3
Helas385	exact	0	42	0	0	0.165542835624878	156286956	CCT3
Hepg2101	exact	0	34	0	0	0.200329854681296	156286956	CCT3
Huvec83	exact	0	31	0	0	0.217444476018812	156286956	CCT3
K56285	exact	0	169	0	0	0.0439793389606979	156286956	CCT3
Nhek93	exact	0	61	0	0	0.11715440551629	156286956	CCT3
Sknshra100	exact	0	44	0	0	0.158650209337722	156286956	CCT3
A54995	exact	0	54	0	0	0.131300013237442	156290629	CCT3
Ag04450106	exact	0	72	0	0	0.100186797264428	156290629	CCT3
Bj105	exact	0	37	0	0	0.185702740680654	156290629	CCT3
Gm1287892	exact	10	82	0.121951219512195	0.0342555968486304	0.280253660586379	156290629	CCT3
H1hesc102	exact	0	67	0	0	0.107247868877079	156290629	CCT3
Helas386	exact	0	42	0	0	0.165542835624878	156290629	CCT3
Hepg2102	exact	0	34	0	0	0.200329854681296	156290629	CCT3
Huvec84	exact	0	31	0	0	0.217444476018812	156290629	CCT3
K56286	exact	0	169	0	0	0.0439793389606979	156290629	CCT3
Nhek94	exact	0	61	0	0	0.11715440551629	156290629	CCT3
Sknshra101	exact	0	44	0	0	0.158650209337722	156290629	CCT3
A54996	exact	29	54	0.537037037037037	0.312243267588845	0.751611879475728	156303337	CCT3
Ag04450107	exact	61	72	0.847222222222222	0.667802719087304	0.953265162400329	156303337	CCT3
Bj106	exact	37	37	1	0.814297259319344	1	156303337	CCT3
Gm1287893	exact	72	82	0.878048780487805	0.719746339413619	0.965744403151369	156303337	CCT3
H1hesc103	exact	67	67	1	0.89275213112292	1	156303337	CCT3
Helas387	exact	42	42	1	0.83445716437512	1	156303337	CCT3
Hepg2103	exact	34	34	1	0.799670145318701	1	156303337	CCT3
Huvec85	exact	24	31	0.774193548387097	0.467765388377699	0.95284759747991	156303337	CCT3
K56287	exact	169	169	1	0.956020661039301	1	156303337	CCT3
Nhek95	exact	61	61	1	0.882845594483708	1	156303337	CCT3
Sknshra102	exact	44	44	1	0.841349790662276	1	156303337	CCT3
A54997	exact	0	57	0	0	0.124840537137060	13001581	CEP192
Ag04450108	exact	0	41	0	0	0.169218009793062	13001581	CEP192
Bj107	exact	0	40	0	0	0.173059523275203	13001581	CEP192
Gm1287894	exact	7	39	0.179487179487179	0.036827111651512	0.443359876784824	13001581	CEP192
H1hesc104	exact	9	9	1	0.429752972587708	1	13001581	CEP192
Helas388	exact	0	113	0	0	0.0650522405831151	13001581	CEP192
Hepg2104	exact	0	77	0	0	0.0939973236864835	13001581	CEP192
Huvec86	exact	9	20	0.45	0.131522604362617	0.802627390115689	13001581	CEP192
K56288	exact	28	104	0.269230769230769	0.141994521913239	0.4302692117533	13001581	CEP192
Mcf776	exact	7	17	0.411764705882353	0.092888205764509	0.79967862254633	13001581	CEP192
Nhek96	exact	0	15	0	0	0.397535677197475	13001581	CEP192
Sknshra103	exact	0	34	0	0	0.200329854681296	13001581	CEP192
A54998	exact	0	57	0	0	0.124840537137060	13042333	CEP192
Ag04450109	exact	0	41	0	0	0.169218009793062	13042333	CEP192
Bj108	exact	0	40	0	0	0.173059523275203	13042333	CEP192
Gm1287895	exact	6	39	0.153846153846154	0.0261825458317790	0.412617901356293	13042333	CEP192
H1hesc105	exact	0	9	0	0	0.570247027412287	13042333	CEP192
Helas389	exact	10	113	0.088495575221239	0.0245796241049712	0.208764489507126	13042333	CEP192
Hepg2105	exact	0	77	0	0	0.0939973236864835	13042333	CEP192
Huvec87	exact	0	20	0	0	0.316169447954166	13042333	CEP192
K56289	exact	20	104	0.192307692307692	0.085781477364213	0.344072235953219	13042333	CEP192
Mcf777	exact	0	17	0	0	0.360527658685963	13042333	CEP192
Nhek97	exact	0	15	0	0	0.397535677197475	13042333	CEP192
Sknshra104	exact	0	34	0	0	0.200329854681296	13042333	CEP192
A54999	exact	0	57	0	0	0.124840537137060	13053089	CEP192
Ag04450110	exact	0	41	0	0	0.169218009793062	13053089	CEP192
Bj109	exact	0	40	0	0	0.173059523275203	13053089	CEP192
Gm1287896	exact	10	39	0.256410256410256	0.0755659058427882	0.529044748568691	13053089	CEP192
H1hesc106	exact	0	9	0	0	0.570247027412287	13053089	CEP192
Helas390	exact	0	113	0	0	0.0650522405831151	13053089	CEP192
Hepg2106	exact	0	77	0	0	0.0939973236864835	13053089	CEP192
Huvec88	exact	0	20	0	0	0.316169447954166	13053089	CEP192
K56290	exact	0	104	0	0	0.0704787409317642	13053089	CEP192
Mcf778	exact	0	17	0	0	0.360527658685963	13053089	CEP192
Nhek98	exact	8	15	0.533333333333333	0.145785719154691	0.892033379239026	13053089	CEP192
Sknshra105	exact	0	34	0	0	0.200329854681296	13053089	CEP192
A549100	exact	57	57	1	0.875159462862939	1	13059311	CEP192
Ag04450111	exact	41	41	1	0.830781990206935	1	13059311	CEP192
Bj110	exact	40	40	1	0.826940476724795	1	13059311	CEP192
Gm1287897	exact	16	39	0.41025641025641	0.175506381816748	0.678700967950009	13059311	CEP192
H1hesc107	exact	0	9	0	0	0.570247027412287	13059311	CEP192
Helas391	exact	89	113	0.787610619469027	0.639876192172887	0.896427460474848	13059311	CEP192
Hepg2107	exact	70	77	0.909090909090909	0.754682435325027	0.98193622331032	13059311	CEP192
Huvec89	exact	11	20	0.55	0.197372609884309	0.868477395637381	13059311	CEP192
K56291	exact	26	104	0.25	0.127389732013554	0.409256687380706	13059311	CEP192
Mcf779	exact	10	17	0.588235294117647	0.200321377453667	0.907111794235489	13059311	CEP192
Nhek99	exact	7	15	0.466666666666667	0.107966620760972	0.854214280845307	13059311	CEP192
Sknshra106	exact	34	34	1	0.799670145318701	1	13059311	CEP192
A549101	exact	0	57	0	0	0.124840537137060	13073184	CEP192
Ag04450112	exact	0	41	0	0	0.169218009793062	13073184	CEP192
Bj111	exact	0	40	0	0	0.173059523275203	13073184	CEP192
Gm1287898	exact	0	39	0	0	0.177078886163815	13073184	CEP192
H1hesc108	exact	0	9	0	0	0.570247027412287	13073184	CEP192
Helas392	exact	14	113	0.123893805309735	0.0443634623969096	0.254675621189592	13073184	CEP192
Hepg2108	exact	7	77	0.090909090909091	0.0180637766896797	0.245317564674971	13073184	CEP192
Huvec90	exact	0	20	0	0	0.316169447954166	13073184	CEP192
K56292	exact	30	104	0.288461538461538	0.156922700155409	0.450965564838652	13073184	CEP192
Mcf780	exact	0	17	0	0	0.360527658685963	13073184	CEP192
Nhek100	exact	0	15	0	0	0.397535677197475	13073184	CEP192
Sknshra107	exact	0	34	0	0	0.200329854681296	13073184	CEP192
A549102	exact	60	60	1	0.881014047997878	1	620376	CEP72
Ag04450113	exact	77	77	1	0.906002676313515	1	620376	CEP72
Bj112	exact	23	23	1	0.718583029974617	1	620376	CEP72
Gm1287899	exact	106	106	1	0.930803928521536	1	620376	CEP72
H1hesc109	exact	201	201	1	0.962890640285617	1	620376	CEP72
Helas393	exact	1042	1063	0.98024459078081	0.962008064371321	0.99140160829703	620376	CEP72
Hepg2109	exact	1089	1111	0.98019801980198	0.962439890779558	0.991187180187603	620376	CEP72
Huvec91	exact	77	77	1	0.906002676313515	1	620376	CEP72
K56293	exact	109	109	1	0.932642755579747	1	620376	CEP72
Mcf781	exact	116	116	1	0.936575612217978	1	620376	CEP72
Nhek101	exact	38	38	1	0.818711309325167	1	620376	CEP72
Sknshra108	exact	20	20	1	0.68383055204583	1	620376	CEP72
A549103	exact	0	60	0	0	0.118985952002121	624694	CEP72
Ag04450114	exact	0	77	0	0	0.0939973236864835	624694	CEP72
Bj113	exact	0	23	0	0	0.281416970025379	624694	CEP72
Gm12878100	exact	0	106	0	0	0.0691960714784627	624694	CEP72
H1hesc110	exact	0	201	0	0	0.0371093597143829	624694	CEP72
Helas394	exact	13	1063	0.0122295390404516	0.00403065243726153	0.0276748204534712	624694	CEP72
Hepg2110	exact	22	1111	0.0198019801980198	0.00881281981239657	0.0375601092204420	624694	CEP72
Huvec92	exact	0	77	0	0	0.0939973236864835	624694	CEP72
K56294	exact	0	109	0	0	0.0673572444202516	624694	CEP72
Mcf782	exact	0	116	0	0	0.0634243877820214	624694	CEP72
Nhek102	exact	0	38	0	0	0.18128869067483	624694	CEP72
Sknshra109	exact	0	20	0	0	0.316169447954166	624694	CEP72
A549104	exact	0	60	0	0	0.118985952002121	648031	CEP72
Ag04450115	exact	0	77	0	0	0.0939973236864835	648031	CEP72
Bj114	exact	0	23	0	0	0.281416970025379	648031	CEP72
Gm12878101	exact	0	106	0	0	0.0691960714784627	648031	CEP72
H1hesc111	exact	0	201	0	0	0.0371093597143829	648031	CEP72
Helas395	exact	8	1063	0.00752587017873942	0.00166723384261702	0.0207607833409328	648031	CEP72
Hepg2111	exact	0	1111	0	0	0.006818146606417	648031	CEP72
Huvec93	exact	0	77	0	0	0.0939973236864835	648031	CEP72
K56295	exact	0	109	0	0	0.0673572444202516	648031	CEP72
Mcf783	exact	0	116	0	0	0.0634243877820214	648031	CEP72
Nhek103	exact	0	38	0	0	0.18128869067483	648031	CEP72
Sknshra110	exact	0	20	0	0	0.316169447954166	648031	CEP72
Ag04450116	exact	0	6	0	0	0.718273088615216	125771848	CHST15
Bj115	exact	0	9	0	0	0.570247027412287	125771848	CHST15
Helas396	exact	7	46	0.152173913043478	0.0309092726414522	0.386343801837013	125771848	CHST15
Hepg2112	exact	0	22	0	0	0.292130529752542	125771848	CHST15
Hmec14	exact	69	69	1	0.895692598719023	1	125771848	CHST15
Hsmm57	exact	0	47	0	0	0.149321769071622	125771848	CHST15
Mcf784	exact	0	48	0	0	0.146450835128632	125771848	CHST15
Nhek104	exact	0	7	0	0	0.662383015674922	125771848	CHST15
Ag04450117	exact	0	6	0	0	0.718273088615216	125780771	CHST15
Bj116	exact	0	9	0	0	0.570247027412287	125780771	CHST15
Helas397	exact	0	46	0	0	0.152307231377652	125780771	CHST15
Hepg2113	exact	0	22	0	0	0.292130529752542	125780771	CHST15
Hmec15	exact	0	69	0	0	0.104307401280975	125780771	CHST15
Hsmm58	exact	0	47	0	0	0.149321769071622	125780771	CHST15
Mcf785	exact	8	48	0.166666666666667	0.0390101039564228	0.398153573894059	125780771	CHST15
Nhek105	exact	0	7	0	0	0.662383015674922	125780771	CHST15
Ag04450118	exact	6	6	1	0.281726911384779	1	125798030	CHST15
Bj117	exact	9	9	1	0.429752972587708	1	125798030	CHST15
Helas398	exact	39	46	0.847826086956522	0.613656198162985	0.969090727358547	125798030	CHST15
Hepg2114	exact	22	22	1	0.707869470247455	1	125798030	CHST15
Hmec16	exact	0	69	0	0	0.104307401280975	125798030	CHST15
Hsmm59	exact	47	47	1	0.850678230928376	1	125798030	CHST15
Mcf786	exact	27	48	0.5625	0.322016284949544	0.783688614649151	125798030	CHST15
Nhek106	exact	7	7	1	0.337616984325072	1	125798030	CHST15
Ag04450119	exact	0	6	0	0	0.718273088615216	125801816	CHST15
Bj118	exact	0	9	0	0	0.570247027412287	125801816	CHST15
Helas399	exact	0	46	0	0	0.152307231377652	125801816	CHST15
Hepg2115	exact	0	22	0	0	0.292130529752542	125801816	CHST15
Hmec17	exact	0	69	0	0	0.104307401280975	125801816	CHST15
Hsmm60	exact	0	47	0	0	0.149321769071622	125801816	CHST15
Mcf787	exact	13	48	0.270833333333333	0.097127699431547	0.515537867108218	125801816	CHST15
Nhek107	exact	0	7	0	0	0.662383015674922	125801816	CHST15
A549105	exact	0	44	0	0	0.158650209337722	11066918	CLEC16A
Ag04450120	exact	0	74	0	0	0.0976157917387152	11066918	CLEC16A
Bj119	exact	0	101	0	0	0.0724944122547059	11066918	CLEC16A
Gm12878102	exact	0	169	0	0	0.0439793389606979	11066918	CLEC16A
H1hesc112	exact	0	22	0	0	0.292130529752542	11066918	CLEC16A
Helas3100	exact	0	38	0	0	0.18128869067483	11066918	CLEC16A
Hepg2116	exact	0	32	0	0	0.211425348604983	11066918	CLEC16A
Hsmm61	exact	0	27	0	0	0.245360332998732	11066918	CLEC16A
Huvec94	exact	0	15	0	0	0.397535677197475	11066918	CLEC16A
K56296	exact	0	21	0	0	0.303681240823031	11066918	CLEC16A
Mcf788	exact	0	128	0	0	0.0576533236113931	11066918	CLEC16A
Nhek108	exact	0	29	0	0	0.230565988804451	11066918	CLEC16A
Sknshra111	exact	7	45	0.155555555555556	0.031635348078611	0.393593717846693	11066918	CLEC16A
A549106	exact	0	44	0	0	0.158650209337722	11076848	CLEC16A
Ag04450121	exact	0	74	0	0	0.0976157917387152	11076848	CLEC16A
Bj120	exact	0	101	0	0	0.0724944122547059	11076848	CLEC16A
Gm12878103	exact	0	169	0	0	0.0439793389606979	11076848	CLEC16A
H1hesc113	exact	6	22	0.272727272727273	0.0485973496035939	0.640186618438961	11076848	CLEC16A
Helas3101	exact	0	38	0	0	0.18128869067483	11076848	CLEC16A
Hepg2117	exact	0	32	0	0	0.211425348604983	11076848	CLEC16A
Hsmm62	exact	0	27	0	0	0.245360332998732	11076848	CLEC16A
Huvec95	exact	0	15	0	0	0.397535677197475	11076848	CLEC16A
K56297	exact	0	21	0	0	0.303681240823031	11076848	CLEC16A
Mcf789	exact	0	128	0	0	0.0576533236113931	11076848	CLEC16A
Nhek109	exact	0	29	0	0	0.230565988804451	11076848	CLEC16A
Sknshra112	exact	0	45	0	0	0.155414195126192	11076848	CLEC16A
A549107	exact	31	44	0.704545454545455	0.447248674272199	0.893095904138545	11118778	CLEC16A
Ag04450122	exact	45	74	0.608108108108108	0.411303132438123	0.782887003431769	11118778	CLEC16A
Bj121	exact	34	101	0.336633663366337	0.193769511293406	0.504078407681471	11118778	CLEC16A
Gm12878104	exact	49	169	0.289940828402367	0.183546975116288	0.415351176277918	11118778	CLEC16A
H1hesc114	exact	6	22	0.272727272727273	0.0485973496035939	0.640186618438961	11118778	CLEC16A
Helas3102	exact	23	38	0.605263157894737	0.331904417458582	0.83812429135265	11118778	CLEC16A
Hepg2118	exact	19	32	0.59375	0.29859472636886	0.846645908882278	11118778	CLEC16A
Hsmm63	exact	12	27	0.444444444444444	0.161628522711365	0.75645427571819	11118778	CLEC16A
Huvec96	exact	7	15	0.466666666666667	0.107966620760972	0.854214280845307	11118778	CLEC16A
K56298	exact	21	21	1	0.696318759176965	1	11118778	CLEC16A
Mcf790	exact	40	128	0.3125	0.187994100521618	0.459352827288744	11118778	CLEC16A
Nhek110	exact	11	29	0.379310344827586	0.126220813496016	0.691913745304777	11118778	CLEC16A
Sknshra113	exact	31	45	0.688888888888889	0.434328017941141	0.881325425056042	11118778	CLEC16A
A549108	exact	0	44	0	0	0.158650209337722	11137929	CLEC16A
Ag04450123	exact	0	74	0	0	0.0976157917387152	11137929	CLEC16A
Bj122	exact	0	101	0	0	0.0724944122547059	11137929	CLEC16A
Gm12878105	exact	0	169	0	0	0.0439793389606979	11137929	CLEC16A
H1hesc115	exact	10	22	0.454545454545455	0.145219530979058	0.792477854810003	11137929	CLEC16A
Helas3103	exact	0	38	0	0	0.18128869067483	11137929	CLEC16A
Hepg2119	exact	0	32	0	0	0.211425348604983	11137929	CLEC16A
Hsmm64	exact	0	27	0	0	0.245360332998732	11137929	CLEC16A
Huvec97	exact	0	15	0	0	0.397535677197475	11137929	CLEC16A
K56299	exact	0	21	0	0	0.303681240823031	11137929	CLEC16A
Mcf791	exact	0	128	0	0	0.0576533236113931	11137929	CLEC16A
Nhek111	exact	0	29	0	0	0.230565988804451	11137929	CLEC16A
Sknshra114	exact	0	45	0	0	0.155414195126192	11137929	CLEC16A
A549109	exact	0	44	0	0	0.158650209337722	11145498	CLEC16A
Ag04450124	exact	0	74	0	0	0.0976157917387152	11145498	CLEC16A
Bj123	exact	10	101	0.099009900990099	0.0275967572930087	0.231660046718312	11145498	CLEC16A
Gm12878106	exact	0	169	0	0	0.0439793389606979	11145498	CLEC16A
H1hesc116	exact	0	22	0	0	0.292130529752542	11145498	CLEC16A
Helas3104	exact	0	38	0	0	0.18128869067483	11145498	CLEC16A
Hepg2120	exact	0	32	0	0	0.211425348604983	11145498	CLEC16A
Hsmm65	exact	0	27	0	0	0.245360332998732	11145498	CLEC16A
Huvec98	exact	0	15	0	0	0.397535677197475	11145498	CLEC16A
K562100	exact	0	21	0	0	0.303681240823031	11145498	CLEC16A
Mcf792	exact	0	128	0	0	0.0576533236113931	11145498	CLEC16A
Nhek112	exact	0	29	0	0	0.230565988804451	11145498	CLEC16A
Sknshra115	exact	0	45	0	0	0.155414195126192	11145498	CLEC16A
A549110	exact	13	44	0.295454545454545	0.106904095861453	0.552751325727799	11154879	CLEC16A
Ag04450125	exact	20	74	0.270270270270270	0.123482605793565	0.464005202359386	11154879	CLEC16A
Bj124	exact	37	101	0.366336633663366	0.21837905279895	0.534393897858988	11154879	CLEC16A
Gm12878107	exact	48	169	0.284023668639053	0.178579419553802	0.409023346477076	11154879	CLEC16A
H1hesc117	exact	0	22	0	0	0.292130529752542	11154879	CLEC16A
Helas3105	exact	9	38	0.236842105263158	0.0634167068109255	0.51193608158332	11154879	CLEC16A
Hepg2121	exact	13	32	0.40625	0.153354091117720	0.701405273631138	11154879	CLEC16A
Hsmm66	exact	15	27	0.555555555555556	0.243545724281808	0.838371477288633	11154879	CLEC16A
Huvec99	exact	8	15	0.533333333333333	0.145785719154691	0.892033379239026	11154879	CLEC16A
K562101	exact	0	21	0	0	0.303681240823031	11154879	CLEC16A
Mcf793	exact	88	128	0.6875	0.540647172711255	0.81200589947838	11154879	CLEC16A
Nhek113	exact	12	29	0.413793103448276	0.1485661803255	0.721512429836815	11154879	CLEC16A
Sknshra116	exact	7	45	0.155555555555556	0.031635348078611	0.393593717846693	11154879	CLEC16A
A549111	exact	0	44	0	0	0.158650209337722	11220003	CLEC16A
Ag04450126	exact	9	74	0.121621621621622	0.0312379986040415	0.290107036026807	11220003	CLEC16A
Bj125	exact	20	101	0.198019801980198	0.088480612731617	0.353238946366882	11220003	CLEC16A
Gm12878108	exact	72	169	0.42603550295858	0.303514749275452	0.55523709025385	11220003	CLEC16A
H1hesc118	exact	0	22	0	0	0.292130529752542	11220003	CLEC16A
Helas3106	exact	6	38	0.157894736842105	0.0269119669975004	0.421576610071124	11220003	CLEC16A
Hepg2122	exact	0	32	0	0	0.211425348604983	11220003	CLEC16A
Hsmm67	exact	0	27	0	0	0.245360332998732	11220003	CLEC16A
Huvec100	exact	0	15	0	0	0.397535677197475	11220003	CLEC16A
K562102	exact	0	21	0	0	0.303681240823031	11220003	CLEC16A
Mcf794	exact	0	128	0	0	0.0576533236113931	11220003	CLEC16A
Nhek114	exact	6	29	0.206896551724138	0.0359232475569555	0.523033464828636	11220003	CLEC16A
Sknshra117	exact	0	45	0	0	0.155414195126192	11220003	CLEC16A
A549112	exact	0	16	0	0	0.378150019177228	73768334	CLIP2
Ag04450127	exact	0	14	0	0	0.418951822715984	73768334	CLIP2
Bj126	exact	0	62	0	0	0.115378315899283	73768334	CLIP2
Gm12878109	exact	0	76	0	0	0.0951733263629053	73768334	CLIP2
Hepg2123	exact	0	20	0	0	0.316169447954166	73768334	CLIP2
Hsmm68	exact	0	51	0	0	0.138463023724814	73768334	CLIP2
Nhek115	exact	6	6	1	0.281726911384779	1	73768334	CLIP2
Nhlf50	exact	0	44	0	0	0.158650209337722	73768334	CLIP2
Sknshra118	exact	0	32	0	0	0.211425348604983	73768334	CLIP2
A549113	exact	16	16	1	0.621849980822768	1	73771807	CLIP2
Ag04450128	exact	14	14	1	0.581048177284012	1	73771807	CLIP2
Bj127	exact	54	62	0.870967741935484	0.680941892010767	0.970204544684042	73771807	CLIP2
Gm12878110	exact	76	76	1	0.904826673637093	1	73771807	CLIP2
Hepg2124	exact	20	20	1	0.68383055204583	1	73771807	CLIP2
Hsmm69	exact	51	51	1	0.861536976275184	1	73771807	CLIP2
Nhek116	exact	0	6	0	0	0.718273088615216	73771807	CLIP2
Nhlf51	exact	44	44	1	0.841349790662276	1	73771807	CLIP2
Sknshra119	exact	32	32	1	0.788574651395014	1	73771807	CLIP2
A549114	exact	0	16	0	0	0.378150019177228	73774608	CLIP2
Ag04450129	exact	0	14	0	0	0.418951822715984	73774608	CLIP2
Bj128	exact	8	62	0.129032258064516	0.0297954553159576	0.319058107989230	73774608	CLIP2
Gm12878111	exact	0	76	0	0	0.0951733263629053	73774608	CLIP2
Hepg2125	exact	0	20	0	0	0.316169447954166	73774608	CLIP2
Hsmm70	exact	0	51	0	0	0.138463023724814	73774608	CLIP2
Nhek117	exact	0	6	0	0	0.718273088615216	73774608	CLIP2
Nhlf52	exact	0	44	0	0	0.158650209337722	73774608	CLIP2
Sknshra120	exact	0	32	0	0	0.211425348604983	73774608	CLIP2
A549115	exact	30	30	1	0.776185752769606	1	1032695	CNN2
Ag04450130	exact	480	487	0.985626283367556	0.95818027487966	0.997217973227044	1032695	CNN2
Bj129	exact	573	573	1	0.98682249342342	1	1032695	CNN2
Gm12878112	exact	9	9	1	0.429752972587708	1	1032695	CNN2
Helas3107	exact	53	64	0.828125	0.631576630015505	0.947077563383455	1032695	CNN2
Hepg2126	exact	112	112	1	0.934386419880931	1	1032695	CNN2
Hsmm71	exact	107	107	1	0.931427920855976	1	1032695	CNN2
Huvec101	exact	31	31	1	0.782555523981185	1	1032695	CNN2
K562103	exact	9	9	1	0.429752972587708	1	1032695	CNN2
Nhek118	exact	82	82	1	0.911472429756893	1	1032695	CNN2
Nhlf53	exact	27	27	1	0.754639667001265	1	1032695	CNN2
Sknshra121	exact	60	66	0.909090909090909	0.738619608443905	0.984877916530216	1032695	CNN2
A549116	exact	0	30	0	0	0.223814247230391	1036561	CNN2
Ag04450131	exact	7	487	0.0143737166324435	0.00278202677295625	0.0418197251203402	1036561	CNN2
Bj130	exact	0	573	0	0	0.0131775065765807	1036561	CNN2
Gm12878113	exact	0	9	0	0	0.570247027412287	1036561	CNN2
Helas3108	exact	11	64	0.171875	0.0529224366165444	0.368423369984493	1036561	CNN2
Hepg2127	exact	0	112	0	0	0.0656135801190684	1036561	CNN2
Hsmm72	exact	0	107	0	0	0.0685720791440233	1036561	CNN2
Huvec102	exact	0	31	0	0	0.217444476018812	1036561	CNN2
K562104	exact	0	9	0	0	0.570247027412287	1036561	CNN2
Nhek119	exact	0	82	0	0	0.0885275702431052	1036561	CNN2
Nhlf54	exact	0	27	0	0	0.245360332998732	1036561	CNN2
Sknshra122	exact	6	66	0.090909090909091	0.0151220834697838	0.261380391556093	1036561	CNN2
A549117	exact	0	15	0	0	0.397535677197475	58568050	CNOT1
Ag04450132	exact	0	13	0	0	0.44271851329519	58568050	CNOT1
Bj131	exact	0	23	0	0	0.281416970025379	58568050	CNOT1
Gm12878114	exact	0	107	0	0	0.0685720791440233	58568050	CNOT1
H1hesc119	exact	0	81	0	0	0.0895700349286388	58568050	CNOT1
Helas3109	exact	0	66	0	0	0.108781087619019	58568050	CNOT1
Hepg2128	exact	0	97	0	0	0.0753683335188807	58568050	CNOT1
Huvec103	exact	0	24	0	0	0.271453823147391	58568050	CNOT1
K562105	exact	0	148	0	0	0.0500609449752659	58568050	CNOT1
Nhek120	exact	0	72	0	0	0.100186797264428	58568050	CNOT1
Sknshra123	exact	6	20	0.3	0.0540550412686353	0.682721878751154	58568050	CNOT1
A549118	exact	15	15	1	0.602464322802520	1	58594115	CNOT1
Ag04450133	exact	7	13	0.538461538461538	0.129033027792277	0.910696643917865	58594115	CNOT1
Bj132	exact	23	23	1	0.718583029974617	1	58594115	CNOT1
Gm12878115	exact	107	107	1	0.931427920855976	1	58594115	CNOT1
H1hesc120	exact	81	81	1	0.91042996507136	1	58594115	CNOT1
Helas3110	exact	66	66	1	0.891218912380979	1	58594115	CNOT1
Hepg2129	exact	97	97	1	0.924631666481118	1	58594115	CNOT1
Huvec104	exact	9	24	0.375	0.106080183718127	0.7168842227945	58594115	CNOT1
K562106	exact	148	148	1	0.949939055024733	1	58594115	CNOT1
Nhek121	exact	61	72	0.847222222222222	0.667802719087304	0.953265162400329	58594115	CNOT1
Sknshra124	exact	14	20	0.7	0.317278121248843	0.945944958731364	58594115	CNOT1
A549119	exact	0	15	0	0	0.397535677197475	58610366	CNOT1
Ag04450134	exact	6	13	0.461538461538462	0.0893033560821337	0.87096697220772	58610366	CNOT1
Bj133	exact	0	23	0	0	0.281416970025379	58610366	CNOT1
Gm12878116	exact	0	107	0	0	0.0685720791440233	58610366	CNOT1
H1hesc121	exact	0	81	0	0	0.0895700349286388	58610366	CNOT1
Helas3111	exact	0	66	0	0	0.108781087619019	58610366	CNOT1
Hepg2130	exact	0	97	0	0	0.0753683335188807	58610366	CNOT1
Huvec105	exact	15	24	0.625	0.283115777205497	0.893919816281871	58610366	CNOT1
K562107	exact	0	148	0	0	0.0500609449752659	58610366	CNOT1
Nhek122	exact	11	72	0.152777777777778	0.0467348375996708	0.332197280912694	58610366	CNOT1
Sknshra125	exact	0	20	0	0	0.316169447954166	58610366	CNOT1
A549120	exact	143	170	0.841176470588235	0.731586355338038	0.919869528405441	109046047	CORO1C
Ag04450135	exact	565	651	0.8678955453149	0.819207791138105	0.90789267249732	109046047	CORO1C
Bj134	exact	215	299	0.719063545150502	0.627032675881716	0.799867884482809	109046047	CORO1C
Gm12878117	exact	133	172	0.773255813953488	0.65464866622681	0.867500607145919	109046047	CORO1C
H1hesc122	exact	27	43	0.627906976744186	0.368884632639052	0.843080241765711	109046047	CORO1C
Helas3112	exact	40	67	0.597014925373134	0.390511133304689	0.78175638998205	109046047	CORO1C
Hepg2131	exact	38	85	0.447058823529412	0.274896129927425	0.628639686728525	109046047	CORO1C
Hsmm73	exact	46	46	1	0.847692768622346	1	109046047	CORO1C
Huvec106	exact	72	114	0.631578947368421	0.473668166377517	0.771927440233242	109046047	CORO1C
K562108	exact	260	365	0.712328767123288	0.629125951122936	0.78662080760361	109046047	CORO1C
Nhek123	exact	138	158	0.873417721518987	0.765744197708575	0.944609559066049	109046047	CORO1C
Sknshra126	exact	95	95	1	0.923107577216126	1	109046047	CORO1C
A549121	exact	0	170	0	0	0.0437263775573233	109051079	CORO1C
Ag04450136	exact	0	651	0	0	0.0116078365547849	109051079	CORO1C
Bj135	exact	12	299	0.040133779264214	0.0126171003260621	0.0917913724858093	109051079	CORO1C
Gm12878118	exact	0	172	0	0	0.0432290839660033	109051079	CORO1C
H1hesc123	exact	0	43	0	0	0.162023459462911	109051079	CORO1C
Helas3113	exact	0	67	0	0	0.107247868877079	109051079	CORO1C
Hepg2132	exact	0	85	0	0	0.085540759020361	109051079	CORO1C
Hsmm74	exact	0	46	0	0	0.152307231377652	109051079	CORO1C
Huvec107	exact	13	114	0.114035087719298	0.0387863182255405	0.241485372252017	109051079	CORO1C
K562109	exact	0	365	0	0	0.0206090599822145	109051079	CORO1C
Nhek124	exact	0	158	0	0	0.0469681714261925	109051079	CORO1C
Sknshra127	exact	0	95	0	0	0.0768924227838729	109051079	CORO1C
A549122	exact	0	170	0	0	0.0437263775573233	109052513	CORO1C
Ag04450137	exact	0	651	0	0	0.0116078365547849	109052513	CORO1C
Bj136	exact	0	299	0	0	0.0251006835149175	109052513	CORO1C
Gm12878119	exact	6	172	0.0348837209302326	0.00569020487795424	0.106649631732462	109052513	CORO1C
H1hesc124	exact	0	43	0	0	0.162023459462911	109052513	CORO1C
Helas3114	exact	0	67	0	0	0.107247868877079	109052513	CORO1C
Hepg2133	exact	0	85	0	0	0.085540759020361	109052513	CORO1C
Hsmm75	exact	0	46	0	0	0.152307231377652	109052513	CORO1C
Huvec108	exact	0	114	0	0	0.064500420704028	109052513	CORO1C
K562110	exact	6	365	0.0164383561643836	0.00266458322735375	0.0512785237215664	109052513	CORO1C
Nhek125	exact	0	158	0	0	0.0469681714261925	109052513	CORO1C
Sknshra128	exact	0	95	0	0	0.0768924227838729	109052513	CORO1C
A549123	exact	27	170	0.158823529411765	0.0801304715945585	0.268413644661961	109072047	CORO1C
Ag04450138	exact	52	651	0.0798771121351766	0.049117097431696	0.120611461163679	109072047	CORO1C
Bj137	exact	47	299	0.157190635451505	0.0955139530105096	0.236525501435979	109072047	CORO1C
Gm12878120	exact	27	172	0.156976744186047	0.079160093986757	0.265502314100769	109072047	CORO1C
H1hesc125	exact	0	43	0	0	0.162023459462911	109072047	CORO1C
Helas3115	exact	21	67	0.313432835820896	0.148554462532395	0.520236827842393	109072047	CORO1C
Hepg2134	exact	37	85	0.435294117647059	0.264642743886948	0.617457576147146	109072047	CORO1C
Hsmm76	exact	0	46	0	0	0.152307231377652	109072047	CORO1C
Huvec109	exact	29	114	0.254385964912281	0.135386265243753	0.40626869143433	109072047	CORO1C
K562111	exact	45	365	0.123287671232877	0.0734521662667637	0.189051139698342	109072047	CORO1C
Nhek126	exact	20	158	0.126582278481013	0.0553904409339508	0.234255802291424	109072047	CORO1C
Sknshra129	exact	0	95	0	0	0.0768924227838729	109072047	CORO1C
A549124	exact	0	170	0	0	0.0437263775573233	109094899	CORO1C
Ag04450139	exact	34	651	0.0522273425499232	0.0279942951816531	0.0871463074995364	109094899	CORO1C
Bj138	exact	25	299	0.0836120401337793	0.0400667333289282	0.148772493448961	109094899	CORO1C
Gm12878121	exact	6	172	0.0348837209302326	0.00569020487795424	0.106649631732462	109094899	CORO1C
H1hesc126	exact	16	43	0.372093023255814	0.156919758234287	0.631115367360946	109094899	CORO1C
Helas3116	exact	6	67	0.0895522388059701	0.0148891993704348	0.257863791258155	109094899	CORO1C
Hepg2135	exact	10	85	0.117647058823529	0.0329982598858783	0.271278043889391	109094899	CORO1C
Hsmm77	exact	0	46	0	0	0.152307231377652	109094899	CORO1C
Huvec110	exact	0	114	0	0	0.064500420704028	109094899	CORO1C
K562112	exact	54	365	0.147945205479452	0.0931394353725856	0.217607315607041	109094899	CORO1C
Nhek127	exact	0	158	0	0	0.0469681714261925	109094899	CORO1C
Sknshra130	exact	0	95	0	0	0.0768924227838729	109094899	CORO1C
Ag04450140	exact	0	38	0	0	0.18128869067483	3801726	CREBBP
Bj139	exact	0	114	0	0	0.064500420704028	3801726	CREBBP
Gm12878122	exact	0	44	0	0	0.158650209337722	3801726	CREBBP
H1hesc127	exact	0	54	0	0	0.131300013237442	3801726	CREBBP
Helas3117	exact	0	49	0	0	0.143687978669298	3801726	CREBBP
Hepg2136	exact	0	73	0	0	0.0988846016548582	3801726	CREBBP
K562113	exact	0	18	0	0	0.344444531265498	3801726	CREBBP
Mcf795	exact	15	32	0.46875	0.197951298070479	0.753628557117345	3801726	CREBBP
Nhek128	exact	0	6	0	0	0.718273088615216	3801726	CREBBP
Sknshra131	exact	0	46	0	0	0.152307231377652	3801726	CREBBP
Ag04450141	exact	0	38	0	0	0.18128869067483	3827613	CREBBP
Bj140	exact	9	114	0.0789473684210526	0.0199834582159556	0.195169838528912	3827613	CREBBP
Gm12878123	exact	0	44	0	0	0.158650209337722	3827613	CREBBP
H1hesc128	exact	0	54	0	0	0.131300013237442	3827613	CREBBP
Helas3118	exact	0	49	0	0	0.143687978669298	3827613	CREBBP
Hepg2137	exact	0	73	0	0	0.0988846016548582	3827613	CREBBP
K562114	exact	0	18	0	0	0.344444531265498	3827613	CREBBP
Mcf796	exact	0	32	0	0	0.211425348604983	3827613	CREBBP
Nhek129	exact	0	6	0	0	0.718273088615216	3827613	CREBBP
Sknshra132	exact	0	46	0	0	0.152307231377652	3827613	CREBBP
Ag04450142	exact	38	38	1	0.818711309325167	1	3900297	CREBBP
Bj141	exact	105	114	0.921052631578947	0.804830161471087	0.980016541784044	3900297	CREBBP
Gm12878124	exact	44	44	1	0.841349790662276	1	3900297	CREBBP
H1hesc129	exact	54	54	1	0.868699986762556	1	3900297	CREBBP
Helas3119	exact	49	49	1	0.8563120213307	1	3900297	CREBBP
Hepg2138	exact	73	73	1	0.90111539834514	1	3900297	CREBBP
K562115	exact	18	18	1	0.655555468734498	1	3900297	CREBBP
Mcf797	exact	17	32	0.53125	0.246371442882653	0.80204870192952	3900297	CREBBP
Nhek130	exact	6	6	1	0.281726911384779	1	3900297	CREBBP
Sknshra133	exact	46	46	1	0.847692768622346	1	3900297	CREBBP
A549125	exact	0	831	0	0	0.00910498993837938	36623930	CRIM1
Ag04450143	exact	14	612	0.0228758169934641	0.00794232693324015	0.0500797898859313	36623930	CRIM1
Bj142	exact	8	1294	0.00618238021638331	0.00136900147414443	0.0170750433534792	36623930	CRIM1
H1hesc130	exact	0	122	0	0	0.0604013652182599	36623930	CRIM1
Helas3120	exact	0	340	0	0	0.0221075609032062	36623930	CRIM1
Hepg2139	exact	0	392	0	0	0.0192032792939824	36623930	CRIM1
Hmec18	exact	0	55	0	0	0.129073966018123	36623930	CRIM1
Hsmm78	exact	0	145	0	0	0.0510697836581947	36623930	CRIM1
Huvec111	exact	16	273	0.0586080586080586	0.0223120439512565	0.120141456728984	36623930	CRIM1
Mcf798	exact	0	55	0	0	0.129073966018123	36623930	CRIM1
Nhek131	exact	0	159	0	0	0.0466797788644367	36623930	CRIM1
Nhlf55	exact	0	183	0	0	0.0406842279801763	36623930	CRIM1
Sknshra134	exact	0	98	0	0	0.0746287116347831	36623930	CRIM1
A549126	exact	726	831	0.873646209386282	0.831723447272609	0.908661095612798	36669878	CRIM1
Ag04450144	exact	521	612	0.851307189542484	0.798886602726265	0.894906355238795	36669878	CRIM1
Bj143	exact	1007	1294	0.778207109737249	0.738245606076493	0.814884343668119	36669878	CRIM1
H1hesc131	exact	106	122	0.868852459016393	0.742168699050867	0.948978288358452	36669878	CRIM1
Helas3121	exact	297	340	0.873529411764706	0.804499856260036	0.925604497572038	36669878	CRIM1
Hepg2140	exact	354	392	0.903061224489796	0.844721677146901	0.945493209560424	36669878	CRIM1
Hmec19	exact	55	55	1	0.870926033981875	1	36669878	CRIM1
Hsmm79	exact	130	145	0.896551724137931	0.789200509663996	0.96158535457237	36669878	CRIM1
Huvec112	exact	226	273	0.827838827838828	0.742146770816335	0.895050404773183	36669878	CRIM1
Mcf799	exact	35	55	0.636363636363636	0.407036418010552	0.828678514001716	36669878	CRIM1
Nhek132	exact	136	159	0.855345911949686	0.744189825457942	0.932064769090473	36669878	CRIM1
Nhlf56	exact	183	183	1	0.959315772019823	1	36669878	CRIM1
Sknshra135	exact	89	98	0.908163265306122	0.775395646591095	0.976652222555311	36669878	CRIM1
A549127	exact	74	831	0.089049338146811	0.0597525828144794	0.125967488743807	36691798	CRIM1
Ag04450145	exact	34	612	0.0555555555555556	0.0298008095573251	0.0925896395230434	36691798	CRIM1
Bj144	exact	67	1294	0.0517774343122102	0.033754360335384	0.0751497873801301	36691798	CRIM1
H1hesc132	exact	0	122	0	0	0.0604013652182599	36691798	CRIM1
Helas3122	exact	20	340	0.0588235294117647	0.0252577373126551	0.112618145670548	36691798	CRIM1
Hepg2141	exact	19	392	0.048469387755102	0.0202188656211723	0.0947117394272253	36691798	CRIM1
Hmec20	exact	0	55	0	0	0.129073966018123	36691798	CRIM1
Hsmm80	exact	0	145	0	0	0.0510697836581947	36691798	CRIM1
Huvec113	exact	10	273	0.0366300366300366	0.0100026189233998	0.0899516379465335	36691798	CRIM1
Mcf7100	exact	20	55	0.363636363636364	0.171321485998282	0.592963581989446	36691798	CRIM1
Nhek133	exact	6	159	0.0377358490566038	0.00616147603099193	0.115010489210200	36691798	CRIM1
Nhlf57	exact	0	183	0	0	0.0406842279801763	36691798	CRIM1
Sknshra136	exact	9	98	0.0918367346938776	0.0233477774446884	0.224604353408904	36691798	CRIM1
A549128	exact	31	831	0.0373044524669073	0.0192671403972947	0.0640108295911369	36706837	CRIM1
Ag04450146	exact	35	612	0.0571895424836601	0.031001431224833	0.0946112699015377	36706837	CRIM1
Bj145	exact	179	1294	0.138330757341577	0.108539793509695	0.172402536599744	36706837	CRIM1
H1hesc133	exact	0	122	0	0	0.0604013652182599	36706837	CRIM1
Helas3123	exact	10	340	0.0294117647058824	0.00801289944741657	0.07262768496138	36706837	CRIM1
Hepg2142	exact	0	392	0	0	0.0192032792939824	36706837	CRIM1
Hmec21	exact	0	55	0	0	0.129073966018123	36706837	CRIM1
Hsmm81	exact	0	145	0	0	0.0510697836581947	36706837	CRIM1
Huvec114	exact	0	273	0	0	0.0274581135831820	36706837	CRIM1
Mcf7101	exact	0	55	0	0	0.129073966018123	36706837	CRIM1
Nhek134	exact	0	159	0	0	0.0466797788644367	36706837	CRIM1
Nhlf58	exact	0	183	0	0	0.0406842279801763	36706837	CRIM1
Sknshra137	exact	0	98	0	0	0.0746287116347831	36706837	CRIM1
A549129	exact	0	831	0	0	0.00910498993837938	36744685	CRIM1
Ag04450147	exact	0	612	0	0	0.0123429681564106	36744685	CRIM1
Bj146	exact	7	1294	0.00540958268933539	0.00104388999459726	0.0158773654050941	36744685	CRIM1
H1hesc134	exact	0	122	0	0	0.0604013652182599	36744685	CRIM1
Helas3124	exact	0	340	0	0	0.0221075609032062	36744685	CRIM1
Hepg2143	exact	0	392	0	0	0.0192032792939824	36744685	CRIM1
Hmec22	exact	0	55	0	0	0.129073966018123	36744685	CRIM1
Hsmm82	exact	0	145	0	0	0.0510697836581947	36744685	CRIM1
Huvec115	exact	0	273	0	0	0.0274581135831820	36744685	CRIM1
Mcf7102	exact	0	55	0	0	0.129073966018123	36744685	CRIM1
Nhek135	exact	10	159	0.0628930817610063	0.0173214595825576	0.151346741997702	36744685	CRIM1
Nhlf59	exact	0	183	0	0	0.0406842279801763	36744685	CRIM1
Sknshra138	exact	0	98	0	0	0.0746287116347831	36744685	CRIM1
A549130	exact	0	831	0	0	0.00910498993837938	36749456	CRIM1
Ag04450148	exact	8	612	0.0130718954248366	0.00290115485515174	0.0358823916653120	36749456	CRIM1
Bj147	exact	26	1294	0.0200927357032458	0.0096351012550182	0.0363462106368684	36749456	CRIM1
H1hesc135	exact	16	122	0.131147540983607	0.0510217116415473	0.257831300949132	36749456	CRIM1
Helas3125	exact	13	340	0.0382352941176471	0.0127010579303509	0.0850857413873952	36749456	CRIM1
Hepg2144	exact	7	392	0.0178571428571429	0.00346028423679767	0.0517779657399493	36749456	CRIM1
Hmec23	exact	0	55	0	0	0.129073966018123	36749456	CRIM1
Hsmm83	exact	15	145	0.103448275862069	0.0384146454276298	0.210799490336003	36749456	CRIM1
Huvec116	exact	21	273	0.0769230769230769	0.0339959697622427	0.143941654227210	36749456	CRIM1
Mcf7103	exact	0	55	0	0	0.129073966018123	36749456	CRIM1
Nhek136	exact	7	159	0.0440251572327044	0.00860693553691272	0.124421897657207	36749456	CRIM1
Nhlf60	exact	0	183	0	0	0.0406842279801763	36749456	CRIM1
Sknshra139	exact	0	98	0	0	0.0746287116347831	36749456	CRIM1
A549131	exact	0	831	0	0	0.00910498993837938	36764689	CRIM1
Ag04450149	exact	0	612	0	0	0.0123429681564106	36764689	CRIM1
Bj148	exact	0	1294	0	0	0.00585674065814346	36764689	CRIM1
H1hesc136	exact	0	122	0	0	0.0604013652182599	36764689	CRIM1
Helas3126	exact	0	340	0	0	0.0221075609032062	36764689	CRIM1
Hepg2145	exact	12	392	0.0306122448979592	0.0095954220467941	0.0704700680630977	36764689	CRIM1
Hmec24	exact	0	55	0	0	0.129073966018123	36764689	CRIM1
Hsmm84	exact	0	145	0	0	0.0510697836581947	36764689	CRIM1
Huvec117	exact	0	273	0	0	0.0274581135831820	36764689	CRIM1
Mcf7104	exact	0	55	0	0	0.129073966018123	36764689	CRIM1
Nhek137	exact	0	159	0	0	0.0466797788644367	36764689	CRIM1
Nhlf61	exact	0	183	0	0	0.0406842279801763	36764689	CRIM1
Sknshra140	exact	0	98	0	0	0.0746287116347831	36764689	CRIM1
A549132	exact	14	14	1	0.581048177284012	1	46197115	CTIF
Ag04450150	exact	43	43	1	0.837976540537087	1	46197115	CTIF
Bj149	exact	45	52	0.865384615384615	0.652182690915697	0.972831417816053	46197115	CTIF
H1hesc137	exact	7	13	0.538461538461538	0.129033027792277	0.910696643917865	46197115	CTIF
Hepg2146	exact	12	20	0.6	0.234423517664038	0.897257712417995	46197115	CTIF
Hsmm85	exact	119	119	1	0.938124011856845	1	46197115	CTIF
Mcf7105	exact	9	9	1	0.429752972587708	1	46197115	CTIF
Nhek138	exact	15	22	0.681818181818182	0.317999039232617	0.931059344434891	46197115	CTIF
Nhlf62	exact	46	46	1	0.847692768622346	1	46197115	CTIF
A549133	exact	0	14	0	0	0.418951822715984	46288060	CTIF
Ag04450151	exact	0	43	0	0	0.162023459462911	46288060	CTIF
Bj150	exact	7	52	0.134615384615385	0.027168582183946	0.347817309084300	46288060	CTIF
H1hesc138	exact	6	13	0.461538461538462	0.0893033560821337	0.87096697220772	46288060	CTIF
Hepg2147	exact	8	20	0.4	0.102742287582003	0.76557648233596	46288060	CTIF
Hsmm86	exact	0	119	0	0	0.0618759881431541	46288060	CTIF
Mcf7106	exact	0	9	0	0	0.570247027412287	46288060	CTIF
Nhek139	exact	7	22	0.318181818181818	0.0689406555651073	0.68200096076738	46288060	CTIF
Nhlf63	exact	0	46	0	0	0.152307231377652	46288060	CTIF
A549134	exact	0	20	0	0	0.316169447954166	138147991	CTNNA1
Ag04450152	exact	0	24	0	0	0.271453823147391	138147991	CTNNA1
Helas3127	exact	0	22	0	0	0.292130529752542	138147991	CTNNA1
Hepg2148	exact	0	35	0	0	0.195205764008901	138147991	CTNNA1
Hmec25	exact	0	63	0	0	0.113655205400569	138147991	CTNNA1
Hsmm87	exact	0	35	0	0	0.195205764008901	138147991	CTNNA1
K562116	exact	7	7	1	0.337616984325072	1	138147991	CTNNA1
Nhek140	exact	0	15	0	0	0.397535677197475	138147991	CTNNA1
A549135	exact	20	20	1	0.68383055204583	1	138163407	CTNNA1
Ag04450153	exact	24	24	1	0.728546176852606	1	138163407	CTNNA1
Helas3128	exact	22	22	1	0.707869470247455	1	138163407	CTNNA1
Hepg2149	exact	35	35	1	0.804794235991097	1	138163407	CTNNA1
Hmec26	exact	63	63	1	0.88634479459943	1	138163407	CTNNA1
Hsmm88	exact	35	35	1	0.804794235991097	1	138163407	CTNNA1
K562117	exact	0	7	0	0	0.662383015674922	138163407	CTNNA1
Nhek141	exact	15	15	1	0.602464322802520	1	138163407	CTNNA1
A549136	exact	24	24	1	0.728546176852606	1	167944253	DCAF6
Ag04450154	exact	10	10	1	0.467624223911306	1	167944253	DCAF6
Bj151	exact	6	6	1	0.281726911384779	1	167944253	DCAF6
Gm12878125	exact	15	15	1	0.602464322802520	1	167944253	DCAF6
Helas3129	exact	14	25	0.56	0.236416686467853	0.849818419975066	167944253	DCAF6
Hepg2150	exact	15	15	1	0.602464322802520	1	167944253	DCAF6
Hsmm89	exact	9	18	0.5	0.149553472093570	0.850446527906428	167944253	DCAF6
K562118	exact	106	106	1	0.930803928521536	1	167944253	DCAF6
A549137	exact	0	24	0	0	0.271453823147391	167974031	DCAF6
Ag04450155	exact	0	10	0	0	0.532375776088689	167974031	DCAF6
Bj152	exact	0	6	0	0	0.718273088615216	167974031	DCAF6
Gm12878126	exact	0	15	0	0	0.397535677197475	167974031	DCAF6
Helas3130	exact	11	25	0.44	0.150181580024932	0.763583313532145	167974031	DCAF6
Hepg2151	exact	0	15	0	0	0.397535677197475	167974031	DCAF6
Hsmm90	exact	0	18	0	0	0.344444531265498	167974031	DCAF6
K562119	exact	0	106	0	0	0.0691960714784627	167974031	DCAF6
A549138	exact	0	24	0	0	0.271453823147391	168014465	DCAF6
Ag04450156	exact	0	10	0	0	0.532375776088689	168014465	DCAF6
Bj153	exact	0	6	0	0	0.718273088615216	168014465	DCAF6
Gm12878127	exact	0	15	0	0	0.397535677197475	168014465	DCAF6
Helas3131	exact	0	25	0	0	0.26216576865185	168014465	DCAF6
Hepg2152	exact	0	15	0	0	0.397535677197475	168014465	DCAF6
Hsmm91	exact	9	18	0.5	0.149553472093570	0.850446527906428	168014465	DCAF6
K562120	exact	0	106	0	0	0.0691960714784627	168014465	DCAF6
A549139	exact	0	9	0	0	0.570247027412287	61076454	DDB1
Bj154	exact	0	6	0	0	0.718273088615216	61076454	DDB1
Gm12878128	exact	0	15	0	0	0.397535677197475	61076454	DDB1
H1hesc139	exact	0	8	0	0	0.613302601350717	61076454	DDB1
Helas3132	exact	0	6	0	0	0.718273088615216	61076454	DDB1
Hepg2153	exact	0	6	0	0	0.718273088615216	61076454	DDB1
Nhlf64	exact	53	79	0.670886075949367	0.480725331440452	0.82833757863589	61076454	DDB1
A549140	exact	9	9	1	0.429752972587708	1	61079255	DDB1
Bj155	exact	6	6	1	0.281726911384779	1	61079255	DDB1
Gm12878129	exact	0	15	0	0	0.397535677197475	61079255	DDB1
H1hesc140	exact	0	8	0	0	0.613302601350717	61079255	DDB1
Helas3133	exact	6	6	1	0.281726911384779	1	61079255	DDB1
Hepg2154	exact	0	6	0	0	0.718273088615216	61079255	DDB1
Nhlf65	exact	0	79	0	0	0.0917303337252647	61079255	DDB1
A549141	exact	0	9	0	0	0.570247027412287	61081333	DDB1
Bj156	exact	0	6	0	0	0.718273088615216	61081333	DDB1
Gm12878130	exact	0	15	0	0	0.397535677197475	61081333	DDB1
H1hesc141	exact	0	8	0	0	0.613302601350717	61081333	DDB1
Helas3134	exact	0	6	0	0	0.718273088615216	61081333	DDB1
Hepg2155	exact	6	6	1	0.281726911384779	1	61081333	DDB1
Nhlf66	exact	0	79	0	0	0.0917303337252647	61081333	DDB1
A549142	exact	0	9	0	0	0.570247027412287	61096834	DDB1
Bj157	exact	0	6	0	0	0.718273088615216	61096834	DDB1
Gm12878131	exact	15	15	1	0.602464322802520	1	61096834	DDB1
H1hesc142	exact	8	8	1	0.386697398649277	1	61096834	DDB1
Helas3135	exact	0	6	0	0	0.718273088615216	61096834	DDB1
Hepg2156	exact	0	6	0	0	0.718273088615216	61096834	DDB1
Nhlf67	exact	26	79	0.329113924050633	0.171662421364108	0.519274668559546	61096834	DDB1
A549143	exact	0	205	0	0	0.0363986169747196	126371714	DENND1A
Ag04450157	exact	0	50	0	0	0.141027223162369	126371714	DENND1A
Bj158	exact	0	120	0	0	0.0613765142519184	126371714	DENND1A
Gm12878132	exact	0	119	0	0	0.0618759881431541	126371714	DENND1A
H1hesc143	exact	11	98	0.112244897959184	0.0338709674392855	0.251505705239870	126371714	DENND1A
Helas3136	exact	7	140	0.05	0.00979501204039745	0.140480623815796	126371714	DENND1A
Hepg2157	exact	0	128	0	0	0.0576533236113931	126371714	DENND1A
Huvec118	exact	0	12	0	0	0.469220468193447	126371714	DENND1A
K562121	exact	0	68	0	0	0.105757222383818	126371714	DENND1A
Mcf7107	exact	6	122	0.0491803278688525	0.00806189469639462	0.148026687408540	126371714	DENND1A
Nhek142	exact	0	44	0	0	0.158650209337722	126371714	DENND1A
Sknshra141	exact	0	58	0	0	0.122826122598519	126371714	DENND1A
A549144	exact	0	205	0	0	0.0363986169747196	126392654	DENND1A
Ag04450158	exact	0	50	0	0	0.141027223162369	126392654	DENND1A
Bj159	exact	0	120	0	0	0.0613765142519184	126392654	DENND1A
Gm12878133	exact	0	119	0	0	0.0618759881431541	126392654	DENND1A
H1hesc144	exact	0	98	0	0	0.0746287116347831	126392654	DENND1A
Helas3137	exact	6	140	0.0428571428571429	0.00701002919772775	0.129889933613345	126392654	DENND1A
Hepg2158	exact	18	128	0.140625	0.0585506469825589	0.2659132150462	126392654	DENND1A
Huvec119	exact	0	12	0	0	0.469220468193447	126392654	DENND1A
K562122	exact	0	68	0	0	0.105757222383818	126392654	DENND1A
Mcf7108	exact	6	122	0.0491803278688525	0.00806189469639462	0.148026687408540	126392654	DENND1A
Nhek143	exact	0	44	0	0	0.158650209337722	126392654	DENND1A
Sknshra142	exact	0	58	0	0	0.122826122598519	126392654	DENND1A
A549145	exact	205	205	1	0.96360138302528	1	126519981	DENND1A
Ag04450159	exact	50	50	1	0.858972776837629	1	126519981	DENND1A
Bj160	exact	120	120	1	0.938623485748081	1	126519981	DENND1A
Gm12878134	exact	119	119	1	0.938124011856845	1	126519981	DENND1A
H1hesc145	exact	87	98	0.887755102040816	0.748494294760129	0.966129032560714	126519981	DENND1A
Helas3138	exact	127	140	0.907142857142857	0.800595457772461	0.968628391098822	126519981	DENND1A
Hepg2159	exact	110	128	0.859375	0.734086784953799	0.94144935301744	126519981	DENND1A
Huvec120	exact	12	12	1	0.530779531806549	1	126519981	DENND1A
K562123	exact	68	68	1	0.89424277761618	1	126519981	DENND1A
Mcf7109	exact	74	122	0.60655737704918	0.453899617540288	0.745918127695652	126519981	DENND1A
Nhek144	exact	44	44	1	0.841349790662276	1	126519981	DENND1A
Sknshra143	exact	58	58	1	0.87717387740148	1	126519981	DENND1A
A549146	exact	0	205	0	0	0.0363986169747196	126554865	DENND1A
Ag04450160	exact	0	50	0	0	0.141027223162369	126554865	DENND1A
Bj161	exact	0	120	0	0	0.0613765142519184	126554865	DENND1A
Gm12878135	exact	0	119	0	0	0.0618759881431541	126554865	DENND1A
H1hesc146	exact	0	98	0	0	0.0746287116347831	126554865	DENND1A
Helas3139	exact	0	140	0	0	0.0528446552339987	126554865	DENND1A
Hepg2160	exact	0	128	0	0	0.0576533236113931	126554865	DENND1A
Huvec121	exact	0	12	0	0	0.469220468193447	126554865	DENND1A
K562124	exact	0	68	0	0	0.105757222383818	126554865	DENND1A
Mcf7110	exact	17	122	0.139344262295082	0.0562330561800862	0.267940466020258	126554865	DENND1A
Nhek145	exact	0	44	0	0	0.158650209337722	126554865	DENND1A
Sknshra144	exact	0	58	0	0	0.122826122598519	126554865	DENND1A
A549147	exact	0	205	0	0	0.0363986169747196	126641229	DENND1A
Ag04450161	exact	0	50	0	0	0.141027223162369	126641229	DENND1A
Bj162	exact	0	120	0	0	0.0613765142519184	126641229	DENND1A
Gm12878136	exact	0	119	0	0	0.0618759881431541	126641229	DENND1A
H1hesc147	exact	0	98	0	0	0.0746287116347831	126641229	DENND1A
Helas3140	exact	0	140	0	0	0.0528446552339987	126641229	DENND1A
Hepg2161	exact	0	128	0	0	0.0576533236113931	126641229	DENND1A
Huvec122	exact	0	12	0	0	0.469220468193447	126641229	DENND1A
K562125	exact	0	68	0	0	0.105757222383818	126641229	DENND1A
Mcf7111	exact	19	122	0.155737704918033	0.0669862521965383	0.287841540439687	126641229	DENND1A
Nhek146	exact	0	44	0	0	0.158650209337722	126641229	DENND1A
Sknshra145	exact	0	58	0	0	0.122826122598519	126641229	DENND1A
A549148	exact	0	32	0	0	0.211425348604983	196812450	DLG1
Ag04450162	exact	16	57	0.280701754385965	0.114605812862642	0.504444870519658	196812450	DLG1
Bj163	exact	7	67	0.104477611940299	0.0208595878445125	0.278166117224289	196812450	DLG1
Gm12878137	exact	8	29	0.275862068965517	0.067296384211115	0.595190712141809	196812450	DLG1
H1hesc148	exact	0	67	0	0	0.107247868877079	196812450	DLG1
Helas3141	exact	0	36	0	0	0.190336200182753	196812450	DLG1
Hepg2162	exact	0	49	0	0	0.143687978669298	196812450	DLG1
Hsmm92	exact	17	17	1	0.639472341314033	1	196812450	DLG1
Huvec123	exact	11	11	1	0.501079186908412	1	196812450	DLG1
K562126	exact	6	144	0.0416666666666667	0.00681250915523679	0.126446346361668	196812450	DLG1
Mcf7112	exact	0	35	0	0	0.195205764008901	196812450	DLG1
Nhek147	exact	36	145	0.248275862068966	0.142212807447592	0.380908069777332	196812450	DLG1
Nhlf68	exact	0	66	0	0	0.108781087619019	196812450	DLG1
Sknshra146	exact	16	78	0.205128205128205	0.0816782925043347	0.386005399767829	196812450	DLG1
A549149	exact	0	32	0	0	0.211425348604983	196817782	DLG1
Ag04450163	exact	0	57	0	0	0.124840537137060	196817782	DLG1
Bj164	exact	0	67	0	0	0.107247868877079	196817782	DLG1
Gm12878138	exact	0	29	0	0	0.230565988804451	196817782	DLG1
H1hesc149	exact	6	67	0.0895522388059701	0.0148891993704348	0.257863791258155	196817782	DLG1
Helas3142	exact	8	36	0.222222222222222	0.0530980964657735	0.504244436629879	196817782	DLG1
Hepg2163	exact	17	49	0.346938775510204	0.149829964922181	0.590446544581225	196817782	DLG1
Hsmm93	exact	0	17	0	0	0.360527658685963	196817782	DLG1
Huvec124	exact	0	11	0	0	0.498920813091583	196817782	DLG1
K562127	exact	0	144	0	0	0.0514151578611581	196817782	DLG1
Mcf7113	exact	11	35	0.314285714285714	0.101926505063581	0.603872575624405	196817782	DLG1
Nhek148	exact	8	145	0.0551724137931034	0.0124182273915898	0.145852805972399	196817782	DLG1
Nhlf69	exact	0	66	0	0	0.108781087619019	196817782	DLG1
Sknshra147	exact	0	78	0	0	0.0928500047752936	196817782	DLG1
A549150	exact	9	32	0.28125	0.0765984595714064	0.584752998853538	196831773	DLG1
Ag04450164	exact	29	57	0.508771929824561	0.292870068028592	0.722375852680691	196831773	DLG1
Bj165	exact	36	67	0.537313432835821	0.334522247331961	0.731738852759705	196831773	DLG1
Gm12878139	exact	0	29	0	0	0.230565988804451	196831773	DLG1
H1hesc150	exact	47	67	0.701492537313433	0.49530783340466	0.862377581552353	196831773	DLG1
Helas3143	exact	10	36	0.277777777777778	0.0825268545427782	0.563158665105556	196831773	DLG1
Hepg2164	exact	12	49	0.244897959183673	0.0824177777171528	0.484961675564213	196831773	DLG1
Hsmm94	exact	0	17	0	0	0.360527658685963	196831773	DLG1
Huvec125	exact	0	11	0	0	0.498920813091583	196831773	DLG1
K562128	exact	58	144	0.402777777777778	0.272804905514203	0.543046332536169	196831773	DLG1
Mcf7114	exact	24	35	0.685714285714286	0.396127424375593	0.898073494936418	196831773	DLG1
Nhek149	exact	87	145	0.6	0.460225941034873	0.729256270047045	196831773	DLG1
Nhlf70	exact	52	66	0.787878787878788	0.588014461619245	0.921831481280559	196831773	DLG1
Sknshra148	exact	55	78	0.705128205128205	0.515151441179486	0.8553129461505	196831773	DLG1
A549151	exact	0	32	0	0	0.211425348604983	196842797	DLG1
Ag04450165	exact	6	57	0.105263157894737	0.0175997865335518	0.297904582127514	196842797	DLG1
Bj166	exact	17	67	0.253731343283582	0.106150603067252	0.456769062754654	196842797	DLG1
Gm12878140	exact	0	29	0	0	0.230565988804451	196842797	DLG1
H1hesc151	exact	7	67	0.104477611940299	0.0208595878445125	0.278166117224289	196842797	DLG1
Helas3144	exact	0	36	0	0	0.190336200182753	196842797	DLG1
Hepg2165	exact	11	49	0.224489795918367	0.0704156861278056	0.462433907521671	196842797	DLG1
Hsmm95	exact	0	17	0	0	0.360527658685963	196842797	DLG1
Huvec126	exact	0	11	0	0	0.498920813091583	196842797	DLG1
K562129	exact	31	144	0.215277777777778	0.116178212528280	0.34468085389643	196842797	DLG1
Mcf7115	exact	0	35	0	0	0.195205764008901	196842797	DLG1
Nhek150	exact	8	145	0.0551724137931034	0.0124182273915898	0.145852805972399	196842797	DLG1
Nhlf71	exact	0	66	0	0	0.108781087619019	196842797	DLG1
Sknshra149	exact	7	78	0.0897435897435897	0.017824885905387	0.242452003189448	196842797	DLG1
A549152	exact	23	32	0.71875	0.415247001146459	0.923401540428592	196876613	DLG1
Ag04450166	exact	6	57	0.105263157894737	0.0175997865335518	0.297904582127514	196876613	DLG1
Bj167	exact	7	67	0.104477611940299	0.0208595878445125	0.278166117224289	196876613	DLG1
Gm12878141	exact	21	29	0.724137931034483	0.404809287858188	0.932703615788884	196876613	DLG1
H1hesc152	exact	7	67	0.104477611940299	0.0208595878445125	0.278166117224289	196876613	DLG1
Helas3145	exact	18	36	0.5	0.235551309272550	0.764448690727448	196876613	DLG1
Hepg2166	exact	9	49	0.183673469387755	0.0482245570963722	0.415639496878268	196876613	DLG1
Hsmm96	exact	0	17	0	0	0.360527658685963	196876613	DLG1
Huvec127	exact	0	11	0	0	0.498920813091583	196876613	DLG1
K562130	exact	35	144	0.243055555555556	0.13776327372218	0.37566050719651	196876613	DLG1
Mcf7116	exact	0	35	0	0	0.195205764008901	196876613	DLG1
Nhek151	exact	0	145	0	0	0.0510697836581947	196876613	DLG1
Nhlf72	exact	0	66	0	0	0.108781087619019	196876613	DLG1
Sknshra150	exact	0	78	0	0	0.0928500047752936	196876613	DLG1
A549153	exact	0	32	0	0	0.211425348604983	196888510	DLG1
Ag04450167	exact	0	57	0	0	0.124840537137060	196888510	DLG1
Bj168	exact	0	67	0	0	0.107247868877079	196888510	DLG1
Gm12878142	exact	0	29	0	0	0.230565988804451	196888510	DLG1
H1hesc153	exact	0	67	0	0	0.107247868877079	196888510	DLG1
Helas3146	exact	0	36	0	0	0.190336200182753	196888510	DLG1
Hepg2167	exact	0	49	0	0	0.143687978669298	196888510	DLG1
Hsmm97	exact	0	17	0	0	0.360527658685963	196888510	DLG1
Huvec128	exact	0	11	0	0	0.498920813091583	196888510	DLG1
K562131	exact	0	144	0	0	0.0514151578611581	196888510	DLG1
Mcf7117	exact	0	35	0	0	0.195205764008901	196888510	DLG1
Nhek152	exact	6	145	0.0413793103448276	0.00676485632606838	0.125613755906455	196888510	DLG1
Nhlf73	exact	14	66	0.212121212121212	0.0781685187194405	0.411985538380753	196888510	DLG1
Sknshra151	exact	0	78	0	0	0.0928500047752936	196888510	DLG1
A549154	exact	0	32	0	0	0.211425348604983	197009549	DLG1
Ag04450168	exact	0	57	0	0	0.124840537137060	197009549	DLG1
Bj169	exact	0	67	0	0	0.107247868877079	197009549	DLG1
Gm12878143	exact	0	29	0	0	0.230565988804451	197009549	DLG1
H1hesc154	exact	0	67	0	0	0.107247868877079	197009549	DLG1
Helas3147	exact	0	36	0	0	0.190336200182753	197009549	DLG1
Hepg2168	exact	0	49	0	0	0.143687978669298	197009549	DLG1
Hsmm98	exact	0	17	0	0	0.360527658685963	197009549	DLG1
Huvec129	exact	0	11	0	0	0.498920813091583	197009549	DLG1
K562132	exact	14	144	0.0972222222222222	0.0345236697519810	0.203239228347676	197009549	DLG1
Mcf7118	exact	0	35	0	0	0.195205764008901	197009549	DLG1
Nhek153	exact	0	145	0	0	0.0510697836581947	197009549	DLG1
Nhlf74	exact	0	66	0	0	0.108781087619019	197009549	DLG1
[truncated: 7,014 more rows]
