# Supplementary material for: Cell-Type Specific Features of Circular RNA Expression
Source: PLoS Genet. 2013 Sep 5;9(9):e1003777. doi: 10.1371/journal.pgen.1003777 (PMC3764148; doi:10.1371/journal.pgen.1003777)
Supplement: Table S6 — All circular junctions detected in the Drosophila data. SRR = data file id; gene = common gene name; flygene_id = flygene identifier; exon1 = acceptor exon–exons enumerated beginning with 0; exon2 = donor exon (exons enumerated beginning with 0); strain = period null or wt; time = time of replicate; count = total circle counts. (CSV) [file pgen.1003777.s011.csv]

SRR307038	X11Lbeta	CG32677-RA	3	2	Per	18	1
SRR307026	sxc	CG10392-RC	4	1	CS	18	4
SRR307033	CG11155	CG11155-RA	7	4	Per	12	5
SRR307028	eIF4G	CG10811-RB	6	4	CS	6	1
SRR307034	PP2A-B'	CG7913-RE	1	1	Per	18	1
SRR307028	pyd	CG31349-RF	8	5	CS	6	1
SRR307025	CG32082	CG32082-RA	1	1	CS	12	2
SRR307035	Ccn	CG32183-RB	8	1	Per	0	1
SRR307026	Eip93F	CG18389-RB	2	1	CS	18	1
SRR307028	CG40178	CG40178-RA	4	3	CS	6	1
SRR307029	eIF4G	CG10811-RA	10	5	CS	12	1
SRR307032	CG1674	CG1674-RD	2	2	Per	6	4
SRR307027	ct	CG11387-RC	3	3	CS	0	1
SRR307029	sv	CG11049-RA	4	2	CS	12	1
SRR307029	CG40178	CG40178-RB	5	1	CS	12	1
SRR307034	rl	CG12559-RD	3	1	Per	18	1
SRR307035	CG11198	CG11198-RC	2	1	Per	0	1
SRR307024	Fili	CG34368-RC	2	2	CS	6	2
SRR307032	mbl	CG33197-RA	1	1	Per	6	3
SRR307036	CG9297	CG9297-RB	6	5	Per	6	1
SRR307028	Mical	CG33208-RE	10	3	CS	6	1
SRR307032	l(2)gl	CG2671-RF	2	2	Per	6	1
SRR307036	CG42345	CG42345-RA	1	1	Per	6	1
SRR307026	CG6424	CG6424-RB	1	1	CS	18	1
SRR307027	Dbp80	CG17023-RB	3	2	CS	0	27
SRR307027	kuz	CG7147-RD	5	4	CS	0	2
SRR307031	CG11319	CG11319-RA	2	1	Per	0	27
SRR307032	shakB	CG34358-RD	3	1	Per	6	11
SRR307033	pan	CG34403-RI	9	1	Per	12	2
SRR307030	scro	CG17594-RC	2	1	CS	18	7
SRR307028	Ank2	CG34416-RI	4	4	CS	6	2
SRR307034	Gprk1	CG40129-RA	9	7	Per	18	6
SRR307024	sv	CG11049-RG	4	1	CS	6	1
SRR307036	Snap25	CG40452-RA	6	3	Per	6	3
SRR307034	CG42540	CG32245-RC	6	3	Per	18	2
SRR307037	pan	CG34403-RJ	2	1	Per	12	2
SRR307026	rg	CG6775-RE	18	17	CS	18	1
SRR307038	norpA	CG3620-RB	4	2	Per	18	1
SRR307035	CG6049	CG6049-RB	2	1	Per	0	1
SRR307028	CG17471	CG17471-RB	7	1	CS	6	21
SRR307035	CG33936	CG33936-RB	2	1	Per	0	3
SRR307035	CadN	CG7100-RA	14	14	Per	0	1
SRR307033	spri	CG34414-RA	2	2	Per	12	1
SRR307036	CG4341	CG4341-RA	1	1	Per	6	1
SRR307026	brp	CG42344-RG	1	1	CS	18	4
SRR307026	E2f	CG6376-RB	4	2	CS	18	1
SRR307034	CG40178	CG40178-RB	6	4	Per	18	2
SRR307027	bru-2	CG31761-RC	2	1	CS	0	2
SRR307038	scro	CG17594-RA	4	1	Per	18	1
SRR307025	scro	CG17594-RB	2	1	CS	12	7
SRR307029	CG41520	CG41520-RB	2	1	CS	12	1
SRR307024	para	CG9907-RB	20	7	CS	6	1
SRR307037	elk	CG5076-RA	5	3	Per	12	5
SRR307030	Syt1	CG3139-RA	1	1	CS	18	1
SRR307034	brp	CG42344-RF	1	1	Per	18	4
SRR307032	zfh2	CG1449-RA	4	2	Per	6	26
SRR307027	MEP-1	CG1244-RG	1	1	CS	0	1
SRR307027	Syt7	CG2381-RB	6	1	CS	0	1
SRR307028	pan	CG34403-RA	9	8	CS	6	1
SRR307028	CG17471	CG17471-RA	7	1	CS	6	21
SRR307027	Caps	CG33653-RC	15	12	CS	0	39
SRR307033	Pnn	CG8383-RB	2	2	Per	12	1
SRR307028	pan	CG34403-RH	9	4	CS	6	1
SRR307033	CG40178	CG40178-RB	6	4	Per	12	4
SRR307037	nrv3	CG8663-RB	3	1	Per	12	2
SRR307028	zfh2	CG1449-RA	2	2	CS	6	1
SRR307035	CG9297	CG9297-RB	7	7	Per	0	2
SRR307030	Ca-alpha1T	CG15899-RB	12	8	CS	18	1
SRR307027	CG32016	CG32016-RB	6	3	CS	0	4
SRR307028	CG42345	CG42345-RB	1	1	CS	6	1
SRR307037	scro	CG17594-RC	3	1	Per	12	6
SRR307037	CG40178	CG40178-RA	4	2	Per	12	6
SRR307024	Caps	CG33653-RB	17	15	CS	6	3
SRR307033	p120ctn	CG17484-RB	3	3	Per	12	1
SRR307033	CG42540	CG32245-RC	6	3	Per	12	2
SRR307029	ct	CG11387-RC	3	3	CS	12	4
SRR307027	CG40178	CG40178-RB	5	1	CS	0	3
SRR307032	CG32809	CG32809-RD	16	15	Per	6	3
SRR307030	unc-104	CG8566-RC	12	9	CS	18	1
SRR307034	pan	CG34403-RI	9	1	Per	18	1
SRR307038	sm	CG9218-RE	1	1	Per	18	6
SRR307033	Gprk1	CG40129-RA	9	7	Per	12	3
SRR307028	CG5001	CG5001-RA	4	1	CS	6	1
SRR307036	eIF-4B	CG10837-RE	1	1	Per	6	6
SRR307028	Nipped-A	CG33554-RD	10	7	CS	6	2
SRR307036	dpr7	CG33481-RD	6	0	Per	6	1
SRR307033	brp	CG42344-RF	1	1	Per	12	2
SRR307035	scro	CG17594-RA	2	1	Per	0	8
SRR307028	CG13124	CG13124-RD	4	3	CS	6	1
SRR307036	plexA	CG11081-RA	8	3	Per	6	1
SRR307037	Stim	CG9126-RB	4	2	Per	12	1
SRR307029	kuz	CG7147-RD	5	4	CS	12	3
SRR307026	Pka-C3	CG6117-RA	1	1	CS	18	22
SRR307026	CG11247	CG11247-RA	3	2	CS	18	2
SRR307030	CG31531	CG31531-RC	5	4	CS	18	1
SRR307037	CG9297	CG9297-RA	6	5	Per	12	1
SRR307024	Caps	CG33653-RB	3	1	CS	6	1
SRR307029	Dbp80	CG17023-RB	3	2	CS	12	16
SRR307031	CG9339	CG9339-RA	2	2	Per	0	1
SRR307029	Fur1	CG10772-RC	3	1	CS	12	1
SRR307028	mp	CG33171-RC	15	0	CS	6	1
SRR307028	fry	CG32045-RB	12	1	CS	6	1
SRR307033	rl	CG12559-RD	3	1	Per	12	1
SRR307035	trpm	CG34123-RB	20	16	Per	0	1
SRR307028	bru-2	CG31761-RD	2	1	CS	6	1
SRR307034	CG2201	CG2201-RC	6	5	Per	18	1
SRR307037	pan	CG34403-RE	9	4	Per	12	1
SRR307029	bru-2	CG31761-RC	2	1	CS	12	2
SRR307029	unc-13	CG2999-RC	3	1	CS	12	1
SRR307034	CG11155	CG11155-RA	7	4	Per	18	5
SRR307037	CG15312	CG15312-RA	4	2	Per	12	1
SRR307031	fwd	CG7004-RB	2	1	Per	0	1
SRR307032	pan	CG34403-RF	7	3	Per	6	1
SRR307037	Tob	CG9214-RA	2	1	Per	12	1
SRR307030	bnl	CG4608-RC	1	1	CS	18	1
SRR307036	Caps	CG33653-RB	16	15	Per	6	11
SRR307036	nAcRalpha-30D	CG4128-RA	1	1	Per	6	7
SRR307035	sick	CG34343-RD	3	1	Per	0	1
SRR307024	Ect4	CG34373-RH	3	2	CS	6	1
SRR307024	pan	CG34403-RB	10	9	CS	6	1
SRR307029	Caps	CG33653-RC	15	12	CS	12	25
SRR307036	bnl	CG4608-RA	1	1	Per	6	2
SRR307027	GlcAT-P	CG6207-RB	3	2	CS	0	1
SRR307031	CG2201	CG2201-RE	5	4	Per	0	1
SRR307029	MEP-1	CG1244-RG	1	1	CS	12	2
SRR307037	l(3)82Fd	CG32464-RJ	3	2	Per	12	1
SRR307036	Glut1	CG1086-RA	3	1	Per	6	1
SRR307029	pan	CG34403-RC	9	8	CS	12	1
SRR307037	Dbp80	CG17023-RB	5	4	Per	12	7
SRR307024	bl	CG13425-RC	6	2	CS	6	1
SRR307026	CG17684	CG17684-RC	9	8	CS	18	5
SRR307027	Syt1	CG3139-RA	4	1	CS	0	3
SRR307026	CG40178	CG40178-RB	6	5	CS	18	1
SRR307027	RpL12	CG3195-RA	4	4	CS	0	1
SRR307024	slo	CG10693-RB	3	0	CS	6	1
SRR307034	CG17514	CG17514-RA	2	2	Per	18	1
SRR307029	CG17816	CG17816-RE	10	7	CS	12	1
SRR307036	Ggamma30A	CG3694-RB	1	1	Per	6	1
SRR307026	pan	CG34403-RC	7	1	CS	18	1
SRR307033	cpx	CG32490-RQ	6	1	Per	12	1
SRR307028	dlg1	CG1725-RF	3	2	CS	6	1
SRR307023	CG40470	CG40470-RA	8	5	CS	0	8
SRR307030	Snap25	CG40452-RA	6	4	CS	18	1
SRR307023	CG11155	CG11155-RC	7	4	CS	0	1
SRR307023	CG5282	CG5282-RA	2	0	CS	0	1
SRR307031	pan	CG34403-RE	9	3	Per	0	1
SRR307029	Caps	CG33653-RA	15	13	CS	12	2
SRR307034	brp	CG42344-RE	1	1	Per	18	1
SRR307027	psq	CG2368-RB	9	5	CS	0	1
SRR307031	CG34365	CG34365-RD	3	1	Per	0	1
SRR307025	Pka-C3	CG6117-RB	2	2	CS	12	29
SRR307025	pan	CG34403-RE	8	4	CS	12	3
SRR307027	Ten-a	CG42338-RI	10	2	CS	0	1
SRR307032	Ca-alpha1T	CG15899-RC	13	8	Per	6	13
SRR307035	RIC-3	CG30296-RE	3	1	Per	0	2
SRR307026	Caps	CG33653-RA	14	13	CS	18	29
SRR307037	Dscam3	CG31190-RC	10	3	Per	12	1
SRR307034	scro	CG17594-RC	4	1	Per	18	3
SRR307029	mnb	CG42273-RB	1	1	CS	12	2
SRR307038	ct	CG11387-RC	3	2	Per	18	1
SRR307023	CG42337	CG42337-RB	4	4	CS	0	1
SRR307034	CG34114	CG34114-RB	4	1	Per	18	1
SRR307031	NUCB1	CG32190-RA	1	1	Per	0	1
SRR307033	Ccn	CG32183-RB	8	2	Per	12	1
SRR307038	sfl	CG8339-RA	2	2	Per	18	1
SRR307027	X11Lbeta	CG32677-RA	3	3	CS	0	21
SRR307026	beat-IIIb	CG33179-RC	1	1	CS	18	2
SRR307036	Ca-alpha1D	CG4894-RC	6	5	Per	6	2
SRR307027	Caps	CG33653-RC	2	1	CS	0	1
SRR307025	l(3)82Fd	CG32464-RN	18	12	CS	12	1
SRR307029	zfh2	CG1449-RA	3	1	CS	12	1
SRR307023	CG32556	CG32556-RA	4	1	CS	0	3
SRR307036	Acsl	CG8732-RB	4	1	Per	6	1
SRR307024	para	CG9907-RA	18	12	CS	6	1
SRR307036	Ect4	CG34373-RD	3	2	Per	6	1
SRR307030	unc-13	CG2999-RC	7	1	CS	18	4
SRR307035	Crk	CG1587-RA	4	2	Per	0	1
SRR307027	cpx	CG32490-RH	6	5	CS	0	1
SRR307032	rl	CG12559-RD	5	4	Per	6	4
SRR307023	Nipped-A	CG33554-RA	19	19	CS	0	1
SRR307024	sec24	CG1472-RA	8	3	CS	6	1
SRR307038	sm	CG9218-RF	1	1	Per	18	3
SRR307025	CG40178	CG40178-RA	6	2	CS	12	2
SRR307025	Crk	CG1587-RC	2	1	CS	12	3
SRR307026	CG31158	CG31158-RC	12	5	CS	18	1
SRR307038	Slob	CG6772-RC	4	2	Per	18	1
SRR307033	unc-13	CG2999-RA	2	1	Per	12	11
SRR307031	CG31531	CG31531-RB	4	3	Per	0	1
SRR307027	pan	CG34403-RC	9	8	CS	0	2
SRR307024	CG40178	CG40178-RB	4	2	CS	6	9
SRR307026	app	CG42318-RC	3	3	CS	18	1
SRR307037	Con	CG7503-RA	2	1	Per	12	1
SRR307025	slo	CG10693-RE	11	9	CS	12	1
SRR307027	Syt1	CG3139-RB	8	1	CS	0	3
SRR307032	CG34357	CG34357-RB	3	2	Per	6	2
SRR307025	sima	CG7951-RA	9	8	CS	12	3
SRR307037	CG40178	CG40178-RA	7	5	Per	12	1
SRR307032	scro	CG17594-RB	1	1	Per	6	95
SRR307033	scro	CG17594-RC	4	1	Per	12	3
SRR307032	CG41099	CG41099-RC	1	1	Per	6	5
SRR307034	LpR2	CG31092-RD	2	1	Per	18	1
SRR307029	Syt1	CG3139-RA	4	1	CS	12	1
SRR307038	CG3632	CG3632-RG	10	10	Per	18	1
SRR307024	CG13739	CG13739-RA	1	1	CS	6	1
SRR307027	Caps	CG33653-RA	15	13	CS	0	2
SRR307030	CG3632	CG3632-RF	10	10	CS	18	2
SRR307034	unc-13	CG2999-RA	2	1	Per	18	4
SRR307023	Syt1	CG3139-RA	8	1	CS	0	1
SRR307037	CG2893	CG2893-RD	3	1	Per	12	1
SRR307031	Mbs	CG32156-RA	16	9	Per	0	1
SRR307036	mbl	CG33197-RF	1	1	Per	6	3
SRR307028	wts	CG12072-RA	1	1	CS	6	22
SRR307036	Fur1	CG10772-RB	3	3	Per	6	2
SRR307035	Sema-1a	CG18405-RA	2	2	Per	0	4
SRR307037	Syt7	CG2381-RG	6	4	Per	12	1
SRR307026	CG41520	CG41520-RA	4	1	CS	18	1
SRR307025	Rdl	CG10537-RB	5	3	CS	12	4
SRR307036	pan	CG34403-RA	7	1	Per	6	1
SRR307026	Ptp4E	CG6899-RB	3	1	CS	18	1
SRR307036	Asator	CG11533-RF	4	1	Per	6	13
SRR307029	CG32406	CG32406-RA	2	2	CS	12	1
SRR307024	pan	CG34403-RC	7	5	CS	6	1
SRR307035	hoe1	CG12787-RD	3	1	Per	0	1
SRR307031	Yp3	CG11129-RA	2	0	Per	0	4
SRR307029	CG33181	CG32714-RF	2	1	CS	12	1
SRR307025	Snap25	CG40452-RA	5	5	CS	12	3
SRR307027	mnb	CG42273-RB	1	1	CS	0	1
SRR307032	CG17159	CG17162-RB	1	1	Per	6	1
SRR307029	X11Lbeta	CG32677-RA	3	3	CS	12	39
SRR307037	pan	CG34403-RC	8	3	Per	12	2
SRR307037	CG42330	CG42330-RD	11	1	Per	12	1
SRR307028	cpx	CG32490-RH	5	4	CS	6	1
SRR307027	daw	CG16987-RA	2	1	CS	0	4
SRR307027	zfh2	CG1449-RA	3	1	CS	0	1
SRR307029	Caps	CG33653-RC	2	1	CS	12	1
SRR307033	brp	CG42344-RE	1	1	Per	12	1
SRR307025	nAcRalpha-80B	CG12414-RC	8	4	CS	12	1
SRR307025	CG17816	CG17816-RD	10	6	CS	12	1
SRR307029	l(3)82Fd	CG32464-RS	15	0	CS	12	2
SRR307023	Caps	CG33653-RA	18	12	CS	0	1
SRR307032	p120ctn	CG17484-RB	2	2	Per	6	1
SRR307025	CG42330	CG42330-RE	20	18	CS	12	1
SRR307037	zormin	CG33484-RD	13	12	Per	12	1
SRR307034	rab3-GEF	CG5627-RB	10	5	Per	18	1
SRR307032	mGluRA	CG11144-RA	1	1	Per	6	55
SRR307029	Asator	CG11533-RF	4	1	CS	12	3
SRR307026	kuz	CG7147-RB	4	3	CS	18	5
SRR307027	p120ctn	CG17484-RA	2	1	CS	0	4
SRR307025	CG30497	CG30497-RA	1	1	CS	12	1
SRR307032	CG41099	CG41099-RD	1	1	Per	6	2
SRR307029	mbl	CG33197-RF	1	1	CS	12	23
SRR307033	pan	CG34403-RF	9	8	Per	12	1
SRR307023	CG17684	CG17684-RC	7	5	CS	0	4
SRR307028	Ptp10D	CG1817-RD	1	1	CS	6	1
SRR307024	pan	CG34403-RI	9	1	CS	6	3
SRR307036	psq	CG2368-RB	9	5	Per	6	1
SRR307037	Asator	CG11533-RE	4	1	Per	12	13
SRR307029	CG17471	CG17471-RB	5	1	CS	12	2
SRR307026	CG17471	CG17471-RA	7	1	CS	18	36
SRR307029	mbl	CG33197-RD	5	1	CS	12	1
SRR307026	Ank2	CG34416-RI	4	4	CS	18	1
SRR307025	CG40470	CG40470-RA	8	6	CS	12	4
SRR307036	Syt1	CG3139-RA	4	1	Per	6	1
SRR307028	klg	CG6669-RA	4	3	CS	6	1
SRR307029	mrj	CG8448-RE	2	1	CS	12	1
SRR307037	Spn	CG16757-RA	2	1	Per	12	3
SRR307024	CG32082	CG32082-RB	1	1	CS	6	1
SRR307028	rg	CG6775-RE	18	17	CS	6	1
SRR307027	Ggamma30A	CG3694-RB	1	1	CS	0	2
SRR307026	CG17471	CG17471-RB	7	1	CS	18	35
SRR307028	spri	CG34414-RG	3	3	CS	6	2
SRR307029	CG17471	CG17471-RA	5	1	CS	12	1
SRR307033	para	CG9907-RB	20	7	Per	12	1
SRR307038	Dad	CG5201-RC	2	2	Per	18	2
SRR307034	Cip4	CG15015-RA	6	4	Per	18	1
SRR307027	Pde8	CG5411-RE	4	2	CS	0	3
SRR307024	CG40470	CG40470-RA	11	5	CS	6	1
SRR307032	nrm	CG8779-RB	19	6	Per	6	1
SRR307037	trpm	CG34123-RD	20	16	Per	12	1
SRR307035	sgg	CG2621-RJ	3	2	Per	0	5
SRR307038	nAcRalpha-80B	CG12414-RC	9	8	Per	18	1
SRR307027	Ect4	CG34373-RD	3	2	CS	0	4
SRR307034	Cam	CG8472-RB	2	1	Per	18	1
SRR307034	Ect4	CG34373-RH	3	2	Per	18	7
SRR307028	CG2201	CG2201-RA	6	5	CS	6	1
SRR307024	CG42330	CG42330-RH	20	18	CS	6	1
SRR307030	Ten-a	CG42338-RI	11	2	CS	18	1
SRR307028	sxc	CG10392-RC	4	1	CS	6	2
SRR307026	cac	CG1522-RH	15	8	CS	18	1
SRR307032	pan	CG34403-RG	9	7	Per	6	1
SRR307027	Ca-alpha1D	CG4894-RC	6	5	CS	0	1
SRR307034	pan	CG34403-RG	11	10	Per	18	1
SRR307036	X11Lbeta	CG32677-RA	3	3	Per	6	40
SRR307030	CG42313	CG42313-RA	2	1	CS	18	1
SRR307026	nAcRalpha-30D	CG4128-RB	1	1	CS	18	1
SRR307025	pan	CG34403-RE	9	2	CS	12	1
SRR307024	dpr6	CG14162-RA	4	2	CS	6	1
SRR307038	ia2	CG31795-RA	10	2	Per	18	1
SRR307030	CG17159	CG17159-RB	1	1	CS	18	2
SRR307025	CG6912	CG6912-RA	2	2	CS	12	1
SRR307027	mbl	CG33197-RF	1	1	CS	0	106
SRR307027	pan	CG34403-RA	7	1	CS	0	1
SRR307029	CG10082	CG10082-RA	1	1	CS	12	1
SRR307027	Fur1	CG10772-RB	3	3	CS	0	1
SRR307035	Pur-alpha	CG1507-RA	7	1	Per	0	1
SRR307027	Asator	CG11533-RF	4	1	CS	0	6
SRR307030	Galpha49B	CG17759-RA	6	2	CS	18	1
SRR307024	rl	CG12559-RD	3	1	CS	6	1
SRR307035	Ca-alpha1T	CG15899-RB	20	14	Per	0	1
SRR307036	CG32432	CG32432-RA	8	2	Per	6	2
SRR307025	CG6357	CG6357-RA	3	2	CS	12	1
SRR307032	Caps	CG33653-RA	17	12	Per	6	5
SRR307035	CG40178	CG40178-RB	4	1	Per	0	1
SRR307025	CaMKI	CG1495-RE	6	1	CS	12	1
SRR307032	uex	CG40084-RB	13	7	Per	6	1
SRR307036	Syt1	CG3139-RB	8	1	Per	6	4
SRR307031	pan	CG34403-RH	8	4	Per	0	2
SRR307029	Ggamma30A	CG3694-RB	1	1	CS	12	1
SRR307037	Proc-R	CG6986-RA	3	2	Per	12	1
SRR307030	eIF4G	CG10811-RA	9	7	CS	18	2
SRR307030	gw	CG31992-RD	6	4	CS	18	1
SRR307027	mbl	CG33197-RD	5	1	CS	0	2
SRR307026	Ect4	CG34373-RG	4	3	CS	18	1
SRR307030	Sec16	CG32654-RD	1	1	CS	18	1
SRR307025	fwd	CG7004-RA	1	1	CS	12	4
SRR307033	CG34114	CG34114-RB	8	5	Per	12	1
SRR307029	Glut1	CG1086-RA	3	1	CS	12	1
SRR307036	pan	CG34403-RC	9	8	Per	6	1
SRR307033	pan	CG34403-RG	11	10	Per	12	2
SRR307033	Ect4	CG34373-RH	3	2	Per	12	2
SRR307038	Mnt	CG13316-RA	1	1	Per	18	1
SRR307027	CG17471	CG17471-RA	5	1	CS	0	1
SRR307030	Fur1	CG10772-RE	3	2	CS	18	1
SRR307037	vib	CG5269-RA	8	5	Per	12	7
SRR307024	CG42540	CG32245-RC	6	3	CS	6	3
SRR307029	Pde8	CG5411-RE	4	2	CS	12	4
SRR307024	smi35A	CG4551-RD	7	4	CS	6	1
SRR307024	Gprk1	CG40129-RA	9	7	CS	6	8
SRR307023	Sema-1a	CG18405-RB	2	2	CS	0	5
SRR307035	axo	CG18296-RA	8	7	Per	0	1
SRR307028	CG13375	CG13375-RB	2	1	CS	6	2
SRR307024	CG40178	CG40178-RB	6	4	CS	6	1
SRR307030	Slob	CG6772-RB	9	0	CS	18	2
SRR307038	Atpalpha	CG5670-RC	6	6	Per	18	1
SRR307029	Ect4	CG34373-RD	3	2	CS	12	3
SRR307028	Pka-C3	CG6117-RA	1	1	CS	6	46
SRR307028	CG11247	CG11247-RA	3	2	CS	6	1
SRR307023	Thd1	CG1981-RA	4	1	CS	0	1
SRR307025	CG3961	CG3961-RC	3	2	CS	12	3
SRR307030	Trl	CG33261-RI	5	5	CS	18	1
SRR307024	p120ctn	CG17484-RB	3	3	CS	6	1
SRR307030	Mbs	CG32156-RA	8	7	CS	18	1
SRR307034	Nipped-A	CG33554-RA	12	8	Per	18	1
SRR307036	daw	CG16987-RA	2	1	Per	6	3
SRR307025	l(1)G0196	CG14616-RJ	10	9	CS	12	3
SRR307034	sif	CG34418-RF	19	4	Per	18	1
SRR307037	rg	CG6775-RF	22	21	Per	12	1
SRR307030	CG9297	CG9297-RA	8	8	CS	18	1
SRR307032	CG9935	CG9935-RC	11	3	Per	6	1
SRR307037	ap	CG8376-RA	3	1	Per	12	1
SRR307029	Ca-alpha1D	CG4894-RC	6	5	CS	12	1
SRR307025	plexA	CG11081-RE	1	1	CS	12	11
SRR307037	CG8671	CG8671-RC	4	2	Per	12	1
SRR307036	cindr	CG31012-RA	2	1	Per	6	2
SRR307036	mnb	CG42273-RB	1	1	Per	6	1
SRR307028	Caps	CG33653-RC	14	12	CS	6	1
SRR307027	fry	CG32045-RD	25	12	CS	0	1
SRR307030	tai	CG13109-RA	3	2	CS	18	5
SRR307023	CG8949	CG8949-RA	1	1	CS	0	1
SRR307036	Dbp80	CG17023-RB	3	2	Per	6	17
SRR307036	kuz	CG7147-RD	5	4	Per	6	1
SRR307025	CG40178	CG40178-RB	3	1	CS	12	1
SRR307036	CG11319	CG11319-RA	14	1	Per	6	12
SRR307034	CG40178	CG40178-RB	4	2	Per	18	2
SRR307037	Eph	CG1511-RD	4	3	Per	12	1
SRR307023	beat-IIIb	CG33179-RB	1	1	CS	0	2
SRR307031	sm	CG9218-RA	2	1	Per	0	2
SRR307029	eIF-4B	CG10837-RE	1	1	CS	12	2
SRR307026	E2f	CG6376-RC	2	1	CS	18	2
SRR307037	ps	CG16765-RK	1	1	Per	12	10
SRR307028	Caps	CG33653-RA	14	13	CS	6	24
SRR307030	Nipped-B	CG17704-RF	22	17	CS	18	1
SRR307037	bru-2	CG31761-RE	4	1	Per	12	1
SRR307037	scrib	CG5462-RA	8	5	Per	12	1
SRR307037	NK7.1	CG8524-RB	2	1	Per	12	6
SRR307037	Syx7	CG5081-RA	3	1	Per	12	1
SRR307027	psq	CG2368-RG	8	4	CS	0	1
SRR307024	unc-13	CG2999-RA	2	1	CS	6	2
SRR307036	ct	CG11387-RC	3	3	Per	6	1
SRR307037	para	CG9907-RC	10	4	Per	12	1
SRR307037	Ect4	CG34373-RF	3	2	Per	12	5
SRR307034	CG40178	CG40178-RB	6	1	Per	18	7
SRR307028	CG11247	CG11247-RC	2	1	CS	6	3
SRR307036	rl	CG12559-RF	4	2	Per	6	2
SRR307031	tlk	CG34412-RI	3	1	Per	0	1
SRR307037	nAcRalpha-30D	CG4128-RE	1	1	Per	12	3
SRR307035	seq	CG32904-RA	2	2	Per	0	37
SRR307028	beat-IIIb	CG33179-RC	1	1	CS	6	2
SRR307031	unc-13	CG2999-RC	2	1	Per	0	5
SRR307031	pan	CG34403-RC	8	1	Per	0	1
SRR307032	CG40178	CG40178-RA	5	2	Per	6	4
SRR307031	CG2052	CG2052-RB	1	1	Per	0	5
SRR307036	Caps	CG33653-RC	15	12	Per	6	31
SRR307029	bnl	CG4608-RA	1	1	CS	12	1
SRR307029	Caps	CG33653-RB	16	15	CS	12	38
SRR307029	nAcRalpha-30D	CG4128-RA	1	1	CS	12	1
SRR307028	cpx	CG32490-RI	4	1	CS	6	1
SRR307025	ps	CG16765-RF	2	2	CS	12	43
SRR307027	rl	CG12559-RF	6	4	CS	0	1
SRR307033	bl	CG13425-RC	6	2	Per	12	3
SRR307032	CG14322	CG14322-RA	3	1	Per	6	1
SRR307030	CG5397	CG5397-RA	1	0	CS	18	1
SRR307038	CG11870	CG11870-RD	4	1	Per	18	1
SRR307027	pan	CG34403-RD	6	3	CS	0	1
SRR307037	prom	CG42310-RB	5	1	Per	12	1
SRR307035	CG31158	CG31158-RD	11	5	Per	0	1
SRR307038	elk	CG5076-RA	7	3	Per	18	1
SRR307032	CG2052	CG2052-RA	1	1	Per	6	1
SRR307024	rab3-GEF	CG5627-RB	10	5	CS	6	1
SRR307028	CG17684	CG17684-RC	9	8	CS	6	5
SRR307029	CG40178	CG40178-RB	5	4	CS	12	1
SRR307027	Snap25	CG40452-RA	6	3	CS	0	1
SRR307034	cals	CG11059-RA	4	2	Per	18	1
SRR307031	brp	CG42344-RF	3	1	Per	0	5
SRR307038	cpx	CG32490-RN	4	1	Per	18	1
SRR307035	mbl	CG33197-RC	1	1	Per	0	3
SRR307029	Pde8	CG5411-RA	3	1	CS	12	2
SRR307023	plexA	CG11081-RA	1	1	CS	0	1
SRR307029	Eph	CG1511-RA	4	3	CS	12	1
SRR307037	Gug	CG6964-RA	1	1	Per	12	1
SRR307030	Rdl	CG10537-RC	5	3	CS	18	2
SRR307036	CG11198	CG11198-RA	3	2	Per	6	1
SRR307025	CG40470	CG40470-RA	11	9	CS	12	1
SRR307037	CG31531	CG31531-RA	5	4	Per	12	1
SRR307027	eIF-4B	CG10837-RE	1	1	CS	0	2
SRR307037	eys	CG33955-RC	2	1	Per	12	4
SRR307037	pan	CG34403-RE	8	2	Per	12	2
SRR307029	CG9297	CG9297-RB	6	5	CS	12	1
SRR307033	Pkn	CG2049-RC	3	2	Per	12	1
SRR307036	CG40178	CG40178-RB	5	1	Per	6	1
SRR307031	rl	CG12559-RC	3	2	Per	0	2
SRR307028	AP-1gamma	CG9113-RE	14	1	CS	6	1
SRR307037	Caps	CG33653-RB	22	14	Per	12	27
SRR307034	E2f	CG6376-RA	2	1	Per	18	1
SRR307025	kuz	CG7147-RC	4	3	CS	12	1
SRR307035	Caps	CG33653-RC	14	13	Per	0	6
SRR307032	eRF1	CG5605-RF	6	1	Per	6	1
SRR307023	CG34126	CG34126-RB	15	7	CS	0	6
SRR307028	Tango13	CG32632-RC	2	1	CS	6	3
SRR307030	pan	CG34403-RA	7	3	CS	18	1
SRR307037	dlg1	CG1725-RB	11	8	Per	12	3
SRR307035	kel	CG7210-RB	3	1	Per	0	1
SRR307030	Caps	CG33653-RB	22	21	CS	18	1
SRR307027	bnl	CG4608-RA	1	1	CS	0	2
SRR307029	mub	CG7437-RB	6	2	CS	12	1
SRR307027	dlg1	CG1725-RA	12	10	CS	0	1
SRR307033	CG11206	CG11206-RD	10	2	Per	12	1
SRR307024	scro	CG17594-RC	4	1	CS	6	3
SRR307026	wts	CG12072-RA	1	1	CS	18	17
SRR307033	CG40178	CG40178-RB	4	2	Per	12	1
SRR307027	Caps	CG33653-RB	16	15	CS	0	52
SRR307027	nAcRalpha-30D	CG4128-RA	1	1	CS	0	1
SRR307030	dpr18	CG14948-RA	4	2	CS	18	1
SRR307025	plexA	CG11081-RD	1	1	CS	12	6
SRR307028	ps	CG16765-RK	4	2	CS	6	1
SRR307024	Rme-8	CG8014-RA	3	0	CS	6	2
SRR307035	CG17816	CG17816-RD	12	7	Per	0	1
SRR307024	mnb	CG42273-RF	1	1	CS	6	3
SRR307023	Caps	CG33653-RC	20	12	CS	0	13
SRR307028	pan	CG34403-RH	9	1	CS	6	1
SRR307035	Ank2	CG34416-RI	3	3	Per	0	1
SRR307030	CG31772	CG31772-RA	5	0	CS	18	1
SRR307033	CG40178	CG40178-RB	6	1	Per	12	11
SRR307037	CG33144	CG33144-RA	3	0	Per	12	1
SRR307032	Snap25	CG40452-RA	6	5	Per	6	13
SRR307033	CG13739	CG13739-RA	1	1	Per	12	2
SRR307030	Caps	CG33653-RA	19	12	CS	18	1
SRR307029	CG42669	CG32306-RB	1	1	CS	12	1
SRR307027	Pde8	CG5411-RA	3	1	CS	0	2
SRR307029	Snap25	CG40452-RA	6	3	CS	12	2
SRR307028	Galpha49B	CG17759-RD	6	5	CS	6	1
SRR307033	hoe1	CG12787-RF	3	1	Per	12	1
SRR307028	plexA	CG11081-RD	1	1	CS	6	1
SRR307026	sba	CG13598-RD	7	1	CS	18	1
SRR307037	zfh2	CG1449-RA	4	0	Per	12	3
SRR307024	CG32016	CG32016-RC	5	2	CS	6	1
SRR307036	Ca-alpha1T	CG15899-RB	12	8	Per	6	1
SRR307023	scro	CG17594-RB	1	1	CS	0	32
SRR307023	CG41099	CG41099-RC	1	1	CS	0	3
SRR307034	cpx	CG32490-RG	4	1	Per	18	1
SRR307033	shi	CG18102-RE	9	8	Per	12	1
SRR307030	alpha-Spec	CG1977-RA	4	1	CS	18	1
SRR307035	Gug	CG6964-RC	1	1	Per	0	1
SRR307029	miple	CG1221-RA	2	2	CS	12	1
SRR307035	CG4341	CG4341-RB	1	1	Per	0	1
SRR307035	Dbp80	CG17023-RA	3	2	Per	0	17
SRR307035	Exn	CG14060-RB	2	1	Per	0	1
SRR307030	eIF-4B	CG10837-RE	1	1	CS	18	1
SRR307037	CG11319	CG11319-RA	2	1	Per	12	46
SRR307028	mGluRA	CG11144-RA	2	1	CS	6	1
SRR307027	CG2924	CG2924-RA	1	1	CS	0	1
SRR307035	Magi	CG30388-RA	1	1	Per	0	1
SRR307026	sima	CG7951-RA	9	8	CS	18	24
SRR307028	CG11198	CG11198-RD	3	1	CS	6	1
SRR307029	Caps	CG33653-RB	20	14	CS	12	2
SRR307024	Mnt	CG13316-RC	1	1	CS	6	1
SRR307030	Teh1	CG12806-RA	1	1	CS	18	1
SRR307036	Nckx30C	CG18660-RB	2	2	Per	6	1
SRR307027	Rdl	CG10537-RC	5	3	CS	0	2
SRR307026	Sdc	CG10497-RD	4	3	CS	18	2
SRR307025	pan	CG34403-RH	9	1	CS	12	2
SRR307033	Caps	CG33653-RA	14	3	Per	12	1
SRR307029	CG34357	CG34357-RA	6	5	CS	12	1
SRR307026	CG8051	CG8051-RA	2	1	CS	18	1
SRR307033	Rdl	CG10537-RA	5	3	Per	12	1
SRR307027	Caps	CG33653-RA	19	12	CS	0	1
SRR307035	fs(1)h	CG2252-RA	3	2	Per	0	1
SRR307036	mub	CG7437-RC	3	3	Per	6	1
SRR307023	CG17159	CG17162-RB	1	1	CS	0	1
SRR307030	Pde8	CG5411-RA	3	1	CS	18	1
SRR307026	CG17816	CG17816-RD	10	6	CS	18	3
SRR307038	Fur1	CG10772-RE	3	3	Per	18	1
SRR307031	pan	CG34403-RJ	2	1	Per	0	1
SRR307025	pUf68	CG12085-RI	6	3	CS	12	1
SRR307027	CG32333	CG32333-RA	2	1	CS	0	1
SRR307035	Ank2	CG34416-RL	16	16	Per	0	7
SRR307034	app	CG42318-RF	3	3	Per	18	1
SRR307030	Caps	CG33653-RB	16	15	CS	18	33
SRR307036	bnl	CG4608-RC	1	1	Per	6	1
SRR307027	dpr18	CG14948-RA	4	2	CS	0	5
SRR307026	rl	CG12559-RC	6	5	CS	18	1
SRR307034	CG30116	CG30116-RB	6	2	Per	18	1
SRR307035	hig	CG2040-RD	3	2	Per	0	1
SRR307028	kuz	CG7147-RC	4	3	CS	6	1
SRR307026	Snap25	CG40452-RA	5	5	CS	18	1
SRR307036	Rox8	CG5422-RD	1	1	Per	6	1
SRR307037	sxc	CG10392-RC	4	2	Per	12	1
SRR307029	CG2201	CG2201-RB	4	1	CS	12	1
SRR307028	CG30116	CG30116-RA	8	2	CS	6	1
SRR307027	Caps	CG33653-RB	22	21	CS	0	1
SRR307034	Hcf	CG1710-RC	7	2	Per	18	3
SRR307023	Caps	CG33653-RA	21	16	CS	0	1
SRR307029	fred	CG31774-RB	3	2	CS	12	1
SRR307024	Nipped-A	CG33554-RA	11	8	CS	6	1
SRR307037	CG42669	CG32306-RD	3	1	Per	12	3
SRR307028	ps	CG16765-RF	2	2	CS	6	13
SRR307034	CG14619	CG14619-RE	2	1	Per	18	1
SRR307032	CG11155	CG11155-RB	7	4	Per	6	2
SRR307026	CG6043	CG6043-RD	9	7	CS	18	1
SRR307026	Pka-C3	CG6117-RB	2	2	CS	18	35
SRR307029	pan	CG34403-RA	3	1	CS	12	1
SRR307027	Nipped-B	CG17704-RF	22	17	CS	0	2
SRR307031	scro	CG17594-RC	3	1	Per	0	6
SRR307032	rl	CG12559-RD	5	3	Per	6	1
SRR307031	CG40178	CG40178-RA	4	2	Per	0	3
SRR307036	CG42613	CG31149-RA	4	1	Per	6	1
SRR307032	crol	CG14938-RA	4	2	Per	6	1
SRR307031	nrv3	CG8663-RB	3	1	Per	0	1
SRR307036	CG33217	CG33217-RA	4	1	Per	6	1
SRR307024	CG9634	CG9634-RA	3	1	CS	6	2
SRR307029	CG6357	CG6357-RA	2	1	CS	12	1
SRR307025	CG40178	CG40178-RB	6	5	CS	12	2
SRR307027	Caps	CG33653-RB	20	14	CS	0	2
SRR307025	CG17684	CG17684-RC	9	8	CS	12	2
SRR307031	Fur1	CG10772-RF	4	2	Per	0	1
SRR307033	Hcf	CG1710-RC	7	2	Per	12	1
SRR307023	Ca-alpha1T	CG15899-RC	13	8	CS	0	3
SRR307029	l(2)gl	CG2671-RC	6	1	CS	12	1
SRR307031	CG10508	CG10508-RF	7	5	Per	0	1
SRR307036	pan	CG34403-RE	10	9	Per	6	2
SRR307032	CG11155	CG11155-RC	7	4	Per	6	6
SRR307032	CG5282	CG5282-RA	2	0	Per	6	1
SRR307027	CG34357	CG34357-RA	6	5	CS	0	1
SRR307036	fry	CG32045-RB	12	6	Per	6	1
SRR307027	cnc	CG17894-RC	9	1	CS	0	1
SRR307029	Rdl	CG10537-RC	5	3	CS	12	3
SRR307033	tlk	CG34412-RG	3	1	Per	12	1
SRR307024	uex	CG40084-RB	9	7	CS	6	42
SRR307036	scro	CG17594-RC	2	1	Per	6	12
SRR307038	PMCA	CG42314-RH	12	5	Per	18	1
SRR307033	Sxl	CG18350-RK	6	1	Per	12	1
SRR307026	CG40178	CG40178-RA	6	2	CS	18	1
SRR307026	Crk	CG1587-RC	2	1	CS	18	19
SRR307030	CG42669	CG32306-RB	1	1	CS	18	1
SRR307029	Caps	CG33653-RA	19	12	CS	12	2
SRR307029	CG31772	CG31772-RA	5	0	CS	12	2
SRR307033	Caki	CG6703-RB	7	1	Per	12	2
SRR307032	rg	CG6775-RE	18	9	Per	6	1
SRR307032	Dbp80	CG17023-RA	5	4	Per	6	5
SRR307027	lilli	CG8817-RG	2	1	CS	0	1
SRR307034	CG6006	CG6006-RB	3	2	Per	18	1
SRR307034	fas	CG17716-RA	3	1	Per	18	1
SRR307037	CG2201	CG2201-RE	5	4	Per	12	1
SRR307029	dpr18	CG14948-RA	4	2	CS	12	2
SRR307025	beat-IIIb	CG33179-RC	1	1	CS	12	1
SRR307024	Caps	CG33653-RB	14	14	CS	6	2
SRR307024	cpx	CG32490-RH	6	6	CS	6	1
SRR307034	Ank2	CG34416-RI	3	2	Per	18	1
SRR307024	rl	CG12559-RC	4	2	CS	6	1
SRR307033	Imp	CG1691-RG	1	1	Per	12	1
SRR307037	fwd	CG7004-RB	2	1	Per	12	1
SRR307027	smi35A	CG4551-RB	5	4	CS	0	1
SRR307032	CG32556	CG32556-RA	4	1	Per	6	1
SRR307025	Caps	CG33653-RA	14	13	CS	12	33
SRR307028	l(1)G0196	CG14616-RJ	10	9	CS	6	1
SRR307032	nAcRalpha-30D	CG4128-RD	1	1	Per	6	3
SRR307025	Pka-C3	CG6117-RA	1	1	CS	12	17
SRR307035	Xrp1	CG17836-RA	2	1	Per	0	3
SRR307033	pan	CG34403-RB	10	4	Per	12	1
SRR307034	NK7.1	CG8524-RA	2	1	Per	18	2
SRR307023	CG32809	CG32809-RD	16	15	CS	0	3
SRR307031	Dbp80	CG17023-RB	5	4	Per	0	1
SRR307027	uex	CG40084-RB	9	2	CS	0	1
SRR307034	alpha-Spec	CG1977-RA	2	1	Per	18	2
SRR307024	scro	CG17594-RC	1	1	CS	6	92
SRR307027	eIF4G	CG10811-RA	9	7	CS	0	4
SRR307038	rl	CG12559-RE	6	5	Per	18	1
SRR307035	Caps	CG33653-RB	22	19	Per	0	4
SRR307033	CG33936	CG33936-RA	3	2	Per	12	2
SRR307037	CG34365	CG34365-RD	3	1	Per	12	1
SRR307034	rl	CG12559-RC	6	4	Per	18	1
SRR307027	CG8671	CG8671-RA	7	2	CS	0	1
SRR307029	brp	CG42344-RD	1	1	CS	12	1
SRR307025	kug	CG7749-RB	4	4	CS	12	1
SRR307038	CG13124	CG13124-RB	4	3	Per	18	1
SRR307030	mbl	CG33197-RF	1	1	CS	18	19
SRR307024	Eip93F	CG18389-RA	3	1	CS	6	2
SRR307028	plexA	CG11081-RE	1	1	CS	6	12
SRR307037	unc-13	CG2999-RC	17	14	Per	12	1
SRR307030	Asator	CG11533-RF	4	1	CS	18	15
SRR307034	CG32091	CG32091-RB	1	1	Per	18	1
SRR307031	Nipped-A	CG33554-RD	18	17	Per	0	1
SRR307031	gish	CG6963-RE	7	3	Per	0	1
SRR307034	Hcf	CG1710-RD	7	2	Per	18	1
SRR307027	bif	CG1822-RB	3	1	CS	0	1
SRR307025	Caps	CG33653-RB	19	15	CS	12	1
SRR307029	CG17159	CG17159-RB	1	1	CS	12	3
SRR307029	pan	CG34403-RE	10	3	CS	12	1
SRR307028	CG6357	CG6357-RA	3	2	CS	6	1
SRR307024	rab3-GEF	CG5627-RB	17	5	CS	6	1
SRR307033	ed	CG12676-RA	4	3	Per	12	1
SRR307030	fry	CG32045-RD	25	12	CS	18	1
SRR307027	tai	CG13109-RA	3	2	CS	0	6
SRR307027	scrib	CG5462-RH	8	5	CS	0	1
SRR307031	dp	CG33196-RC	24	16	Per	0	1
SRR307027	CG15311	CG15311-RA	1	1	CS	0	1
SRR307030	CG13663	CG13663-RA	1	1	CS	18	1
SRR307034	ps	CG16765-RH	1	1	Per	18	1
SRR307030	Fur1	CG10772-RD	2	1	CS	18	2
SRR307029	Mical	CG33208-RC	9	7	CS	12	1
SRR307028	unc-13	CG2999-RA	7	7	CS	6	1
SRR307027	Mbs	CG32156-RA	8	7	CS	0	1
SRR307030	nrv3	CG8663-RA	7	1	CS	18	1
SRR307028	fwd	CG7004-RA	1	1	CS	6	6
SRR307037	cno	CG42312-RC	13	12	Per	12	1
SRR307029	CG32813	CG32813-RD	1	1	CS	12	3
SRR307031	CG40178	CG40178-RA	7	5	Per	0	1
SRR307036	rl	CG12559-RF	6	3	Per	6	1
SRR307028	CG34104	CG34104-RB	3	3	CS	6	1
SRR307028	SKIP	CG31163-RD	3	3	CS	6	1
SRR307033	ps	CG16765-RH	1	1	Per	12	4
SRR307037	gammaSnap	CG3988-RA	3	0	Per	12	1
SRR307027	Cad96Ca	CG10244-RA	10	5	CS	0	1
SRR307031	gw	CG31992-RC	5	3	Per	0	1
SRR307037	CG32204	CG32204-RB	4	1	Per	12	1
SRR307023	Ank2	CG34416-RJ	17	17	CS	0	1
SRR307029	eIF4G	CG10811-RA	9	7	CS	12	1
SRR307028	CG6912	CG6912-RA	2	2	CS	6	1
SRR307024	cpx	CG32490-RR	5	1	CS	6	1
SRR307023	dpr11	CG33202-RB	1	1	CS	0	1
SRR307029	CG8671	CG8671-RA	7	2	CS	12	1
SRR307027	brp	CG42344-RD	1	1	CS	0	1
SRR307023	l(2)gl	CG2671-RF	2	2	CS	0	1
SRR307029	gw	CG31992-RA	5	1	CS	12	1
SRR307028	pan	CG34403-RE	9	2	CS	6	1
SRR307023	shakB	CG34358-RD	3	1	CS	0	1
SRR307030	p120ctn	CG17484-RA	2	1	CS	18	1
SRR307037	Mbs	CG32156-RA	16	9	Per	12	2
SRR307033	nAcRalpha-96Aa	CG5610-RA	8	5	Per	12	2
SRR307029	sick	CG34343-RC	4	2	CS	12	1
SRR307030	CG10082	CG10082-RA	1	1	CS	18	1
SRR307032	Task6	CG9637-RA	4	1	Per	6	1
SRR307023	mbl	CG33197-RA	1	1	CS	0	15
SRR307028	cdi	CG6027-RA	1	1	CS	6	1
SRR307029	tai	CG13109-RA	3	2	CS	12	8
SRR307026	Eip74EF	CG32180-RA	1	1	CS	18	1
SRR307028	Cbp53E	CG6702-RA	7	3	CS	6	1
SRR307028	Fur1	CG10772-RF	4	4	CS	6	2
SRR307037	ps	CG16765-RK	4	1	Per	12	1
SRR307023	tok	CG6863-RB	1	1	CS	0	1
SRR307035	Bsg	CG31605-RG	8	4	Per	0	2
SRR307027	CG17159	CG17159-RB	1	1	CS	0	3
SRR307031	pan	CG34403-RC	8	3	Per	0	1
SRR307032	toc	CG9660-RE	5	4	Per	6	1
SRR307033	NK7.1	CG8524-RA	2	1	Per	12	5
SRR307029	CG15311	CG15311-RA	1	1	CS	12	2
SRR307035	mbl	CG33197-RB	1	1	Per	0	2
SRR307027	Ten-a	CG42338-RI	11	2	CS	0	1
SRR307030	Ca-alpha1D	CG4894-RC	6	5	CS	18	1
SRR307026	Thd1	CG1981-RA	2	1	CS	18	2
SRR307026	scro	CG17594-RB	2	1	CS	18	9
SRR307029	CG9297	CG9297-RA	8	8	CS	12	1
SRR307037	Yp3	CG11129-RA	2	0	Per	12	7
SRR307023	zfh2	CG1449-RA	4	2	CS	0	19
SRR307033	Hcf	CG1710-RD	7	2	Per	12	2
SRR307037	Argk	CG32031-RD	1	0	Per	12	1
SRR307029	Mbs	CG32156-RA	8	7	CS	12	2
SRR307029	Slob	CG6772-RB	9	0	CS	12	1
SRR307027	Nipped-B	CG17704-RF	13	11	CS	0	1
SRR307037	CG6049	CG6049-RA	2	1	Per	12	1
SRR307026	a	CG6741-RA	4	3	CS	18	2
SRR307032	kuz	CG7147-RA	4	3	Per	6	2
SRR307033	CG11155	CG11155-RA	3	1	Per	12	1
SRR307030	Ect4	CG34373-RD	3	2	CS	18	3
SRR307036	unc-13	CG2999-RC	7	1	Per	6	1
SRR307033	rl	CG12559-RC	6	4	Per	12	1
SRR307028	CG40470	CG40470-RA	8	6	CS	6	1
SRR307027	CG32813	CG32813-RD	1	1	CS	0	1
SRR307030	Pde8	CG5411-RE	4	2	CS	18	3
SRR307029	Rcd1	CG8233-RC	4	1	CS	12	1
SRR307032	CG5758	CG5758-RB	2	1	Per	6	1
SRR307031	Asator	CG11533-RE	4	1	Per	0	6
SRR307035	CG1688	CG1688-RA	7	2	Per	0	2
SRR307030	Caps	CG33653-RA	15	13	CS	18	3
SRR307030	Pde6	CG8279-RB	3	2	CS	18	1
SRR307026	kuz	CG7147-RC	4	3	CS	18	2
SRR307027	CG3632	CG3632-RF	10	10	CS	0	3
SRR307028	Snap25	CG40452-RA	5	5	CS	6	2
SRR307032	scro	CG17594-RA	3	1	Per	6	2
SRR307035	MEP-1	CG1244-RB	1	1	Per	0	1
SRR307027	pan	CG34403-RA	9	3	CS	0	1
SRR307038	pan	CG34403-RH	10	9	Per	18	1
SRR307024	Rdl	CG10537-RA	5	3	CS	6	1
SRR307035	CG42732	CG34363-RD	28	14	Per	0	2
SRR307036	pigs	CG3973-RA	1	1	Per	6	1
SRR307035	CG1578	CG1578-RA	2	1	Per	0	4
SRR307036	uex	CG40084-RB	9	2	Per	6	1
SRR307036	eIF4G	CG10811-RA	9	7	Per	6	3
SRR307032	CG34126	CG34126-RB	15	7	Per	6	6
SRR307023	cpx	CG32490-RR	3	3	CS	0	1
SRR307033	nAcRalpha-30D	CG4128-RC	1	1	Per	12	1
SRR307030	pan	CG34403-RC	9	8	CS	18	1
SRR307032	rl	CG12559-RF	6	5	Per	6	2
SRR307034	uex	CG40084-RB	9	7	Per	18	25
SRR307034	ct	CG11387-RC	6	6	Per	18	2
SRR307026	CG40470	CG40470-RA	11	9	CS	18	1
SRR307038	zfh2	CG1449-RA	3	2	Per	18	1
SRR307029	Dbp80	CG17023-RB	7	2	CS	12	1
SRR307026	mGluRA	CG11144-RA	2	1	CS	18	3
SRR307028	sima	CG7951-RA	9	8	CS	6	16
SRR307037	Ptp4E	CG6899-RA	3	1	Per	12	5
SRR307025	cg	CG8367-RF	11	4	CS	12	1
SRR307024	CG6006	CG6006-RB	3	2	CS	6	1
SRR307037	Ca-alpha1D	CG4894-RD	6	5	Per	12	1
SRR307030	zfh2	CG1449-RA	3	1	CS	18	1
SRR307036	Spn	CG16757-RA	3	1	Per	6	1
SRR307023	Cyp4p1	CG10842-RA	7	2	CS	0	1
SRR307031	Pka-R2	CG15862-RA	9	2	Per	0	1
SRR307036	osp	CG3479-RC	5	5	Per	6	1
SRR307026	plexA	CG11081-RD	1	1	CS	18	7
SRR307028	sba	CG13598-RD	7	1	CS	6	1
SRR307023	Snap25	CG40452-RA	6	5	CS	0	4
SRR307036	CG15311	CG15311-RA	1	1	Per	6	1
SRR307025	wts	CG12072-RA	1	1	CS	12	19
SRR307036	zfh2	CG1449-RA	8	2	Per	6	1
SRR307032	Caps	CG33653-RC	20	12	Per	6	31
SRR307023	cdi	CG6027-RA	2	1	CS	0	2
SRR307037	CG40178	CG40178-RB	8	1	Per	12	1
SRR307029	Rfx	CG6312-RA	2	1	CS	12	1
SRR307030	cindr	CG31012-RA	2	1	CS	18	2
SRR307035	mbl	CG33197-RD	1	1	Per	0	6
SRR307024	Ank2	CG34416-RI	3	2	CS	6	1
SRR307029	Caps	CG33653-RB	22	15	CS	12	1
SRR307030	chinmo	CG31666-RC	3	3	CS	18	1
SRR307033	Mnt	CG13316-RC	1	1	Per	12	3
SRR307036	tai	CG13109-RA	3	2	Per	6	8
SRR307030	mnb	CG42273-RB	1	1	CS	18	2
SRR307025	CG6903	CG6903-RA	1	0	CS	12	1
SRR307038	CG33090	CG33090-RB	4	4	Per	18	1
SRR307028	RhoGEF2	CG9635-RD	17	1	CS	6	1
SRR307038	scro	CG17594-RA	1	1	Per	18	32
SRR307036	SK	CG10706-RF	13	9	Per	6	1
SRR307027	Snap25	CG40452-RA	6	4	CS	0	12
SRR307036	brp	CG42344-RD	1	1	Per	6	2
SRR307032	beat-IIIb	CG33179-RB	1	1	Per	6	4
SRR307034	Mnt	CG13316-RC	1	1	Per	18	2
SRR307036	Chd1	CG3733-RA	1	0	Per	6	1
SRR307025	E2f	CG6376-RC	2	1	CS	12	2
SRR307033	rl	CG12559-RC	4	2	Per	12	1
SRR307028	Crk	CG1587-RC	2	1	CS	6	7
SRR307031	vib	CG5269-RA	8	5	Per	0	1
SRR307026	ssp4	CG33130-RD	11	7	CS	18	1
SRR307028	dlg1	CG1725-RE	7	4	CS	6	1
SRR307035	nrv3	CG8663-RD	4	2	Per	0	1
SRR307030	br	CG11491-RG	1	1	CS	18	1
SRR307031	spri	CG34414-RG	3	2	Per	0	1
SRR307023	CG41520	CG41520-RA	2	1	CS	0	2
SRR307026	cpx	CG32490-RM	5	4	CS	18	1
SRR307037	pan	CG34403-RH	8	4	Per	12	1
SRR307027	Fur1	CG10772-RC	3	3	CS	0	1
SRR307024	rg	CG6775-RE	19	17	CS	6	1
SRR307036	CG32813	CG32813-RD	1	1	Per	6	1
SRR307030	tutl	CG15427-RD	11	10	CS	18	1
SRR307023	CG40178	CG40178-RA	5	2	CS	0	16
SRR307025	l(2)41Ab	CG41265-RA	3	1	CS	12	1
SRR307028	CadN2	CG7527-RB	6	3	CS	6	1
SRR307033	Nipped-A	CG33554-RA	11	8	Per	12	1
SRR307036	Nipped-B	CG17704-RF	13	11	Per	6	1
SRR307038	Sdc	CG10497-RE	4	3	Per	18	1
SRR307027	unc-13	CG2999-RC	7	1	CS	0	1
SRR307031	CG42268	CG42268-RF	5	1	Per	0	1
SRR307033	ct	CG11387-RC	6	6	Per	12	1
SRR307032	plexA	CG11081-RA	1	1	Per	6	3
SRR307026	ps	CG16765-RF	2	2	CS	18	96
SRR307034	nAcRalpha-30D	CG4128-RC	1	1	Per	18	1
SRR307033	uex	CG40084-RB	9	7	Per	12	34
SRR307028	Pka-C3	CG6117-RB	2	2	CS	6	78
SRR307030	X11Lbeta	CG32677-RA	3	3	CS	18	22
SRR307034	bru-2	CG31761-RC	4	1	Per	18	1
SRR307033	CG9634	CG9634-RA	3	1	Per	12	1
SRR307023	CG2052	CG2052-RA	1	1	CS	0	1
SRR307036	CG17159	CG17159-RB	1	1	Per	6	1
SRR307037	Mbs	CG32156-RC	17	10	Per	12	1
SRR307028	CaMKI	CG1495-RH	3	0	CS	6	1
SRR307025	dlg1	CG1725-RF	3	2	CS	12	2
SRR307027	Caps	CG33653-RB	19	18	CS	0	1
SRR307031	ps	CG16765-RK	1	1	Per	0	5
SRR307025	pan	CG34403-RI	9	5	CS	12	1
SRR307037	CG33181	CG32714-RE	10	2	Per	12	1
SRR307027	CG31531	CG31531-RC	5	4	CS	0	2
SRR307023	Caps	CG33653-RA	17	12	CS	0	3
SRR307026	fwd	CG7004-RA	1	1	CS	18	5
SRR307026	uex	CG40084-RB	10	3	CS	18	1
SRR307025	Ect4	CG34373-RG	4	3	CS	12	1
SRR307027	beat-IIa	CG14334-RA	3	2	CS	0	1
SRR307024	pog	CG31660-RC	12	1	CS	6	1
SRR307024	CG5065	CG5065-RA	1	1	CS	6	1
SRR307033	CG40178	CG40178-RA	7	2	Per	12	7
SRR307026	CaMKI	CG1495-RE	6	1	CS	18	1
SRR307031	nAcRalpha-30D	CG4128-RE	1	1	Per	0	5
SRR307034	cac	CG1522-RD	9	7	Per	18	2
SRR307031	cac	CG1522-RF	12	8	Per	0	1
SRR307030	CG40178	CG40178-RB	5	1	CS	18	1
SRR307026	CG6357	CG6357-RA	3	2	CS	18	1
SRR307037	unc-13	CG2999-RC	2	1	Per	12	3
SRR307031	Ect4	CG34373-RF	3	2	Per	0	3
SRR307037	CG3638	CG3638-RB	1	1	Per	12	1
SRR307033	cpx	CG32490-RM	5	5	Per	12	1
SRR307034	cpx	CG32490-RR	5	1	Per	18	2
SRR307033	Sxl	CG18350-RJ	5	1	Per	12	1
SRR307036	fred	CG31774-RB	3	2	Per	6	1
SRR307031	NK7.1	CG8524-RB	2	1	Per	0	1
SRR307037	CG34394	CG34394-RC	3	1	Per	12	1
SRR307025	cpx	CG32490-RQ	7	1	CS	12	1
SRR307025	CG34371	CG34371-RA	1	1	CS	12	1
SRR307032	Thd1	CG1981-RA	4	1	Per	6	1
SRR307033	scro	CG17594-RC	1	1	Per	12	110
SRR307030	eIF4G	CG10811-RC	5	3	CS	18	1
SRR307037	CG18210	CG18210-RA	2	1	Per	12	1
SRR307033	Sxl	CG18350-RM	7	1	Per	12	1
SRR307037	CG2052	CG2052-RB	1	1	Per	12	8
SRR307037	CadN	CG7100-RD	13	10	Per	12	1
SRR307026	plexA	CG11081-RE	1	1	CS	18	12
SRR307036	dpr18	CG14948-RA	4	2	Per	6	10
SRR307030	sdk	CG5227-RC	5	2	CS	18	1
SRR307030	CG41520	CG41520-RB	2	1	CS	18	1
SRR307037	pan	CG34403-RC	8	1	Per	12	1
SRR307032	Sema-1a	CG18405-RB	2	2	Per	6	13
SRR307033	Eip93F	CG18389-RA	3	1	Per	12	1
SRR307026	l(1)G0196	CG14616-RJ	10	9	CS	18	3
SRR307029	CG42330	CG42330-RD	7	1	CS	12	1
SRR307037	brp	CG42344-RF	3	1	Per	12	4
SRR307036	CG13830	CG13830-RB	7	3	Per	6	1
SRR307024	CG33936	CG33936-RA	3	2	CS	6	1
SRR307029	scro	CG17594-RC	2	1	CS	12	11
SRR307028	CG8671	CG8671-RB	4	2	CS	6	2
SRR307025	Nipped-A	CG33554-RD	10	7	CS	12	1
SRR307037	Imp	CG1691-RH	2	2	Per	12	1
SRR307038	hep	CG4353-RA	7	5	Per	18	2
SRR307027	pan	CG34403-RE	10	9	CS	0	4
SRR307030	Fur1	CG10772-RC	3	1	CS	18	1
SRR307029	CG31531	CG31531-RC	5	4	CS	12	4
SRR307030	Dbp80	CG17023-RB	3	2	CS	18	15
SRR307031	eys	CG33955-RC	2	1	Per	0	1
SRR307030	kuz	CG7147-RD	5	4	CS	18	1
SRR307031	pan	CG34403-RE	8	2	Per	0	1
SRR307025	CG17471	CG17471-RB	7	1	CS	12	31
SRR307028	a	CG6741-RA	4	3	CS	6	1
SRR307035	eIF4G	CG10811-RB	10	8	Per	0	3
SRR307037	grp	CG17161-RB	2	1	Per	12	1
SRR307035	CG11155	CG11155-RB	12	4	Per	0	1
SRR307036	Caps	CG33653-RB	20	14	Per	6	2
SRR307023	mGluRA	CG11144-RA	1	1	CS	0	41
SRR307034	scro	CG17594-RC	1	1	Per	18	95
SRR307026	CG40470	CG40470-RA	8	6	CS	18	7
SRR307023	CG41099	CG41099-RD	1	1	CS	0	2
SRR307025	CG17471	CG17471-RA	7	1	CS	12	29
SRR307036	Nipped-B	CG17704-RF	22	17	Per	6	1
SRR307036	miple	CG1221-RA	2	2	Per	6	1
SRR307025	pan	CG34403-RA	9	8	CS	12	2
SRR307024	rl	CG12559-RC	6	4	CS	6	2
SRR307032	Caps	CG33653-RB	12	12	Per	6	1
SRR307026	Fur1	CG10772-RF	4	4	CS	18	3
SRR307030	ct	CG11387-RC	3	3	CS	18	1
SRR307024	CG32813	CG32813-RE	1	1	CS	6	1
SRR307033	Cip4	CG15015-RB	6	1	Per	12	1
SRR307027	pgant5	CG31651-RB	5	2	CS	0	4
SRR307030	KrT95D	CG5405-RC	3	2	CS	18	1
SRR307038	l(2)41Ab	CG41265-RA	2	1	Per	18	4
SRR307037	rl	CG12559-RC	3	2	Per	12	2
SRR307031	Caps	CG33653-RB	22	14	Per	0	18
SRR307024	CG32091	CG32091-RB	1	1	CS	6	1
SRR307026	CG30497	CG30497-RA	1	1	CS	18	1
SRR307025	kuz	CG7147-RB	4	3	CS	12	5
SRR307028	scro	CG17594-RB	2	1	CS	6	4
SRR307023	nrm	CG8779-RB	19	6	CS	0	1
SRR307034	CG40178	CG40178-RA	7	2	Per	18	11
SRR307026	eRF1	CG5605-RE	6	1	CS	18	1
SRR307037	CG34113	CG34113-RP	4	2	Per	12	1
SRR307030	MEP-1	CG1244-RG	1	1	CS	18	1
SRR307025	CG40178	CG40178-RA	4	3	CS	12	6
SRR307029	Rox8	CG5422-RD	1	1	CS	12	1
SRR307028	CG32082	CG32082-RA	1	1	CS	6	1
SRR307030	Caps	CG33653-RC	15	12	CS	18	16
SRR307029	bnl	CG4608-RC	1	1	CS	12	1
SRR307024	ps	CG16765-RH	1	1	CS	6	1
SRR307024	Nckx30C	CG18660-RA	2	2	CS	6	1
SRR307026	neuroligin	CG13772-RA	6	1	CS	18	1
SRR307034	unc-13	CG2999-RA	17	4	Per	18	1
SRR307028	pan	CG34403-RC	9	3	CS	6	2
SRR307027	scro	CG17594-RC	2	1	CS	0	11
SRR307033	cpx	CG32490-RR	5	1	Per	12	2
SRR307025	Fur1	CG10772-RF	4	3	CS	12	1
SRR307037	Ca-P60A	CG3725-RH	8	0	Per	12	1
SRR307036	dpr16	CG12591-RA	4	1	Per	6	1
SRR307026	Smr	CG4013-RB	4	1	CS	18	1
SRR307024	CG40178	CG40178-RA	4	2	CS	6	1
SRR307037	Caps	CG33653-RB	17	15	Per	12	2
SRR307029	alph	CG1906-RB	5	3	CS	12	12
SRR307035	SKIP	CG31163-RD	3	3	Per	0	1
SRR307025	Plc21C	CG4574-RC	2	1	CS	12	1
SRR307024	scro	CG17594-RC	3	1	CS	6	3
SRR307027	sgg	CG2621-RB	9	8	CS	0	1
SRR307025	sgg	CG2621-RJ	3	2	CS	12	6
SRR307034	Asator	CG11533-RE	4	1	Per	18	5
SRR307027	Caps	CG33653-RA	21	18	CS	0	1
SRR307036	CG31731	CG31731-RB	12	9	Per	6	1
SRR307033	CG40178	CG40178-RB	3	2	Per	12	1
SRR307036	sxc	CG10392-RB	5	2	Per	6	2
SRR307036	Ncc69	CG4357-RB	1	1	Per	6	1
SRR307029	Asator	CG11533-RD	11	10	CS	12	6
SRR307033	SK	CG10706-RC	13	6	Per	12	1
SRR307025	pan	CG34403-RI	8	4	CS	12	1
SRR307031	Nipped-A	CG33554-RA	11	8	Per	0	2
SRR307031	ct	CG11387-RC	6	6	Per	0	1
SRR307030	ps	CG16765-RG	1	1	CS	18	4
SRR307031	uex	CG40084-RB	9	7	Per	0	9
SRR307036	Cda5	CG31973-RB	7	4	Per	6	1
SRR307030	CG31619	CG31619-RC	8	6	CS	18	1
SRR307030	CG40178	CG40178-RA	5	3	CS	18	3
SRR307030	bru-2	CG31761-RE	2	1	CS	18	1
SRR307030	Ank2	CG34416-RK	17	17	CS	18	1
SRR307035	CG6912	CG6912-RA	2	2	Per	0	2
SRR307036	gpp	CG10272-RA	1	1	Per	6	3
SRR307030	Gprk2	CG17998-RA	2	2	CS	18	1
SRR307027	slow	CG7447-RA	1	1	CS	0	1
SRR307027	eRF1	CG5605-RG	6	1	CS	0	1
SRR307024	CG9297	CG9297-RA	6	5	CS	6	1
SRR307034	tmod	CG1539-RD	5	5	Per	18	1
SRR307029	brp	CG42344-RD	3	1	CS	12	4
SRR307027	cpx	CG32490-RM	4	1	CS	0	2
SRR307025	Caps	CG33653-RA	14	12	CS	12	1
SRR307029	Crg-1	CG32788-RB	1	0	CS	12	1
SRR307036	CG11198	CG11198-RA	4	2	Per	6	3
SRR307023	scro	CG17594-RA	4	1	CS	0	1
SRR307038	LpR2	CG31092-RG	7	5	Per	18	1
SRR307033	dpr9	CG33485-RA	5	4	Per	12	1
SRR307034	bif	CG1822-RB	2	1	Per	18	1
SRR307030	CG6424	CG6424-RA	2	2	CS	18	1
SRR307030	Frq2	CG5907-RA	1	1	CS	18	1
SRR307025	crol	CG14938-RB	3	2	CS	12	1
SRR307028	mbl	CG33197-RB	1	1	CS	6	64
SRR307025	psq	CG2368-RK	7	3	CS	12	1
SRR307037	Eph	CG1511-RB	4	1	Per	12	1
SRR307036	uex	CG40084-RA	10	8	Per	6	23
SRR307026	eIF4G	CG10811-RB	10	8	CS	18	1
SRR307037	pan	CG34403-RG	11	10	Per	12	2
SRR307037	CG6154	CG6154-RD	6	1	Per	12	1
SRR307027	Caps	CG33653-RA	21	12	CS	0	39
SRR307029	heph	CG31000-RM	4	1	CS	12	1
SRR307033	vib	CG5269-RA	8	5	Per	12	1
SRR307025	pog	CG31660-RB	2	2	CS	12	1
SRR307034	faf	CG1945-RA	1	1	Per	18	1
SRR307037	Dad	CG5201-RB	1	1	Per	12	2
SRR307026	CG11155	CG11155-RB	12	4	CS	18	1
SRR307027	alph	CG1906-RB	5	3	CS	0	3
SRR307023	sm	CG9218-RE	1	1	CS	0	1
SRR307028	Xrp1	CG17836-RA	2	1	CS	6	3
SRR307037	CG31534	CG31534-RD	1	1	Per	12	1
SRR307036	PMCA	CG42314-RG	12	5	Per	6	1
SRR307035	Caps	CG33653-RA	16	12	Per	0	1
SRR307038	nAcRalpha-30D	CG4128-RD	1	1	Per	18	1
SRR307035	l(1)G0196	CG14616-RJ	10	9	Per	0	3
SRR307027	Asator	CG11533-RD	11	10	CS	0	4
SRR307027	CG2201	CG2201-RB	6	5	CS	0	1
SRR307032	rl	CG12559-RE	6	5	Per	6	2
SRR307028	Caps	CG33653-RB	22	19	CS	6	1
SRR307029	cac	CG1522-RH	17	13	CS	12	1
SRR307030	pan	CG34403-RB	9	4	CS	18	1
SRR307030	eys	CG33955-RC	4	1	CS	18	1
SRR307036	5-HT1A	CG16720-RB	4	1	Per	6	1
SRR307036	Caps	CG33653-RB	18	14	Per	6	16
SRR307034	smi35A	CG4551-RA	4	3	Per	18	1
SRR307036	Rbp6	CG32169-RA	9	1	Per	6	2
SRR307025	axo	CG18296-RA	8	7	CS	12	1
SRR307032	Bili	CG11848-RA	9	1	Per	6	1
SRR307026	p120ctn	CG17484-RB	3	2	CS	18	2
SRR307028	sNPF-R	CG7395-RA	1	1	CS	6	1
SRR307037	Fili	CG34368-RC	2	2	Per	12	1
SRR307033	Plc21C	CG4574-RA	12	8	Per	12	1
SRR307037	Sin3A	CG8815-RC	9	1	Per	12	2
SRR307027	brp	CG42344-RD	3	1	CS	0	5
SRR307029	cpx	CG32490-RM	4	1	CS	12	1
SRR307037	CG42732	CG34363-RD	8	2	Per	12	4
SRR307031	Mnt	CG13316-RC	1	1	Per	0	1
SRR307038	Pde1c	CG42325-RB	5	4	Per	18	1
SRR307027	Crg-1	CG32788-RB	1	0	CS	0	3
SRR307027	unc-13	CG2999-RC	8	5	CS	0	2
SRR307029	eRF1	CG5605-RG	6	1	CS	12	1
SRR307027	Ca-alpha1T	CG15899-RB	20	8	CS	0	1
SRR307031	Mbs	CG32156-RH	7	7	Per	0	1
SRR307025	CG40178	CG40178-RB	4	1	CS	12	43
SRR307033	Asator	CG11533-RE	4	1	Per	12	3
SRR307024	pan	CG34403-RJ	2	1	CS	6	3
SRR307030	Ca-alpha1T	CG15899-RC	12	8	CS	18	2
SRR307029	cngl	CG9176-RB	13	1	CS	12	5
SRR307038	pan	CG34403-RB	8	4	Per	18	1
SRR307024	grh	CG42311-RF	1	1	CS	6	1
SRR307037	pan	CG34403-RF	9	8	Per	12	2
SRR307024	trpm	CG34123-RE	20	16	CS	6	1
SRR307027	yrt	CG9764-RB	6	5	CS	0	1
SRR307028	uex	CG40084-RA	10	4	CS	6	1
SRR307030	Nipped-A	CG33554-RD	18	1	CS	18	1
SRR307036	hig	CG2040-RC	6	5	Per	6	1
SRR307029	Caps	CG33653-RA	21	12	CS	12	60
SRR307025	cpx	CG32490-RI	6	5	CS	12	1
SRR307027	neuroligin	CG13772-RA	11	1	CS	0	1
SRR307032	Asator	CG11533-RF	6	1	Per	6	1
SRR307030	Caps	CG33653-RB	2	1	CS	18	1
SRR307031	nAcRalpha-30D	CG4128-RC	1	1	Per	0	2
SRR307035	fwd	CG7004-RA	1	1	Per	0	6
SRR307031	bru-2	CG31761-RC	4	1	Per	0	1
SRR307037	SKIP	CG31163-RB	6	4	Per	12	1
SRR307030	Asator	CG11533-RD	4	1	CS	18	4
SRR307038	CG11155	CG11155-RB	7	4	Per	18	2
SRR307035	ps	CG16765-RF	2	2	Per	0	36
SRR307037	CG40178	CG40178-RB	4	2	Per	12	1
SRR307028	CG1732	CG1732-RB	2	1	CS	6	1
SRR307027	CG9339	CG9339-RA	7	5	CS	0	1
SRR307037	Fatp	CG7400-RA	5	2	Per	12	1
SRR307029	cac	CG1522-RF	12	5	CS	12	1
SRR307034	ps	CG16765-RK	1	1	Per	18	7
SRR307030	rl	CG12559-RE	4	2	CS	18	1
SRR307026	Asator	CG11533-RE	8	1	CS	18	1
SRR307033	Caps	CG33653-RC	20	17	Per	12	1
SRR307029	eIF4G	CG10811-RC	9	7	CS	12	3
SRR307037	CG11206	CG11206-RD	10	2	Per	12	2
SRR307036	zfh2	CG1449-RA	4	1	Per	6	2
SRR307033	bru-2	CG31761-RD	5	1	Per	12	1
SRR307037	CG13739	CG13739-RA	1	1	Per	12	3
SRR307027	kuz	CG7147-RE	4	3	CS	0	2
SRR307036	Neu3	CG7649-RB	6	4	Per	6	1
SRR307038	shep	CG32423-RA	10	1	Per	18	1
SRR307025	daw	CG16987-RB	2	1	CS	12	3
SRR307028	cpx	CG32490-RC	4	1	CS	6	1
SRR307034	NK7.1	CG8524-RB	2	1	Per	18	3
SRR307031	pan	CG34403-RB	8	6	Per	0	1
SRR307025	mbl	CG33197-RC	1	1	CS	12	59
SRR307032	CG11247	CG11247-RB	2	1	Per	6	2
SRR307034	nAcRalpha-30D	CG4128-RE	1	1	Per	18	2
SRR307035	smi35A	CG4551-RA	6	3	Per	0	1
SRR307029	unc-13	CG2999-RB	7	4	CS	12	2
SRR307034	Ect4	CG34373-RF	3	2	Per	18	2
SRR307026	pan	CG34403-RG	9	5	CS	18	1
SRR307035	spri	CG34414-RG	7	3	Per	0	1
SRR307031	cpx	CG32490-RR	5	1	Per	0	1
SRR307037	CG40178	CG40178-RB	6	1	Per	12	11
SRR307032	Eip93F	CG18389-RB	3	1	Per	6	1
SRR307023	sfl	CG8339-RA	2	2	CS	0	7
SRR307030	CG32082	CG32082-RC	1	1	CS	18	3
SRR307032	CG34357	CG34357-RA	3	2	Per	6	1
SRR307033	eys	CG33955-RC	2	1	Per	12	3
SRR307033	pan	CG34403-RE	8	2	Per	12	1
SRR307031	Mical	CG33208-RG	9	7	Per	0	1
SRR307030	Rdl	CG10537-RA	8	1	CS	18	1
SRR307038	rl	CG12559-RE	6	2	Per	18	1
SRR307030	jp	CG4405-RB	2	1	CS	18	28
SRR307030	Trl	CG33261-RB	5	5	CS	18	1
SRR307028	pigs	CG3973-RA	2	2	CS	6	2
SRR307026	CG30116	CG30116-RA	6	2	CS	18	2
SRR307033	CG31531	CG31531-RA	5	4	Per	12	1
SRR307027	CG5226	CG5226-RA	9	8	CS	0	3
SRR307028	Mkrn1	CG7184-RB	2	2	CS	6	1
SRR307026	Tudor-SN	CG7008-RA	3	1	CS	18	1
SRR307033	CG31522	CG31522-RD	1	1	Per	12	1
SRR307029	CG17816	CG17816-RE	10	6	CS	12	1
SRR307025	Fili	CG34368-RC	2	1	CS	12	3
SRR307027	Caki	CG6703-RE	11	0	CS	0	1
SRR307036	unc-13	CG2999-RA	7	1	Per	6	1
SRR307036	Fur1	CG10772-RA	3	3	Per	6	2
SRR307028	Crk	CG1587-RB	2	2	CS	6	1
SRR307034	Ca-alpha1T	CG15899-RB	20	13	Per	18	1
SRR307024	Nipped-B	CG17704-RF	14	9	CS	6	1
SRR307025	seq	CG32904-RA	2	2	CS	12	1
SRR307023	sm	CG9218-RF	1	1	CS	0	1
SRR307036	CG17684	CG17684-RC	4	3	Per	6	1
SRR307038	CG32556	CG32556-RA	4	1	Per	18	1
SRR307027	Ank2	CG34416-RF	17	17	CS	0	5
SRR307036	CG30116	CG30116-RD	6	2	Per	6	1
SRR307029	eys	CG33955-RC	1	1	CS	12	1
SRR307035	CG34400	CG34400-RD	10	10	Per	0	1
SRR307033	Caps	CG33653-RB	22	14	Per	12	28
SRR307038	Prosap	CG30483-RA	2	1	Per	18	1
SRR307037	cals	CG11059-RA	4	2	Per	12	2
SRR307023	CG3632	CG3632-RG	10	10	CS	0	2
SRR307031	scro	CG17594-RC	1	1	Per	0	108
SRR307034	CG31531	CG31531-RA	5	4	Per	18	1
SRR307031	CG15312	CG15312-RB	4	2	Per	0	1
SRR307024	Dbp80	CG17023-RB	5	4	CS	6	5
SRR307029	MEP-1	CG1244-RA	1	1	CS	12	1
SRR307037	bl	CG13425-RC	6	2	Per	12	2
SRR307037	cac	CG1522-RC	9	7	Per	12	2
SRR307036	pan	CG34403-RD	8	1	Per	6	1
SRR307030	pgant5	CG31651-RA	5	2	CS	18	1
SRR307027	eIF4G	CG10811-RC	9	7	CS	0	4
SRR307030	scrib	CG5462-RA	8	6	CS	18	1
SRR307036	mbl	CG33197-RE	1	1	Per	6	7
SRR307029	CaMKI	CG1495-RG	4	2	CS	12	1
SRR307034	eys	CG33955-RC	2	1	Per	18	4
SRR307024	nrm	CG8779-RA	3	2	CS	6	1
SRR307034	pan	CG34403-RE	8	2	Per	18	2
SRR307026	mbl	CG33197-RD	1	1	CS	18	24
SRR307034	Caps	CG33653-RB	22	14	Per	18	18
SRR307028	Magi	CG30388-RA	1	1	CS	6	5
SRR307037	E2f	CG6376-RA	2	1	Per	12	2
SRR307028	Dbp80	CG17023-RA	3	2	CS	6	8
SRR307036	X11Lbeta	CG32677-RA	4	3	Per	6	3
SRR307036	dlg1	CG1725-RD	12	10	Per	6	1
SRR307035	Asator	CG11533-RE	6	1	Per	0	1
SRR307037	Syt1	CG3139-RC	7	6	Per	12	1
SRR307036	pan	CG34403-RD	9	2	Per	6	2
SRR307027	up	CG7107-RG	9	3	CS	0	1
SRR307026	CG31772	CG31772-RA	4	0	CS	18	1
SRR307037	dlg1	CG1725-RL	7	6	Per	12	1
SRR307033	Crk	CG1587-RC	5	3	Per	12	1
SRR307032	uex	CG40084-RB	9	3	Per	6	3
SRR307036	jp	CG4405-RA	2	1	Per	6	71
SRR307036	CG13579	CG13579-RA	7	4	Per	6	2
SRR307024	dp	CG33196-RC	24	16	CS	6	1
SRR307024	nuf	CG33991-RE	1	1	CS	6	1
SRR307031	para	CG9907-RC	24	12	Per	0	1
SRR307038	AP-1gamma	CG9113-RF	14	1	Per	18	1
SRR307028	Ank2	CG34416-RL	16	16	CS	6	4
SRR307031	CG40178	CG40178-RA	7	2	Per	0	10
SRR307036	rl	CG12559-RB	4	2	Per	6	2
SRR307028	nuf	CG33991-RC	5	1	CS	6	1
SRR307025	Caps	CG33653-RC	14	13	CS	12	32
SRR307033	Ect4	CG34373-RF	3	2	Per	12	1
SRR307034	Ggamma30A	CG3694-RC	1	1	Per	18	1
SRR307035	jp	CG4405-RB	6	1	Per	0	1
SRR307027	CG17816	CG17816-RE	10	6	CS	0	2
SRR307024	CG6282	CG6282-RC	2	2	CS	6	1
SRR307036	Ccn	CG32183-RB	8	6	Per	6	1
SRR307035	Fur1	CG10772-RE	2	1	Per	0	1
SRR307037	CG30463	CG30463-RB	8	6	Per	12	1
SRR307029	Caki	CG6703-RE	11	0	CS	12	1
SRR307031	PRL-1	CG4993-RA	3	1	Per	0	1
SRR307026	CG42732	CG34363-RD	28	14	CS	18	2
SRR307028	spri	CG34414-RG	4	3	CS	6	1
SRR307033	bru-2	CG31761-RE	4	1	Per	12	1
SRR307026	CG1578	CG1578-RA	2	1	CS	18	2
SRR307033	NK7.1	CG8524-RB	2	1	Per	12	3
SRR307035	CG32432	CG32432-RA	2	2	Per	0	1
SRR307029	Ank2	CG34416-RF	17	17	CS	12	2
SRR307030	Syt1	CG3139-RA	9	1	CS	18	1
SRR307027	eys	CG33955-RC	1	1	CS	0	2
SRR307033	pan	CG34403-RE	9	4	Per	12	1
SRR307031	cpx	CG32490-RG	4	1	Per	0	3
SRR307032	hep	CG4353-RA	7	5	Per	6	1
SRR307023	Caps	CG33653-RC	17	12	CS	0	3
SRR307037	rl	CG12559-RD	3	1	Per	12	3
SRR307036	kuz	CG7147-RE	4	3	Per	6	3
SRR307028	CG11155	CG11155-RB	12	4	CS	6	1
SRR307024	dpr9	CG33485-RA	5	4	CS	6	2
SRR307026	Bsg	CG31605-RG	8	4	CS	18	2
SRR307027	CG1732	CG1732-RA	4	1	CS	0	2
SRR307035	Eip74EF	CG32180-RA	1	1	Per	0	1
SRR307029	mbl	CG33197-RE	1	1	CS	12	18
SRR307027	zfh2	CG1449-RA	4	1	CS	0	1
SRR307031	Imp	CG1691-RG	1	1	Per	0	1
SRR307033	CG15312	CG15312-RA	4	2	Per	12	1
SRR307026	nrv3	CG8663-RC	6	2	CS	18	1
SRR307033	vtd	CG17436-RA	5	3	Per	12	1
SRR307035	scro	CG17594-RB	2	1	Per	0	5
SRR307026	mbl	CG33197-RB	1	1	CS	18	32
SRR307032	l(2)41Ab	CG41265-RA	2	1	Per	6	15
SRR307027	CG17684	CG17684-RC	4	3	CS	0	3
SRR307027	CG40006	CG40006-RA	8	4	CS	0	1
SRR307037	CG42540	CG32245-RC	6	3	Per	12	6
SRR307036	Ank2	CG34416-RF	17	17	Per	6	7
SRR307030	rl	CG12559-RE	6	4	CS	18	3
SRR307031	Rox8	CG5422-RB	4	1	Per	0	1
SRR307037	Gprk1	CG40129-RA	9	7	Per	12	10
SRR307028	app	CG42318-RB	2	2	CS	6	2
SRR307034	CG16833	CG16833-RG	9	3	Per	18	1
SRR307030	pho	CG17743-RA	4	1	CS	18	1
SRR307037	CG40178	CG40178-RB	6	4	Per	12	1
SRR307036	brp	CG42344-RG	13	1	Per	6	1
SRR307033	scro	CG17594-RC	3	1	Per	12	9
SRR307031	Eph	CG1511-RD	3	1	Per	0	1
SRR307033	CG40178	CG40178-RA	4	2	Per	12	2
SRR307027	Hil	CG30147-RA	3	1	CS	0	1
SRR307033	Fur1	CG10772-RF	4	2	Per	12	1
SRR307032	CG34113	CG34113-RO	12	12	Per	6	1
SRR307037	Fis1	CG17510-RC	5	5	Per	12	1
SRR307036	CG5226	CG5226-RA	9	8	Per	6	1
SRR307029	CG13579	CG13579-RA	7	4	CS	12	1
SRR307031	app	CG42318-RF	3	3	Per	0	1
SRR307033	CG10508	CG10508-RF	7	5	Per	12	1
SRR307037	brp	CG42344-RF	1	1	Per	12	2
SRR307025	Nipped-B	CG17704-RE	13	11	CS	12	2
SRR307029	jp	CG4405-RA	2	1	CS	12	49
SRR307034	scro	CG17594-RC	3	1	Per	18	7
SRR307032	CG3632	CG3632-RE	10	10	Per	6	2
SRR307037	spri	CG34414-RA	2	2	Per	12	2
SRR307025	CG40178	CG40178-RA	7	3	CS	12	1
SRR307038	Xrp1	CG17836-RB	2	1	Per	18	2
SRR307036	unc-13	CG2999-RB	7	4	Per	6	2
SRR307025	CG10990	CG10990-RB	1	1	CS	12	1
SRR307030	Itp-r83A	CG1063-RA	18	5	CS	18	1
SRR307034	nrv3	CG8663-RB	3	1	Per	18	1
SRR307037	pan	CG34403-RI	9	1	Per	12	2
SRR307036	tlk	CG34412-RH	4	2	Per	6	1
SRR307032	CG9297	CG9297-RA	7	6	Per	6	1
SRR307024	Asator	CG11533-RE	4	1	CS	6	2
SRR307027	X11Lbeta	CG32677-RA	4	3	CS	0	2
SRR307028	CG34357	CG34357-RB	2	2	CS	6	2
SRR307036	eIF4G	CG10811-RC	9	7	Per	6	8
SRR307029	Hcf	CG1710-RB	7	2	CS	12	1
SRR307032	Rbp6	CG32169-RB	3	3	Per	6	1
SRR307027	mbl	CG33197-RE	1	1	CS	0	102
SRR307026	dlg1	CG1725-RG	13	11	CS	18	1
SRR307030	cpx	CG32490-RH	4	1	CS	18	2
SRR307024	mGluRA	CG11144-RA	2	2	CS	6	1
SRR307027	fas	CG17716-RA	10	1	CS	0	1
SRR307025	CG2201	CG2201-RA	4	4	CS	12	1
SRR307024	CG11198	CG11198-RD	3	2	CS	6	1
SRR307033	elk	CG5076-RA	5	3	Per	12	1
SRR307027	CG1402	CG1402-RB	5	2	CS	0	1
SRR307029	CG34365	CG34365-RC	12	10	CS	12	2
SRR307028	p120ctn	CG17484-RB	3	2	CS	6	4
SRR307026	sNPF-R	CG7395-RA	1	1	CS	18	2
SRR307029	CG17684	CG17684-RC	4	3	CS	12	1
SRR307025	Frq1	CG5744-RC	4	1	CS	12	1
SRR307036	CG11206	CG11206-RD	9	2	Per	6	1
SRR307038	Sema-1a	CG18405-RB	2	2	Per	18	11
SRR307030	Caps	CG33653-RA	15	12	CS	18	20
SRR307037	CG11155	CG11155-RA	7	4	Per	12	5
SRR307030	sm	CG9218-RA	1	1	CS	18	6
SRR307036	CG17816	CG17816-RE	10	6	Per	6	3
SRR307035	Imp	CG1691-RD	1	1	Per	0	1
SRR307035	heph	CG31000-RE	3	1	Per	0	1
SRR307027	Caps	CG33653-RB	22	17	CS	0	1
SRR307030	Caps	CG33653-RB	17	14	CS	18	11
SRR307033	Nipped-A	CG33554-RD	16	16	Per	12	1
SRR307026	Xrp1	CG17836-RA	2	1	CS	18	1
SRR307028	dlg1	CG1725-RF	4	2	CS	6	1
SRR307037	CG42330	CG42330-RH	20	18	Per	12	1
SRR307036	hiw	CG32592-RA	22	10	Per	6	1
SRR307032	pan	CG34403-RA	8	1	Per	6	1
SRR307027	jp	CG4405-RA	2	1	CS	0	69
SRR307027	CG13579	CG13579-RA	7	4	CS	0	1
SRR307030	Haspin	CG40080-RA	3	2	CS	18	2
SRR307032	CG6049	CG6049-RC	2	1	Per	6	2
SRR307037	dpr6	CG14162-RA	4	2	Per	12	2
SRR307025	scro	CG17594-RA	2	1	CS	12	8
SRR307037	Caps	CG33653-RA	3	1	Per	12	1
SRR307030	CG3632	CG3632-RH	10	10	CS	18	2
SRR307036	Ca-alpha1D	CG4894-RB	6	5	Per	6	2
SRR307036	eRF1	CG5605-RG	6	1	Per	6	1
SRR307027	rg	CG6775-RB	17	17	CS	0	2
SRR307032	scro	CG17594-RA	1	1	Per	6	91
SRR307034	Dbp80	CG17023-RB	5	4	Per	18	1
SRR307025	Rip11	CG6606-RA	5	3	CS	12	1
SRR307036	cpx	CG32490-RM	4	1	Per	6	1
SRR307030	Caps	CG33653-RC	15	13	CS	18	4
SRR307025	Ca-alpha1D	CG4894-RB	18	18	CS	12	1
SRR307038	beat-IIIb	CG33179-RB	1	1	Per	18	2
SRR307024	eys	CG33955-RC	2	1	CS	6	5
SRR307031	NK7.1	CG8524-RA	2	1	Per	0	1
SRR307037	prom	CG42310-RD	5	1	Per	12	1
SRR307037	brp	CG42344-RE	1	1	Per	12	5
SRR307036	dlg1	CG1725-RL	11	8	Per	6	1
SRR307029	5-HT1A	CG16720-RB	4	1	CS	12	1
SRR307036	Caps	CG33653-RA	21	18	Per	6	12
SRR307029	Caps	CG33653-RB	18	14	CS	12	18
SRR307032	CG42732	CG34363-RD	26	18	Per	6	1
SRR307027	Ncc69	CG4357-RB	1	1	CS	0	2
SRR307025	Nmda1	CG3798-RE	4	0	CS	12	6
SRR307028	cpo	CG31243-RA	8	7	CS	6	1
SRR307036	CG32549	CG32549-RB	6	2	Per	6	1
SRR307035	Crk	CG1587-RC	2	1	Per	0	6
SRR307030	norpA	CG3620-RA	3	1	CS	18	1
SRR307030	CG40178	CG40178-RA	7	6	CS	18	4
SRR307024	Caps	CG33653-RB	22	14	CS	6	44
SRR307024	eRF1	CG5605-RE	6	2	CS	6	1
SRR307031	mnb	CG42273-RC	1	1	Per	0	1
SRR307027	Ca-alpha1D	CG4894-RA	6	5	CS	0	1
SRR307031	rl	CG12559-RC	6	4	Per	0	1
SRR307025	Crk	CG1587-RA	4	2	CS	12	1
SRR307023	Hr39	CG8676-RD	4	2	CS	0	1
SRR307030	CG34365	CG34365-RF	12	10	CS	18	2
SRR307037	scro	CG17594-RC	4	1	Per	12	2
SRR307032	CaMKI	CG1495-RC	7	7	Per	6	1
SRR307029	mmd	CG42252-RC	18	1	CS	12	1
SRR307031	ps	CG16765-RH	1	1	Per	0	2
SRR307035	CG3638	CG3638-RA	1	1	Per	0	1
SRR307027	uex	CG40084-RA	10	8	CS	0	22
SRR307030	Treh	CG9364-RE	6	1	CS	18	1
SRR307030	smi35A	CG4551-RC	5	4	CS	18	1
SRR307024	Nipped-A	CG33554-RA	11	7	CS	6	1
SRR307036	Caps	CG33653-RA	21	12	Per	6	44
SRR307036	CG8671	CG8671-RA	4	2	Per	6	1
SRR307032	Stat92E	CG4257-RF	7	6	Per	6	1
SRR307033	dlg1	CG1725-RH	15	13	Per	12	1
SRR307035	pan	CG34403-RE	8	4	Per	0	1
SRR307029	pan	CG34403-RI	8	6	CS	12	1
SRR307030	unc-13	CG2999-RA	3	1	CS	18	1
SRR307035	Pka-C3	CG6117-RB	2	2	Per	0	190
SRR307038	plexA	CG11081-RA	1	1	Per	18	7
SRR307025	RIC-3	CG30296-RE	3	1	CS	12	1
SRR307024	Ggamma30A	CG3694-RC	1	1	CS	6	1
SRR307030	CG41099	CG41099-RB	2	2	CS	18	1
SRR307026	CG17684	CG17684-RC	12	5	CS	18	1
SRR307036	sda	CG5518-RA	4	3	Per	6	1
SRR307027	CG11198	CG11198-RA	4	2	CS	0	3
SRR307028	Rbp6	CG32169-RA	5	1	CS	6	1
SRR307032	eIF-4B	CG10837-RB	1	1	Per	6	1
SRR307028	Asator	CG11533-RE	8	1	CS	6	1
SRR307028	Atpalpha	CG5670-RB	5	5	CS	6	1
SRR307028	crc	CG8669-RA	2	1	CS	6	1
SRR307030	fred	CG31774-RA	3	2	CS	18	1
SRR307027	spri	CG34414-RA	7	2	CS	0	1
SRR307036	brp	CG42344-RD	3	1	Per	6	5
SRR307036	Crg-1	CG32788-RB	1	0	Per	6	2
SRR307035	rl	CG12559-RC	6	5	Per	0	2
SRR307030	eIF-4B	CG10837-RB	3	2	CS	18	1
SRR307031	eIF5	CG9177-RB	6	6	Per	0	1
SRR307036	unc-13	CG2999-RC	8	5	Per	6	6
SRR307028	CG42732	CG34363-RD	28	14	CS	6	1
SRR307034	CG40178	CG40178-RA	7	5	Per	18	2
SRR307033	Zasp52	CG30084-RG	0	0	Per	12	1
SRR307028	CG1578	CG1578-RA	2	1	CS	6	2
SRR307035	Snap25	CG40452-RA	5	5	Per	0	1
SRR307030	pan	CG34403-RD	8	3	CS	18	1
SRR307035	Fas1	CG6588-RF	13	7	Per	0	1
SRR307024	ps	CG16765-RK	1	1	CS	6	5
SRR307038	scro	CG17594-RA	3	1	Per	18	2
SRR307027	RpS11	CG8857-RB	2	2	CS	0	1
SRR307036	Asator	CG11533-RD	11	10	Per	6	3
SRR307024	NK7.1	CG8524-RB	2	1	CS	6	3
SRR307031	Rbp6	CG32169-RA	11	1	Per	0	1
SRR307027	Caps	CG33653-RB	18	14	CS	0	30
SRR307029	sxc	CG10392-RB	5	2	CS	12	2
SRR307037	unc-13	CG2999-RA	2	1	Per	12	5
SRR307029	Ncc69	CG4357-RB	1	1	CS	12	1
SRR307031	dpr15	CG10095-RA	2	2	Per	0	1
SRR307036	alph	CG1906-RB	5	3	Per	6	9
SRR307031	sv	CG11049-RE	5	1	Per	0	1
SRR307024	Ect4	CG34373-RF	3	2	CS	6	2
SRR307032	zfh2	CG1449-RA	3	2	Per	6	2
SRR307024	nAcRalpha-30D	CG4128-RE	1	1	CS	6	1
SRR307037	nrv3	CG8663-RD	4	3	Per	12	1
SRR307038	rl	CG12559-RF	6	5	Per	18	1
SRR307026	Magi	CG30388-RA	1	1	CS	18	2
SRR307035	sima	CG7951-RA	9	8	Per	0	2
SRR307030	eIF4G	CG10811-RA	5	3	CS	18	1
SRR307027	rl	CG12559-RF	3	2	CS	0	1
SRR307026	Dbp80	CG17023-RA	3	2	CS	18	8
SRR307031	CG40178	CG40178-RA	9	2	Per	0	1
SRR307029	uex	CG40084-RA	10	8	CS	12	5
SRR307033	Dbp80	CG17023-RB	5	4	Per	12	2
SRR307030	cpx	CG32490-RO	4	1	CS	18	2
SRR307034	pan	CG34403-RC	8	3	Per	18	1
SRR307031	zfh2	CG1449-RA	3	0	Per	0	1
SRR307035	Sdc	CG10497-RD	4	3	Per	0	1
SRR307025	Sema-1a	CG18405-RA	2	2	CS	12	22
SRR307035	Rdl	CG10537-RB	5	3	Per	0	1
SRR307034	tmod	CG1539-RE	6	6	Per	18	1
SRR307031	CG33936	CG33936-RA	3	2	Per	0	1
SRR307030	tlk	CG34412-RF	7	2	CS	18	1
SRR307027	CaMKII	CG18069-RD	9	6	CS	0	1
SRR307026	Gug	CG6964-RC	1	1	CS	18	1
SRR307036	Nrg	CG1634-RC	2	1	Per	6	1
SRR307037	cpx	CG32490-RQ	6	1	Per	12	1
SRR307030	scro	CG17594-RA	3	2	CS	18	1
SRR307029	CG11198	CG11198-RA	4	2	CS	12	1
SRR307038	Caps	CG33653-RC	20	12	Per	18	12
SRR307028	mbl	CG33197-RD	1	1	CS	6	64
SRR307030	pan	CG34403-RB	9	1	CS	18	1
SRR307031	rg	CG6775-RD	23	22	Per	0	1
SRR307036	toy	CG11186-RA	6	5	Per	6	4
SRR307037	Eph	CG1511-RC	4	3	Per	12	1
SRR307027	rst	CG4125-RA	4	3	CS	0	1
SRR307028	Ncc69	CG4357-RA	1	1	CS	6	6
SRR307032	CG3632	CG3632-RG	10	10	Per	6	2
SRR307027	l(3)82Fd	CG32464-RS	8	1	CS	0	1
SRR307029	CG40178	CG40178-RA	7	6	CS	12	1
SRR307038	scro	CG17594-RB	1	1	Per	18	30
SRR307030	5-HT1A	CG16720-RB	4	1	CS	18	3
SRR307030	Caps	CG33653-RB	18	14	CS	18	14
SRR307031	rg	CG6775-RD	23	14	Per	0	1
SRR307024	CG9339	CG9339-RA	2	2	CS	6	2
SRR307025	mbl	CG33197-RD	1	1	CS	12	43
SRR307038	MEP-1	CG42245-RA	2	2	Per	18	1
SRR307033	uex	CG40084-RB	2	2	Per	12	1
SRR307028	CG40178	CG40178-RB	8	5	CS	6	1
SRR307029	Caps	CG33653-RC	15	13	CS	12	1
SRR307033	CG12582	CG12582-RB	5	4	Per	12	1
SRR307037	ct	CG11387-RC	6	6	Per	12	2
SRR307029	mld	CG34100-RA	1	1	CS	12	1
SRR307029	pyd	CG31349-RI	7	4	CS	12	1
SRR307035	wts	CG12072-RA	1	1	Per	0	22
SRR307037	uex	CG40084-RB	9	7	Per	12	43
SRR307028	Sema-1a	CG18405-RA	2	2	CS	6	12
SRR307036	tomosyn	CG17762-RG	11	1	Per	6	2
SRR307037	SPoCk	CG32451-RB	1	1	Per	12	1
SRR307025	CG1578	CG1578-RA	2	1	CS	12	6
SRR307025	gish	CG6963-RH	2	1	CS	12	1
SRR307036	Dab	CG9695-RA	9	3	Per	6	1
SRR307025	CG42732	CG34363-RD	28	14	CS	12	3
SRR307036	Ca-alpha1T	CG15899-RC	12	8	Per	6	1
SRR307026	Caps	CG33653-RC	14	13	CS	18	36
SRR307025	Mhcl	CG31045-RF	13	5	CS	12	1
SRR307029	unc-13	CG2999-RA	3	1	CS	12	1
SRR307029	mub	CG7437-RC	1	1	CS	12	3
SRR307038	Caps	CG33653-RA	21	16	Per	18	1
SRR307032	pan	CG34403-RA	8	3	Per	6	1
SRR307025	CadN	CG7100-RF	12	7	CS	12	1
SRR307023	CG1732	CG1732-RB	4	1	CS	0	1
SRR307027	cpx	CG32490-RO	4	1	CS	0	1
SRR307031	pan	CG34403-RB	10	9	Per	0	1
SRR307029	smi35A	CG4551-RC	5	4	CS	12	1
SRR307036	Caps	CG33653-RB	2	1	Per	6	1
SRR307031	Ect4	CG34373-RH	3	2	Per	0	4
SRR307037	rl	CG12559-RC	4	2	Per	12	2
SRR307032	aret	CG31762-RB	1	1	Per	6	1
SRR307029	CG34365	CG34365-RF	12	10	CS	12	1
SRR307026	dlg1	CG1725-RB	4	3	CS	18	1
SRR307034	Caps	CG33653-RB	16	14	Per	18	1
SRR307028	Dbp80	CG17023-RB	6	6	CS	6	1
SRR307029	CG9339	CG9339-RG	2	2	CS	12	1
SRR307026	mbl	CG33197-RC	1	1	CS	18	33
SRR307030	Ncc69	CG4357-RB	1	1	CS	18	1
SRR307026	daw	CG16987-RB	2	1	CS	18	1
SRR307037	Galpha49B	CG17759-RG	7	2	Per	12	1
SRR307036	tomosyn	CG17762-RD	12	1	Per	6	1
SRR307030	grp	CG17161-RB	4	1	CS	18	1
SRR307027	norpA	CG3620-RA	3	1	CS	0	1
SRR307027	CG40178	CG40178-RA	7	6	CS	0	1
SRR307029	eIF4G	CG10811-RC	10	5	CS	12	1
SRR307034	zfh2	CG1449-RA	2	1	Per	18	1
SRR307029	kis	CG3696-RC	9	9	CS	12	1
SRR307036	ps	CG16765-RG	1	1	Per	6	2
SRR307036	CG40178	CG40178-RA	5	3	Per	6	2
SRR307027	zfh2	CG1449-RA	4	3	CS	0	1
SRR307036	Ank2	CG34416-RK	17	17	Per	6	4
SRR307037	Mnt	CG13316-RC	1	1	Per	12	4
SRR307036	bru-2	CG31761-RE	2	1	Per	6	2
SRR307023	toy	CG11186-RA	6	1	CS	0	1
SRR307029	eIF-4B	CG10837-RB	3	2	CS	12	2
SRR307034	pan	CG34403-RH	8	4	Per	18	2
SRR307027	CG3632	CG3632-RH	10	10	CS	0	1
SRR307036	CG7337	CG7337-RA	11	0	Per	6	1
SRR307027	mld	CG34100-RA	1	1	CS	0	3
SRR307037	pan	CG34403-RB	10	1	Per	12	2
SRR307038	Ca-alpha1T	CG15899-RC	13	8	Per	18	2
SRR307038	gpp	CG10272-RB	3	1	Per	18	1
SRR307027	cac	CG1522-RE	15	0	CS	0	1
SRR307038	l(2)gl	CG2671-RD	1	1	Per	18	1
SRR307033	CG31531	CG31531-RA	5	3	Per	12	1
SRR307027	Caps	CG33653-RC	15	13	CS	0	1
SRR307029	eRF1	CG5605-RC	6	2	CS	12	1
SRR307031	pan	CG34403-RF	9	8	Per	0	1
SRR307029	pan	CG34403-RB	9	1	CS	12	2
SRR307031	CG42248	CG42248-RF	6	2	Per	0	1
SRR307028	Pvr	CG8222-RF	11	4	CS	6	1
SRR307023	bl	CG13425-RA	5	1	CS	0	1
SRR307026	seq	CG32904-RA	2	2	CS	18	3
SRR307023	Eip93F	CG18389-RB	3	1	CS	0	2
SRR307032	sfl	CG8339-RA	2	2	Per	6	1
SRR307028	Rip11	CG6606-RA	5	3	CS	6	1
SRR307035	Pten	CG5671-RB	6	2	Per	0	1
SRR307026	Fili	CG34368-RC	2	1	CS	18	3
SRR307027	CG11155	CG11155-RA	11	4	CS	0	1
SRR307032	rl	CG12559-RB	6	5	Per	6	2
SRR307028	CG32082	CG32082-RB	10	7	CS	6	1
SRR307037	nAcRalpha-30D	CG4128-RC	1	1	Per	12	4
SRR307030	uex	CG40084-RA	10	8	CS	18	13
SRR307029	cpx	CG32490-RO	4	1	CS	12	1
SRR307027	mub	CG7437-RC	1	1	CS	0	1
SRR307038	CG42337	CG42337-RB	1	1	Per	18	2
SRR307036	l(3)82Fd	CG32464-RU	15	1	Per	6	1
SRR307026	Fas2	CG3665-RB	1	1	CS	18	2
SRR307027	CG34365	CG34365-RF	12	10	CS	0	1
SRR307035	E2f	CG6376-RC	2	1	Per	0	1
SRR307028	Nmda1	CG3798-RE	4	0	CS	6	5
SRR307026	Not1	CG34407-RC	6	3	CS	18	1
SRR307032	Snap25	CG40452-RA	4	4	Per	6	1
SRR307036	sxc	CG10392-RA	5	2	Per	6	3
SRR307025	nrv3	CG8663-RD	4	2	CS	12	1
SRR307032	sm	CG9218-RF	1	1	Per	6	2
SRR307029	mbl	CG33197-RE	4	1	CS	12	1
SRR307038	rl	CG12559-RD	5	4	Per	18	1
SRR307035	CG42345	CG42345-RB	1	1	Per	0	1
SRR307027	cpx	CG32490-RH	4	1	CS	0	6
SRR307029	mub	CG7437-RD	1	1	CS	12	3
SRR307035	CG2201	CG2201-RC	6	1	Per	0	1
SRR307025	klar	CG17046-RA	11	2	CS	12	1
SRR307029	a	CG6741-RB	3	2	CS	12	1
SRR307036	pgant5	CG31651-RA	5	2	Per	6	1
SRR307030	mbl	CG33197-RE	1	1	CS	18	20
SRR307032	sm	CG9218-RE	1	1	Per	6	5
SRR307038	CG32809	CG32809-RD	16	15	Per	18	1
SRR307025	p120ctn	CG17484-RB	3	2	CS	12	1
SRR307034	raw	CG12437-RA	1	1	Per	18	1
SRR307024	CG31531	CG31531-RB	4	3	CS	6	1
SRR307030	Sps2	CG5025-RB	2	2	CS	18	1
SRR307023	Tango13	CG32632-RC	3	1	CS	0	1
SRR307031	CG40178	CG40178-RB	4	2	Per	0	5
SRR307026	axo	CG18296-RA	8	7	CS	18	1
SRR307035	mAcR-60C	CG4356-RA	3	1	Per	0	1
SRR307031	pan	CG34403-RC	7	5	Per	0	1
SRR307028	scro	CG17594-RA	2	1	CS	6	6
SRR307037	cpx	CG32490-RR	5	1	Per	12	1
SRR307031	CG40178	CG40178-RB	6	1	Per	0	5
SRR307036	ps	CG16765-RF	6	2	Per	6	1
SRR307034	unc-13	CG2999-RC	2	1	Per	18	4
SRR307025	CG40178	CG40178-RA	6	5	CS	12	1
SRR307030	X11Lbeta	CG32677-RA	4	3	CS	18	1
SRR307027	CG9339	CG9339-RD	2	2	CS	0	2
SRR307033	l(2)s5379	CG7085-RD	4	0	Per	12	1
SRR307023	Bili	CG11848-RA	9	1	CS	0	1
SRR307035	mp	CG33171-RC	15	0	Per	0	1
SRR307026	ns2	CG6501-RA	1	1	CS	18	1
SRR307031	CG13739	CG13739-RA	1	1	Per	0	1
SRR307032	Nipped-A	CG33554-RD	19	16	Per	6	1
SRR307035	bru-2	CG31761-RD	2	1	Per	0	1
SRR307023	chinmo	CG31666-RD	1	1	CS	0	1
SRR307030	jp	CG4405-RA	2	1	CS	18	36
SRR307035	Ect4	CG34373-RG	4	3	Per	0	6
SRR307027	Arf79F	CG8385-RI	3	3	CS	0	1
SRR307030	CG13579	CG13579-RA	7	4	CS	18	1
SRR307030	CG3812	CG3812-RA	1	1	CS	18	1
SRR307027	Haspin	CG40080-RA	3	2	CS	0	8
SRR307026	CG40178	CG40178-RB	6	2	CS	18	1
SRR307024	sv	CG11049-RE	10	5	CS	6	1
SRR307030	Caps	CG33653-RB	22	17	CS	18	1
SRR307032	Calx	CG5685-RB	2	2	Per	6	1
SRR307027	Caps	CG33653-RB	17	14	CS	0	57
SRR307034	CG2052	CG2052-RB	1	1	Per	18	4
SRR307024	Yp3	CG11129-RA	2	0	CS	6	3
SRR307036	Hrb87F	CG12749-RA	2	2	Per	6	1
SRR307027	Caps	CG33653-RA	15	12	CS	0	46
SRR307034	brp	CG42344-RF	3	1	Per	18	3
SRR307028	zfh2	CG1449-RA	8	0	CS	6	1
SRR307027	sm	CG9218-RA	1	1	CS	0	11
SRR307036	para	CG9907-RA	20	7	Per	6	1
SRR307036	app	CG42318-RE	2	2	Per	6	2
SRR307037	CG31522	CG31522-RB	3	1	Per	12	1
SRR307023	CG40470	CG40470-RA	8	2	CS	0	1
SRR307026	CG40178	CG40178-RB	4	1	CS	18	38
SRR307023	rdgC	CG6571-RB	8	1	CS	0	1
SRR307036	Asator	CG11533-RD	4	1	Per	6	13
SRR307030	CG42256	CG42256-RK	19	10	CS	18	1
SRR307028	CG17816	CG17816-RG	10	6	CS	6	3
SRR307027	mub	CG7437-RD	1	1	CS	0	2
SRR307025	para	CG9907-RC	30	0	CS	12	1
SRR307034	Imp	CG1691-RH	2	2	Per	18	1
SRR307033	pan	CG34403-RC	8	1	Per	12	1
SRR307029	CG17816	CG17816-RE	11	6	CS	12	1
SRR307029	Nipped-A	CG33554-RD	18	16	CS	12	1
SRR307031	bl	CG13425-RC	6	2	Per	0	1
SRR307036	rl	CG12559-RE	4	2	Per	6	3
SRR307024	CG9935	CG9935-RB	11	6	CS	6	1
SRR307035	nAcRalpha-30D	CG4128-RB	1	1	Per	0	4
SRR307036	pan	CG34403-RI	10	9	Per	6	1
SRR307037	scro	CG17594-RC	1	1	Per	12	140
SRR307030	zfh2	CG1449-RA	4	1	CS	18	1
SRR307028	Nipped-B	CG17704-RE	13	11	CS	6	3
SRR307030	PMCA	CG42314-RD	12	5	CS	18	1
SRR307030	chif	CG5813-RA	1	1	CS	18	1
SRR307038	mbl	CG33197-RA	1	1	Per	18	1
SRR307032	CG32206	CG32206-RB	7	6	Per	6	1
SRR307036	fwd	CG7004-RB	1	1	Per	6	6
SRR307035	Proc-R	CG6986-RC	3	2	Per	0	1
SRR307024	CG34365	CG34365-RD	3	1	CS	6	1
SRR307037	Eip93F	CG18389-RA	3	1	Per	12	4
SRR307026	sgg	CG2621-RJ	3	2	CS	18	17
SRR307038	shakB	CG34358-RD	3	1	Per	18	6
SRR307035	CaMKI	CG1495-RC	6	4	Per	0	1
SRR307031	CG9935	CG9935-RA	10	3	Per	0	1
SRR307038	bru-2	CG31761-RD	4	1	Per	18	1
SRR307029	Haspin	CG40080-RA	3	2	CS	12	6
SRR307027	CG33960	CG33960-RA	8	7	CS	0	2
SRR307027	CG11206	CG11206-RC	8	1	CS	0	1
SRR307033	CG16833	CG16833-RH	9	3	Per	12	1
SRR307035	Ank2	CG34416-RI	4	4	Per	0	1
SRR307037	CG40178	CG40178-RA	7	2	Per	12	6
SRR307036	jp	CG4405-RB	2	1	Per	6	68
SRR307024	eIF4G2	CG10192-RA	3	2	CS	6	1
SRR307032	scro	CG17594-RA	4	1	Per	6	3
SRR307036	CG32432	CG32432-RA	6	2	Per	6	1
SRR307025	Nipped-B	CG17704-RE	15	11	CS	12	1
SRR307035	bif	CG1822-RC	4	1	Per	0	1
SRR307035	CG17471	CG17471-RB	7	1	Per	0	3
SRR307027	CG33144	CG33144-RA	3	1	CS	0	1
SRR307028	CG33936	CG33936-RB	2	1	CS	6	1
SRR307029	Caps	CG33653-RB	17	14	CS	12	23
SRR307035	gish	CG6963-RF	8	5	Per	0	1
SRR307028	CG6049	CG6049-RB	2	1	CS	6	1
SRR307025	eIF4G	CG10811-RB	10	8	CS	12	1
SRR307033	Caps	CG33653-RB	16	3	Per	12	1
SRR307029	Slob	CG6772-RC	3	1	CS	12	1
SRR307036	PMCA	CG42314-RC	12	5	Per	6	1
SRR307029	Caps	CG33653-RA	15	12	CS	12	24
SRR307034	l(2)s5379	CG7085-RD	4	0	Per	18	1
SRR307035	jp	CG4405-RA	6	1	Per	0	1
SRR307029	sm	CG9218-RA	1	1	CS	12	7
SRR307027	norpA	CG3620-RC	3	1	CS	0	1
SRR307024	cno	CG42312-RC	13	12	CS	6	1
SRR307038	mei-P26	CG12218-RA	7	6	Per	18	1
SRR307035	pan	CG34403-RA	9	8	Per	0	1
SRR307035	CG17471	CG17471-RA	7	1	Per	0	5
SRR307027	rl	CG12559-RE	6	4	CS	0	1
SRR307033	unc-13	CG2999-RC	2	1	Per	12	3
SRR307030	CG34365	CG34365-RC	12	10	CS	18	2
SRR307024	Cam	CG8472-RA	3	2	CS	6	1
SRR307037	kis	CG3696-RA	10	6	Per	12	2
SRR307038	zfh2	CG1449-RA	4	2	Per	18	16
SRR307027	rg	CG6775-RB	18	17	CS	0	1
SRR307027	pan	CG34403-RF	8	1	CS	0	2
SRR307035	CaMKI	CG1495-RD	4	2	Per	0	1
SRR307037	Caki	CG6703-RB	7	1	Per	12	1
SRR307030	rl	CG12559-RB	6	4	CS	18	1
SRR307030	unc-13	CG2999-RB	7	4	CS	18	1
SRR307030	up	CG7107-RG	9	3	CS	18	1
SRR307031	rl	CG12559-RD	3	1	Per	0	1
SRR307023	Asator	CG11533-RD	8	1	CS	0	1
SRR307032	CG33092	CG33092-RG	2	0	Per	6	1
SRR307023	beat-IIIb	CG33179-RB	3	1	CS	0	1
SRR307037	cpx	CG32490-RG	4	1	Per	12	1
SRR307027	ps	CG16765-RF	6	2	CS	0	2
SRR307026	CG33988	CG33988-RA	1	1	CS	18	1
SRR307029	fwd	CG7004-RB	1	1	CS	12	1
SRR307027	pgant5	CG31651-RA	5	2	CS	0	2
SRR307030	eIF4G	CG10811-RC	9	7	CS	18	1
SRR307029	pan	CG34403-RI	10	9	CS	12	2
SRR307023	zfh2	CG1449-RA	3	2	CS	0	1
SRR307025	Atpalpha	CG5670-RA	6	6	CS	12	1
SRR307032	CG11198	CG11198-RB	3	1	Per	6	1
SRR307034	CG11319	CG11319-RA	2	1	Per	18	37
SRR307038	unc-13	CG2999-RC	11	7	Per	18	1
SRR307036	cpx	CG32490-RH	4	1	Per	6	3
SRR307034	stnB	CG12500-RB	2	1	Per	18	1
SRR307029	Asator	CG11533-RD	4	1	CS	12	3
SRR307032	tok	CG6863-RA	1	1	Per	6	1
SRR307028	Caps	CG33653-RC	14	13	CS	6	35
SRR307024	pan	CG34403-RH	8	4	CS	6	1
SRR307037	CG3168	CG3168-RB	2	1	Per	12	1
SRR307037	eRF1	CG5605-RB	6	1	Per	12	1
SRR307037	Eph	CG1511-RD	3	1	Per	12	1
SRR307031	CG40178	CG40178-RB	6	4	Per	0	1
SRR307030	eys	CG33955-RC	1	1	CS	18	1
SRR307025	Gug	CG6964-RC	1	1	CS	12	1
SRR307036	Caps	CG33653-RA	15	12	Per	6	38
SRR307038	CG30116	CG30116-RC	6	2	Per	18	1
SRR307036	sm	CG9218-RA	1	1	Per	6	9
SRR307031	Gprk1	CG40129-RA	9	7	Per	0	5
SRR307031	CG42540	CG32245-RC	6	3	Per	0	8
SRR307029	PMCA	CG42314-RC	12	5	CS	12	1
SRR307026	Sema-1a	CG18405-RA	2	2	CS	18	18
SRR307036	rl	CG12559-RD	2	1	Per	6	1
SRR307036	Caps	CG33653-RB	17	14	Per	6	31
SRR307031	brp	CG42344-RF	1	1	Per	0	1
SRR307030	hiw	CG32592-RA	22	10	CS	18	1
SRR307026	Ncc69	CG4357-RA	1	1	CS	18	1
SRR307037	tlk	CG34412-RG	3	1	Per	12	1
SRR307024	uex	CG40084-RB	2	2	CS	6	1
SRR307025	Dbp80	CG17023-RA	3	2	CS	12	21
SRR307029	jp	CG4405-RB	2	1	CS	12	48
SRR307025	para	CG9907-RB	26	25	CS	12	1
SRR307029	CG32082	CG32082-RC	1	1	CS	12	4
SRR307036	Haspin	CG40080-RA	3	2	Per	6	19
SRR307030	pan	CG34403-RD	8	4	CS	18	1
SRR307038	Snap25	CG40452-RA	6	5	Per	18	8
SRR307025	Ca-alpha1T	CG15899-RC	22	0	CS	12	1
SRR307032	Fcp1	CG12252-RA	6	5	Per	6	1
SRR307031	pan	CG34403-RI	9	1	Per	0	2
SRR307029	pan	CG34403-RF	8	1	CS	12	1
SRR307025	CG31619	CG31619-RC	10	6	CS	12	1
SRR307035	Gef64C	CG32239-RA	4	3	Per	0	1
SRR307031	nAcRalpha-96Aa	CG5610-RA	1	1	Per	0	1
SRR307038	pan	CG34403-RG	11	5	Per	18	1
SRR307023	scro	CG17594-RA	1	1	CS	0	23
SRR307027	fwd	CG7004-RB	1	1	CS	0	6
SRR307030	kuz	CG7147-RE	4	3	CS	18	2
SRR307026	Nmda1	CG3798-RE	4	0	CS	18	6
SRR307024	Caps	CG33653-RC	3	1	CS	6	1
SRR307026	CG6422	CG6422-RB	3	2	CS	18	1
SRR307028	Nipped-B	CG17704-RE	10	9	CS	6	2
SRR307027	rl	CG12559-RE	4	2	CS	0	1
SRR307036	CG32000	CG32000-RC	2	0	Per	6	1
SRR307026	Stlk	CG40293-RA	2	1	CS	18	1
SRR307027	pan	CG34403-RI	10	9	CS	0	3
SRR307035	Caps	CG33653-RA	14	13	Per	0	11
SRR307026	Pvr	CG8222-RF	11	4	CS	18	1
SRR307029	pgant5	CG31651-RA	5	2	CS	12	1
SRR307027	Asator	CG11533-RD	4	1	CS	0	3
SRR307030	MEP-1	CG1244-RA	1	1	CS	18	2
SRR307028	seq	CG32904-RA	2	2	CS	6	3
SRR307028	Fili	CG34368-RC	2	1	CS	6	1
SRR307035	para	CG9907-RA	24	12	Per	0	1
SRR307027	grh	CG42311-RG	1	1	CS	0	1
SRR307037	Mbs	CG32156-RH	9	7	Per	12	3
SRR307030	Ank2	CG34416-RF	17	17	CS	18	3
SRR307036	rl	CG12559-RE	6	4	Per	6	1
SRR307038	CG40178	CG40178-RA	5	2	Per	18	17
SRR307024	Ptp4E	CG6899-RA	3	1	CS	6	1
SRR307031	CG11155	CG11155-RA	7	4	Per	0	5
SRR307037	CG6006	CG6006-RB	3	2	Per	12	2
SRR307029	app	CG42318-RE	2	2	CS	12	1
SRR307037	CG7378	CG7378-RA	3	1	Per	12	1
SRR307036	norpA	CG3620-RC	3	1	Per	6	1
SRR307031	CG2201	CG2201-RC	6	5	Per	0	1
SRR307036	bl	CG13425-RB	5	2	Per	6	2
SRR307038	CG2052	CG2052-RA	1	1	Per	18	1
SRR307031	dpr6	CG14162-RA	4	2	Per	0	1
SRR307028	dlg1	CG1725-RB	4	3	CS	6	2
SRR307037	CG17816	CG17816-RE	14	6	Per	12	4
SRR307032	CG42732	CG34363-RE	25	17	Per	6	1
SRR307034	fwd	CG7004-RB	2	1	Per	18	1
SRR307028	mbl	CG33197-RC	1	1	CS	6	57
SRR307027	CG32082	CG32082-RC	1	1	CS	0	1
SRR307033	CG11319	CG11319-RA	2	1	Per	12	33
SRR307035	pan	CG34403-RC	7	1	Per	0	1
SRR307027	Cda5	CG31973-RB	7	3	CS	0	1
SRR307028	daw	CG16987-RB	2	1	CS	6	3
SRR307038	zfh2	CG1449-RA	9	5	Per	18	2
SRR307032	cpx	CG32490-RN	4	1	Per	6	1
SRR307032	gish	CG6963-RD	1	1	Per	6	1
SRR307037	Ank2	CG34416-RI	3	2	Per	12	2
SRR307028	Gprk2	CG17998-RA	7	3	CS	6	1
SRR307027	jp	CG4405-RB	2	1	CS	0	59
SRR307031	CG42330	CG42330-RH	20	18	Per	0	1
SRR307037	NK7.1	CG8524-RA	2	1	Per	12	10
SRR307025	uex	CG40084-RA	10	4	CS	12	1
SRR307037	nAcRalpha-80B	CG12414-RC	8	5	Per	12	1
SRR307030	Crg-1	CG32788-RB	1	0	CS	18	2
SRR307030	unc-13	CG2999-RC	8	5	CS	18	2
SRR307023	CG32016	CG32016-RE	4	1	CS	0	1
SRR307033	Yp3	CG11129-RA	2	0	Per	12	4
SRR307029	Ank2	CG34416-RK	17	17	CS	12	1
SRR307026	l(3)82Fd	CG32464-RT	11	1	CS	18	1
SRR307029	bru-2	CG31761-RE	2	1	CS	12	1
SRR307036	sgg	CG2621-RJ	8	6	Per	6	1
SRR307038	Caps	CG33653-RA	17	12	Per	18	1
SRR307023	CG3632	CG3632-RE	10	10	CS	0	1
SRR307028	CG40178	CG40178-RB	4	1	CS	6	23
SRR307029	ps	CG16765-RG	1	1	CS	12	3
SRR307029	CG40178	CG40178-RA	5	3	CS	12	2
SRR307029	Caps	CG33653-RA	21	20	CS	12	3
SRR307037	alpha-Spec	CG1977-RA	2	1	Per	12	2
SRR307032	up	CG7107-RA	9	3	Per	6	1
SRR307030	Asator	CG11533-RD	11	10	CS	18	1
SRR307037	rl	CG12559-RC	6	4	Per	12	1
SRR307029	CG7029	CG7029-RB	1	1	CS	12	1
SRR307037	CG32813	CG32813-RE	1	1	Per	12	4
SRR307030	alph	CG1906-RB	5	3	CS	18	2
SRR307037	CG32091	CG32091-RB	1	1	Per	12	1
SRR307027	toy	CG11186-RA	6	5	CS	0	3
SRR307035	Snap25	CG40452-RA	6	6	Per	0	1
SRR307028	cpx	CG32490-RI	6	5	CS	6	1
SRR307030	pan	CG34403-RF	8	3	CS	18	1
SRR307027	Caps	CG33653-RB	2	1	CS	0	2
SRR307026	scro	CG17594-RA	2	1	CS	18	7
SRR307036	eIF4G	CG10811-RA	5	3	Per	6	1
SRR307027	CG14304	CG14304-RB	3	2	CS	0	1
SRR307033	CG31531	CG31531-RB	4	3	Per	12	2
SRR307036	Caps	CG33653-RA	2	1	Per	6	3
SRR307032	rdo	CG15151-RA	10	6	Per	6	1
SRR307031	scro	CG17594-RC	4	1	Per	0	2
SRR307030	zfh2	CG1449-RA	10	10	CS	18	1
SRR307035	CG11247	CG11247-RA	3	2	Per	0	1
SRR307025	nrm	CG8779-RA	19	6	CS	12	1
SRR307032	pan	CG34403-RG	11	2	Per	6	1
SRR307037	ps	CG16765-RH	1	1	Per	12	4
SRR307033	CG12950	CG12950-RA	14	4	Per	12	1
SRR307035	Pka-C3	CG6117-RA	1	1	Per	0	109
SRR307036	cpx	CG32490-RO	4	1	Per	6	1
SRR307029	CG30438	CG30438-RB	5	3	CS	12	1
SRR307027	Ca-alpha1T	CG15899-RC	12	8	CS	0	1
SRR307032	Bruce	CG6303-RA	17	17	Per	6	1
SRR307037	CG9935	CG9935-RC	11	6	Per	12	1
SRR307029	CG6424	CG6424-RA	2	2	CS	12	1
SRR307032	Der-2	CG14899-RA	2	1	Per	6	2
SRR307036	Pax	CG31794-RB	5	1	Per	6	1
SRR307031	mnb	CG42273-RF	1	1	Per	0	1
SRR307034	CG32795	CG32795-RC	2	1	Per	18	1
SRR307036	scro	CG17594-RA	3	2	Per	6	1
SRR307036	pan	CG34403-RB	9	1	Per	6	2
SRR307036	mld	CG34100-RA	1	1	Per	6	2
SRR307036	pyd	CG31349-RI	7	4	Per	6	1
SRR307025	CG32016	CG32016-RA	5	2	CS	12	1
SRR307032	Caps	CG33653-RC	17	12	Per	6	7
SRR307025	mbl	CG33197-RB	1	1	CS	12	42
SRR307027	CG33143	CG33143-RC	2	1	CS	0	2
SRR307029	cpx	CG32490-RO	4	4	CS	12	1
SRR307024	CG33181	CG32714-RE	10	2	CS	6	1
SRR307036	Caps	CG33653-RC	15	13	Per	6	1
SRR307038	mGluRA	CG11144-RA	1	1	Per	18	7
SRR307038	rl	CG12559-RD	5	1	Per	18	1
SRR307026	CG6282	CG6282-RB	2	2	CS	18	1
SRR307027	ps	CG16765-RG	1	1	CS	0	2
SRR307027	CG40178	CG40178-RA	5	3	CS	0	3
SRR307027	Caps	CG33653-RA	21	20	CS	0	2
SRR307036	zfh2	CG1449-RA	4	3	Per	6	4
SRR307027	bru-2	CG31761-RE	2	1	CS	0	1
SRR307027	Ank2	CG34416-RK	17	17	CS	0	4
SRR307025	Bsg	CG31605-RG	8	4	CS	12	1
SRR307037	Dbp80	CG17023-RB	7	7	Per	12	1
SRR307037	ed	CG12676-RA	4	3	Per	12	4
SRR307024	unc-13	CG2999-RC	2	1	CS	6	2
SRR307027	dpr18	CG14948-RA	3	2	CS	0	2
SRR307033	neuroligin	CG13772-RA	1	1	Per	12	1
SRR307023	l(2)41Ab	CG41265-RA	2	1	CS	0	2
SRR307027	tomosyn	CG17762-RD	12	1	CS	0	1
SRR307036	CG40178	CG40178-RA	7	6	Per	6	2
SRR307033	crp	CG7664-RA	1	1	Per	12	1
SRR307037	Cdk5alpha	CG5387-RA	2	1	Per	12	1
SRR307031	unc-13	CG2999-RA	2	1	Per	0	8
SRR307035	spri	CG34414-RG	3	3	Per	0	1
SRR307029	toy	CG11186-RA	6	5	CS	12	3
SRR307034	Mbs	CG32156-RA	16	9	Per	18	1
SRR307035	brp	CG42344-RG	1	1	Per	0	9
SRR307034	fwd	CG7004-RA	4	2	Per	18	1
SRR307025	Caps	CG33653-RC	16	12	CS	12	1
SRR307030	para	CG9907-RD	8	3	CS	18	1
SRR307026	Nipped-B	CG17704-RE	13	11	CS	18	1
SRR307036	CG34365	CG34365-RF	12	10	Per	6	4
SRR307027	sxc	CG10392-RA	5	2	CS	0	1
SRR307026	RIC-3	CG30296-RG	5	1	CS	18	1
SRR307026	CG11198	CG11198-RC	2	1	CS	18	1
SRR307024	Fur1	CG10772-RC	2	1	CS	6	1
SRR307029	Caps	CG33653-RB	2	1	CS	12	1
SRR307037	spir	CG10076-RA	8	2	Per	12	1
SRR307029	l(3)82Fd	CG32464-RT	8	1	CS	12	1
SRR307028	sgg	CG2621-RJ	3	2	CS	6	23
SRR307031	alpha-Cat	CG17947-RA	8	6	Per	0	2
SRR307037	CG40178	CG40178-RA	9	2	Per	12	2
SRR307034	Yp3	CG11129-RA	2	0	Per	18	2
SRR307036	smi35A	CG4551-RC	5	4	Per	6	1
SRR307024	CG2052	CG2052-RB	1	1	CS	6	2
SRR307036	pan	CG34403-RI	10	3	Per	6	1
SRR307030	Caps	CG33653-RA	21	12	CS	18	46
SRR307037	pan	CG34403-RB	10	4	Per	12	2
SRR307034	pan	CG34403-RH	8	1	Per	18	1
SRR307032	mub	CG7437-RA	6	2	Per	6	1
SRR307035	a	CG6741-RC	4	3	Per	0	1
SRR307030	rdgB	CG11111-RA	5	1	CS	18	1
SRR307036	unc-13	CG2999-RA	3	1	Per	6	1
SRR307026	CG17816	CG17816-RG	10	6	CS	18	3
SRR307036	beat-IIa	CG14334-RA	4	2	Per	6	1
SRR307030	cngl	CG9176-RB	13	1	CS	18	2
SRR307024	brp	CG42344-RF	3	1	CS	6	1
SRR307036	CG11155	CG11155-RA	11	4	Per	6	1
SRR307035	mp	CG33171-RE	17	0	Per	0	1
SRR307036	Caki	CG6703-RB	12	1	Per	6	1
SRR307029	RIC-3	CG30296-RG	7	1	CS	12	1
SRR307035	sxc	CG10392-RC	4	1	Per	0	3
SRR307036	CG41099	CG41099-RB	2	2	Per	6	1
SRR307029	cac	CG1522-RB	17	13	CS	12	1
SRR307037	l(1)G0232	CG32697-RC	2	1	Per	12	1
SRR307034	tmod	CG1539-RA	5	5	Per	18	2
SRR307027	Caki	CG6703-RB	2	1	CS	0	1
SRR307036	fred	CG31774-RA	3	2	Per	6	1
SRR307037	CG1578	CG1578-RA	2	1	Per	12	3
SRR307023	Pde8	CG5411-RE	4	2	CS	0	1
SRR307037	CG42732	CG34363-RD	28	14	Per	12	3
SRR307038	Fur1	CG10772-RA	3	3	Per	18	1
SRR307030	cac	CG1522-RH	20	3	CS	18	1
SRR307028	unc-13	CG2999-RB	18	4	CS	6	1
SRR307032	Caps	CG33653-RC	13	12	Per	6	1
SRR307029	Sema-1a	CG18405-RB	2	2	CS	12	9
SRR307029	g	CG10986-RB	5	4	CS	12	1
SRR307026	pan	CG34403-RI	9	4	CS	18	1
SRR307036	CG32556	CG32556-RA	4	1	Per	6	2
SRR307037	Ank2	CG34416-RJ	16	15	Per	12	1
SRR307030	zfh2	CG1449-RA	4	2	CS	18	29
SRR307029	Atet	CG2969-RD	1	1	CS	12	1
SRR307033	CG6903	CG6903-RA	1	0	Per	12	1
SRR307030	crc	CG8669-RA	3	1	CS	18	1
SRR307031	pog	CG31660-RB	2	2	Per	0	1
SRR307036	tomosyn	CG17762-RC	11	1	Per	6	1
SRR307036	CG13830	CG13830-RB	7	5	Per	6	1
SRR307029	CG30463	CG30463-RA	5	3	CS	12	1
SRR307026	CG40178	CG40178-RA	10	8	CS	18	1
SRR307024	beat-IIIb	CG33179-RC	1	1	CS	6	1
SRR307032	scro	CG17594-RC	2	1	Per	6	17
SRR307034	wts	CG12072-RA	1	1	Per	18	6
SRR307024	Caps	CG33653-RA	14	13	CS	6	45
SRR307036	Dbp80	CG17023-RA	5	4	Per	6	6
SRR307027	Rbp6	CG32169-RB	4	1	CS	0	1
SRR307025	pan	CG34403-RD	9	8	CS	12	2
SRR307028	cpx	CG32490-RR	5	3	CS	6	1
SRR307025	Fim	CG8649-RD	4	0	CS	12	1
SRR307028	unc-13	CG2999-RA	2	1	CS	6	3
SRR307029	CG33181	CG32714-RG	2	1	CS	12	1
SRR307027	CLIP-190	CG5020-RL	11	5	CS	0	1
SRR307038	chif	CG5813-RA	1	1	Per	18	1
SRR307024	cpx	CG32490-RI	4	1	CS	6	1
SRR307030	mbl	CG33197-RA	1	1	CS	18	22
SRR307026	pog	CG31660-RB	2	1	CS	18	2
SRR307023	p120ctn	CG17484-RA	2	1	CS	0	1
SRR307029	Xrp1	CG17836-RB	2	1	CS	12	2
SRR307030	shakB	CG34358-RD	3	1	CS	18	8
SRR307036	cac	CG1522-RG	13	7	Per	6	1
SRR307027	CG17684	CG17684-RC	7	5	CS	0	6
SRR307026	CG9935	CG9935-RA	10	3	CS	18	1
SRR307036	CG11155	CG11155-RC	7	4	Per	6	9
SRR307030	dpr11	CG33202-RB	1	1	CS	18	2
SRR307026	Sec16	CG32654-RE	1	1	CS	18	1
SRR307026	cpx	CG32490-RO	5	5	CS	18	1
SRR307030	l(2)gl	CG2671-RF	2	2	CS	18	7
SRR307032	pan	CG34403-RE	10	9	Per	6	1
SRR307036	CG11155	CG11155-RB	7	4	Per	6	3
SRR307024	CG17684	CG17684-RC	9	8	CS	6	10
SRR307037	CadN	CG7100-RF	13	10	Per	12	1
SRR307030	Sin3A	CG8815-RA	9	1	CS	18	1
SRR307028	cpx	CG32490-RQ	6	1	CS	6	3
SRR307036	slo	CG10693-RM	5	2	Per	6	1
SRR307037	mbl	CG33197-RD	1	1	Per	12	10
SRR307027	Dbp80	CG17023-RA	5	1	CS	0	1
SRR307025	CG9634	CG9634-RA	3	1	CS	12	1
SRR307024	VGlut	CG9887-RA	2	1	CS	6	1
SRR307025	ct	CG11387-RC	6	6	CS	12	1
SRR307025	gish	CG6963-RE	1	1	CS	12	1
SRR307032	pgant5	CG31651-RB	5	2	Per	6	1
SRR307025	uex	CG40084-RB	9	7	CS	12	11
SRR307030	CG1674	CG1674-RD	2	2	CS	18	1
SRR307034	cpx	CG32490-RH	5	4	Per	18	1
SRR307026	bl	CG13425-RC	6	2	CS	18	1
SRR307028	CG17514	CG17514-RA	2	2	CS	6	1
SRR307027	Sema-1a	CG18405-RB	2	2	CS	0	26
SRR307027	Rfx	CG6312-RB	2	1	CS	0	1
SRR307027	dpr17	CG31361-RC	1	1	CS	0	1
SRR307029	slo	CG10693-RF	8	7	CS	12	1
SRR307038	PMCA	CG42314-RF	12	5	Per	18	1
SRR307029	CG42540	CG32245-RC	9	0	CS	12	1
SRR307036	Caps	CG33653-RA	18	12	Per	6	1
SRR307024	CG14459	CG14459-RB	2	2	CS	6	1
SRR307031	CG40178	CG40178-RB	4	1	Per	0	35
SRR307027	sno	CG1903-RD	2	1	CS	0	1
SRR307024	CaMKI	CG1495-RD	4	2	CS	6	1
SRR307032	pum	CG9755-RA	2	1	Per	6	1
SRR307038	jp	CG4405-RA	2	1	Per	18	23
SRR307037	CG30116	CG30116-RA	6	2	Per	12	1
SRR307030	para	CG9907-RD	28	20	CS	18	1
SRR307036	CG14521	CG14521-RA	6	1	Per	6	1
SRR307028	pan	CG34403-RC	9	5	CS	6	1
SRR307028	brp	CG42344-RE	1	1	CS	6	3
SRR307038	rl	CG12559-RB	4	2	Per	18	1
SRR307025	Drl-2	CG3915-RB	6	2	CS	12	1
SRR307025	CG32016	CG32016-RC	5	2	CS	12	1
SRR307034	CG6903	CG6903-RA	1	0	Per	18	1
SRR307026	CG40178	CG40178-RB	6	1	CS	18	4
SRR307023	mbl	CG33197-RF	1	1	CS	0	16
SRR307038	X11Lbeta	CG32677-RA	4	3	Per	18	1
SRR307027	cac	CG1522-RC	13	7	CS	0	1
SRR307037	pan	CG34403-RG	9	5	Per	12	2
SRR307032	CG31531	CG31531-RC	5	4	Per	6	1
SRR307036	Syt1	CG3139-RA	8	1	Per	6	1
SRR307033	CG18812	CG18812-RA	4	2	Per	12	1
SRR307033	cg	CG8367-RF	11	4	Per	12	2
SRR307029	unc-13	CG2999-RC	18	7	CS	12	1
SRR307024	nrm	CG8779-RB	5	2	CS	6	1
SRR307033	Caps	CG33653-RA	21	17	Per	12	1
SRR307024	slow	CG7447-RB	1	1	CS	6	1
SRR307025	Mnt	CG13316-RC	1	1	CS	12	1
SRR307023	mbl	CG33197-RD	5	1	CS	0	1
[truncated: 5,701 more rows]
