# Supplementary material for: Cell-Type Specific Features of Circular RNA Expression
Source: PLoS Genet. 2013 Sep 5;9(9):e1003777. doi: 10.1371/journal.pgen.1003777 (PMC3764148; doi:10.1371/journal.pgen.1003777)
Supplement: Table S7 — All circular junctions detected in the ENCODE data. Fields in table: type = cell line; place = location of RNA isolate given by ENCODE; start = acceptor (donor) site and stop = donor (acceptor) site for detected circular junction for genes transcribed on the “+” (resp. “−”) strand;ave_size = average length of all transcripts in UCSC knowngene annotation between start and stop coordinates; gene; score1info,score2info,score12info = average alignment score for read 1, read 2 and product of read 1 and read 2 (respectively),sum = number of junctional counts; srr = replicate, rank = ranked circle expression (highest = 1). (BZ2) [file pgen.1003777.s012.bz2]

Archive with 1 entries (1 files):
- pgen.1003777.s012
