# Supplementary material for: Cell-Type Specific Features of Circular RNA Expression
Source: PLoS Genet. 2013 Sep 5;9(9):e1003777. doi: 10.1371/journal.pgen.1003777 (PMC3764148; doi:10.1371/journal.pgen.1003777)
Supplement: Table S7 — All circular junctions detected in the ENCODE data. Fields in table: type = cell line; place = location of RNA isolate given by ENCODE; start = acceptor (donor) site and stop = donor (acceptor) site for detected circular junction for genes transcribed on the “+” (resp. “−”) strand;ave_size = average length of all transcripts in UCSC knowngene annotation between start and stop coordinates; gene; score1info,score2info,score12info = average alignment score for read 1, read 2 and product of read 1 and read 2 (respectively),sum = number of junctional counts; srr = replicate, rank = ranked circle expression (highest = 1). (BZ2) [file pgen.1003777.s012.bz2 › pgen.1003777.s012]

type	place	start	stop	ave_size	gene	score1info	score2info	score12info	stat	sum	srr	rank	iso_mark
Nhek	Cell	31497267	32600770	1986	NRG1	-42	0	0	-3.9375000000000000	2	Rep1	2767	1103503
K562	Cell	6880240	7807841	4644	CAMTA1	-42	-21	882	0.71542351075123648548	1	Rep1	7926	927601
H1hesc	Cell	6880240	7807841	4644	CAMTA1	-42	0	0	0.71542351075123648548	1	Rep2	4854	927601
Hepg2	Cell	6880240	7807841	4644	CAMTA1	-43	0	0	0.71542351075123648548	3	Rep2	2278	927601
Gm12878	Cell	6880240	7807841	4644	CAMTA1	-42	-2	84	0.71542351075123648548	3	Rep2	2224	927601
A549	Cell	6880240	7807841	4644	CAMTA1	-42	0	0	0.71542351075123648548	1	Rep1	5321	927601
Gm12878	Cell	69364271	70250005	1843	AUTS2	-42	0	0	0.67949685527702109195	4	Rep1	2214	885734
K562	Cell	69209984	70091743	844	SMA4	0	-6	0	-0.09469425238482127415	2	Rep1	4724	881759
Nhek	Cell	69209984	70091743	844	SMA4	-6	-6	36	-0.09469425238482127415	1	Rep1	4173	881759
Sknshra	Cell	69209984	70091743	844	SMA4	0	0	0	-0.09469425238482127415	1	Rep1	3982	881759
Ag04450	Cell	69209984	70091743	844	SMA4	0	0	0	-0.09469425238482127415	1	Rep1	4803	881759
H1hesc	Cell	69209984	70091743	844	SMA4	0	-10	0	-0.09469425238482127415	2	Rep1	3426	881759
K562	Cell	69209984	70091743	844	SMA4	-6	-31	186	-0.09469425238482127415	1	Rep2	6612	881759
Ag04450	Cell	69209984	70091743	844	SMA4	0	0	0	-0.09469425238482127415	2	Rep2	3023	881759
Mcf7	Cell	69209984	70091743	844	SMA4	-24	0	0	-0.09469425238482127415	1	Rep1	2146	881759
Huvec	Cell	69209984	70087133	708	SMA4	-15	-15	225	-0.47070266404603240148	2	Rep1	1895	877149
Nhek	Cell	69209984	70087133	708	SMA4	-15	-12	180	-0.47070266404603240148	2	Rep1	2767	877149
Gm12878	Cell	69209984	70087133	708	SMA4	-14	-14	194	-0.47070266404603240148	6	Rep2	1100	877149
Mcf7	Cell	69209984	70087133	708	SMA4	-15	-4	62	-0.47070266404603240148	7	Rep1	868	877149
H1hesc	Cell	69209984	70087133	708	SMA4	-16	-7	153	-0.47070266404603240148	18	Rep1	275	877149
K562	Cell	69209984	70087133	708	SMA4	-14	-4	59	-0.47070266404603240148	10	Rep2	729	877149
H1hesc	Cell	69209984	70087133	708	SMA4	-18	-3	51	-0.47070266404603240148	7	Rep2	921	877149
Mcf7	Cell	69209984	70087133	708	SMA4	-13	0	4	-0.47070266404603240148	6	Rep2	904	877149
A549	Cell	69209984	70087133	708	SMA4	-14	-6	80	-0.47070266404603240148	3	Rep2	1393	877149
Helas3	Cell	69209984	70087133	708	SMA4	-17	-9	153	-0.47070266404603240148	4	Rep2	1854	877149
Huvec	Cell	69209984	70087133	708	SMA4	-18	-12	216	-0.47070266404603240148	1	Rep2	2223	877149
Ag04450	Cell	69209984	70087133	708	SMA4	-15	-4	72	-0.47070266404603240148	6	Rep2	978	877149
A549	Cell	69209984	70087133	708	SMA4	-14	-1	22	-0.47070266404603240148	10	Rep1	608	877149
Hmec	Cell	69209984	70087133	708	SMA4	-16	0	0	-0.47070266404603240148	5	Rep1	363	877149
K562	Cell	69209984	70087133	708	SMA4	-16	-5	114	-0.47070266404603240148	13	Rep1	716	877149
Bj	Cell	69209984	70087133	708	SMA4	-14	-3	64	-0.47070266404603240148	17	Rep1	319	877149
Nhek	Cell	69209984	70087133	708	SMA4	-24	-12	280	-0.47070266404603240148	3	Rep2	2481	877149
Helas3	Cell	69209984	70087133	708	SMA4	-14	-5	86	-0.47070266404603240148	10	Rep1	309	877149
Hepg2	Cell	69209984	70087133	708	SMA4	-18	-7	123	-0.47070266404603240148	7	Rep2	859	877149
Ag04450	Cell	69209984	70087133	708	SMA4	-17	-8	126	-0.47070266404603240148	4	Rep1	1417	877149
Nhlf	Cell	69209984	70087133	708	SMA4	-19	-12	230	-0.47070266404603240148	5	Rep1	406	877149
Hepg2	Cell	69209984	70087133	708	SMA4	-17	-3	60	-0.47070266404603240148	9	Rep1	726	877149
Sknshra	Cell	69209984	70087133	708	SMA4	-17	-2	60	-0.47070266404603240148	6	Rep1	761	877149
Bj	Cell	69209984	70087133	708	SMA4	-16	-4	76	-0.47070266404603240148	3	Rep2	1281	877149
Sknshra	Cell	69209984	70087133	708	SMA4	-13	-5	72	-0.47070266404603240148	9	Rep2	374	877149
Gm12878	Cell	69209984	70087133	708	SMA4	-15	-3	53	-0.47070266404603240148	19	Rep1	332	877149
A549	Cell	69211907	70081452	363	SMA4	-7	0	0	0.45771734590716482804	5	Rep2	767	869545
Gm12878	Cell	69211907	70081452	363	SMA4	-5	-9	45	0.45771734590716482804	2	Rep2	3201	869545
K562	Cell	69211907	70081452	363	SMA4	-6	-37	222	0.45771734590716482804	1	Rep1	7926	869545
H1hesc	Cell	69211907	70081452	363	SMA4	-6	-8	46	0.45771734590716482804	9	Rep1	694	869545
Sknshra	Cell	69211907	70081452	363	SMA4	-7	-1	8	0.45771734590716482804	4	Rep2	1118	869545
Helas3	Cell	69211907	70081452	363	SMA4	-6	-12	72	0.45771734590716482804	1	Rep2	5551	869545
Bj	Cell	69211907	70081452	363	SMA4	-7	-3	21	0.45771734590716482804	4	Rep1	1816	869545
Hepg2	Cell	69211907	70081452	363	SMA4	-6	0	0	0.45771734590716482804	5	Rep1	1466	869545
Ag04450	Cell	69211907	70081452	363	SMA4	-8	-2	12	0.45771734590716482804	3	Rep2	2106	869545
Huvec	Cell	69211907	70081452	363	SMA4	-8	-7	71	0.45771734590716482804	7	Rep1	506	869545
Gm12878	Cell	69211907	70081452	363	SMA4	-6	-6	36	0.45771734590716482804	1	Rep1	6268	869545
K562	Cell	69211907	70081452	363	SMA4	-6	-10	58	0.45771734590716482804	3	Rep2	2701	869545
Gm12878	Cell	69364271	70229991	1159	AUTS2	-36	-10	360	0.37301587301587301587	1	Rep2	5162	865720
Ag04450	Cell	54292038	55151653	796	PDGFRA	-42	0	0	-2.2916666666666667	1	Rep2	4809	859615
A549	Cell	100025987	100866484	10971	VPS13B	-42	0	0	-2.5909090909090909	1	Rep1	5321	840497
K562	Cell	100133404	100889808	13046	VPS13B	-24	-12	288	-6.9000000000000000	1	Rep1	7926	756404
Huvec	Cell	95990756	96724837	3254	DIAPH2	-41	0	0	-1.63333333333333330000	1	Rep1	2746	734081
Bj	Cell	100160068	100866484	9062	VPS13B	-42	0	0	-2.2916666666666667	2	Rep1	3408	706416
K562	Cell	132990630	133692588	2216	EXOC4	-42	0	14	0.36290322580645161290	3	Rep1	3298	701958
Nhek	Cell	100182266	100874174	9007	VPS13B	-42	-6	231	0.39230769230769230769	2	Rep2	3235	691908
Gm12878	Cell	22550887	23231099	16078	abParts	-42	-6	252	-6.9000000000000000	1	Rep1	6268	680212
K562	Cell	68286495	68964598	1871	RAD51B	-30	-5	150	-5.5833333333333333	1	Rep1	7926	678103
A549	Cell	132959736	133622822	2120	EXOC4	0	0	0	-0.79545454545454545455	1	Rep2	3802	663086
A549	Cell	100205103	100866484	8534	VPS13B	-42	0	0	-2.5909090909090909	2	Rep1	3436	661381
K562	Cell	87367949	88025727	785	RMND5A	-46	-5	230	-3.9375000000000000	1	Rep1	7926	657778
Gm12878	Cell	95990756	96639043	3013	DIAPH2	-42	0	0	0.40151515151515151515	1	Rep1	6268	648287
H1hesc	Cell	80136719	80783018	889	CTNNA2	-42	-6	252	0.40151515151515151515	2	Rep1	3426	646299
Hepg2	Cell	71433787	72075722	9145	THSD4	-36	0	0	0.60462753753632324530	1	Rep2	4961	641935
Ag04450	Cell	71433787	72075722	9145	THSD4	-36	0	0	0.60462753753632324530	1	Rep1	4803	641935
Mcf7	Cell	174814579	175455187	1947	NAALADL2	-36	-1	18	0.34166666666666666667	4	Rep2	1129	640608
Ag04450	Cell	142618798	143254004	821	CR936796	-42	0	0	-10.3817441812490236	1	Rep2	4809	635206
Hsmm	Cell	142618798	143254004	821	CR936796	-42	0	0	-10.3817441812490236	4	Rep1	587	635206
Nhek	Cell	71433787	72063547	2993	THSD4	-42	-33	1378	0.69539143116676978811	2	Rep1	2767	629760
Helas3	Cell	71433787	72063547	2993	THSD4	-42	0	0	0.69539143116676978811	1	Rep2	5551	629760
Nhek	Cell	82891966	83520260	834	CDH13	-42	-7	292	-3.5052952346930291	12	Rep1	405	628294
A549	Cell	71433787	72057538	2848	THSD4	-42	0	0	1.91225507763092040000	3	Rep2	1393	623751
Ag04450	Cell	71433787	72057538	2848	THSD4	-42	0	0	1.91225507763092040000	4	Rep1	1417	623751
Nhek	Cell	71433787	72057538	2848	THSD4	-42	-6	233	1.91225507763092040000	9	Rep2	934	623751
Mcf7	Cell	71433787	72057538	2848	THSD4	-41	-34	1408	1.91225507763092040000	2	Rep2	1476	623751
A549	Cell	71433787	72057538	2848	THSD4	-42	0	0	1.91225507763092040000	4	Rep1	1766	623751
Ag04450	Cell	71433787	72057538	2848	THSD4	-42	0	0	1.91225507763092040000	1	Rep2	4809	623751
Sknshra	Cell	71433787	72057538	2848	THSD4	-42	0	0	1.91225507763092040000	2	Rep1	2475	623751
Nhek	Cell	71433787	72057538	2848	THSD4	-42	-2	70	1.91225507763092040000	3	Rep1	2036	623751
Mcf7	Cell	58824558	59445855	2272	BCAS3	-42	-21	882	0.41044776119402985075	1	Rep1	2146	621297
Ag04450	Cell	214174782	214794869	1121	SPAG16	-42	0	0	0.39230769230769230769	1	Rep1	4803	620087
Helas3	Cell	71433787	72050414	2668	THSD4	-46	-5	230	0.36290322580645161290	1	Rep2	5551	616627
Nhek	Cell	71433787	72050414	2668	THSD4	-30	-30	900	0.36290322580645161290	2	Rep1	2767	616627
Gm12878	Cell	22550198	23165968	13646	abParts	-42	-18	756	0.36290322580645161290	1	Rep1	6268	615770
Hepg2	Cell	71433787	72040933	2494	THSD4	-42	0	0	1.59407749991644780000	1	Rep2	4961	607146
Nhek	Cell	71433787	72040933	2494	THSD4	-45	-30	1352	1.59407749991644780000	5	Rep2	1653	607146
Nhek	Cell	71433787	72040933	2494	THSD4	-42	-27	1113	1.59407749991644780000	8	Rep1	755	607146
A549	Cell	71433787	72040933	2494	THSD4	-42	0	0	1.59407749991644780000	1	Rep2	3802	607146
A549	Cell	71433787	72040933	2494	THSD4	-42	0	0	1.59407749991644780000	1	Rep1	5321	607146
Gm12878	Cell	61547242	62153837	1752	PTPRG	-42	-12	504	-2.0384615384615385	1	Rep1	6268	606595
Nhek	Cell	71433787	72039381	2320	THSD4	-42	-17	714	0.74977975121901400768	1	Rep2	4505	605594
Hepg2	Cell	71433787	72039381	2320	THSD4	-36	0	0	0.74977975121901400768	1	Rep2	4961	605594
A549	Cell	71433787	72039381	2320	THSD4	-24	0	0	0.74977975121901400768	1	Rep1	5321	605594
Nhek	Cell	71433787	72037574	2115	THSD4	-39	-5	185	1.53655997509287100000	7	Rep1	875	603787
Nhek	Cell	71433787	72037574	2115	THSD4	-30	-15	428	1.53655997509287100000	6	Rep2	1423	603787
Ag04450	Cell	71433787	72037574	2115	THSD4	-42	0	0	1.53655997509287100000	3	Rep2	2106	603787
A549	Cell	71433787	72037574	2115	THSD4	-24	0	0	1.53655997509287100000	1	Rep1	5321	603787
Bj	Cell	71433787	72037574	2115	THSD4	-30	0	0	1.53655997509287100000	2	Rep1	3408	603787
Nhek	Cell	71447201	72050414	2560	THSD4	-42	-31	1302	0.56782817277101543639	2	Rep1	2767	603213
Nhek	Cell	3658711	4259902	5403	SDK1	-42	0	0	0.41044776119402985075	1	Rep2	4505	601191
Nhek	Cell	12070601	12668146	8164	SNX29	-18	0	0	-12.1666666666666667	1	Rep1	4173	597545
A549	Cell	71433787	72030346	1985	THSD4	-42	0	0	0.88551278051901880131	1	Rep1	5321	596559
Helas3	Cell	71433787	72030346	1985	THSD4	-42	-6	252	0.88551278051901880131	1	Rep2	5551	596559
Nhek	Cell	71433787	72030346	1985	THSD4	-42	-14	602	0.88551278051901880131	3	Rep1	2036	596559
K562	Cell	68352585	68944810	1030	RAD51B	-42	0	0	0.38281250000000000000	1	Rep2	6612	592225
Nhek	Cell	71433787	72023556	1709	THSD4	-42	-8	315	0.83814466918694083285	2	Rep1	2767	589769
Hepg2	Cell	71433787	72023556	1709	THSD4	-36	0	0	0.83814466918694083285	1	Rep2	4961	589769
Ag04450	Cell	71433787	72023556	1709	THSD4	-36	0	0	0.83814466918694083285	1	Rep2	4809	589769
Nhek	Cell	71433787	72021063	1612	THSD4	-30	0	0	2.4345152362695385	2	Rep2	3235	587276
Helas3	Cell	71433787	72021063	1612	THSD4	-36	0	0	2.4345152362695385	2	Rep2	3501	587276
A549	Cell	71433787	72021063	1612	THSD4	-30	-12	360	2.4345152362695385	1	Rep2	3802	587276
Bj	Cell	71433787	72021063	1612	THSD4	-30	-3	90	2.4345152362695385	2	Rep1	3408	587276
A549	Cell	71433787	72021063	1612	THSD4	-36	0	0	2.4345152362695385	1	Rep1	5321	587276
Hepg2	Cell	71433787	72021063	1612	THSD4	-36	0	0	2.4345152362695385	1	Rep2	4961	587276
Sknshra	Cell	71433787	72021063	1612	THSD4	-30	0	0	2.4345152362695385	2	Rep2	2237	587276
Ag04450	Cell	71433787	72021063	1612	THSD4	-40	0	0	2.4345152362695385	3	Rep2	2106	587276
Mcf7	Cell	71433787	72021063	1612	THSD4	-36	-7	221	2.4345152362695385	14	Rep2	450	587276
Nhek	Cell	71433787	72021063	1612	THSD4	-36	-11	465	2.4345152362695385	4	Rep1	1555	587276
Helas3	Cell	8095099	8678430	1189	PLCB1	-42	0	0	-2.5909090909090909	2	Rep1	2092	583331
Nhek	Cell	71447201	72030346	1877	THSD4	-42	-31	1302	0.40151515151515151515	1	Rep1	4173	583145
Sknshra	Cell	69583117	70163606	220	AUTS2	-42	0	0	-2.5909090909090909	1	Rep2	3662	580489
Sknshra	Cell	35644044	36220485	6464	NBEA	-28	0	0	-1.7432428419402424	6	Rep1	761	576441
Sknshra	Cell	35644044	36220485	6464	NBEA	-35	-3	83	-1.7432428419402424	5	Rep2	848	576441
Helas3	Cell	35644044	36220485	6459	NBEA	-42	-1	21	-1.40935951414500130000	2	Rep1	2092	576441
Huvec	Cell	96167481	96724837	2724	DIAPH2	-42	0	0	-2.0384615384615385	1	Rep1	2746	557356
Bj	Cell	82660398	83214630	938	CDH13	-24	-15	360	-8.8750000000000000	1	Rep2	3165	554232
Sknshra	Cell	6902801	7456850	1448	GRM7	-42	0	0	-2.5909090909090909	1	Rep2	3662	554049
A549	Cell	188059450	188608460	18098	LPP	-42	0	0	0.76076676452156814750	2	Rep1	3436	549010
Helas3	Cell	188059450	188608460	18098	LPP	-42	-30	1260	0.76076676452156814750	1	Rep1	3409	549010
Helas3	Cell	188059450	188608460	18098	LPP	-42	0	0	0.76076676452156814750	2	Rep2	3501	549010
Nhek	Cell	144821920	145368684	1588	NBPF9	-42	0	0	-2.0771261697354834	6	Rep2	1423	546764
Nhek	Cell	100108539	100654726	5617	VPS13B	-42	0	0	0.35245901639344262295	1	Rep1	4173	546187
K562	Cell	174128551	174671394	2446	RABGAP1L	-42	0	0	-2.5909090909090909	1	Rep2	6612	542843
K562	Cell	132959736	133502297	1648	EXOC4	-42	-22	924	0.40151515151515151515	1	Rep1	7926	542561
Bj	Cell	92085261	92620279	13068	FAT3	-42	0	0	0.48318963381080747517	2	Rep2	1925	535018
Gm12878	Cell	22697538	23230999	13256	abParts	-42	0	0	-2.5909090909090909	1	Rep1	6268	533461
H1hesc	Cell	92085261	92616559	12954	FAT3	-41	-6	211	1.37784955193050810000	10	Rep1	590	531298
A549	Cell	188059450	188590551	1776	LPP	-42	0	0	0.65178001246088396378	2	Rep2	2121	531101
Helas3	Cell	188059450	188590551	1776	LPP	-42	0	0	0.65178001246088396378	2	Rep2	3501	531101
Bj	Cell	101846860	102376507	2378	GRIK2	-31	0	0	-2.0384615384615385	1	Rep2	3165	529647
Gm12878	Cell	35615069	36141154	6732	NBEA	-42	0	0	0.37301587301587301587	1	Rep2	5162	526085
H1hesc	Cell	100148892	100673719	4483	VPS13B	-42	0	0	0.39230769230769230769	1	Rep1	5215	524827
Gm12878	Cell	22658307	23180200	13304	abParts	-42	-12	504	-18.7500000000000000	1	Rep1	6268	521893
Hepg2	Cell	71433787	71953073	1436	THSD4	-42	0	0	0.83809936774274446575	1	Rep2	4961	519286
Nhek	Cell	71433787	71953073	1436	THSD4	-42	-28	1176	0.83809936774274446575	1	Rep2	4505	519286
Ag04450	Cell	71433787	71953073	1436	THSD4	-42	0	0	0.83809936774274446575	2	Rep2	3023	519286
K562	Cell	22654551	23165902	12892	abParts	-46	-36	1656	0.37301587301587301587	1	Rep1	7926	511351
Ag04450	Cell	29476236	29985745	969	RBMS3	-42	0	0	0.39230769230769230769	1	Rep2	4809	509509
Nhek	Cell	3658711	4167128	3641	SDK1	-42	0	0	0.58046079052627035567	2	Rep2	3235	508417
Ag04450	Cell	64298925	64806862	8770	PRKCA	-36	-6	216	-10.3057635761062333	1	Rep2	4809	507937
Ag04450	Cell	64298925	64806862	8770	PRKCA	-42	0	0	-10.3057635761062333	2	Rep1	2786	507937
A549	Cell	92085261	92592488	11675	FAT3	-42	0	0	0.41911764705882352941	1	Rep2	3802	507227
Mcf7	Cell	71534987	72040933	1951	THSD4	-46	-30	1380	0.40151515151515151515	1	Rep2	1828	505946
H1hesc	Cell	1100403	1605099	8472	ERC1	-42	0	0	-3.9375000000000000	1	Rep2	4854	504696
Bj	Cell	64302213	64806862	8553	PRKCA	-42	0	0	-9.1467680814937941	1	Rep1	5031	504649
Gm12878	Cell	64302213	64806862	8553	PRKCA	-30	0	0	-9.1467680814937941	1	Rep1	6268	504649
K562	Cell	64302213	64806862	8553	PRKCA	-42	-1	42	-9.1467680814937941	1	Rep2	6612	504649
Ag04450	Cell	64302213	64806862	8553	PRKCA	-42	0	0	-9.1467680814937941	1	Rep1	4803	504649
A549	Cell	71534987	72039381	1777	THSD4	-36	0	0	1.44768346666357150000	1	Rep1	5321	504394
Mcf7	Cell	71534987	72039381	1777	THSD4	-36	-37	1320	1.44768346666357150000	12	Rep2	534	504394
Mcf7	Cell	58967055	59470199	2794	BCAS3	-42	0	8	-12.1666666666666667	5	Rep2	997	503144
Nhek	Cell	71548951	72050414	1677	THSD4	-45	-27	1215	0.40151515151515151515	1	Rep1	4173	501463
Ag04450	Cell	12121176	12618698	2196	SNX29	-36	-18	648	-1.46875000000000000000	1	Rep1	4803	497522
Nhek	Cell	32582752	33079036	1819	AVL9	-43	0	0	0.35245901639344262295	2	Rep2	3235	496284
A549	Cell	92085261	92577898	11382	FAT3	-42	0	0	0.67949685527702109195	3	Rep1	2412	492637
Sknshra	Cell	100396435	100883925	8921	VPS13B	-42	0	0	-2.2916666666666667	1	Rep2	3662	487490
Sknshra	Cell	90355880	90839904	4740	CDK14	-42	-42	1764	-4.6428571428571429	1	Rep1	3982	484024
H1hesc	Cell	92085261	92565177	9888	FAT3	-37	-2	75	1.30626037227359580000	11	Rep2	471	479916
H1hesc	Cell	92085261	92565177	9888	FAT3	-42	0	0	1.30626037227359580000	1	Rep1	5215	479916
H1hesc	Cell	78987138	79465423	15108	FRAS1	-30	-6	180	-6.9000000000000000	1	Rep2	4854	478285
H1hesc	Cell	128768965	129245809	5488	DOCK1	-36	-39	1390	0.55555170125999924902	4	Rep1	1887	476844
Nhek	Cell	128768965	129245809	5456	DOCK1	-42	0	0	0.62791376870919102287	1	Rep1	4173	476844
Mcf7	Cell	128768965	129245809	5456	DOCK1	-42	0	0	0.62791376870919102287	1	Rep1	2146	476844
H1hesc	Cell	62066973	62542653	1128	LPHN3	-42	-2	63	-3.1548068280718836	4	Rep2	1698	475680
H1hesc	Cell	89923027	90398157	17760	GPR98	-42	0	0	-1.82142857142857140000	1	Rep2	4854	475130
H1hesc	Cell	89985677	90460033	12664	GPR98	-41	0	0	0.42753623188405797101	1	Rep1	5215	474356
Hepg2	Cell	7774146	8248174	2481	PTPRM	-42	-6	252	-2.8828199540682322	6	Rep1	1198	474028
Ag04450	Cell	128768965	129242543	5367	DOCK1	-42	-10	420	0.40151515151515151515	1	Rep2	4809	473578
H1hesc	Cell	12145703	12618698	1570	SNX29	-42	-25	1050	-2.9500000000000000	1	Rep1	5215	472995
Hepg2	Cell	128768965	129231692	4951	DOCK1	-42	0	0	0.56782817277101543639	1	Rep2	4961	462727
H1hesc	Cell	128768965	129231692	4951	DOCK1	-42	0	0	0.56782817277101543639	1	Rep1	5215	462727
Bj	Cell	128768965	129231692	5014	DOCK1	-42	0	0	0.40151515151515151515	1	Rep2	3165	462727
Ag04450	Cell	128768965	129231692	4951	DOCK1	-42	0	0	0.56782817277101543639	1	Rep2	4809	462727
Hepg2	Cell	148779216	149241005	3806	MBD5	-42	-6	246	0.98690723507964887107	7	Rep1	996	461789
K562	Cell	89985677	90446038	12134	GPR98	-42	-6	252	0.41044776119402985075	1	Rep1	7926	460361
Bj	Cell	92085261	92543242	9498	FAT3	-42	-2	70	0.59178402591936640869	3	Rep2	1281	457981
Helas3	Cell	68301796	68758697	655	RAD51B	-42	0	0	-0.97500000000000000000	2	Rep2	3501	456901
Nhek	Cell	128768965	129224275	4868	DOCK1	-42	0	0	-0.23893812545329916513	1	Rep2	4505	455310
Mcf7	Cell	128768965	129224275	4868	DOCK1	0	-6	0	-0.23893812545329916513	1	Rep1	2146	455310
Mcf7	Cell	128768965	129224275	4868	DOCK1	0	-1	0	-0.23893812545329916513	5	Rep2	997	455310
Huvec	Cell	83065614	83520260	686	CDH13	-42	-5	210	-2.0384615384615385	1	Rep2	2223	454646
Bj	Cell	92085261	92539681	9264	FAT3	-42	-1	42	0.52001474542868376835	1	Rep2	3165	454420
A549	Cell	92085261	92539681	9264	FAT3	-36	-5	180	0.52001474542868376835	1	Rep1	5321	454420
Nhek	Cell	128768965	129218013	4667	DOCK1	-45	-6	270	0.28181818181818181818	1	Rep1	4173	449048
Mcf7	Cell	128768965	129218013	4667	DOCK1	-42	0	0	0.28181818181818181818	1	Rep1	2146	449048
H1hesc	Cell	128768965	129216805	4583	DOCK1	-42	-5	210	0.42753623188405797101	1	Rep1	5215	447840
Mcf7	Cell	128768965	129216805	4583	DOCK1	-42	-1	42	0.42753623188405797101	1	Rep2	1828	447840
Nhek	Cell	12220489	12668146	6700	SNX29	-24	0	0	-8.8750000000000000	1	Rep1	4173	447657
A549	Cell	128768965	129213502	4406	DOCK1	-42	0	0	0.86334474540718572308	1	Rep1	5321	444537
Mcf7	Cell	128768965	129213502	4438	DOCK1	-42	0	6	0.73691083469319008952	17	Rep2	356	444537
H1hesc	Cell	128768965	129213502	4469	DOCK1	-42	0	0	0.61047692397919445595	2	Rep1	3426	444537
H1hesc	Cell	128768965	129213502	4406	DOCK1	-36	-6	216	0.86334474540718572308	1	Rep2	4854	444537
H1hesc	Cell	89953721	90398157	14054	GPR98	-42	0	0	-2.0384615384615385	1	Rep1	5215	444436
Ag04450	Cell	133059581	133502297	727	EXOC4	-42	0	0	-1.63333333333333330000	1	Rep2	4809	442716
Ag04450	Cell	61547242	61989171	1238	PTPRG	-42	0	0	-2.5909090909090909	1	Rep2	4809	441929
Bj	Cell	61547242	61989171	1238	PTPRG	-42	0	0	-2.5909090909090909	1	Rep1	5031	441929
H1hesc	Cell	35785189	36226013	2451	NBEA	-42	0	0	0.37301587301587301587	1	Rep2	4854	440824
Hepg2	Cell	127292201	127732659	3508	SND1	-36	0	0	-4.6428571428571429	2	Rep1	2915	440458
Nhek	Cell	127292201	127732659	3508	SND1	-42	0	0	-4.6428571428571429	1	Rep1	4173	440458
Helas3	Cell	127292201	127732659	3508	SND1	-36	0	0	-4.6428571428571429	1	Rep1	3409	440458
H1hesc	Cell	128768965	129209188	4319	DOCK1	-42	-30	1260	0.39230769230769230769	1	Rep2	4854	440223
Mcf7	Cell	128768965	129207655	4234	DOCK1	-42	0	0	0.40151515151515151515	1	Rep1	2146	438690
Mcf7	Cell	128768965	129207655	4234	DOCK1	-42	-1	42	0.40151515151515151515	1	Rep2	1828	438690
Nhek	Cell	128768965	129207442	4155	DOCK1	-42	-11	462	0.40151515151515151515	1	Rep2	4505	438477
Mcf7	Cell	48206455	48641664	2244	KIAA0146	-42	0	0	-2.5909090909090909	3	Rep1	1462	435209
Hepg2	Cell	48192449	48626203	2303	KIAA0146	-42	0	0	-2.5909090909090909	1	Rep2	4961	433754
Mcf7	Cell	128768965	129202693	4013	DOCK1	-42	0	0	0.70465969234215680059	2	Rep2	1476	433728
H1hesc	Cell	128768965	129202693	4013	DOCK1	-42	-3	126	0.70465969234215680059	2	Rep1	3426	433728
Mcf7	Cell	128768965	129202693	4045	DOCK1	0	0	0	0.63414802798926021848	20	Rep1	250	433728
H1hesc	Cell	94006145	94436562	1949	GRID2	-42	-2	63	0.35245901639344262295	4	Rep1	1887	430417
Gm12878	Cell	48196616	48626203	2152	KIAA0146	-42	0	0	0.38281250000000000000	1	Rep2	5162	429587
H1hesc	Cell	20105371	20534434	1963	PLXDC2	-42	0	0	-2.0384615384615385	1	Rep1	5215	429063
Huvec	Cell	128798435	129224275	4002	DOCK1	-42	0	0	-2.0384615384615385	1	Rep1	2746	425840
A549	Cell	92085261	92507346	4352	FAT3	-42	0	0	0.59272186070048836616	2	Rep2	2121	422085
H1hesc	Cell	237550580	237972335	13857	RYR2	-42	0	0	0.37301587301587301587	1	Rep2	4854	421755
Sknshra	Cell	133160081	133580488	689	EXOC4	-42	0	0	-2.2916666666666667	2	Rep2	2237	420407
Helas3	Cell	133160081	133580488	689	EXOC4	-42	0	0	-2.2916666666666667	2	Rep2	3501	420407
H1hesc	Cell	113739238	114158328	827	ANK2	-40	0	0	-3.0522604622987960	3	Rep1	2494	419090
H1hesc	Cell	48196616	48614577	1788	KIAA0146	-42	0	0	0.39230769230769230769	1	Rep1	5215	417961
Gm12878	Cell	144724258	145142154	9415	UTRN	-42	-6	252	-3.3888888888888889	1	Rep1	6268	417896
Ag04450	Cell	170305100	170720985	3024	RANBP17	-42	0	0	0.39230769230769230769	1	Rep2	4809	415885
K562	Cell	157839891	158254987	587	RSRC1	-42	-5	210	0.36290322580645161290	1	Rep1	7926	415096
H1hesc	Cell	237580348	237994865	14035	RYR2	-42	0	0	0.36290322580645161290	1	Rep2	4854	414517
A549	Cell	92085261	92498255	4212	FAT3	-42	0	0	0.39230769230769230769	1	Rep1	5321	412994
Mcf7	Cell	128768965	129178386	3670	DOCK1	-42	0	14	0.58046079052627035567	3	Rep2	1272	409421
H1hesc	Cell	78978723	79385737	7469	FRAS1	-46	-26	1196	-3.3888888888888889	1	Rep1	5215	407014
Hepg2	Cell	127326666	127732659	3204	SND1	-39	0	0	-15.5943481958103627	2	Rep1	2915	405993
Huvec	Cell	127326666	127732659	3204	SND1	-42	0	0	-15.5943481958103627	2	Rep1	1895	405993
Nhek	Cell	127326666	127732659	3204	SND1	-30	0	0	-15.5943481958103627	2	Rep1	2767	405993
H1hesc	Cell	127326666	127732659	3204	SND1	-30	0	0	-15.5943481958103627	1	Rep1	5215	405993
H1hesc	Cell	127326666	127732659	3204	SND1	-24	-5	120	-15.5943481958103627	1	Rep2	4854	405993
K562	Cell	127326666	127732659	3204	SND1	-30	0	0	-15.5943481958103627	2	Rep1	4724	405993
K562	Cell	127326666	127732659	3204	SND1	-30	-13	375	-15.5943481958103627	2	Rep2	3924	405993
A549	Cell	127326666	127732659	3204	SND1	-24	0	0	-15.5943481958103627	1	Rep1	5321	405993
Ag04450	Cell	127326666	127732659	3204	SND1	-30	0	0	-15.5943481958103627	1	Rep1	4803	405993
Huvec	Cell	127326666	127732659	3204	SND1	-30	0	0	-15.5943481958103627	1	Rep2	2223	405993
Bj	Cell	127326666	127732659	3204	SND1	-30	0	0	-15.5943481958103627	3	Rep1	2375	405993
Nhek	Cell	127326666	127732659	3204	SND1	-30	-6	180	-15.5943481958103627	1	Rep2	4505	405993
Gm12878	Cell	127326666	127732659	3204	SND1	-30	0	0	-15.5943481958103627	1	Rep1	6268	405993
Ag04450	Cell	127326666	127732659	3204	SND1	-24	0	0	-15.5943481958103627	1	Rep2	4809	405993
H1hesc	Cell	127326666	127731933	2589	SND1	-40	-31	1240	0.35245901639344262295	1	Rep1	5215	405267
Helas3	Cell	58756813	59161925	2430	BCAS3	0	0	0	-1.46875000000000000000	3	Rep2	2436	405112
Sknshra	Cell	58756813	59161925	2430	BCAS3	-5	0	0	-0.69611407257322289968	3	Rep1	1663	405112
Nhek	Cell	58756813	59161925	2430	BCAS3	-2	0	0	0.07652185485355420065	5	Rep2	1653	405112
Huvec	Cell	128768965	129172478	3598	DOCK1	-42	-1	53	0.71981234486866551427	3	Rep1	1366	403513
A549	Cell	128768965	129172478	3566	DOCK1	-42	0	0	0.76562500000000000000	1	Rep2	3802	403513
Mcf7	Cell	128768965	129172478	3629	DOCK1	-42	0	0	0.67399968973733102854	1	Rep1	2146	403513
Nhek	Cell	128768965	129172478	3598	DOCK1	-42	0	0	0.71981234486866551427	4	Rep2	2000	403513
Bj	Cell	128768965	129172478	3629	DOCK1	-42	-30	1260	0.67399968973733102854	1	Rep1	5031	403513
A549	Cell	128768965	129172478	3629	DOCK1	-42	0	0	0.67399968973733102854	1	Rep1	5321	403513
Mcf7	Cell	128768965	129172478	3629	DOCK1	-43	0	0	0.67399968973733102854	1	Rep2	1828	403513
Ag04450	Cell	128768965	129172478	3566	DOCK1	-42	0	0	0.76562500000000000000	1	Rep2	4809	403513
H1hesc	Cell	128768965	129172130	3441	DOCK1	-42	-7	284	1.22643833392606798440	6	Rep1	1123	403165
Mcf7	Cell	128768965	129172130	3441	DOCK1	-42	0	7	1.22643833392606798440	6	Rep1	969	403165
Nhek	Cell	128768965	129172130	3441	DOCK1	-42	0	0	1.22643833392606798440	5	Rep5	355	403165
Nhek	Cell	128768965	129172130	3472	DOCK1	-42	-27	1134	1.55506149506812950000	1	Rep1	4173	403165
Nhek	Cell	128768965	129172130	3441	DOCK1	-42	-2	84	1.22643833392606798440	6	Rep2	1423	403165
Mcf7	Cell	128768965	129172130	3441	DOCK1	-42	0	11	1.22643833392606798440	8	Rep2	744	403165
Hsmm	Cell	128768965	129172130	3441	DOCK1	-42	0	0	1.22643833392606798440	3	Rep1	671	403165
Hepg2	Cell	128768965	129172130	3472	DOCK1	-42	0	0	1.55506149506812950000	1	Rep2	4961	403165
Sknshra	Cell	69640450	70042900	2431	BAI3	-42	0	0	0.41911764705882352941	1	Rep2	3662	402450
Sknshra	Cell	58761342	59161925	2342	BCAS3	-42	0	0	-3.3888888888888889	1	Rep1	3982	400583
A549	Cell	58761342	59161925	2342	BCAS3	-42	0	0	-3.3888888888888889	1	Rep1	5321	400583
Helas3	Cell	86968049	87368128	322	RMND5A	-42	-21	882	-1.63333333333333330000	1	Rep1	3409	400079
H1hesc	Cell	86968049	87368128	322	RMND5A	0	0	0	-1.63333333333333330000	1	Rep1	5215	400079
Bj	Cell	127334881	127732659	3054	SND1	-30	0	0	-21.0742291514626511	1	Rep1	5031	397778
Gm12878	Cell	127334881	127732659	3054	SND1	-18	0	0	-21.0742291514626511	1	Rep2	5162	397778
Hepg2	Cell	127334881	127732659	3054	SND1	-30	0	0	-21.0742291514626511	2	Rep1	2915	397778
H1hesc	Cell	127334881	127732659	3054	SND1	-30	0	0	-21.0742291514626511	1	Rep1	5215	397778
Ag04450	Cell	127334881	127732659	3054	SND1	-30	0	0	-21.0742291514626511	1	Rep2	4809	397778
A549	Cell	127334881	127732659	3054	SND1	-24	0	0	-21.0742291514626511	1	Rep1	5321	397778
Helas3	Cell	127334881	127732659	3054	SND1	-30	0	0	-21.0742291514626511	1	Rep1	3409	397778
Bj	Cell	127334881	127732659	3054	SND1	-24	0	0	-21.0742291514626511	1	Rep2	3165	397778
K562	Cell	127334881	127732659	3054	SND1	-30	-13	525	-21.0742291514626511	2	Rep2	3924	397778
Gm12878	Cell	127334881	127732659	3054	SND1	-24	0	0	-21.0742291514626511	1	Rep1	6268	397778
Nhek	Cell	127334881	127732659	3054	SND1	-30	-6	180	-21.0742291514626511	1	Rep1	4173	397778
Ag04450	Cell	61086897	61483638	3390	TANC2	-42	-12	504	0.56782817277101543639	2	Rep1	2786	396741
Sknshra	Cell	55334458	55729522	728	MSI2	0	0	0	0.11511040623967052723	2	Rep1	2475	395064
A549	Cell	128829913	129224275	3290	DOCK1	-42	-6	252	-2.5909090909090909	1	Rep2	3802	394362
K562	Cell	225140371	225534082	10851	DNAH14	-42	0	0	0.33050847457627118644	1	Rep1	7926	393711
Nhek	Cell	107371703	107764921	4431	OXR1	-40	-23	920	-5.5833333333333333	1	Rep1	4173	393218
Gm12878	Cell	144749913	145142154	8916	UTRN	-41	0	0	-2.9500000000000000	1	Rep1	6268	392241
Huvec	Cell	100479641	100871708	7637	VPS13B	-42	0	0	0.35245901639344262295	5	Rep1	805	392067
Nhek	Cell	128768965	129160476	3386	DOCK1	-42	0	0	0.40151515151515151515	1	Rep2	4505	391511
H1hesc	Cell	127341216	127732659	2854	SND1	-18	0	0	-18.7500000000000000	1	Rep1	5215	391443
K562	Cell	127341216	127732659	2854	SND1	-35	0	0	-18.7500000000000000	1	Rep1	7926	391443
Huvec	Cell	127341216	127732659	2854	SND1	-36	0	0	-18.7500000000000000	2	Rep1	1895	391443
Nhek	Cell	127341216	127732659	2854	SND1	-36	-3	126	-18.7500000000000000	2	Rep2	3235	391443
H1hesc	Cell	90007000	90398157	9529	GPR98	-42	0	0	-2.0384615384615385	1	Rep1	5215	391157
Nhek	Cell	183245098	183635386	2443	ODZ3	-42	0	0	0.64608244409315264119	4	Rep1	1555	390288
Ag04450	Cell	183245098	183635386	2443	ODZ3	-42	0	0	0.64608244409315264119	1	Rep2	4809	390288
K562	Cell	127342488	127732659	2693	SND1	-42	-6	252	-2.9500000000000000	1	Rep1	7926	390171
Gm12878	Cell	54435816	54825264	2687	UNC13C	-42	-6	252	0.40151515151515151515	2	Rep2	3201	389448
Hepg2	Cell	127343218	127732659	2601	SND1	-24	0	0	-14.3919602947882177	1	Rep2	4961	389441
Huvec	Cell	127343218	127732659	2601	SND1	-32	0	0	-14.3919602947882177	3	Rep1	1366	389441
K562	Cell	127343218	127732659	2601	SND1	-30	0	0	-14.3919602947882177	1	Rep1	7926	389441
H1hesc	Cell	127343218	127732659	2601	SND1	-27	-12	282	-14.3919602947882177	2	Rep1	3426	389441
Sknshra	Cell	127343218	127732659	2601	SND1	-36	0	0	-14.3919602947882177	2	Rep1	2475	389441
Gm12878	Cell	127343218	127732659	2601	SND1	-30	0	0	-14.3919602947882177	1	Rep1	6268	389441
K562	Cell	127343218	127732659	2601	SND1	-30	0	0	-14.3919602947882177	1	Rep2	6612	389441
Ag04450	Cell	127343218	127732659	2601	SND1	-24	0	0	-14.3919602947882177	1	Rep1	4803	389441
Ag04450	Cell	127343218	127732659	2601	SND1	-24	0	0	-14.3919602947882177	1	Rep2	4809	389441
Bj	Cell	127343218	127732659	2601	SND1	-30	0	0	-14.3919602947882177	1	Rep1	5031	389441
Helas3	Cell	157099063	157488319	2986	ARID1B	-41	0	0	-3.3888888888888889	1	Rep2	5551	389256
A549	Cell	94536948	94925727	9691	PPP1R9A	-42	0	0	-3.9375000000000000	1	Rep1	5321	388779
K562	Cell	127344892	127731933	1827	SND1	-40	-28	1120	1.02644532752885930000	1	Rep2	6612	387041
Sknshra	Cell	127344892	127731933	1827	SND1	-42	-2	84	1.02644532752885930000	3	Rep2	1524	387041
H1hesc	Cell	127344892	127731933	1827	SND1	-42	0	0	1.02644532752885930000	5	Rep2	1378	387041
Nhek	Cell	20846305	21232634	2403	CDKAL1	-42	-6	252	-4.6428571428571429	1	Rep2	4505	386329
K562	Cell	106431371	106816767	4417	ZFPM2	-42	0	0	0.41044776119402985075	1	Rep2	6612	385396
H1hesc	Cell	90074681	90460033	6388	GPR98	-42	-36	1512	0.47333333333333333333	1	Rep2	4854	385352
H1hesc	Cell	128768965	129152991	3174	DOCK1	-46	0	0	0.41044776119402985075	1	Rep2	4854	384026
Bj	Cell	123856868	124240604	6920	SPATA5	-42	0	0	0.41044776119402985075	1	Rep1	5031	383736
K562	Cell	155181871	155565213	3977	TIAM2	-42	-12	504	0.40151515151515151515	1	Rep1	7926	383342
H1hesc	Cell	89985677	90368421	11820	GPR98	-42	0	0	0.45890410958904109589	1	Rep2	4854	382744
Ag04450	Cell	90233531	90613556	950	CDK14	-42	-18	756	-2.0384615384615385	1	Rep2	4809	380025
Ag04450	Cell	127347610	127725832	1357	SND1	-42	0	0	-0.09161640100741211875	1	Rep2	4809	378222
Bj	Cell	127347610	127725832	1357	SND1	-42	0	0	-0.09161640100741211875	1	Rep1	5031	378222
H1hesc	Cell	70800535	71178584	3012	WBSCR17	-24	0	0	-6.9000000000000000	1	Rep2	4854	378049
Nhek	Cell	37379411	37752774	2122	WDR70	-24	0	0	-10.2011338248810026	1	Rep2	4505	373363
Gm12878	Cell	37379411	37752774	2122	WDR70	-36	0	0	-10.2011338248810026	1	Rep1	6268	373363
K562	Cell	37379411	37752774	2122	WDR70	-30	-6	180	-10.2011338248810026	1	Rep1	7926	373363
H1hesc	Cell	128768965	129142010	3178	DOCK1	-42	0	0	0.38281250000000000000	1	Rep1	5215	373045
Nhek	Cell	128768965	129142010	3178	DOCK1	-12	-9	207	0.38281250000000000000	2	Rep2	3235	373045
K562	Cell	225195114	225568024	11599	DNAH14	-42	0	0	0.39230769230769230769	1	Rep1	7926	372910
Gm12878	Cell	157150360	157522622	3352	ARID1B	-42	-18	756	0.40151515151515151515	1	Rep1	6268	372262
Nhek	Cell	167181997	167553971	1787	ODZ2	-42	-6	231	-3.9375000000000000	2	Rep1	2767	371974
K562	Cell	169122806	169494690	3827	DOCK2	-42	-2	63	0.35768112109994711793	3	Rep1	3298	371884
Hepg2	Cell	128859931	129231692	2724	DOCK1	-42	0	0	0.40151515151515151515	1	Rep2	4961	371761
Ag04450	Cell	128859931	129231692	2724	DOCK1	-42	0	0	0.40151515151515151515	1	Rep2	4809	371761
Hepg2	Cell	127361340	127732659	2244	SND1	-17	-11	187	-8.3674790637534876	1	Rep2	4961	371319
H1hesc	Cell	127361340	127732659	2244	SND1	-42	0	0	-8.3674790637534876	1	Rep2	4854	371319
Helas3	Cell	188059443	188430630	5762	LPP	-36	-2	72	0.41911764705882352941	3	Rep2	2436	371187
Gm12878	Cell	127361340	127731933	1629	SND1	-42	-2	98	0.48467166214308347577	8	Rep2	770	370593
Mcf7	Cell	236658997	237029091	1753	AGAP1	-42	-4	168	0.41911764705882352941	4	Rep1	1260	370094
K562	Cell	127344892	127714742	1128	SND1	-42	0	0	0.37301587301587301587	1	Rep2	6612	369850
Nhek	Cell	128768965	129137348	3046	DOCK1	-42	-3	105	1.10365627068996343281	3	Rep2	2481	368383
Mcf7	Cell	128768965	129137348	3046	DOCK1	-42	0	17	1.10365627068996343281	23	Rep2	221	368383
H1hesc	Cell	128768965	129137348	3046	DOCK1	-42	-3	126	1.10365627068996343281	3	Rep2	2235	368383
Mcf7	Cell	128768965	129137348	3046	DOCK1	-42	-1	50	1.10365627068996343281	13	Rep1	499	368383
H1hesc	Cell	128768965	129137348	3046	DOCK1	-43	-5	225	1.10365627068996343281	5	Rep1	1451	368383
A549	Cell	157150360	157517449	2471	ARID1B	-42	0	0	0.39230769230769230769	1	Rep1	5321	367089
Nhek	Cell	100147242	100514086	2740	VPS13B	-42	0	0	-2.2916666666666667	1	Rep1	4173	366844
Gm12878	Cell	144808683	145174170	8517	UTRN	-42	0	0	0.40151515151515151515	1	Rep1	6268	365487
H1hesc	Cell	174241551	174606626	838	RABGAP1L	-42	-45	1890	-2.9500000000000000	1	Rep1	5215	365075
K562	Cell	127361340	127725832	1266	SND1	-42	0	0	0.38281250000000000000	1	Rep1	7926	364492
Gm12878	Cell	54557552	54920806	4464	UNC13C	-24	-30	720	-6.9000000000000000	1	Rep2	5162	363254
Sknshra	Cell	69703659	70065752	1861	BAI3	-42	0	0	0.38281250000000000000	1	Rep2	3662	362093
H1hesc	Cell	58756813	59118253	2034	BCAS3	0	-21	0	-0.12857142857142857143	1	Rep2	4854	361440
A549	Cell	157150360	157510914	2108	ARID1B	-42	0	0	0.39230769230769230769	1	Rep1	5321	360554
H1hesc	Cell	157150360	157510914	2108	ARID1B	-42	-3	103	0.39230769230769230769	2	Rep1	3426	360554
Hsmm	Cell	33185853	33545257	2322	BBS9	-42	0	0	-2.0729153771550934	10	Rep1	284	359404
Huvec	Cell	20259490	20618821	3873	SLIT2	-42	0	0	-2.4606407462648854	3	Rep1	1366	359331
Gm12878	Cell	144808683	145167963	6471	UTRN	-42	-15	609	0.82952299296819261387	2	Rep1	4053	359280
Hepg2	Cell	144808683	145167963	6471	UTRN	-42	0	0	0.82952299296819261387	2	Rep1	2915	359280
Ag04450	Cell	144808683	145167963	6471	UTRN	-42	-6	252	0.82952299296819261387	1	Rep1	4803	359280
Ag04450	Cell	14143828	14502766	8417	TRIO	-42	0	0	-3.3888888888888889	1	Rep2	4809	358938
Bj	Cell	29628604	29985745	791	RBMS3	0	0	0	-0.31666666666666666667	1	Rep2	3165	357141
Helas3	Cell	58761342	59118253	1946	BCAS3	-36	0	0	-1.63333333333333330000	2	Rep1	2092	356911
Hepg2	Cell	128859931	129216805	2356	DOCK1	-42	0	0	0.40151515151515151515	2	Rep2	3249	356874
A549	Cell	33217089	33573788	2088	BBS9	0	0	0	0.01250000000000000000	1	Rep1	5321	356699
Ag04450	Cell	157150360	157505569	2008	ARID1B	-42	0	0	0.39230769230769230769	1	Rep2	4809	355209
Gm12878	Cell	169081406	169435601	3181	DOCK2	-42	0	0	-12.1666666666666667	1	Rep1	6268	354195
Ag04450	Cell	188123899	188478070	1419	LPP	-6	0	0	0.03658536585365853659	1	Rep2	4809	354171
A549	Cell	188123899	188478070	978	LPP	0	0	0	0.27639108631418254683	3	Rep1	2412	354171
Hsmm	Cell	97488950	97843062	2240	C9orf3	-42	-24	1008	-2.0384615384615385	1	Rep1	1113	354112
K562	Cell	97488950	97843062	2240	C9orf3	-42	-6	252	-2.0384615384615385	1	Rep1	7926	354112
A549	Cell	97488950	97843062	2240	C9orf3	-42	0	0	-2.0384615384615385	1	Rep1	5321	354112
A549	Cell	97488950	97843062	2240	C9orf3	-42	0	0	-2.0384615384615385	4	Rep2	1013	354112
Ag04450	Cell	71704025	72057538	1754	THSD4	-42	0	0	0.93769529215918536562	1	Rep1	4803	353513
Mcf7	Cell	71704025	72057538	1754	THSD4	-42	-1	33	0.93769529215918536562	13	Rep1	499	353513
Ag04450	Cell	128806995	129160476	2447	DOCK1	-42	0	0	0.41044776119402985075	1	Rep1	4803	353481
K562	Cell	127361340	127714742	930	SND1	-42	0	0	0.38281250000000000000	1	Rep1	7926	353402
Mcf7	Cell	59118152	59470199	1593	BCAS3	-42	0	0	-12.1666666666666667	1	Rep2	1828	352047
K562	Cell	157150360	157502312	1803	ARID1B	-41	-31	1283	0.58020234848740143322	1	Rep1	7926	351952
Ag04450	Cell	157150360	157502312	1803	ARID1B	-42	0	0	0.58020234848740143322	1	Rep2	4809	351952
H1hesc	Cell	21668877	22020771	870	LINC00340	-36	0	0	-2.5909090909090909	2	Rep1	3426	351894
Ag04450	Cell	28113481	28464260	1169	BRE	-42	-24	1008	-1.07894736842105260000	1	Rep1	4803	350779
K562	Cell	28113481	28464260	1103	BRE	-42	-3	105	-1.19444444444444440000	2	Rep1	4724	350779
Nhek	Cell	183245098	183594372	1401	ODZ3	-45	0	0	0.54799662435119096318	2	Rep1	2767	349274
A549	Cell	183245098	183594372	1401	ODZ3	-42	0	0	0.54799662435119096318	2	Rep1	3436	349274
Sknshra	Cell	19734880	20083905	5413	NAV2	-42	0	0	-3.6640987752393826	2	Rep1	2475	349025
Bj	Cell	144808683	145157677	6243	UTRN	-42	0	0	0.63444966624606450664	2	Rep2	1925	348994
Gm12878	Cell	144808683	145157677	6243	UTRN	-42	0	0	0.63444966624606450664	1	Rep2	5162	348994
A549	Cell	170345716	170692851	1989	RANBP17	-42	-36	1512	0.40151515151515151515	1	Rep2	3802	347135
Huvec	Cell	5053526	5399971	591	STK32B	-42	0	0	-2.2916666666666667	2	Rep2	1501	346445
Nhek	Cell	71704025	72050414	1574	THSD4	-42	0	0	0.85599477263663824298	1	Rep2	4505	346389
Mcf7	Cell	71704025	72050414	1574	THSD4	-43	0	3	0.85599477263663824298	15	Rep1	404	346389
H1hesc	Cell	128904494	129250780	4305	DOCK1	-36	0	0	0.38281250000000000000	2	Rep1	3426	346286
A549	Cell	92085261	92430611	3686	FAT3	-42	0	0	0.59272186070048836616	2	Rep2	2121	345350
Gm12878	Cell	157150360	157495251	1574	ARID1B	-42	-21	867	0.40151515151515151515	3	Rep1	2899	344891
Sknshra	Cell	20255234	20600018	3896	SLIT2	-42	0	0	-5.5833333333333333	1	Rep2	3662	344784
Huvec	Cell	144780309	145124283	6831	UTRN	-42	0	0	-3.9375000000000000	1	Rep2	2223	343974
Helas3	Cell	144759880	145103259	7593	UTRN	-42	0	0	-1.82142857142857140000	1	Rep1	3409	343379
Mcf7	Cell	13278103	13621270	802	C18orf1	-44	0	0	0.36290322580645161290	1	Rep1	2146	343167
Mcf7	Cell	13278103	13621270	802	C18orf1	-30	0	8	0.37760545905707196030	3	Rep2	1272	343167
Gm12878	Cell	12155384	12497386	913	SNX29	-45	-40	1789	0.36290322580645161290	1	Rep1	6268	342002
Huvec	Cell	61654286	61995931	1245	PRKCH	-45	0	0	-3.3888888888888889	1	Rep1	2746	341645
Gm12878	Cell	62933000	63273621	5164	EHBP1	-36	0	0	-4.6428571428571429	1	Rep1	6268	340621
Hepg2	Cell	100115180	100454863	3033	VPS13B	-42	0	0	-2.9500000000000000	1	Rep2	4961	339683
Gm12878	Cell	100115180	100454863	3033	VPS13B	-42	0	0	-2.9500000000000000	1	Rep1	6268	339683
Ag04450	Cell	144779905	145119126	6961	UTRN	-42	0	0	-3.3888888888888889	1	Rep1	4803	339221
Gm12878	Cell	157839891	158178792	654	RSRC1	-42	0	0	0.36290322580645161290	1	Rep1	6268	338901
K562	Cell	157839891	158178792	654	RSRC1	-42	-3	126	0.36290322580645161290	2	Rep1	4724	338901
K562	Cell	64298925	64637584	505	PRKCA	-36	0	0	-2.5909090909090909	1	Rep1	7926	338659
Huvec	Cell	128904494	129242543	2968	DOCK1	-42	0	0	0.68484920154839283066	3	Rep1	1366	338049
H1hesc	Cell	128904494	129242543	2968	DOCK1	-42	0	0	0.68484920154839283066	1	Rep1	5215	338049
Helas3	Cell	157150360	157488319	1444	ARID1B	-42	0	0	0.38281250000000000000	2	Rep1	2092	337959
Bj	Cell	157150360	157488319	1483	ARID1B	-42	0	0	0.54137862934595044851	1	Rep1	5031	337959
K562	Cell	157150360	157488319	1483	ARID1B	-42	0	0	0.54137862934595044851	1	Rep2	6612	337959
Mcf7	Cell	157150360	157488319	1483	ARID1B	-40	-32	1280	0.54137862934595044851	1	Rep1	2146	337959
Sknshra	Cell	144772505	145110415	6848	UTRN	-42	0	0	0.40151515151515151515	2	Rep1	2475	337910
Nhek	Cell	42281139	42618620	4343	SETBP1	-42	0	0	0.37301587301587301587	1	Rep2	4505	337481
H1hesc	Cell	205969149	206305396	2333	PARD3B	-36	0	0	-1.82142857142857140000	1	Rep1	5215	336247
Hepg2	Cell	205969149	206305396	2333	PARD3B	-44	0	0	-1.82142857142857140000	2	Rep2	3249	336247
Nhek	Cell	3678635	4014177	1536	SDK1	-41	-5	205	-2.9500000000000000	1	Rep1	4173	335542
Hepg2	Cell	148936268	149271044	5943	MBD5	-42	0	0	0.41044776119402985075	1	Rep2	4961	334776
Nhek	Cell	62261138	62594617	4103	INADL	-42	0	14	0.38281250000000000000	3	Rep1	2036	333479
Gm12878	Cell	144193162	144525921	1141	ARHGAP15	-30	0	0	-4.6428571428571429	1	Rep1	6268	332759
A549	Cell	128594022	128926028	2911	DOCK1	-42	0	0	-4.8837737566270413	1	Rep1	5321	332006
Huvec	Cell	128594022	128926028	2911	DOCK1	-42	0	0	-4.8837737566270413	1	Rep1	2746	332006
H1hesc	Cell	128594022	128926028	2911	DOCK1	-42	-2	84	-4.8837737566270413	3	Rep1	2494	332006
Ag04450	Cell	128810495	129142010	2166	DOCK1	-42	0	0	0.41911764705882352941	1	Rep1	4803	331515
H1hesc	Cell	168031858	168363160	334	EGFEM1P	-42	0	0	-4.7926126280421555	2	Rep1	3426	331302
K562	Cell	57182421	57513376	2280	PRIM2	-42	-24	1008	-3.9375000000000000	1	Rep2	6612	330955
Sknshra	Cell	29476233	29804480	562	RBMS3	-42	0	0	0.39230769230769230769	1	Rep1	3982	328247
Huvec	Cell	144814436	145142154	5057	UTRN	-43	0	0	-1.32352941176470590000	1	Rep2	2223	327718
H1hesc	Cell	170305100	170632616	2213	RANBP17	-42	-6	231	-2.0384615384615385	2	Rep2	3118	327516
H1hesc	Cell	170305100	170632616	2213	RANBP17	-42	-4	168	-2.0384615384615385	3	Rep1	2494	327516
K562	Cell	100127927	100454863	2683	VPS13B	-42	0	0	-2.2916666666666667	1	Rep1	7926	326936
Nhek	Cell	75960521	76285184	607	ADK	-42	-10	434	-1.82142857142857140000	3	Rep1	2036	324663
Helas3	Cell	78142319	78466649	949	WWOX	-41	0	0	-4.6428571428571429	1	Rep1	3409	324330
K562	Cell	57212099	57535748	1126	TCF12	-43	-5	215	-2.5909090909090909	1	Rep1	7926	323649
Ag04450	Cell	144795739	145119126	6065	UTRN	-42	0	0	-3.3888888888888889	1	Rep1	4803	323387
Hepg2	Cell	128859931	129183173	1591	DOCK1	-42	0	0	0.40151515151515151515	1	Rep2	4961	323242
K562	Cell	123854593	124177335	2059	SPATA5	-42	-3	126	0.36290322580645161290	2	Rep1	4724	322742
A549	Cell	144835044	145157677	5121	UTRN	-42	0	0	0.35245901639344262295	1	Rep2	3802	322633
Gm12878	Cell	144852187	145174170	6433	UTRN	-36	0	0	-4.6428571428571429	1	Rep1	6268	321983
Hepg2	Cell	37379411	37701244	1335	WDR70	-42	0	0	-1.87175324431733170000	2	Rep2	3249	321833
Mcf7	Cell	48320422	48641664	1829	KIAA0146	-42	0	0	-2.5909090909090909	1	Rep1	2146	321242
Helas3	Cell	48320422	48641664	1829	KIAA0146	-42	0	0	-2.5909090909090909	1	Rep2	5551	321242
K562	Cell	123856868	124177335	1358	SPATA5	-42	0	0	0.39230769230769230769	1	Rep1	7926	320467
K562	Cell	123856868	124177335	1358	SPATA5	-42	0	0	0.39230769230769230769	1	Rep2	6612	320467
Helas3	Cell	123856868	124177335	1358	SPATA5	-42	0	0	0.39230769230769230769	1	Rep2	5551	320467
Nhlf	Cell	77356252	77676345	5662	SHROOM3	-42	0	0	-3.9692831006786771	3	Rep2	508	320093
H1hesc	Cell	128904494	129224275	2469	DOCK1	-42	0	0	0.38281250000000000000	1	Rep1	5215	319781
Mcf7	Cell	157150360	157470085	1311	ARID1B	-45	-22	977	0.22088780753278436422	9	Rep1	729	319725
H1hesc	Cell	157150360	157470085	1337	ARID1B	-42	0	0	-0.06314302901455013315	1	Rep1	5215	319725
H1hesc	Cell	157150360	157470085	1337	ARID1B	-42	0	0	-0.06314302901455013315	1	Rep2	4854	319725
Bj	Cell	157150360	157470085	1298	ARID1B	-42	0	0	0.36290322580645161290	1	Rep1	5031	319725
Gm12878	Cell	47188416	47507499	1363	TBC1D22A	0	0	0	-0.03947368421052631579	1	Rep1	6268	319083
A549	Cell	205986314	206305396	2238	PARD3B	-42	0	0	-2.9500000000000000	1	Rep1	5321	319082
K562	Cell	130794854	131113904	1096	MKLN1	-42	-42	1764	-1.63333333333333330000	2	Rep1	4724	319050
Mcf7	Cell	24553838	24871873	4161	SPATA13	-42	-31	1302	-2.9500000000000000	1	Rep2	1828	318035
Sknshra	Cell	69583117	69900767	168	AUTS2	-42	0	0	-2.2916666666666667	1	Rep2	3662	317650
Gm12878	Cell	69583117	69900767	168	AUTS2	-36	-6	216	-2.2916666666666667	1	Rep2	5162	317650
Nhek	Cell	71704025	72021063	518	THSD4	-36	0	0	0.38281250000000000000	4	Rep2	2000	317038
Huvec	Cell	205990332	206305396	1553	PARD3B	-32	0	0	-6.9000000000000000	1	Rep2	2223	315064
K562	Cell	64492318	64806862	8521	PRKCA	-42	0	0	-4.6428571428571429	1	Rep1	7926	314544
H1hesc	Cell	90083887	90398157	4779	GPR98	-42	0	0	-2.0384615384615385	1	Rep1	5215	314270
A549	Cell	236402732	236715975	1648	AGAP1	-42	0	0	-2.5909090909090909	2	Rep1	3436	313243
H1hesc	Cell	236402732	236715975	1648	AGAP1	-42	0	0	-2.5909090909090909	3	Rep2	2235	313243
H1hesc	Cell	237550580	237863767	8791	RYR2	-42	0	0	0.37301587301587301587	1	Rep2	4854	313187
Gm12878	Cell	83065614	83378611	507	CDH13	-42	-6	252	0.40151515151515151515	1	Rep1	6268	312997
K562	Cell	133002037	133314894	858	EXOC4	0	0	0	0.31889129347628613841	1	Rep2	6612	312857
A549	Cell	133002037	133314894	858	EXOC4	0	0	0	0.31889129347628613841	2	Rep1	3436	312857
Ag04450	Cell	187930720	188242575	675	LPP	-36	0	0	-2.3098821518760552	1	Rep1	4803	311855
A549	Cell	187930720	188242575	675	LPP	-42	0	0	-2.3098821518760552	2	Rep1	3436	311855
Helas3	Cell	6792971	7103870	2229	KDM4C	0	0	0	-0.51923076923076923077	1	Rep2	5551	310899
H1hesc	Cell	7520850	7830194	6078	ADCY2	-42	0	0	0.41044776119402985075	1	Rep2	4854	309344
H1hesc	Cell	128904494	129213502	2070	DOCK1	-42	0	0	0.38281250000000000000	2	Rep1	3426	309008
Sknshra	Cell	69640450	69949118	2057	BAI3	0	0	0	0.08139534883720930233	1	Rep2	3662	308668
K562	Cell	225270250	225577575	9888	DNAH14	-42	0	0	0.54137862934595044851	2	Rep2	3924	307325
Ag04450	Cell	100147823	100454863	2020	VPS13B	-42	0	0	-2.5909090909090909	1	Rep1	4803	307040
Bj	Cell	206057928	206364755	853	PARD3B	-42	-5	210	-3.3888888888888889	1	Rep2	3165	306827
Bj	Cell	176432306	176738920	5665	PAPPA2	-30	0	0	-3.5307189538904037	4	Rep2	950	306614
K562	Cell	69347282	69653886	1382	BAI3	-42	0	0	-1.82142857142857140000	2	Rep1	4724	306604
Gm12878	Cell	78978723	79285208	3162	FRAS1	-45	0	0	-4.6428571428571429	1	Rep1	6268	306485
Ag04450	Cell	144808683	145115127	5256	UTRN	-42	0	0	0.85599477263663824298	2	Rep2	3023	306444
Bj	Cell	144808683	145115127	5256	UTRN	-42	0	0	0.85599477263663824298	3	Rep2	1281	306444
K562	Cell	48320422	48625749	1727	KIAA0146	-24	0	0	-6.9000000000000000	1	Rep1	7926	305327
Gm12878	Cell	104850691	105155792	5753	CHST11	-24	0	0	-5.5833333333333333	1	Rep1	6268	305101
Sknshra	Cell	148936268	149241005	3769	MBD5	-42	0	0	0.40151515151515151515	1	Rep1	3982	304737
Hepg2	Cell	7949178	8253412	2052	PTPRM	-42	0	0	-2.5909090909090909	1	Rep1	4026	304234
Gm12878	Cell	8076452	8379338	2306	PTPRM	-46	0	0	0.40151515151515151515	1	Rep1	6268	302886
Hepg2	Cell	100287308	100589861	2645	VPS13B	-24	0	0	-1.82142857142857140000	1	Rep2	4961	302553
H1hesc	Cell	12995476	13297406	1292	SHISA9	-42	-3	113	-3.6640987752393826	20	Rep1	237	301930
Gm12878	Cell	12995476	13297406	1292	SHISA9	-42	0	0	-3.6640987752393826	2	Rep1	4053	301930
Gm12878	Cell	12995476	13297406	1292	SHISA9	-42	0	0	-3.6640987752393826	4	Rep2	1708	301930
H1hesc	Cell	12995476	13297406	1292	SHISA9	-40	-2	84	-3.6640987752393826	6	Rep2	1117	301930
Gm12878	Cell	69063904	69364484	1257	AUTS2	-35	-41	1418	-2.9500000000000000	1	Rep2	5162	300580
Sknshra	Cell	90149100	90449215	1598	GPR98	-42	0	0	0.40151515151515151515	1	Rep2	3662	300115
H1hesc	Cell	89981596	90281339	11795	GPR98	0	0	0	0.14130434782608695652	3	Rep1	2494	299743
Nhek	Cell	187943192	188242575	618	LPP	-36	-11	396	-2.5909090909090909	2	Rep2	3235	299383
Hepg2	Cell	144843115	145142154	3953	UTRN	-42	0	0	-1.82142857142857140000	1	Rep1	4026	299039
Huvec	Cell	144844151	145142154	3761	UTRN	-36	0	0	-2.6470588235294118	4	Rep2	809	298003
Sknshra	Cell	37787306	38084515	944	ZFAND3	-37	0	0	-5.2732534035947149	1	Rep1	3982	297209
Bj	Cell	37787306	38084515	944	ZFAND3	-42	-1	56	-5.2732534035947149	9	Rep1	728	297209
Bj	Cell	38397867	38694848	5711	SIPA1L3	-42	0	0	-2.2916666666666667	1	Rep1	5031	296981
Ag04450	Cell	178062863	178359341	1328	RASAL2	-30	0	0	-3.5307189538904037	3	Rep2	2106	296478
H1hesc	Cell	170336664	170632616	1742	RANBP17	-42	-2	72	-2.5758889886081374	7	Rep2	921	295952
Hepg2	Cell	58824558	59118253	1753	BCAS3	-45	0	0	-2.0384615384615385	1	Rep2	4961	293695
K562	Cell	225195114	225488732	7377	DNAH14	-42	0	0	0.39230769230769230769	1	Rep2	6612	293618
A549	Cell	92396937	92690389	1889	SLCO3A1	-42	0	0	-3.6640987752393826	2	Rep2	2121	293452
Hepg2	Cell	128859931	129152991	947	DOCK1	-42	0	0	0.40151515151515151515	1	Rep2	4961	293060
H1hesc	Cell	70885893	71178584	2486	WBSCR17	-30	-9	284	-8.7065078354369262	4	Rep2	1698	292691
Mcf7	Cell	127338928	127631109	1430	SND1	-42	-2	84	-4.7926126280421555	6	Rep1	969	292181
Ag04450	Cell	170305100	170597207	2065	RANBP17	-42	0	0	0.39230769230769230769	1	Rep2	4809	292107
Sknshra	Cell	148936268	149228030	3442	MBD5	-42	0	0	0.40151515151515151515	1	Rep1	3982	291762
Ag04450	Cell	175165016	175455187	900	NAALADL2	-42	0	0	-2.2916666666666667	1	Rep1	4803	290171
Gm12878	Cell	130794854	131084192	839	MKLN1	-24	0	0	-2.7285734944193078	1	Rep1	6268	289338
K562	Cell	130794854	131084192	839	MKLN1	-42	0	0	-2.7285734944193078	1	Rep2	6612	289338
Gm12878	Cell	130794854	131084192	839	MKLN1	-42	0	0	-2.7285734944193078	3	Rep2	2224	289338
K562	Cell	130794854	131084192	839	MKLN1	-37	-3	108	-2.7285734944193078	7	Rep1	1429	289338
Helas3	Cell	225239152	225528403	8320	DNAH14	-42	0	0	0.36290322580645161290	1	Rep2	5551	289251
H1hesc	Cell	57183234	57472441	1236	PRIM2	-42	0	0	-2.2916666666666667	1	Rep1	5215	289207
Bj	Cell	37438023	37727147	1385	WDR70	-42	-6	252	-1.46875000000000000000	1	Rep2	3165	289124
Sknshra	Cell	100205103	100494030	1537	VPS13B	-42	-3	126	-4.1719300090006304	2	Rep1	2475	288927
H1hesc	Cell	89992753	90281339	10207	GPR98	0	0	0	0.26851851851851851852	1	Rep1	5215	288586
Helas3	Cell	171830241	172118492	6870	FNDC3B	-42	-26	1092	0.48026315789473684211	1	Rep1	3409	288251
K562	Cell	23847299	24135302	1262	PRKCB	-42	0	0	-1.63333333333333330000	1	Rep1	7926	288003
Hepg2	Cell	127343218	127631109	1098	SND1	-42	0	0	-1.82142857142857140000	3	Rep2	2278	287891
Ag04450	Cell	19912648	20200390	3167	SPECC1	-42	0	0	-2.5909090909090909	1	Rep2	4809	287742
Ag04450	Cell	57185254	57472441	1073	PRIM2	-42	-6	252	-2.2916666666666667	1	Rep1	4803	287187
Ag04450	Cell	144832079	145119126	4481	UTRN	-42	0	0	-3.3888888888888889	1	Rep1	4803	287047
Nhek	Cell	128768965	129055693	2998	DOCK1	0	0	0	0.22549019607843137255	4	Rep2	2000	286728
K562	Cell	23848695	24135302	892	PRKCB	-42	0	0	-2.5909090909090909	1	Rep2	6612	286607
Bj	Cell	134388143	134673703	687	AK026965	-42	0	0	0.40151515151515151515	1	Rep1	5031	285560
Sknshra	Cell	237538016	237823374	7914	RYR2	-42	0	0	0.38281250000000000000	1	Rep2	3662	285358
Sknshra	Cell	232879544	233164829	1832	DIS3L2	0	-2	0	0.12222222222222222222	3	Rep1	1663	285285
K562	Cell	127447537	127732659	2130	SND1	-19	0	0	-14.5537066927023115	2	Rep2	3924	285122
Gm12878	Cell	127447537	127732659	2130	SND1	-42	0	0	-2.5909090909090909	1	Rep1	6268	285122
Helas3	Cell	127447537	127732659	2130	SND1	-42	-6	252	-2.5909090909090909	1	Rep2	5551	285122
Gm12878	Cell	127447537	127732659	2130	SND1	-23	-15	345	-26.5165042944955321	1	Rep2	5162	285122
H1hesc	Cell	127447537	127731933	1515	SND1	-42	0	0	0.54137862934595044851	2	Rep1	3426	284396
Ag04450	Cell	72493383	72777628	3149	ZNF407	-42	0	0	-6.5000000000000000	1	Rep2	4809	284245
Nhek	Cell	72493383	72777628	3149	ZNF407	-30	0	0	-6.5000000000000000	1	Rep2	4505	284245
Hepg2	Cell	47287161	47571342	2919	TBC1D22A	-46	-12	552	0.41911764705882352941	1	Rep2	4961	284181
H1hesc	Cell	7520850	7804805	2475	ADCY2	-43	0	0	0.64608244409315264119	3	Rep1	2494	283955
H1hesc	Cell	127347610	127631109	832	SND1	-42	0	0	0.39230769230769230769	1	Rep1	5215	283499
H1hesc	Cell	237580348	237863767	8594	RYR2	-42	0	0	0.36290322580645161290	1	Rep2	4854	283419
H1hesc	Cell	35965611	36248980	837	LDLRAD3	-42	0	0	-2.5909090909090909	1	Rep2	4854	283369
Bj	Cell	35965611	36248980	837	LDLRAD3	-42	0	0	-2.5909090909090909	1	Rep2	3165	283369
Hepg2	Cell	37438023	37721317	1025	WDR70	-42	0	0	0.57417574318216393720	3	Rep2	2278	283294
Helas3	Cell	35537036	35819171	633	CCNY	-42	0	0	-4.1719300090006304	2	Rep2	3501	282135
K562	Cell	35537036	35819171	633	CCNY	-42	0	0	-4.1719300090006304	1	Rep1	7926	282135
Gm12878	Cell	144860429	145142154	3125	UTRN	-44	0	0	-3.3888888888888889	1	Rep1	6268	281725
Gm12878	Cell	114298004	114578504	3674	VTI1A	-36	0	0	-3.9375000000000000	1	Rep1	6268	280500
Gm12878	Cell	78978723	79258971	2862	FRAS1	-42	0	0	-2.0384615384615385	1	Rep1	6268	280248
Gm12878	Cell	144844151	145124283	3624	UTRN	-36	0	0	-1.87175324431733170000	2	Rep2	3201	280132
Gm12878	Cell	101559394	101838883	1192	CUX1	-3	0	0	-0.01282051282051282051	2	Rep1	4053	279489
Sknshra	Cell	101559394	101838883	1192	CUX1	0	0	0	-0.01282051282051282051	1	Rep2	3662	279489
H1hesc	Cell	101559394	101838883	1192	CUX1	0	0	0	-0.01282051282051282051	1	Rep2	4854	279489
Hepg2	Cell	101559394	101838883	1189	CUX1	0	-6	0	0.09052851909994767138	4	Rep1	1809	279489
Ag04450	Cell	205550903	205830046	274	PARD3B	-42	0	0	-2.5909090909090909	1	Rep2	4809	279143
Ag04450	Cell	108103793	108382899	1992	FER	0	0	0	0.21000000000000000000	2	Rep1	2786	279106
H1hesc	Cell	170319390	170598290	1818	RANBP17	-42	0	0	0.34670585019136139967	3	Rep2	2235	278900
Hepg2	Cell	170319390	170598290	1818	RANBP17	-42	-3	126	0.34670585019136139967	2	Rep2	3249	278900
Huvec	Cell	128904494	129183173	1482	DOCK1	-42	0	0	0.39230769230769230769	1	Rep1	2746	278679
Nhek	Cell	128768965	129046373	2872	DOCK1	-38	-2	32	1.35987262735021515000	9	Rep2	934	277408
H1hesc	Cell	128768965	129046373	2872	DOCK1	-42	-18	756	1.35987262735021515000	2	Rep1	3426	277408
Mcf7	Cell	128768965	129046373	2872	DOCK1	-39	-2	22	1.35987262735021515000	27	Rep1	147	277408
Bj	Cell	128768965	129046373	2840	DOCK1	-42	0	0	1.48262643722002680000	1	Rep2	3165	277408
Mcf7	Cell	128768965	129046373	2872	DOCK1	-42	-1	29	1.35987262735021515000	23	Rep2	221	277408
Gm12878	Cell	169230061	169507287	2784	DOCK2	-41	0	0	-3.3888888888888889	1	Rep2	5162	277226
K562	Cell	123900386	124177335	791	SPATA5	-42	-5	210	0.45138888888888888889	1	Rep1	7926	276949
Gm12878	Cell	169230061	169506150	2612	DOCK2	-44	-20	880	0.40151515151515151515	1	Rep2	5162	276089
Gm12878	Cell	210573811	210849638	3126	HHAT	-42	0	0	0.39230769230769230769	1	Rep1	6268	275827
A549	Cell	128806778	129082518	1490	PVT1	-42	-6	252	-2.2916666666666667	1	Rep2	3802	275740
K562	Cell	23848695	24124390	745	PRKCB	-18	-5	90	-18.7500000000000000	1	Rep1	7926	275695
Ag04450	Cell	128780181	129055693	2810	DOCK1	-36	-6	216	-1.63333333333333330000	2	Rep1	2786	275512
K562	Cell	126104082	126379367	1212	NSMCE2	-38	-4	142	-10.9141031266349839	3	Rep1	3298	275285
K562	Cell	126104082	126379367	1212	NSMCE2	-42	0	0	-10.9141031266349839	1	Rep2	6612	275285
K562	Cell	225305385	225580153	9318	DNAH14	-42	0	0	0.38281250000000000000	1	Rep2	6612	274768
Gm12878	Cell	76074424	76349075	568	ADK	-39	0	0	-2.7260814177768060	2	Rep2	3201	274651
Nhek	Cell	76074424	76349075	568	ADK	-42	-6	279	-2.5812765007400929	7	Rep1	875	274651
Sknshra	Cell	76074424	76349075	568	ADK	-42	0	0	-2.5872433103674495	2	Rep1	2475	274651
K562	Cell	76074424	76349075	568	ADK	-43	-3	138	-2.7260814177768060	2	Rep1	4724	274651
Nhek	Cell	76074424	76349075	568	ADK	-41	-5	205	-2.8828199540682322	1	Rep2	4505	274651
Gm12878	Cell	92397564	92671719	1461	SLCO3A1	-42	-12	489	-2.7662863735525048	7	Rep2	901	274155
K562	Cell	127447537	127721553	958	SND1	-45	0	0	-12.1666666666666667	1	Rep1	7926	274016
Helas3	Cell	127447537	127721553	958	SND1	-12	0	0	-12.1666666666666667	1	Rep2	5551	274016
A549	Cell	8069683	8343518	1883	PTPRM	0	0	0	-0.46296296296296296296	2	Rep2	2121	273835
H1hesc	Cell	90124760	90398157	2064	GPR98	-42	-28	1176	-1.82142857142857140000	1	Rep2	4854	273397
Sknshra	Cell	21783862	22056919	762	LINC00340	0	0	0	0.35245901639344262295	1	Rep1	3982	273057
Sknshra	Cell	21783862	22056919	762	LINC00340	-36	0	0	0.35245901639344262295	2	Rep2	2237	273057
Bj	Cell	100182266	100454863	1237	VPS13B	-42	0	0	-3.3888888888888889	1	Rep1	5031	272597
Gm12878	Cell	100182266	100454863	1237	VPS13B	-41	0	0	-3.3888888888888889	1	Rep1	6268	272597
Helas3	Cell	42260862	42533305	4296	SETBP1	-30	0	0	-3.1548068280718836	3	Rep1	1439	272443
K562	Cell	55334826	55607085	351	MSI2	-42	0	0	-1.82142857142857140000	1	Rep2	6612	272259
K562	Cell	130827578	131099469	871	MKLN1	-42	-6	252	-2.5909090909090909	1	Rep1	7926	271891
H1hesc	Cell	78638653	78910327	2911	PCSK5	-45	-32	1440	0.46621621621621621622	1	Rep1	5215	271674
Huvec	Cell	18504826	18775894	2488	ADAMTSL1	-42	-2	84	-3.1548068280718836	3	Rep1	1366	271068
Mcf7	Cell	71433787	71704162	1231	THSD4	-44	-31	1363	1.35770817170973210000	4	Rep2	1129	270375
A549	Cell	71433787	71704162	1231	THSD4	-33	0	0	1.35770817170973210000	4	Rep1	1766	270375
Nhek	Cell	71433787	71704162	1231	THSD4	-16	-7	210	1.35770817170973210000	8	Rep2	1066	270375
A549	Cell	71433787	71704162	1231	THSD4	-34	0	0	1.35770817170973210000	5	Rep2	767	270375
K562	Cell	53878066	54148379	3319	FTO	-42	0	0	0.36290322580645161290	1	Rep2	6612	270313
Ag04450	Cell	128785784	129055693	2754	DOCK1	-43	0	0	-2.5909090909090909	1	Rep1	4803	269909
Gm12878	Cell	171830241	172098883	3331	FNDC3B	-42	0	0	0.40151515151515151515	1	Rep2	5162	268642
Helas3	Cell	171830241	172098883	3331	FNDC3B	-42	0	0	0.40151515151515151515	1	Rep2	5551	268642
Mcf7	Cell	157256599	157525130	3099	ARID1B	-46	0	0	0.42753623188405797101	1	Rep1	2146	268531
Hepg2	Cell	206036934	206305396	1217	PARD3B	-42	0	0	-4.3795447675682025	2	Rep2	3249	268462
H1hesc	Cell	206036934	206305396	1217	PARD3B	-46	0	0	-4.3795447675682025	1	Rep1	5215	268462
K562	Cell	127447537	127714742	816	SND1	-46	-6	276	0.33050847457627118644	1	Rep1	7926	267205
Sknshra	Cell	150834124	151100533	4476	MED12L	-36	-12	432	0.36290322580645161290	2	Rep2	2237	266409
H1hesc	Cell	150834124	151100533	4476	MED12L	-36	0	0	0.36290322580645161290	1	Rep1	5215	266409
H1hesc	Cell	150834124	151100533	4476	MED12L	-36	0	0	0.36290322580645161290	1	Rep2	4854	266409
A549	Cell	20715320	20981685	4670	KIAA1797	-43	0	0	0.40151515151515151515	1	Rep2	3802	266365
Ag04450	Cell	20715320	20981685	4670	KIAA1797	-42	-6	252	0.40151515151515151515	1	Rep1	4803	266365
Sknshra	Cell	171830241	172096226	3203	FNDC3B	-42	0	0	0.39230769230769230769	1	Rep2	3662	265985
K562	Cell	171830241	172096226	3203	FNDC3B	-42	-11	462	0.39230769230769230769	1	Rep2	6612	265985
K562	Cell	225195114	225460827	7017	DNAH14	-41	0	0	0.41911764705882352941	1	Rep1	7926	265713
Ag04450	Cell	62598471	62863983	2797	LPHN3	-42	0	0	0.40151515151515151515	1	Rep1	4803	265512
Hepg2	Cell	37438023	37703189	924	WDR70	-42	0	0	0.41044776119402985075	2	Rep2	3249	265166
A549	Cell	95753745	96018907	4448	PLCE1	-42	0	0	-2.0384615384615385	1	Rep1	5321	265162
K562	Cell	126114292	126379367	1094	NSMCE2	-42	-12	504	0.39230769230769230769	1	Rep1	7926	265075
Gm12878	Cell	126114558	126379367	998	NSMCE2	-36	0	0	-18.7500000000000000	1	Rep1	6268	264809
Gm12878	Cell	169230061	169494690	2141	DOCK2	-42	0	0	0.40151515151515151515	1	Rep2	5162	264629
H1hesc	Cell	206041168	206305396	1253	PARD3B	-46	0	0	-8.8750000000000000	1	Rep1	5215	264228
Bj	Cell	103086449	103350591	4840	DYNC2H1	-42	0	0	0.38281250000000000000	1	Rep2	3165	264142
Mcf7	Cell	157256599	157520041	2184	ARID1B	-42	0	0	0.42753623188405797101	1	Rep1	2146	263442
H1hesc	Cell	231672958	231935956	2362	DISC1	-42	0	0	-1.82142857142857140000	1	Rep1	5215	262998
H1hesc	Cell	79202551	79465423	14113	FRAS1	-42	0	0	-3.9375000000000000	1	Rep1	5215	262872
K562	Cell	225305385	225568024	8707	DNAH14	-42	-1	42	0.36290322580645161290	1	Rep1	7926	262639
Gm12878	Cell	181479612	181741367	4816	CACNA1E	-42	0	0	0.42753623188405797101	1	Rep1	6268	261755
Nhek	Cell	225266908	225528403	7975	DNAH14	-42	-3	126	0.56782817277101543639	2	Rep1	2767	261495
A549	Cell	240341220	240601510	3278	FMN2	-42	0	0	0.59272186070048836616	1	Rep2	3802	260290
Ag04450	Cell	240341220	240601510	3278	FMN2	-42	0	0	0.59272186070048836616	1	Rep2	4809	260290
Hmec	Cell	144809808	145069650	4236	UTRN	-42	0	0	-5.5833333333333333	1	Rep1	715	259842
Hepg2	Cell	37438023	37697856	700	WDR70	-42	0	0	0.40151515151515151515	2	Rep2	3249	259833
A549	Cell	473193	732617	3686	KANK1	-42	0	0	0.40151515151515151515	1	Rep1	5321	259424
Sknshra	Cell	33245975	33505225	2547	LTBP1	-42	-6	252	0.39230769230769230769	1	Rep1	3982	259250
Ag04450	Cell	78334098	78593311	6472	NAV3	-42	0	0	0.38281250000000000000	1	Rep2	4809	259213
Sknshra	Cell	94679982	94938733	297	GPC6	-42	0	0	-5.8697277367611953	3	Rep2	1524	258751
H1hesc	Cell	946553	1204916	848	SNTG2	-41	-16	656	-3.3888888888888889	1	Rep1	5215	258363
Nhek	Cell	78334098	78592456	6275	NAV3	-42	0	0	0.36290322580645161290	1	Rep1	4173	258358
Ag04450	Cell	78334098	78592456	6242	NAV3	-42	0	0	0.36290322580645161290	2	Rep2	3023	258358
Huvec	Cell	5141631	5399971	530	STK32B	-42	0	0	-5.5833333333333333	1	Rep2	2223	258340
A549	Cell	5141631	5399971	530	STK32B	-42	0	0	-5.5833333333333333	1	Rep2	3802	258340
Mcf7	Cell	8095099	8352097	268	PLCB1	-42	0	9	-5.4642857142857143	9	Rep2	677	256998
K562	Cell	23848695	24105618	648	PRKCB	-42	0	0	-3.4400526542701266	1	Rep1	7926	256923
Gm12878	Cell	23848695	24105618	648	PRKCB	-42	0	0	-3.4400526542701266	1	Rep1	6268	256923
H1hesc	Cell	129581855	129837710	7491	LAMA2	-42	0	0	0.39230769230769230769	1	Rep2	4854	255855
Bj	Cell	126114292	126370060	736	NSMCE2	-42	0	0	1.22862206220880400000	1	Rep1	5031	255768
H1hesc	Cell	126114292	126370060	736	NSMCE2	-43	0	0	1.22862206220880400000	2	Rep2	3118	255768
Helas3	Cell	126114292	126370060	736	NSMCE2	-42	0	0	1.22862206220880400000	2	Rep2	3501	255768
Hepg2	Cell	126114292	126370060	736	NSMCE2	-42	0	0	1.22862206220880400000	1	Rep2	4961	255768
Hepg2	Cell	126114292	126370060	736	NSMCE2	-42	0	0	1.22862206220880400000	3	Rep1	2268	255768
K562	Cell	126114292	126370060	736	NSMCE2	-42	0	0	1.22862206220880400000	1	Rep1	7926	255768
Ag04450	Cell	7888103	8143777	2104	PTPRM	-42	0	0	-2.0384615384615385	1	Rep2	4809	255674
Gm12878	Cell	127872312	128127489	2216	EEFSEC	-30	0	0	-18.7500000000000000	1	Rep1	6268	255177
K562	Cell	120629444	120884392	2541	C7orf58	-41	-6	246	-2.2916666666666667	1	Rep2	6612	254948
Gm12878	Cell	61734551	61989171	434	PTPRG	-1	-16	0	0.00631602360473337970	4	Rep2	1708	254620
H1hesc	Cell	61734551	61989171	434	PTPRG	0	-6	0	-0.28435280088888320103	1	Rep1	5215	254620
H1hesc	Cell	61734551	61989171	434	PTPRG	-13	0	0	0.00631602360473337970	4	Rep2	1698	254620
Mcf7	Cell	157256599	157510914	1922	ARID1B	-42	0	0	0.42753623188405797101	1	Rep1	2146	254315
K562	Cell	100479641	100733275	3605	VPS13B	0	0	0	0.05952380952380952381	1	Rep1	7926	253634
H1hesc	Cell	78987138	79240140	2061	FRAS1	-42	-6	252	-1.19444444444444440000	1	Rep1	5215	253002
Ag04450	Cell	103086449	103339433	4071	DYNC2H1	-36	-6	216	0.36290322580645161290	1	Rep1	4803	252984
H1hesc	Cell	7520850	7773214	1976	ADCY2	-42	0	0	0.37301587301587301587	1	Rep1	5215	252364
Sknshra	Cell	29781210	30032809	1008	RBMS3	-42	0	0	-2.8828199540682322	2	Rep2	2237	251599
Sknshra	Cell	148743877	148993927	2902	ARHGAP10	-36	0	0	-4.6428571428571429	1	Rep2	3662	250050
Ag04450	Cell	144869775	145119126	2650	UTRN	-42	0	0	-3.3888888888888889	1	Rep1	4803	249351
Nhek	Cell	71704025	71953073	342	THSD4	-10	-4	40	0.00976376339864963799	9	Rep2	934	249048
Mcf7	Cell	71704025	71953073	342	THSD4	-4	-1	5	0.00976376339864963799	35	Rep1	86	249048
Bj	Cell	71704025	71953073	342	THSD4	-8	0	0	0.00976376339864963799	4	Rep1	1816	249048
H1hesc	Cell	71704025	71953073	342	THSD4	-12	-5	60	-0.13031213761605927008	1	Rep2	4854	249048
Ag04450	Cell	71704025	71953073	342	THSD4	0	0	0	0.14983966441335854606	1	Rep1	4803	249048
Nhek	Cell	128806995	129055693	2059	DOCK1	-46	-41	1886	-2.9500000000000000	1	Rep1	4173	248698
A549	Cell	127484376	127732659	2040	SND1	-30	0	0	-12.1666666666666667	1	Rep1	5321	248283
Hepg2	Cell	127484376	127732659	2040	SND1	-24	0	0	-6.08999467305814527949	2	Rep1	2915	248283
K562	Cell	127484376	127732659	2040	SND1	-43	0	0	-6.08999467305814527949	3	Rep1	3298	248283
Gm12878	Cell	127484376	127732659	2040	SND1	-18	-18	324	-0.01332267944962385897	1	Rep2	5162	248283
A549	Cell	127484376	127732659	2040	SND1	-42	0	0	-0.01332267944962385897	1	Rep2	3802	248283
Nhek	Cell	169589340	169837178	1891	PALLD	0	-6	0	-0.36206896551724137931	1	Rep1	4173	247838
Huvec	Cell	170337972	170585498	1395	RANBP17	-42	0	0	-2.5758889886081374	2	Rep2	1501	247526
Huvec	Cell	206057928	206305396	813	PARD3B	-42	0	0	-2.5909090909090909	1	Rep1	2746	247468
Gm12878	Cell	169188522	169435601	726	DOCK2	-42	0	0	-12.1666666666666667	2	Rep1	4053	247079
K562	Cell	232952196	233199209	3334	DIS3L2	-36	-3	99	0.61655422340802134568	4	Rep1	2485	247013
K562	Cell	232952196	233199209	3334	DIS3L2	-42	-3	126	0.61655422340802134568	2	Rep2	3924	247013
Ag04450	Cell	232952196	233199209	1850	DIS3L2	-42	0	0	0.37301587301587301587	2	Rep2	3023	247013
Ag04450	Cell	232952196	233199209	2592	DIS3L2	-36	-1	22	0.49478504821194718078	6	Rep1	875	247013
Helas3	Cell	57212089	57458664	412	TCF12	0	-3	0	-0.09722222222222222222	2	Rep2	3501	246575
Ag04450	Cell	64492318	64738878	1380	PRKCA	-6	0	0	0.01250000000000000000	1	Rep1	4803	246560
Gm12878	Cell	12022357	12268261	579	ETV6	-45	0	0	0.36290322580645161290	1	Rep2	5162	245904
Ag04450	Cell	19854029	20099650	4912	NAV2	-36	-6	216	-1.82142857142857140000	1	Rep1	4803	245621
Nhlf	Cell	78334098	78579478	5481	NAV3	-42	0	0	0.39230769230769230769	2	Rep2	604	245380
Helas3	Cell	79202551	79447811	9854	FRAS1	-42	0	0	-2.2916666666666667	1	Rep1	3409	245260
Huvec	Cell	61151303	61396451	1286	TANC2	-42	0	0	0.53448934439186333835	1	Rep1	2746	245148
Ag04450	Cell	61151303	61396451	1286	TANC2	-42	-6	252	0.53448934439186333835	1	Rep1	4803	245148
Gm12878	Cell	58756813	59001861	465	BCAS3	0	-6	0	-0.51923076923076923077	1	Rep1	6268	245048
Sknshra	Cell	58756813	59001861	779	BCAS3	0	0	0	-0.51923076923076923077	3	Rep1	1663	245048
Nhek	Cell	47188416	47433094	1336	TBC1D22A	-3	-13	83	-0.15674293896871742993	3	Rep1	2036	244678
Gm12878	Cell	47188416	47433094	1336	TBC1D22A	-11	-2	18	-0.15674293896871742993	13	Rep1	540	244678
Helas3	Cell	47188416	47433094	1267	TBC1D22A	0	0	0	-0.06039945818434844011	1	Rep2	5551	244678
Ag04450	Cell	47188416	47433094	1267	TBC1D22A	0	0	0	-0.06039945818434844011	1	Rep1	4803	244678
K562	Cell	169230061	169474618	1517	DOCK2	-42	0	0	0.36290322580645161290	1	Rep1	7926	244557
A549	Cell	28458581	28703099	2210	CCDC91	-42	0	0	-2.9500000000000000	1	Rep1	5321	244518
H1hesc	Cell	79158663	79403118	8496	FRAS1	-46	0	0	0.36290322580645161290	1	Rep2	4854	244455
K562	Cell	61553820	61798258	673	NFIA	-1	-25	25	0.15957446808510638298	1	Rep1	7926	244438
H1hesc	Cell	20290703	20534434	1361	PLXDC2	0	-6	0	-0.23437500000000000000	1	Rep2	4854	243731
Gm12878	Cell	22937329	23180200	6906	abParts	-42	-42	1764	-15.0613744392734624	2	Rep2	3201	242871
Gm12878	Cell	22937329	23180200	6906	abParts	-42	-42	1764	-15.0613744392734624	1	Rep1	6268	242871
Ag04450	Cell	109745996	109988137	945	SH3RF3	-36	0	0	-2.9500000000000000	1	Rep1	4803	242141
Mcf7	Cell	29421944	29663932	6810	NF1	-42	-1	21	-3.3888888888888889	2	Rep1	1733	241988
Gm12878	Cell	54557552	54799392	1703	UNC13C	-42	0	0	-3.9375000000000000	1	Rep2	5162	241840
Helas3	Cell	148744046	148985658	2022	ARHGAP10	-42	0	0	-2.8828199540682322	2	Rep2	3501	241612
Sknshra	Cell	69703659	69945027	977	BAI3	-36	0	0	0.33050847457627118644	1	Rep1	3982	241368
A549	Cell	61176535	61417693	1446	TANC2	-42	-29	1210	0.41911764705882352941	1	Rep1	5321	241158
H1hesc	Cell	99250790	99491937	3628	IGF1R	0	0	0	-0.16050011285168152318	1	Rep1	5215	241147
Hepg2	Cell	99250790	99491937	3627	IGF1R	-4	0	0	-0.40029569174822119904	2	Rep2	3249	241147
H1hesc	Cell	99250790	99491937	3628	IGF1R	-2	0	0	-0.16050011285168152318	3	Rep2	2235	241147
Ag04450	Cell	99250790	99491937	3625	IGF1R	0	0	0	-0.64009127064476087490	2	Rep2	3023	241147
Helas3	Cell	99250790	99491937	3628	IGF1R	-6	0	0	-0.16050011285168152318	1	Rep2	5551	241147
Bj	Cell	99250790	99491937	3625	IGF1R	-12	0	0	-0.64009127064476087490	1	Rep1	5031	241147
Bj	Cell	99250790	99491937	3625	IGF1R	0	0	0	-0.64009127064476087490	2	Rep2	1925	241147
Helas3	Cell	131265453	131506307	393	MGMT	-42	0	0	-3.9375000000000000	1	Rep1	3409	240854
Ag04450	Cell	53907697	54148379	3175	FTO	-42	0	0	0.41911764705882352941	1	Rep1	4803	240682
A549	Cell	473193	713464	3139	KANK1	-42	0	0	0.40151515151515151515	2	Rep2	2121	240271
A549	Cell	473193	713464	3139	KANK1	-42	0	0	0.40151515151515151515	1	Rep1	5321	240271
Nhek	Cell	101947984	102187979	1642	ZPLD1	-42	-1	42	-3.5307189538904037	6	Rep1	1045	239995
Sknshra	Cell	129739973	129979724	1869	RALGPS1	-42	0	0	0.37301587301587301587	1	Rep2	3662	239751
Mcf7	Cell	64445569	64685230	18251	SYNE2	-42	-1	60	-2.5909090909090909	7	Rep1	868	239661
A549	Cell	78334098	78573462	5274	NAV3	-42	0	0	0.41044776119402985075	1	Rep2	3802	239364
Ag04450	Cell	78334098	78573462	5208	NAV3	-42	0	0	0.38281250000000000000	1	Rep2	4809	239364
A549	Cell	76129397	76368567	3918	TTLL5	-42	0	0	-2.0384615384615385	1	Rep1	5321	239170
Hepg2	Cell	86782564	87020714	667	TMEM135	-46	0	0	0.33050847457627118644	1	Rep2	4961	238150
H1hesc	Cell	26112125	26349097	2363	ATP8A2	-42	0	0	-1.46875000000000000000	1	Rep1	5215	236972
H1hesc	Cell	7520850	7757699	1686	ADCY2	-43	0	0	0.52752410659948783551	2	Rep1	3426	236849
A549	Cell	100050650	100287482	2677	VPS13B	-42	0	0	-2.9500000000000000	1	Rep2	3802	236832
K562	Cell	174721450	174957975	834	RABGAP1L	-36	-40	1440	0.39230769230769230769	1	Rep2	6612	236525
Gm12878	Cell	22943765	23180200	6882	abParts	-42	-40	1680	-12.1666666666666667	1	Rep2	5162	236435
Sknshra	Cell	89913620	90149350	17164	GPR98	-42	-6	252	0.38281250000000000000	1	Rep1	3982	235730
Sknshra	Cell	20255234	20490605	979	SLIT2	-35	-9	296	-1.82142857142857140000	4	Rep2	1118	235371
Bj	Cell	47495209	47730399	3055	PHKB	-42	0	0	-3.9375000000000000	1	Rep2	3165	235190
A549	Cell	78334098	78569207	4860	NAV3	-42	0	0	0.38281250000000000000	1	Rep1	5321	235109
Ag04450	Cell	78334098	78569207	4860	NAV3	-42	0	0	0.38281250000000000000	1	Rep1	4803	235109
A549	Cell	171830241	172065151	2542	FNDC3B	-42	0	0	0.45736890763979058506	4	Rep1	1766	234910
Bj	Cell	171830241	172065151	2542	FNDC3B	-42	0	0	0.51322266376442965496	1	Rep2	3165	234910
Gm12878	Cell	171830241	172065151	2542	FNDC3B	-42	-21	882	0.40151515151515151515	1	Rep2	5162	234910
H1hesc	Cell	79611282	79845788	4170	SYT1	-18	-40	720	-8.8750000000000000	1	Rep2	4854	234506
Nhek	Cell	79611282	79845788	4170	SYT1	-24	-10	240	-8.8750000000000000	1	Rep2	4505	234506
Hepg2	Cell	171830241	172064230	2392	FNDC3B	-41	0	0	0.40151515151515151515	1	Rep1	4026	233989
Nhek	Cell	61271351	61505067	11513	TANC2	-42	0	0	0.40151515151515151515	1	Rep2	4505	233716
Ag04450	Cell	126445920	126679244	821	CHCHD6	-42	0	0	-6.9000000000000000	1	Rep1	4803	233324
K562	Cell	67346656	67579888	1332	GPHN	-24	-21	504	-2.0384615384615385	1	Rep1	7926	233232
K562	Cell	120704291	120937498	4333	C7orf58	-30	0	0	-6.9000000000000000	1	Rep1	7926	233207
Hepg2	Cell	54952148	55185135	4745	EML6	-42	0	0	-1.63333333333333330000	1	Rep1	4026	232987
Hepg2	Cell	76135758	76368567	3749	TTLL5	-42	-6	252	-2.2916666666666667	1	Rep2	4961	232809
Nhek	Cell	144594403	144827105	2952	NBPF9	-43	-37	1591	0.46621621621621621622	1	Rep1	4173	232702
K562	Cell	47497792	47730399	3039	PHKB	-42	0	0	0.38281250000000000000	2	Rep1	4724	232607
Huvec	Cell	12339555	12572098	11662	VPS13D	-24	0	0	-6.9000000000000000	1	Rep1	2746	232543
Helas3	Cell	78599490	78831700	1347	RPTOR	-45	-12	540	0.42753623188405797101	1	Rep2	5551	232210
Hepg2	Cell	80828791	81060699	2591	ZMIZ1	-42	-25	1050	-8.8750000000000000	1	Rep1	4026	231908
K562	Cell	37126308	37358145	2533	ZCCHC7	-42	-30	1260	0.38281250000000000000	3	Rep1	3298	231837
Nhlf	Cell	18675854	18906910	4097	ADAMTSL1	-42	0	0	1.01282667376691360000	18	Rep2	173	231056
Helas3	Cell	144595834	144826286	2699	NBPF9	-42	-36	1512	0.41911764705882352941	1	Rep2	5551	230452
Sknshra	Cell	62132802	62363205	713	COMMD1	-30	0	0	-12.1666666666666667	1	Rep1	3982	230403
Huvec	Cell	20758088	20988428	4612	KIAA1797	-42	0	0	0.39230769230769230769	1	Rep2	2223	230340
Gm12878	Cell	32613817	32843965	14923	BIRC6	-42	0	0	0.39230769230769230769	1	Rep2	5162	230148
K562	Cell	100443764	100673719	2964	VPS13B	-6	0	0	-0.46296296296296296296	1	Rep1	7926	229955
Gm12878	Cell	100443764	100673719	3039	VPS13B	-3	0	0	0.37870498080028838465	2	Rep1	4053	229955
K562	Cell	100443764	100673719	3039	VPS13B	0	-6	0	0.37870498080028838465	1	Rep2	6612	229955
Huvec	Cell	5170025	5399971	364	STK32B	-46	0	0	-6.9000000000000000	1	Rep1	2746	229946
Sknshra	Cell	60382671	60612504	3569	PHLPP1	-42	0	0	-2.9500000000000000	1	Rep1	3982	229833
Helas3	Cell	38207980	38437793	1251	C14orf25	-41	-20	820	-2.5909090909090909	1	Rep1	3409	229813
Hepg2	Cell	144595834	144825525	2647	NBPF9	-42	-42	1764	0.45138888888888888889	1	Rep1	4026	229691
Helas3	Cell	47497792	47727418	2931	PHKB	-42	0	0	0.37301587301587301587	1	Rep2	5551	229626
Helas3	Cell	237765324	237994865	10212	RYR2	-42	0	0	0.36290322580645161290	1	Rep2	5551	229541
Helas3	Cell	86802403	87030419	816	TMEM135	-42	0	0	-4.6428571428571429	1	Rep2	5551	228016
Nhlf	Cell	3876932	4104728	2042	STIM1	-42	0	0	-1.82142857142857140000	4	Rep2	445	227796
Ag04450	Cell	57244698	57472441	768	PRIM2	0	-6	0	-3.2409060804383428	1	Rep2	4809	227743
H1hesc	Cell	57244698	57472441	768	PRIM2	-42	-15	630	-3.2409060804383428	2	Rep1	3426	227743
Helas3	Cell	12695968	12923660	1493	TEAD1	-42	0	0	-3.2409060804383428	3	Rep2	2436	227692
Bj	Cell	174814579	175042114	1047	NAALADL2	0	0	0	0.39855109485059951367	2	Rep1	3408	227535
Bj	Cell	126451920	126679244	642	CHCHD6	-42	0	0	-4.6428571428571429	1	Rep1	5031	227324
Helas3	Cell	79158663	79385737	6921	FRAS1	-42	0	0	-2.2916666666666667	1	Rep2	5551	227074
A549	Cell	128925932	129152991	532	DOCK1	-42	0	0	0.55480685908482959590	2	Rep2	2121	227059
Nhek	Cell	128925932	129152991	532	DOCK1	-42	0	0	0.55480685908482959590	1	Rep1	4173	227059
Nhek	Cell	30921774	31148423	4522	PCDH7	-42	-36	1512	0.41044776119402985075	1	Rep2	4505	226649
K562	Cell	33359859	33585846	3150	LTBP1	-41	-6	246	0.40151515151515151515	1	Rep1	7926	225987
K562	Cell	225270250	225496112	5825	DNAH14	-42	0	0	0.40151515151515151515	1	Rep2	6612	225862
Sknshra	Cell	69723929	69949118	885	BAI3	-42	-30	1260	0.55480685908482959590	2	Rep2	2237	225189
K562	Cell	171830241	172055191	1880	FNDC3B	-42	0	0	0.41044776119402985075	1	Rep2	6612	224950
H1hesc	Cell	237532833	237756936	4127	RYR2	-43	-6	276	0.46740956722500599059	2	Rep2	3118	224103
Helas3	Cell	188202379	188426181	1047	LPP	-36	0	0	0.41911764705882352941	1	Rep1	3409	223802
Ag04450	Cell	188202379	188426181	1047	LPP	-2	0	0	-0.11000992182365925062	5	Rep2	1211	223802
Sknshra	Cell	210573811	210797014	1117	HHAT	-42	0	0	0.39230769230769230769	1	Rep2	3662	223203
K562	Cell	225305385	225528403	6532	DNAH14	-42	-1	53	0.34166666666666666667	4	Rep1	2485	223018
H1hesc	Cell	7520850	7743865	1548	ADCY2	-42	0	0	0.58046079052627035567	2	Rep2	3118	223015
Ag04450	Cell	103006223	103229087	9951	DYNC2H1	-42	0	0	-2.2916666666666667	1	Rep2	4809	222864
K562	Cell	32602655	32824967	13667	BIRC6	-42	0	0	0.39230769230769230769	1	Rep1	7926	222312
H1hesc	Cell	144595834	144818017	2144	NBPF9	-42	-18	756	0.37301587301587301587	1	Rep1	5215	222183
H1hesc	Cell	16733888	16955848	5268	NLGN4Y	-42	-12	504	0.40151515151515151515	1	Rep1	5215	221960
H1hesc	Cell	73337670	73559386	6600	CDH23	-45	-21	945	0.37301587301587301587	1	Rep1	5215	221716
Sknshra	Cell	8925627	9147317	5910	NTN1	-42	0	0	-3.9375000000000000	1	Rep1	3982	221690
Nhek	Cell	61271351	61493035	3704	TANC2	-45	-36	1620	0.39230769230769230769	1	Rep2	4505	221684
Mcf7	Cell	46162984	46384012	1407	CTIF	-42	0	0	0.41911764705882352941	1	Rep2	1828	221028
Helas3	Cell	78599490	78820374	1152	RPTOR	-45	-8	338	0.42753623188405797101	2	Rep2	3501	220884
A549	Cell	32602655	32823035	13505	BIRC6	-42	0	0	0.55474121312126966162	1	Rep2	3802	220380
Hepg2	Cell	32602655	32823035	13505	BIRC6	-42	0	0	0.55474121312126966162	1	Rep1	4026	220380
A549	Cell	47287161	47507499	717	TBC1D22A	-42	0	0	-2.5909090909090909	1	Rep1	5321	220338
Nhek	Cell	20270432	20490605	452	SLIT2	-42	0	0	-3.5307189538904037	3	Rep5	525	220173
Bj	Cell	20270432	20490605	452	SLIT2	-42	0	0	-2.0384615384615385	1	Rep2	3165	220173
A549	Cell	61176535	61396451	1214	TANC2	-45	-29	1296	0.41911764705882352941	1	Rep1	5321	219916
Ag04450	Cell	128835982	129055693	1132	DOCK1	-42	0	0	-2.5909090909090909	1	Rep1	4803	219711
Nhek	Cell	61271351	61490995	3557	TANC2	-42	-14	588	0.79846177218592187552	3	Rep2	2481	219644
Nhek	Cell	61271351	61490995	3557	TANC2	-42	0	0	0.59998846185053669534	5	Rep1	1240	219644
Helas3	Cell	171851260	172070873	2684	FNDC3B	-42	0	0	-2.5909090909090909	1	Rep1	3409	219613
Hepg2	Cell	20781375	21000603	538	CDKAL1	-3	0	0	-0.38776823484423573930	2	Rep1	2915	219228
Gm12878	Cell	69364271	69583219	315	AUTS2	-42	-5	210	0.37301587301587301587	1	Rep2	5162	218948
Sknshra	Cell	109745996	109964405	849	SH3RF3	-42	-6	252	-7.3281975504787652	1	Rep2	3662	218409
Bj	Cell	109745996	109964405	849	SH3RF3	-42	-1	36	-7.3281975504787652	7	Rep1	947	218409
Mcf7	Cell	236658997	236877267	1107	AGAP1	-42	0	0	0.41911764705882352941	3	Rep1	1462	218270
Hepg2	Cell	37479935	37698009	757	WDR70	-42	0	0	0.39230769230769230769	3	Rep2	2278	218074
K562	Cell	37479935	37698009	757	WDR70	-42	-4	154	0.39230769230769230769	3	Rep2	2701	218074
Nhek	Cell	61271351	61489047	3332	TANC2	-42	0	0	0.56782817277101543639	3	Rep1	2036	217696
A549	Cell	32602655	32820211	13287	BIRC6	-42	0	0	1.04145944885662170000	2	Rep2	2121	217556
Helas3	Cell	32602655	32820211	13287	BIRC6	-42	0	0	1.04145944885662170000	3	Rep2	2436	217556
A549	Cell	32602655	32820211	13287	BIRC6	-42	0	0	1.04145944885662170000	1	Rep1	5321	217556
K562	Cell	32602655	32820211	13287	BIRC6	-42	-15	630	1.04145944885662170000	1	Rep2	6612	217556
Sknshra	Cell	120760546	120978015	1671	STXBP5L	-42	0	0	-2.5909090909090909	1	Rep2	3662	217469
Hepg2	Cell	99250790	99467241	2528	IGF1R	-42	0	0	0.39230769230769230769	1	Rep2	4961	216451
Mcf7	Cell	58945936	59161925	1949	BCAS3	-42	-6	252	-2.5909090909090909	1	Rep1	2146	215989
Ag04450	Cell	126163412	126379367	827	NSMCE2	-36	0	0	-18.7500000000000000	1	Rep1	4803	215955
Hepg2	Cell	6887959	7103870	1820	KDM4C	-42	-36	1506	-4.6293083128250421	4	Rep2	1656	215911
H1hesc	Cell	6887959	7103870	1931	KDM4C	-42	0	0	-5.8697277367611953	1	Rep1	5215	215911
A549	Cell	57182421	57398317	1107	PRIM2	-42	-24	1008	-3.6640987752393826	2	Rep1	3436	215896
K562	Cell	22696702	22912517	4134	NCAM2	-36	0	0	-4.6428571428571429	1	Rep2	6612	215815
Gm12878	Cell	181479612	181695298	1974	CACNA1E	-42	0	0	0.41911764705882352941	1	Rep2	5162	215686
A549	Cell	73357560	73573133	2270	PIBF1	-42	0	0	-2.5909090909090909	1	Rep2	3802	215573
Sknshra	Cell	61176535	61392030	1080	TANC2	-42	0	0	-5.5833333333333333	1	Rep1	3982	215495
H1hesc	Cell	20717792	20933102	3350	KIAA1797	-42	0	0	-3.3906835704068384	2	Rep2	3118	215310
Gm12878	Cell	20717792	20933102	3350	KIAA1797	-42	0	0	-3.3906835704068384	3	Rep1	2899	215310
K562	Cell	106431371	106646585	492	ZFPM2	0	-6	0	0.55480685908482959590	1	Rep2	6612	215214
Ag04450	Cell	106431371	106646585	492	ZFPM2	-42	0	0	0.55480685908482959590	2	Rep2	3023	215214
Sknshra	Cell	118949432	119164600	10174	PAPPA	-30	0	0	-5.5833333333333333	1	Rep1	3982	215168
Gm12878	Cell	128867400	129082518	1288	PVT1	-30	-13	375	0.63444966624606450664	2	Rep1	4053	215118
Hepg2	Cell	128867400	129082518	1288	PVT1	-36	0	0	0.63444966624606450664	4	Rep2	1656	215118
H1hesc	Cell	128867400	129082518	1288	PVT1	-36	-2	72	0.63444966624606450664	3	Rep1	2494	215118
K562	Cell	57183234	57398317	1029	PRIM2	-44	-21	930	-4.1719300090006304	2	Rep1	4724	215083
H1hesc	Cell	93934016	94149040	6755	UNC79	-44	0	0	0.41044776119402985075	1	Rep1	5215	215024
K562	Cell	225305385	225519279	5718	DNAH14	-42	0	14	0.61644499243481798212	3	Rep1	3298	213894
Gm12878	Cell	54707179	54920806	3293	UNC13C	-36	-42	1512	-6.9000000000000000	1	Rep2	5162	213627
Sknshra	Cell	79173545	79385737	6720	FRAS1	-42	0	0	-5.1753817408149951	1	Rep2	3662	212192
H1hesc	Cell	79173545	79385737	6720	FRAS1	-46	-26	1196	-5.1753817408149951	1	Rep1	5215	212192
Mcf7	Cell	79173545	79385737	6720	FRAS1	-42	-1	28	-5.1753817408149951	3	Rep2	1272	212192
H1hesc	Cell	79173545	79385737	6720	FRAS1	-42	-4	154	-5.1753817408149951	3	Rep2	2235	212192
Hepg2	Cell	76156534	76368567	3452	TTLL5	-42	-6	252	-2.2916666666666667	1	Rep2	4961	212033
Gm12878	Cell	144313976	144525921	683	ARHGAP15	-30	0	0	-4.6428571428571429	1	Rep1	6268	211945
K562	Cell	236817381	237029091	1056	AGAP1	-42	0	0	0.40151515151515151515	1	Rep1	7926	211710
H1hesc	Cell	20778679	20990373	4350	KIAA1797	-42	0	0	0.41911764705882352941	1	Rep2	4854	211694
Nhek	Cell	61271351	61482616	3032	TANC2	-42	0	0	0.56782817277101543639	2	Rep2	3235	211265
A549	Cell	32617106	32828150	13231	BIRC6	-42	0	0	0.65932929597124025931	2	Rep1	3436	211044
Hepg2	Cell	171758343	171969331	889	FNDC3B	-42	-6	263	-2.5909090909090909	4	Rep2	1656	210988
Hmec	Cell	144858717	145069650	1975	UTRN	-42	-5	210	-4.6428571428571429	1	Rep1	715	210933
Gm12878	Cell	8085668	8296453	1252	PTPRM	-42	-20	840	-2.5909090909090909	2	Rep2	3201	210785
K562	Cell	76856475	77067234	1654	ATP9B	0	0	0	-0.46296296296296296296	1	Rep2	6612	210759
Gm12878	Cell	76856475	77067234	1654	ATP9B	0	-12	0	-0.89324618736383443148	5	Rep2	1333	210759
Nhek	Cell	76856475	77067234	1654	ATP9B	-2	-3	39	-0.89324618736383443148	11	Rep2	715	210759
H1hesc	Cell	127358649	127569382	788	SND1	-42	0	0	-2.0384615384615385	2	Rep1	3426	210733
A549	Cell	33217089	33427756	1667	BBS9	-42	0	0	-2.2916666666666667	1	Rep1	5321	210667
Hsmm	Cell	167379592	167589762	1734	ODZ2	-2	-2	8	0.25471698113207547170	3	Rep2	559	210170
K562	Cell	65890985	66101111	5046	LEPR	-40	-4	142	-6.0206135576550227	3	Rep1	3298	210126
K562	Cell	65890985	66101111	5046	LEPR	-27	0	0	-6.0206135576550227	2	Rep2	3924	210126
A549	Cell	107241782	107451870	996	BBX	-42	0	0	-1.63333333333333330000	1	Rep1	5321	210088
Nhek	Cell	67855620	68065090	1028	MAP2K5	-42	-21	882	-1.87175324431733170000	2	Rep1	2767	209470
H1hesc	Cell	19999943	20209395	3138	SPECC1	-42	0	0	-2.8828199540682322	4	Rep2	1698	209452
Sknshra	Cell	99250790	99460105	2107	IGF1R	0	0	0	-0.51204284154887924200	2	Rep2	2237	209315
Mcf7	Cell	99250790	99460105	2107	IGF1R	-12	0	5	-0.61809038629168100031	19	Rep2	303	209315
Helas3	Cell	99250790	99460105	2107	IGF1R	0	0	0	-0.72413793103448275862	1	Rep2	5551	209315
Huvec	Cell	144860429	145069650	1839	UTRN	-41	-5	205	-6.9000000000000000	1	Rep1	2746	209221
H1hesc	Cell	21723401	21932285	7290	DNAH11	-42	0	0	0.38281250000000000000	1	Rep2	4854	208884
Ag04450	Cell	5404774	5613553	605	FARS2	-42	0	0	0.47355727569626095180	2	Rep1	2786	208779
K562	Cell	5404774	5613553	605	FARS2	-42	-6	231	0.47355727569626095180	2	Rep2	3924	208779
Bj	Cell	5404774	5613553	605	FARS2	-42	-36	1512	0.55480685908482959590	1	Rep2	3165	208779
Gm12878	Cell	99250790	99459360	1902	IGF1R	-35	-11	385	0.35245901639344262295	1	Rep2	5162	208570
Helas3	Cell	99250790	99459360	1902	IGF1R	-36	0	0	0.35245901639344262295	1	Rep2	5551	208570
H1hesc	Cell	99250790	99459360	1902	IGF1R	-42	-3	105	0.36290322580645161290	2	Rep1	3426	208570
Ag04450	Cell	99250790	99459360	1902	IGF1R	-42	0	0	0.65178001246088396378	2	Rep2	3023	208570
A549	Cell	99250790	99459360	1902	IGF1R	-42	0	0	0.50734161913366778834	4	Rep1	1766	208570
Ag04450	Cell	99250790	99459360	1902	IGF1R	-36	0	0	0.65178001246088396378	1	Rep1	4803	208570
K562	Cell	90052795	90261348	6216	GPR98	0	0	0	0.05952380952380952381	1	Rep2	6612	208553
Helas3	Cell	4536114	4744634	4677	ITPR1	-42	-3	126	-4.1719300090006304	2	Rep2	3501	208520
K562	Cell	33359859	33568030	2823	LTBP1	-46	0	0	0.38281250000000000000	1	Rep2	6612	208171
Ag04450	Cell	33359859	33568030	2823	LTBP1	-42	0	0	0.38281250000000000000	1	Rep2	4809	208171
Nhek	Cell	90376995	90585132	578	CDK14	-3	0	0	-0.71739130434782608696	3	Rep1	2036	208137
Gm12878	Cell	90376995	90585132	578	CDK14	0	-2	0	-0.09555497043061453033	4	Rep1	2214	208137
Gm12878	Cell	70669887	70877967	1560	COL19A1	-42	0	0	0.36290322580645161290	1	Rep1	6268	208080
Ag04450	Cell	99536677	99744402	601	C3orf26	-42	0	0	-2.2916666666666667	1	Rep1	4803	207725
Hepg2	Cell	12695968	12903504	1194	TEAD1	-35	-24	840	0.46621621621621621622	1	Rep1	4026	207536
Bj	Cell	37120468	37327831	529	ZCCHC7	-42	0	0	-2.0384615384615385	1	Rep1	5031	207363
Huvec	Cell	171758343	171965566	607	FNDC3B	-41	-20	820	-4.6428571428571429	1	Rep1	2746	207223
Bj	Cell	78400198	78606790	8771	NAV3	-42	0	0	0.31896551724137931034	2	Rep2	1925	206592
H1hesc	Cell	7520850	7727374	1463	ADCY2	-42	-15	630	0.41044776119402985075	1	Rep2	4854	206524
Helas3	Cell	32613817	32820211	12967	BIRC6	-42	0	0	0.40151515151515151515	1	Rep2	5551	206394
H1hesc	Cell	102988359	103194718	11294	DYNC2H1	-44	0	0	-2.9500000000000000	1	Rep2	4854	206359
K562	Cell	76153898	76360251	604	ADK	-6	0	0	-0.16176470588235294118	1	Rep1	7926	206353
A549	Cell	99250790	99456511	1734	IGF1R	0	-1	0	-0.03947368421052631579	6	Rep1	1110	205721
Hepg2	Cell	99250790	99456511	1734	IGF1R	-42	0	0	-0.03947368421052631579	1	Rep2	4961	205721
A549	Cell	170735034	170940639	6965	UBR3	-42	-1	42	0.41044776119402985075	1	Rep2	3802	205605
Helas3	Cell	133562636	133767892	524	EYA4	0	0	0	-0.01282051282051282051	1	Rep2	5551	205256
Hepg2	Cell	32631566	32836649	12976	BIRC6	-42	0	0	0.52752410659948783551	1	Rep2	4961	205083
Helas3	Cell	32631566	32836649	12976	BIRC6	-42	0	0	0.52752410659948783551	1	Rep2	5551	205083
Helas3	Cell	47188564	47393605	1219	TBC1D22A	-42	0	0	-2.9500000000000000	1	Rep1	3409	205041
Ag04450	Cell	110960415	111165373	5930	COL4A2	-42	-6	252	-3.9375000000000000	1	Rep2	4809	204958
Sknshra	Cell	61271351	61476275	2898	TANC2	-46	-42	1932	0.36290322580645161290	1	Rep2	3662	204924
Nhek	Cell	61271351	61476275	2898	TANC2	-42	0	0	0.36290322580645161290	2	Rep1	2767	204924
H1hesc	Cell	61271351	61476275	2898	TANC2	-42	0	0	0.56782817277101543639	2	Rep1	3426	204924
A549	Cell	78388582	78593311	5978	NAV3	-42	0	0	0.39230769230769230769	1	Rep2	3802	204729
Nhek	Cell	127527954	127732659	1939	SND1	-42	0	0	-2.5909090909090909	1	Rep2	4505	204705
K562	Cell	22707824	22912517	4016	NCAM2	-30	-11	330	-18.7500000000000000	1	Rep1	7926	204693
K562	Cell	6296473	6501140	2642	MCPH1	-42	-17	714	-2.9500000000000000	1	Rep1	7926	204667
Sknshra	Cell	18622240	18826461	3640	ADAMTSL1	-42	0	0	-2.2916666666666667	1	Rep1	3982	204221
K562	Cell	57188998	57393184	576	PRIM2	-42	0	0	-2.5909090909090909	1	Rep2	6612	204186
Bj	Cell	57188998	57393184	576	PRIM2	-42	0	0	-2.5909090909090909	1	Rep2	3165	204186
Bj	Cell	188123899	188327632	1122	LPP	0	-2	0	-0.45631313131313129091	4	Rep1	1816	203733
Ag04450	Cell	188123899	188327632	1122	LPP	0	-6	0	0.28181818181818181818	1	Rep2	4809	203733
K562	Cell	127341216	127544872	1099	SND1	-41	-12	492	-2.5909090909090909	1	Rep1	7926	203656
K562	Cell	73369496	73573133	1870	PIBF1	-42	0	0	-1.46875000000000000000	1	Rep2	6612	203637
A549	Cell	39549838	39753234	1852	MACF1	-42	0	0	-1.63333333333333330000	1	Rep2	3802	203396
H1hesc	Cell	76165530	76368567	3321	TTLL5	-42	0	0	-2.9500000000000000	1	Rep2	4854	203037
K562	Cell	23999828	24202551	1658	PRKCB	-6	0	0	-0.36206896551724137931	1	Rep2	6612	202723
A549	Cell	78388582	78591181	5775	NAV3	-42	-6	252	0.39230769230769230769	1	Rep2	3802	202599
Nhek	Cell	3658711	3861215	549	SDK1	-42	0	0	0.58046079052627035567	2	Rep2	3235	202504
Bj	Cell	14280430	14482882	6425	TRIO	0	0	0	0.21000000000000000000	1	Rep1	5031	202452
K562	Cell	81272011	81474406	600	ATG10	-42	-42	1764	0.40151515151515151515	1	Rep1	7926	202395
Sknshra	Cell	78392116	78594371	6094	NAV3	-42	0	0	0.33050847457627118644	1	Rep1	3982	202255
Sknshra	Cell	90059121	90261348	5853	GPR98	0	0	0	-0.16176470588235294118	2	Rep2	2237	202227
H1hesc	Cell	90059121	90261348	5853	GPR98	-6	0	0	-0.16176470588235294118	1	Rep2	4854	202227
Bj	Cell	9437668	9639856	8921	TNKS	-42	0	0	-3.9375000000000000	1	Rep1	5031	202188
A549	Cell	47497792	47699943	2463	PHKB	-42	-6	252	0.38281250000000000000	1	Rep1	5321	202151
K562	Cell	47497792	47699943	2463	PHKB	-41	0	0	0.38281250000000000000	1	Rep1	7926	202151
K562	Cell	76158228	76360251	431	ADK	-42	0	0	-0.97500000000000000000	1	Rep2	6612	202023
Helas3	Cell	225332098	225534082	6361	DNAH14	-42	-6	252	0.38281250000000000000	1	Rep2	5551	201984
Sknshra	Cell	87563565	87765346	1435	ADAM22	-42	-6	252	-2.9500000000000000	1	Rep2	3662	201781
K562	Cell	6299587	6501140	2498	MCPH1	-42	-6	252	-5.5833333333333333	1	Rep1	7926	201553
Gm12878	Cell	37126308	37327831	1008	ZCCHC7	0	0	0	0.42061229830123525906	1	Rep1	6268	201523
K562	Cell	37126308	37327831	1008	ZCCHC7	0	-13	0	0.42061229830123525906	2	Rep1	4724	201523
Gm12878	Cell	37126308	37327831	1008	ZCCHC7	0	0	0	0.27842940897077757118	1	Rep2	5162	201523
K562	Cell	37126308	37327831	1008	ZCCHC7	-15	-4	62	0.34952085363600641512	3	Rep2	2701	201523
H1hesc	Cell	37126308	37327831	1008	ZCCHC7	0	-8	0	0.34952085363600641512	3	Rep2	2235	201523
Hepg2	Cell	37126308	37327831	1008	ZCCHC7	0	0	0	0.42061229830123525906	1	Rep2	4961	201523
H1hesc	Cell	37126308	37327831	1008	ZCCHC7	-9	-5	98	0.34952085363600641512	6	Rep1	1123	201523
Ag04450	Cell	37126308	37327831	1008	ZCCHC7	0	0	0	0.27842940897077757118	1	Rep1	4803	201523
Helas3	Cell	37126308	37327831	1008	ZCCHC7	0	0	0	0.42061229830123525906	2	Rep2	3501	201523
Bj	Cell	37126308	37327831	1008	ZCCHC7	0	0	0	0.42061229830123525906	1	Rep1	5031	201523
A549	Cell	21028168	21229503	1321	SLCO1B3	-12	0	0	-0.23437500000000000000	2	Rep1	3436	201335
Nhek	Cell	29241087	29442315	2702	EPB41	-42	-1	23	-3.1548068280718836	11	Rep2	715	201228
K562	Cell	27571955	27773138	852	GABRG3	-45	0	0	0.80303030303030303030	1	Rep2	6612	201183
K562	Cell	27571955	27773138	852	GABRG3	-42	0	0	0.80303030303030303030	3	Rep1	3298	201183
Hepg2	Cell	47370185	47571342	2612	TBC1D22A	-42	0	0	0.37301587301587301587	2	Rep1	2915	201157
Helas3	Cell	78681640	78882729	1935	RPTOR	-42	-2	63	-1.9716077426046943	3	Rep2	2436	201089
H1hesc	Cell	21000457	21201505	639	CDKAL1	-42	0	0	0.56782817277101543639	2	Rep2	3118	201048
Mcf7	Cell	185891510	186092352	11599	HMCN1	-42	0	0	-3.3888888888888889	1	Rep2	1828	200842
Mcf7	Cell	90546915	90747523	736	CDK14	0	0	0	0.10227272727272727273	1	Rep1	2146	200608
Nhlf	Cell	233001181	233201687	3910	DIS3L2	-42	0	0	-3.3888888888888889	1	Rep1	780	200506
Helas3	Cell	61542945	61743257	953	NFIA	-42	0	0	-8.8750000000000000	4	Rep2	1854	200312
A549	Cell	100755136	100955252	1179	PCCA	-42	0	0	-2.9500000000000000	1	Rep1	5321	200116
K562	Cell	100454628	100654726	2698	VPS13B	0	0	0	0.30701754385964912281	1	Rep1	7926	200098
Hepg2	Cell	144869775	145069650	1613	UTRN	-42	-38	1596	-4.6428571428571429	1	Rep1	4026	199875
Sknshra	Cell	12316389	12516186	11722	VPS13D	-41	0	0	0.43571428571428571429	1	Rep2	3662	199797
Hepg2	Cell	236617822	236817550	1161	AGAP1	-4	0	0	0.25043365167023558172	3	Rep2	2278	199728
K562	Cell	236617822	236817550	1161	AGAP1	-5	-2	0	-1.52586200150781310000	3	Rep1	3298	199728
Ag04450	Cell	60380614	60580228	2604	BICC1	-42	0	0	-2.5909090909090909	1	Rep1	4803	199614
H1hesc	Cell	79186178	79385737	6426	FRAS1	-42	0	0	-5.1980055236616480	4	Rep2	1698	199559
Mcf7	Cell	79186178	79385737	6426	FRAS1	-42	-3	126	-5.1980055236616480	3	Rep2	1272	199559
Sknshra	Cell	79186178	79385737	6426	FRAS1	-42	0	0	-5.1980055236616480	2	Rep2	2237	199559
H1hesc	Cell	19190016	19389457	1089	KCNH8	-42	0	0	-1.82142857142857140000	1	Rep2	4854	199441
Ag04450	Cell	144852187	145051622	2033	UTRN	-42	0	0	0.35245901639344262295	1	Rep1	4803	199435
K562	Cell	39549838	39749187	982	MACF1	-43	0	0	-2.0384615384615385	1	Rep1	7926	199349
Helas3	Cell	47531309	47730399	2927	PHKB	-42	0	0	-4.6428571428571429	1	Rep2	5551	199090
K562	Cell	47531309	47730399	2927	PHKB	-42	0	0	-4.6428571428571429	1	Rep1	7926	199090
Nhek	Cell	20789349	20988428	3807	KIAA1797	-42	0	0	0.39230769230769230769	1	Rep2	4505	199079
A549	Cell	153570294	153769141	4339	GALNT10	-30	-18	540	-12.1666666666666667	1	Rep2	3802	198847
K562	Cell	86748885	86947726	677	TMEM135	-42	-6	252	-2.9500000000000000	1	Rep1	7926	198841
Gm12878	Cell	22065167	22263526	1960	PHEX	-42	0	0	0.36290322580645161290	1	Rep2	5162	198359
Ag04450	Cell	205912303	206110546	1791	PARD3B	-42	0	0	0.37301587301587301587	1	Rep2	4809	198243
Ag04450	Cell	108590523	108788745	1040	DDX10	-42	0	0	0.54137862934595044851	2	Rep2	3023	198222
Hepg2	Cell	17066767	17264978	771	CROCC	-42	0	0	-1.82142857142857140000	2	Rep2	3249	198211
Ag04450	Cell	61989022	62187228	1007	PTPRG	-42	0	0	-6.9000000000000000	1	Rep2	4809	198206
K562	Cell	23848695	24046868	356	PRKCB	-38	-9	330	-5.6909868101650441	2	Rep1	4724	198173
K562	Cell	23848695	24046868	356	PRKCB	-39	-11	447	-6.9066990821837610	3	Rep2	2701	198173
Gm12878	Cell	23848695	24046868	356	PRKCB	-35	0	0	-4.4752745381463272	1	Rep2	5162	198173
Gm12878	Cell	23848695	24046868	356	PRKCB	-39	-3	130	-5.6909868101650441	12	Rep1	595	198173
Huvec	Cell	68931783	69129953	4494	PREX2	-42	0	0	0.39230769230769230769	1	Rep2	2223	198170
K562	Cell	230202955	230401113	1314	GALNT2	-42	-6	252	-1.82142857142857140000	1	Rep1	7926	198158
Gm12878	Cell	100764246	100962162	1198	PCCA	-42	0	0	-2.0384615384615385	1	Rep1	6268	197916
Hepg2	Cell	79187987	79385737	6342	FRAS1	-42	0	0	-4.0769230769230769	4	Rep1	1809	197750
Sknshra	Cell	157256599	157454341	625	ARID1B	-42	-28	1176	-2.3098821518760552	2	Rep2	2237	197742
Hmec	Cell	144872100	145069650	1398	UTRN	-42	0	0	-3.3888888888888889	1	Rep1	715	197550
Sknshra	Cell	120686940	120884392	1877	C7orf58	-36	0	0	0.51322266376442965496	1	Rep2	3662	197452
Ag04450	Cell	120686940	120884392	1877	C7orf58	-36	0	0	0.51322266376442965496	1	Rep2	4809	197452
K562	Cell	120686940	120884392	1877	C7orf58	-45	0	0	0.51322266376442965496	1	Rep1	7926	197452
H1hesc	Cell	79188394	79385737	6240	FRAS1	-42	0	0	-2.9500000000000000	1	Rep2	4854	197343
K562	Cell	6880011	7077264	2626	KDM4C	-42	0	0	0.40151515151515151515	1	Rep1	7926	197253
Ag04450	Cell	53814243	54011426	472	PRKG1	-6	0	0	0.24038461538461538462	1	Rep1	4803	197183
Huvec	Cell	127527954	127724899	891	SND1	-44	0	0	0.39230769230769230769	1	Rep2	2223	196945
Bj	Cell	32639836	32836649	12917	BIRC6	-42	0	0	0.38281250000000000000	1	Rep1	5031	196813
Ag04450	Cell	98865473	99061779	1625	FARP1	-42	0	0	0.40151515151515151515	1	Rep2	4809	196306
K562	Cell	47531309	47727418	2819	PHKB	-42	0	0	0.37301587301587301587	1	Rep1	7926	196109
Ag04450	Cell	47531309	47727418	2819	PHKB	-42	0	0	0.37301587301587301587	1	Rep2	4809	196109
Hepg2	Cell	47531309	47727418	2819	PHKB	-42	-6	252	0.37301587301587301587	1	Rep2	4961	196109
Bj	Cell	153570294	153765990	1319	GALNT10	-42	0	0	-2.0384615384615385	1	Rep1	5031	195696
Nhek	Cell	61271351	61466905	2618	TANC2	-42	0	0	0.82089552238805970149	2	Rep2	3235	195554
Nhek	Cell	61271351	61466905	2618	TANC2	-42	-6	252	0.82089552238805970149	2	Rep1	2767	195554
Bj	Cell	78388582	78583999	5620	NAV3	-42	0	0	0.69544464243295830708	3	Rep1	2375	195417
A549	Cell	118949432	119144772	4361	PAPPA	-42	0	0	-1.63333333333333330000	1	Rep1	5321	195340
Nhek	Cell	58756813	58952099	666	BCAS3	0	-7	0	-1.68919953283453020000	4	Rep2	2000	195286
Hepg2	Cell	58756813	58952099	666	BCAS3	0	0	0	-1.68919953283453020000	1	Rep2	4961	195286
Bj	Cell	76153898	76349075	489	ADK	-42	0	0	0.41911764705882352941	1	Rep2	3165	195177
Nhek	Cell	62321701	62516730	2013	INADL	-6	-3	18	-1.46875000000000000000	2	Rep1	2767	195029
K562	Cell	81354313	81549248	559	ATG10	-42	0	0	0.40151515151515151515	1	Rep1	7926	194935
Ag04450	Cell	36583369	36778278	5611	CRIM1	-24	0	0	-12.1666666666666667	1	Rep1	4803	194909
Gm12878	Cell	58967055	59161925	1809	BCAS3	-42	0	0	-2.5909090909090909	1	Rep1	6268	194870
Helas3	Cell	61548432	61743257	656	NFIA	-42	0	0	-8.8750000000000000	4	Rep2	1854	194825
Mcf7	Cell	128806778	129001537	1377	PVT1	-42	-42	1764	-4.4875861832466366	3	Rep1	1462	194759
Bj	Cell	86064658	86259154	5702	AKAP13	-42	-6	252	0.41911764705882352941	1	Rep2	3165	194496
Huvec	Cell	78388582	78582557	5318	NAV3	-42	0	0	0.38281250000000000000	1	Rep2	2223	193975
Hsmm	Cell	148800382	148993927	2224	ARHGAP10	-42	0	0	-3.9375000000000000	1	Rep2	898	193545
Mcf7	Cell	64298925	64492401	332	PRKCA	-42	0	0	-2.0384615384615385	1	Rep1	2146	193476
Helas3	Cell	100396435	100589861	2396	VPS13B	0	0	0	-0.70335331260536562317	1	Rep2	5551	193426
Ag04450	Cell	100396435	100589861	2396	VPS13B	-42	0	0	-0.70335331260536562317	1	Rep2	4809	193426
A549	Cell	539515	732617	3606	KANK1	-42	0	0	0.38281250000000000000	1	Rep2	3802	193102
Gm12878	Cell	49997918	50191001	5982	WDFY4	-42	0	0	-2.0384615384615385	1	Rep2	5162	193083
Helas3	Cell	24755741	24948666	2338	POLA1	-42	0	0	-2.5909090909090909	1	Rep2	5551	192925
H1hesc	Cell	20740234	20933102	3120	KIAA1797	-42	0	0	-2.5909090909090909	1	Rep1	5215	192868
A549	Cell	20740234	20933102	3120	KIAA1797	-42	0	0	-2.5909090909090909	1	Rep2	3802	192868
Hepg2	Cell	32582095	32774548	13278	BIRC6	-42	-6	252	-1.63333333333333330000	1	Rep2	4961	192453
Helas3	Cell	49580287	49772401	2813	FNDC3A	-42	0	0	-0.11440107883060735188	1	Rep2	5551	192114
Gm12878	Cell	49580287	49772401	2813	FNDC3A	-42	0	0	-0.11440107883060735188	1	Rep1	6268	192114
Bj	Cell	99250790	99442850	1153	IGF1R	0	0	0	-0.67880317561447067226	1	Rep1	5031	192060
H1hesc	Cell	99250790	99442850	1153	IGF1R	-34	-2	50	-1.29628496815618366585	10	Rep1	590	192060
Helas3	Cell	99250790	99442850	1153	IGF1R	-6	0	0	-1.60502586442704016265	3	Rep2	2436	192060
A549	Cell	99250790	99442850	1153	IGF1R	-11	-7	294	-1.48523492114056868613	4	Rep1	1766	192060
Ag04450	Cell	99250790	99442850	1153	IGF1R	0	0	0	-0.67880317561447067226	1	Rep1	4803	192060
Mcf7	Cell	99250790	99442850	1153	IGF1R	-1	-6	10	-1.29628496815618366585	24	Rep2	203	192060
Nhek	Cell	83520081	83712066	757	CDH13	0	0	0	0.12222222222222222222	1	Rep2	4505	191985
Bj	Cell	78392116	78583999	5485	NAV3	-42	0	0	0.40151515151515151515	1	Rep2	3165	191883
Nhek	Cell	180651495	180843078	1544	XPR1	-42	0	0	0.41044776119402985075	1	Rep5	961	191583
K562	Cell	32631566	32823035	12412	BIRC6	-42	-3	126	0.51322266376442965496	2	Rep2	3924	191469
Sknshra	Cell	100764094	100955252	1101	PCCA	-42	0	0	-2.0384615384615385	1	Rep1	3982	191158
Ag04450	Cell	100764094	100955252	1101	PCCA	-42	-3	126	-2.1650641025641026	2	Rep2	3023	191158
H1hesc	Cell	100764094	100955252	1101	PCCA	-42	0	0	-2.2916666666666667	1	Rep2	4854	191158
H1hesc	Cell	100764246	100955252	1053	PCCA	-40	-34	1360	-2.2916666666666667	1	Rep2	4854	191006
Mcf7	Cell	59787207	59978111	813	FGGY	-42	0	5	0.42451861754374462242	17	Rep2	356	190904
Nhek	Cell	59787207	59978111	813	FGGY	-46	-6	276	0.52752410659948783551	1	Rep2	4505	190904
Nhek	Cell	76158228	76349075	316	ADK	-42	0	0	-4.6620222242619345	2	Rep1	2767	190847
K562	Cell	76158228	76349075	316	ADK	-42	-6	252	-2.0384615384615385	1	Rep1	7926	190847
Gm12878	Cell	76158228	76349075	316	ADK	-42	0	0	-3.3502418813617365	3	Rep1	2899	190847
Sknshra	Cell	76158228	76349075	316	ADK	-42	0	0	-2.0384615384615385	1	Rep1	3982	190847
Ag04450	Cell	76158228	76349075	316	ADK	-42	0	0	-4.6620222242619345	1	Rep1	4803	190847
Sknshra	Cell	76158228	76349075	316	ADK	-42	0	0	-4.6620222242619345	1	Rep2	3662	190847
H1hesc	Cell	76158228	76349075	316	ADK	-42	0	0	-3.3502418813617365	2	Rep2	3118	190847
Huvec	Cell	20758088	20948927	3484	KIAA1797	-42	0	0	0.67949685527702109195	3	Rep2	1091	190839
Nhek	Cell	78225068	78415642	2196	NAV3	-42	0	0	-1.8214285714285714	2	Rep1	2767	190574
Bj	Cell	78225068	78415642	2196	NAV3	-42	0	0	-1.82142857142857140000	1	Rep2	3165	190574
Ag04450	Cell	78225068	78415642	2196	NAV3	-42	0	0	-1.82142857142857140000	1	Rep2	4809	190574
Gm12878	Cell	107245173	107435696	560	BBX	-39	-4	167	-2.0771261697354834	6	Rep2	1100	190523
Hepg2	Cell	107245173	107435696	560	BBX	-36	0	0	-2.0771261697354834	4	Rep1	1809	190523
Bj	Cell	107245173	107435696	560	BBX	-42	0	0	-2.0771261697354834	2	Rep1	3408	190523
Bj	Cell	118949432	119139926	4262	PAPPA	-42	0	0	-1.82142857142857140000	3	Rep1	2375	190494
K562	Cell	106456507	106646585	333	ZFPM2	-35	0	0	-2.9500000000000000	1	Rep1	7926	190078
Ag04450	Cell	78392116	78582123	5146	NAV3	-45	0	0	0.37301587301587301587	1	Rep1	4803	190007
K562	Cell	113933474	114123283	734	MAGI3	-42	0	0	-2.9500000000000000	1	Rep1	7926	189809
Gm12878	Cell	70669887	70859631	993	COL19A1	-42	0	0	0.36290322580645161290	1	Rep1	6268	189744
Hepg2	Cell	99250790	99440134	1008	IGF1R	-6	-1	8	-1.87175324431733170000	4	Rep2	1656	189344
Nhek	Cell	99250790	99440134	1008	IGF1R	-6	-16	96	-1.87175324431733170000	2	Rep1	2767	189344
Nhek	Cell	60628099	60817269	1513	ZSWIM6	-45	-41	1832	0.41911764705882352941	1	Rep5	961	189170
Gm12878	Cell	21827761	22016857	1903	MLLT10	-42	0	0	-1.82142857142857140000	1	Rep2	5162	189096
Helas3	Cell	79258827	79447811	8647	FRAS1	-42	0	0	-2.2916666666666667	1	Rep1	3409	188984
Hepg2	Cell	92459222	92647772	829	SLCO3A1	-42	0	0	0.40151515151515151515	2	Rep2	3249	188550
Hepg2	Cell	230193535	230381896	981	GALNT2	-37	0	0	-2.2916666666666667	4	Rep2	1656	188361
K562	Cell	64550636	64738878	1297	PRKCA	-41	-15	615	-2.9500000000000000	1	Rep1	7926	188242
Gm12878	Cell	135011829	135199486	2172	MGAT5	-42	0	0	0.45138888888888888889	1	Rep1	6268	187657
Sknshra	Cell	133314797	133502297	317	EXOC4	-3	-3	18	0.01250000000000000000	2	Rep2	2237	187500
Ag04450	Cell	80338695	80525981	7818	RASGRF2	-42	0	0	-2.5909090909090909	1	Rep2	4809	187286
H1hesc	Cell	114313056	114500321	1079	BC042098	-42	-25	1050	0.39230769230769230769	1	Rep1	5215	187265
Ag04450	Cell	72863537	73050788	1751	TRHDE	-42	0	0	0.42753623188405797101	1	Rep1	4803	187251
Mcf7	Cell	62393401	62580582	1749	INADL	-42	0	0	0.40151515151515151515	1	Rep1	2146	187181
Bj	Cell	14143828	14331009	1860	TRIO	-42	-3	126	-3.9375000000000000	2	Rep1	3408	187181
K562	Cell	24828014	25015102	2478	POLA1	-46	-5	230	0.56135086041279959988	1	Rep1	7926	187088
Ag04450	Cell	24828014	25015102	2478	POLA1	-42	0	0	0.56135086041279959988	1	Rep1	4803	187088
Gm12878	Cell	128510828	128697886	401	PBX3	0	0	0	0.10227272727272727273	3	Rep1	2899	187058
Sknshra	Cell	151226785	151413723	2188	MTHFD1L	-36	0	0	0.36290322580645161290	2	Rep2	2237	186938
Nhek	Cell	79186178	79373045	5980	FRAS1	-42	0	0	0.67949685527702109195	4	Rep1	1555	186867
Sknshra	Cell	37897734	38084515	458	ZFAND3	-42	0	0	-2.8828199540682322	1	Rep1	3982	186781
K562	Cell	37897734	38084515	458	ZFAND3	-42	0	0	-2.8828199540682322	1	Rep2	6612	186781
K562	Cell	100914982	101101559	1183	PCCA	-36	0	0	0.36290322580645161290	1	Rep2	6612	186577
H1hesc	Cell	78987138	79173705	393	FRAS1	-33	-11	363	-2.9500000000000000	1	Rep2	4854	186567
Gm12878	Cell	64483190	64669681	13473	SYNE2	-42	0	0	0.40151515151515151515	1	Rep2	5162	186491
Ag04450	Cell	171758343	171944737	363	FNDC3B	-36	0	0	-2.0384615384615385	1	Rep2	4809	186394
Hepg2	Cell	171758343	171944737	363	FNDC3B	-42	0	0	-2.0384615384615385	3	Rep1	2268	186394
Ag04450	Cell	236653341	236839567	1087	AGAP1	-36	0	0	-3.2409060804383428	2	Rep2	3023	186226
Sknshra	Cell	4706392	4892613	984	CDYL	-41	-30	1230	-4.1816812048900252	1	Rep1	3982	186221
Nhek	Cell	4706392	4892613	984	CDYL	-42	0	0	-4.1816812048900252	1	Rep1	4173	186221
Nhek	Cell	4706392	4892613	984	CDYL	-42	-26	1092	-4.1816812048900252	2	Rep2	3235	186221
Bj	Cell	4706392	4892613	984	CDYL	-42	0	0	-4.1816812048900252	3	Rep1	2375	186221
Huvec	Cell	4706392	4892613	984	CDYL	-42	0	0	-4.1816812048900252	1	Rep2	2223	186221
K562	Cell	4706392	4892613	984	CDYL	-42	0	0	-4.1816812048900252	1	Rep1	7926	186221
A549	Cell	4706392	4892613	984	CDYL	-42	0	0	-4.1816812048900252	1	Rep2	3802	186221
Gm12878	Cell	4706392	4892613	984	CDYL	-41	-4	150	-4.1816812048900252	13	Rep1	540	186221
Helas3	Cell	4706392	4892613	984	CDYL	-42	0	0	-4.1816812048900252	1	Rep1	3409	186221
Hepg2	Cell	4706392	4892613	984	CDYL	-42	-21	882	-4.1816812048900252	1	Rep2	4961	186221
Gm12878	Cell	20740234	20926416	2791	KIAA1797	-42	-42	1764	0.46621621621621621622	1	Rep2	5162	186182
Gm12878	Cell	89259009	89445111	1278	EPHA3	-42	0	0	-1.46875000000000000000	1	Rep2	5162	186102
Ag04450	Cell	33173941	33360027	707	LTBP1	-42	0	0	-2.9500000000000000	1	Rep2	4809	186086
K562	Cell	78518624	78704506	1459	RPTOR	-42	-3	126	-2.4606407462648854	2	Rep1	4724	185882
Hepg2	Cell	78518624	78704506	1438	RPTOR	-42	-23	972	-2.9702561308802700	9	Rep2	632	185882
H1hesc	Cell	61271351	61457187	2258	TANC2	-42	0	0	0.40151515151515151515	1	Rep1	5215	185836
Hepg2	Cell	4669446	4854918	7209	ITPR1	-35	0	0	0.40151515151515151515	1	Rep2	4961	185472
K562	Cell	22664423	22849792	1596	NCAM2	-42	-12	504	-2.5909090909090909	1	Rep1	7926	185369
Gm12878	Cell	80714040	80899359	3380	TBCD	-42	-3	126	0.49845232116428759903	5	Rep2	1333	185319
Hepg2	Cell	80714040	80899359	3380	TBCD	-30	-2	60	0.49845232116428759903	3	Rep2	2278	185319
A549	Cell	80714040	80899359	3380	TBCD	-36	0	0	0.49845232116428759903	1	Rep1	5321	185319
K562	Cell	12381865	12567147	5412	VPS13D	-42	-11	462	-1.63333333333333330000	1	Rep1	7926	185282
Ag04450	Cell	100807232	100992513	1343	PCCA	-42	0	0	-1.82142857142857140000	1	Rep1	4803	185281
Gm12878	Cell	6990415	7175648	2413	KDM4C	-42	0	0	-2.0384615384615385	1	Rep1	6268	185233
Helas3	Cell	37120511	37305711	1085	ZCCHC7	-42	0	0	-2.2916666666666667	3	Rep1	1439	185200
Hepg2	Cell	37120511	37305711	1085	ZCCHC7	-42	0	0	-2.2916666666666667	1	Rep1	4026	185200
A549	Cell	24763534	24948666	1695	POLA1	0	0	0	-3.3888888888888889	1	Rep2	3802	185132
Helas3	Cell	24763534	24948666	1695	POLA1	0	0	0	-3.3888888888888889	2	Rep2	3501	185132
Huvec	Cell	24763534	24948666	1695	POLA1	-42	0	0	-3.3888888888888889	1	Rep1	2746	185132
K562	Cell	37120601	37305711	1144	ZCCHC7	-35	-14	490	-2.5909090909090909	1	Rep1	7926	185110
Bj	Cell	100982814	101167821	611	PCCA	-42	0	0	0.38281250000000000000	1	Rep2	3165	185007
Gm12878	Cell	20764867	20949674	3454	KIAA1797	-42	0	0	0.39230769230769230769	1	Rep2	5162	184807
Ag04450	Cell	44201903	44386600	977	ST3GAL3	-42	0	0	-3.9375000000000000	1	Rep1	4803	184697
K562	Cell	203879601	204064170	7484	NBEAL1	-42	-6	252	-2.0384615384615385	1	Rep1	7926	184569
Sknshra	Cell	34156413	34340745	3513	FHOD3	-42	0	0	0.37301587301587301587	1	Rep1	3982	184332
H1hesc	Cell	40513058	40697337	1828	TNRC6B	-42	-30	1260	0.40151515151515151515	1	Rep1	5215	184279
K562	Cell	225270250	225454471	4385	DNAH14	-42	-5	210	0.40151515151515151515	1	Rep2	6612	184221
Ag04450	Cell	86028940	86213061	5085	AKAP13	-6	0	0	-0.97500000000000000000	2	Rep1	2786	184121
Bj	Cell	19905839	20089944	4381	NAV2	-42	0	0	-2.0384615384615385	1	Rep2	3165	184105
K562	Cell	90077246	90261348	4891	GPR98	0	0	0	0.25471698113207547170	1	Rep1	7926	184102
K562	Cell	24722505	24906239	3899	POLA1	-42	0	0	-2.8290163190291662	3	Rep1	3298	183734
K562	Cell	66520821	66704498	2079	TYW1	-40	-8	318	0.64608244409315264119	3	Rep1	3298	183677
Hepg2	Cell	28134864	28318478	795	METTL15	-42	0	0	-2.2916666666666667	2	Rep2	3249	183614
Huvec	Cell	127447537	127631109	627	SND1	-6	0	0	0.30701754385964912281	1	Rep1	2746	183572
A549	Cell	127447537	127631109	627	SND1	-2	0	0	0.30701754385964912281	3	Rep1	2412	183572
K562	Cell	127447537	127631109	627	SND1	0	0	0	0.30701754385964912281	1	Rep2	6612	183572
K562	Cell	127447537	127631109	627	SND1	0	0	0	0.30701754385964912281	1	Rep1	7926	183572
Helas3	Cell	127447537	127631109	627	SND1	0	0	0	0.30701754385964912281	1	Rep1	3409	183572
K562	Cell	127361340	127544872	489	SND1	-3	-12	28	0.37301587301587301587	2	Rep1	4724	183532
Nhlf	Cell	157222509	157406039	505	ARID1B	-42	-6	252	-2.4606407462648854	5	Rep1	406	183530
Sknshra	Cell	80878671	81061969	2461	ZMIZ1	-42	-2	84	0.71018633459072434933	3	Rep2	1524	183298
A549	Cell	80878671	81061969	2461	ZMIZ1	-36	-6	216	0.71018633459072434933	1	Rep2	3802	183298
H1hesc	Cell	79202551	79385737	5958	FRAS1	-42	-3	133	-6.3464052426655069	6	Rep1	1123	183186
Ag04450	Cell	188059443	188242575	502	LPP	0	0	0	0.42753623188405797101	1	Rep2	4809	183132
A549	Cell	188059443	188242575	502	LPP	-42	0	0	0.42753623188405797101	1	Rep1	5321	183132
A549	Cell	188059443	188242575	502	LPP	0	-42	0	0.42753623188405797101	2	Rep2	2121	183132
A549	Cell	90113884	90296541	2332	DAPK1	0	0	0	-0.06756756756756756757	1	Rep1	5321	182657
Sknshra	Cell	203879601	204062114	7374	NBEAL1	-42	0	0	-3.4400526542701266	1	Rep1	3982	182513
Nhek	Cell	203879601	204062114	7374	NBEAL1	-42	0	0	-3.4400526542701266	1	Rep1	4173	182513
Sknshra	Cell	118982215	119164600	8671	PAPPA	-42	0	0	-2.9500000000000000	1	Rep2	3662	182385
Helas3	Cell	86076814	86259154	5566	AKAP13	-42	-11	441	0.38281250000000000000	2	Rep2	3501	182340
Bj	Cell	14316621	14498749	6302	TRIO	-42	-6	252	0.39230769230769230769	1	Rep1	5031	182128
Nhlf	Cell	78334098	78516208	3995	NAV3	-42	0	0	0.47355727569626095180	3	Rep2	508	182110
K562	Cell	32855589	33037682	2220	TTC27	-41	0	0	0.40151515151515151515	1	Rep1	7926	182093
H1hesc	Cell	140513443	140695436	2749	EHMT1	-42	-6	231	-6.7520519981385666	4	Rep1	1887	181993
Mcf7	Cell	140513443	140695436	2749	EHMT1	-43	-7	301	-6.7520519981385666	1	Rep1	2146	181993
Helas3	Cell	140513443	140695436	2749	EHMT1	-42	0	0	-6.7520519981385666	2	Rep2	3501	181993
Ag04450	Cell	47545575	47727418	2490	PHKB	-42	-31	1302	0.37301587301587301587	1	Rep2	4809	181843
H1hesc	Cell	73646250	73828008	11419	ALMS1	-42	0	0	0.37301587301587301587	1	Rep1	5215	181758
Nhek	Cell	14316621	14498360	6710	TRIO	-46	0	0	0.37301587301587301587	1	Rep5	961	181739
Gm12878	Cell	14316621	14498360	6710	TRIO	-42	0	0	0.37301587301587301587	1	Rep1	6268	181739
Hsmm	Cell	110960206	111141855	3315	COL4A2	-42	0	0	-2.2916666666666667	1	Rep1	1113	181649
Gm12878	Cell	37120601	37302228	847	ZCCHC7	-25	-40	1000	0.48026315789473684211	1	Rep2	5162	181627
Nhek	Cell	180651495	180833010	1502	XPR1	-42	0	0	0.85419877354201812538	22	Rep5	28	181515
Bj	Cell	36583369	36764689	2689	CRIM1	-42	0	0	-2.5758889886081374	2	Rep2	1925	181320
Bj	Cell	7774146	7955412	1059	PTPRM	0	0	0	0.39855109485059951367	3	Rep1	2375	181266
Bj	Cell	97797091	97978274	995	PGCP	-37	0	0	-3.2409060804383428	5	Rep2	741	181183
Ag04450	Cell	127544799	127725832	850	SND1	-42	0	0	-3.9375000000000000	1	Rep2	4809	181033
Sknshra	Cell	34092400	34273386	1306	FHOD3	-42	0	0	-1.82142857142857140000	1	Rep1	3982	180986
Hepg2	Cell	76886266	77067234	1145	ATP9B	0	0	0	0.27799933532735127950	4	Rep1	1809	180968
Hepg2	Cell	76886266	77067234	1247	ATP9B	-3	-3	0	0.33050847457627118644	2	Rep2	3249	180968
Bj	Cell	46162984	46343747	1347	CTIF	-36	0	0	-1.82142857142857140000	1	Rep2	3165	180763
Helas3	Cell	46162984	46343747	1347	CTIF	-42	0	0	-1.82142857142857140000	1	Rep1	3409	180763
Bj	Cell	46162984	46343747	1353	CTIF	-42	-5	210	-4.7926126280421555	2	Rep1	3408	180763
Gm12878	Cell	100920942	101101559	1080	PCCA	-42	-5	210	-2.0771261697354834	1	Rep2	5162	180617
Bj	Cell	100920942	101101559	1080	PCCA	-42	0	0	-1.7729380848677417	2	Rep1	3408	180617
Helas3	Cell	12785725	12966284	8850	TEAD1	-42	-6	252	0.41044776119402985075	1	Rep2	5551	180559
Ag04450	Cell	58786579	58967132	524	BCAS3	0	0	0	-1.32352941176470590000	1	Rep2	4809	180553
K562	Cell	127347610	127528065	507	SND1	-42	-10	420	-2.2916666666666667	1	Rep1	7926	180455
A549	Cell	127347610	127528065	507	SND1	-42	0	0	-2.2916666666666667	2	Rep1	3436	180455
K562	Cell	90101100	90281339	3491	GPR98	-42	0	0	0.35245901639344262295	1	Rep1	7926	180239
Mcf7	Cell	203241049	203421254	4014	BMPR2	-42	0	0	-2.5909090909090909	1	Rep2	1828	180205
Gm12878	Cell	169230061	169410170	344	DOCK2	-42	-6	252	0.37301587301587301587	1	Rep2	5162	180109
Ag04450	Cell	128902834	129082518	1123	PVT1	-42	0	0	0.36290322580645161290	1	Rep1	4803	179684
H1hesc	Cell	128902834	129082518	1123	PVT1	-36	0	0	0.50165619272980358076	2	Rep2	3118	179684
Bj	Cell	128902834	129082518	1123	PVT1	-37	0	0	0.43227970926812759683	4	Rep1	1816	179684
Gm12878	Cell	128902834	129082518	1123	PVT1	-38	-14	520	0.43227970926812759683	5	Rep2	1333	179684
K562	Cell	128902834	129082518	1123	PVT1	-37	0	0	0.36290322580645161290	1	Rep1	7926	179684
H1hesc	Cell	128902834	129082518	1123	PVT1	-42	-3	126	0.36290322580645161290	2	Rep1	3426	179684
A549	Cell	128902834	129082518	1123	PVT1	-38	-2	84	0.50165619272980358076	3	Rep2	1393	179684
A549	Cell	128902834	129082518	1123	PVT1	-35	0	0	0.43227970926812759683	5	Rep1	1382	179684
Gm12878	Cell	168363037	168542713	1481	EGFEM1P	-42	0	0	-1.82142857142857140000	2	Rep1	4053	179676
Ag04450	Cell	78334098	78513725	3506	NAV3	-42	0	0	0.42753623188405797101	1	Rep1	4803	179627
Gm12878	Cell	37126308	37305711	972	ZCCHC7	-6	-20	120	-2.6473256946083029	1	Rep1	6268	179403
Hepg2	Cell	37126308	37305711	972	ZCCHC7	-42	0	0	-2.6473256946083029	1	Rep1	4026	179403
Gm12878	Cell	37126308	37305711	972	ZCCHC7	0	-3	0	-1.32352941176470590000	2	Rep2	3201	179403
Bj	Cell	37126308	37305711	972	ZCCHC7	0	0	0	-2.6473256946083029	1	Rep1	5031	179403
Sknshra	Cell	37126308	37305711	972	ZCCHC7	0	0	0	-2.6473256946083029	1	Rep1	3982	179403
Helas3	Cell	37126308	37305711	972	ZCCHC7	0	-6	0	-1.32352941176470590000	2	Rep2	3501	179403
K562	Cell	37126308	37305711	972	ZCCHC7	0	-5	0	-1.9854275531865044	3	Rep1	3298	179403
Gm12878	Cell	69796273	69975643	4449	WWP2	-36	0	0	-5.5833333333333333	1	Rep1	6268	179370
Helas3	Cell	21823573	22002879	1926	MLLT10	-42	0	0	-2.8828199540682322	2	Rep1	2092	179306
H1hesc	Cell	136289082	136467801	3001	R3HDM1	-42	-5	210	-1.82142857142857140000	2	Rep2	3118	178719
Bj	Cell	61975298	62153837	843	PTPRG	-3	0	0	0.10227272727272727273	2	Rep2	1925	178539
H1hesc	Cell	61975298	62153837	843	PTPRG	-42	0	0	0.10227272727272727273	2	Rep2	3118	178539
Gm12878	Cell	49931477	50109908	7130	WDFY4	-42	-42	1764	-2.9500000000000000	1	Rep1	6268	178431
Mcf7	Cell	142258938	142437312	1226	ARHGAP26	-42	0	4	-1.5976413280410188	7	Rep1	868	178374
H1hesc	Cell	142258938	142437312	1226	ARHGAP26	-42	0	0	-1.32352941176470590000	1	Rep1	5215	178374
Sknshra	Cell	142258938	142437312	1226	ARHGAP26	-42	0	0	-1.87175324431733170000	1	Rep1	3982	178374
Mcf7	Cell	129796709	129974998	1104	RALGPS1	-42	0	0	0.54137862934595044851	5	Rep1	1099	178289
Helas3	Cell	76602357	76780571	2243	KAT6B	-36	0	0	0.35245901639344262295	3	Rep1	1439	178214
H1hesc	Cell	35401965	35579913	1288	UNC5D	-42	-5	210	-1.63333333333333330000	1	Rep2	4854	177948
Nhek	Cell	68941345	69119085	3139	TMCO7	-45	0	0	0.54137862934595044851	1	Rep5	961	177740
Hepg2	Cell	68941345	69119085	3139	TMCO7	-41	0	0	0.54137862934595044851	1	Rep2	4961	177740
A549	Cell	80721840	80899359	3329	TBCD	-44	0	0	0.72575925236384581934	1	Rep2	3802	177519
Ag04450	Cell	80721840	80899359	3329	TBCD	-30	0	0	0.72575925236384581934	1	Rep1	4803	177519
K562	Cell	80721840	80899359	3443	TBCD	-38	-3	90	0.64023356333012751292	2	Rep1	4724	177519
Helas3	Cell	80721840	80899359	3443	TBCD	-30	0	0	0.64023356333012751292	1	Rep2	5551	177519
A549	Cell	80721840	80899359	3386	TBCD	-40	0	0	0.68299640784698666613	6	Rep1	1110	177519
Ag04450	Cell	80721840	80899359	3386	TBCD	-30	0	0	0.68299640784698666613	2	Rep2	3023	177519
Sknshra	Cell	80721840	80899359	3329	TBCD	-42	0	0	0.72575925236384581934	1	Rep2	3662	177519
Helas3	Cell	80721840	80899359	3329	TBCD	-36	-5	180	0.72575925236384581934	1	Rep1	3409	177519
H1hesc	Cell	80721840	80899359	3386	TBCD	-38	-3	106	0.68299640784698666613	9	Rep2	650	177519
K562	Cell	80721840	80899359	3386	TBCD	-33	-5	167	0.68299640784698666613	15	Rep2	460	177519
Bj	Cell	66482839	66660324	1407	TYW1	-42	-18	756	0.61619305217684855708	2	Rep2	1925	177485
H1hesc	Cell	28459674	28637098	948	CCDC91	-42	0	0	0.39230769230769230769	1	Rep1	5215	177424
Huvec	Cell	32858942	33036288	1930	TTC27	-42	0	0	0.40151515151515151515	1	Rep2	2223	177346
A549	Cell	8076452	8253412	1274	PTPRM	0	-1	0	-0.36206896551724137931	5	Rep1	1382	176960
A549	Cell	5368782	5545573	1086	FARS2	-42	0	0	0.38281250000000000000	1	Rep2	3802	176791
A549	Cell	53531178	53707843	1153	CACNA1D	-42	0	0	0.38281250000000000000	1	Rep2	3802	176665
Sknshra	Cell	73649984	73826648	11019	ALMS1	-42	-6	231	0.36290322580645161290	2	Rep1	2475	176664
A549	Cell	4715974	4892613	891	CDYL	-42	0	0	-3.7435986755517919	2	Rep2	2121	176639
Gm12878	Cell	4715974	4892613	891	CDYL	-42	0	0	-3.7435986755517919	1	Rep2	5162	176639
Sknshra	Cell	4715974	4892613	891	CDYL	-42	-2	84	-3.7435986755517919	3	Rep1	1663	176639
K562	Cell	4715974	4892613	891	CDYL	-42	0	0	-3.7435986755517919	1	Rep1	7926	176639
Bj	Cell	4715974	4892613	891	CDYL	-42	0	0	-3.7435986755517919	2	Rep1	3408	176639
Nhek	Cell	4715974	4892613	891	CDYL	-42	0	0	-3.7435986755517919	1	Rep1	4173	176639
Gm12878	Cell	4715974	4892613	891	CDYL	-42	-1	42	-3.7435986755517919	6	Rep1	1422	176639
Hsmm	Cell	4715974	4892613	891	CDYL	-42	-2	63	-3.7435986755517919	4	Rep2	486	176639
Nhek	Cell	39547088	39723700	777	MACF1	-42	-8	326	-3.2666666666666667	4	Rep2	2000	176612
Bj	Cell	39547088	39723700	777	MACF1	-42	0	0	-3.2666666666666667	7	Rep1	947	176612
Sknshra	Cell	39547088	39723700	777	MACF1	-42	0	0	-3.2666666666666667	2	Rep2	2237	176612
Ag04450	Cell	39547088	39723700	777	MACF1	-42	0	0	-3.2666666666666667	1	Rep1	4803	176612
Ag04450	Cell	78334098	78510684	2526	NAV3	-42	0	0	0.38281250000000000000	2	Rep2	3023	176586
H1hesc	Cell	105080739	105257285	658	RIMS2	-42	0	0	0.40151515151515151515	3	Rep1	2494	176546
H1hesc	Cell	105080739	105257285	658	RIMS2	-42	0	0	0.40151515151515151515	1	Rep2	4854	176546
A549	Cell	66093867	66270383	1912	RABGEF1	-42	0	0	-3.2594315156649226	3	Rep1	2412	176516
Nhek	Cell	66093867	66270383	1912	RABGEF1	-42	0	0	-3.2594315156649226	2	Rep1	2767	176516
K562	Cell	66093867	66270383	1912	RABGEF1	-41	0	0	-3.2594315156649226	1	Rep1	7926	176516
Hepg2	Cell	66093867	66270383	1912	RABGEF1	-41	0	0	-3.2594315156649226	1	Rep1	4026	176516
Sknshra	Cell	33397466	33573788	969	BBS9	-6	0	0	0.01250000000000000000	1	Rep2	3662	176322
K562	Cell	37126308	37302228	675	ZCCHC7	-46	-18	828	0.12222222222222222222	1	Rep1	7926	175920
Sknshra	Cell	37126308	37302228	675	ZCCHC7	0	0	0	0.12222222222222222222	2	Rep2	2237	175920
Gm12878	Cell	37126308	37302228	675	ZCCHC7	-6	0	0	0.12222222222222222222	1	Rep2	5162	175920
K562	Cell	225156460	225332330	4038	DNAH14	-42	0	0	-2.8828199540682322	1	Rep2	6612	175870
Helas3	Cell	225156460	225332330	4038	DNAH14	-42	0	0	-2.8828199540682322	2	Rep2	3501	175870
Nhek	Cell	12492302	12668146	6203	SNX29	-18	0	0	-12.1666666666666667	1	Rep1	4173	175844
Hepg2	Cell	4969123	5144913	3247	KDM4B	-43	0	0	-2.5909090909090909	5	Rep2	1317	175790
Hepg2	Cell	50898767	51074546	1362	DIP2B	-42	0	0	-2.5909090909090909	1	Rep2	4961	175779
Ag04450	Cell	134421418	134596984	2615	INPP5A	-42	-5	210	-2.2916666666666667	1	Rep2	4809	175566
K562	Cell	184566858	184742177	3515	VPS8	-11	-12	132	0.37301587301587301587	1	Rep1	7926	175319
Gm12878	Cell	98865473	99040732	878	FARP1	-42	-6	252	0.37301587301587301587	1	Rep2	5162	175259
Nhek	Cell	157256599	157431695	445	ARID1B	-42	-6	252	-2.5758889886081374	1	Rep5	961	175096
H1hesc	Cell	157256599	157431695	466	ARID1B	-36	-6	216	-2.5758889886081374	2	Rep2	3118	175096
Helas3	Cell	157256599	157431695	445	ARID1B	-42	0	0	-2.5758889886081374	1	Rep2	5551	175096
H1hesc	Cell	157256599	157431695	466	ARID1B	-42	-6	252	-2.5758889886081374	3	Rep1	2494	175096
Hsmm	Cell	157256599	157431695	466	ARID1B	-42	-8	315	-2.5758889886081374	6	Rep1	452	175096
A549	Cell	118969734	119144772	3298	PAPPA	-42	0	0	0.38281250000000000000	3	Rep2	1393	175038
Mcf7	Cell	80878591	81053529	710	BCKDHB	-42	0	0	-3.2409060804383428	1	Rep2	1828	174938
Helas3	Cell	80878591	81053529	710	BCKDHB	-42	0	0	-3.2409060804383428	4	Rep2	1854	174938
K562	Cell	171225731	171400498	2918	MYO3B	-5	-6	30	0.33050847457627118644	1	Rep1	7926	174767
K562	Cell	171225731	171400498	2918	MYO3B	0	0	0	0.33050847457627118644	1	Rep2	6612	174767
H1hesc	Cell	20781375	20955816	392	CDKAL1	-13	-9	159	0.29872330818804377507	5	Rep1	1451	174441
Ag04450	Cell	20781375	20955816	392	CDKAL1	-6	0	0	0.34166666666666666667	1	Rep2	4809	174441
Gm12878	Cell	20781375	20955816	392	CDKAL1	-6	0	0	0.34166666666666666667	1	Rep2	5162	174441
Hepg2	Cell	20781375	20955816	392	CDKAL1	0	0	0	0.27725162894873232927	2	Rep1	2915	174441
Gm12878	Cell	32626230	32800433	12321	BIRC6	-42	0	0	-2.5909090909090909	1	Rep2	5162	174203
Gm12878	Cell	80721840	80896012	3134	TBCD	-42	0	0	0.65932929597124025931	3	Rep2	2224	174172
Hepg2	Cell	2845192	3019315	3429	PTPRA	-42	0	0	0.47333333333333333333	1	Rep1	4026	174123
K562	Cell	80721840	80895835	3160	TBCD	-42	-17	714	0.37301587301587301587	1	Rep1	7926	173995
K562	Cell	80721840	80895835	3160	TBCD	-42	-8	315	0.37301587301587301587	2	Rep2	3924	173995
K562	Cell	65922338	66096324	922	FUT8	0	0	0	-1.19444444444444440000	1	Rep1	7926	173986
Hepg2	Cell	47008758	47182741	775	C11orf49	-38	-3	108	0.54137862934595044851	4	Rep2	1656	173983
K562	Cell	133589267	133763062	5881	ABL1	-36	-6	216	-4.6428571428571429	1	Rep1	7926	173795
A549	Cell	232952196	233125395	2213	DIS3L2	-42	-3	126	0.37301587301587301587	2	Rep1	3436	173199
Gm12878	Cell	80714040	80887147	2668	TBCD	-45	-10	450	0.33050847457627118644	1	Rep2	5162	173107
Sknshra	Cell	80714040	80887147	2668	TBCD	-42	0	0	0.33050847457627118644	1	Rep2	3662	173107
K562	Cell	89986613	90159674	11067	GPR98	-42	0	0	-0.97500000000000000000	1	Rep2	6612	173061
K562	Cell	24733257	24906239	3702	POLA1	-42	-12	504	-2.2916666666666667	1	Rep1	7926	172982
Gm12878	Cell	14336644	14509458	7837	TRIO	-42	0	0	-12.1666666666666667	1	Rep1	6268	172814
Gm12878	Cell	20740234	20912953	2520	KIAA1797	-42	-42	1764	0.09337484248963642992	1	Rep2	5162	172719
Bj	Cell	20740234	20912953	2520	KIAA1797	-42	0	0	0.09337484248963642992	1	Rep2	3165	172719
Ag04450	Cell	14304569	14477072	4785	TRIO	-42	0	0	0.64608244409315264119	4	Rep1	1417	172503
Gm12878	Cell	81819547	81991899	4141	PLCG2	-42	0	0	-5.1488197509318781	2	Rep1	4053	172352
Gm12878	Cell	101754977	101927250	2342	CUX1	-42	-42	1764	-8.8750000000000000	2	Rep2	3201	172273
Gm12878	Cell	94841429	95013671	2673	MCTP2	-6	0	0	-1.19444444444444440000	1	Rep1	6268	172242
K562	Cell	32660563	32832710	10850	BIRC6	-42	0	0	0.42753623188405797101	1	Rep2	6612	172147
Gm12878	Cell	32664575	32836649	10763	BIRC6	-42	-6	252	-2.2916666666666667	1	Rep2	5162	172074
K562	Cell	67893022	68065090	732	MAP2K5	-42	0	0	-1.82142857142857140000	1	Rep1	7926	172068
Sknshra	Cell	47531309	47703328	2554	PHKB	0	0	0	0.38281250000000000000	2	Rep2	2237	172019
K562	Cell	47531309	47703328	2554	PHKB	-42	-1	21	0.40073231284010215393	3	Rep1	3298	172019
Ag04450	Cell	47531309	47703328	2554	PHKB	0	0	0	0.41865212568020430786	1	Rep1	4803	172019
Gm12878	Cell	57212089	57384089	347	TCF12	0	0	0	0.24038461538461538462	1	Rep2	5162	172000
K562	Cell	57212089	57384089	347	TCF12	0	0	0	0.24038461538461538462	1	Rep2	6612	172000
K562	Cell	24734478	24906239	3639	POLA1	-41	0	0	-2.2916666666666667	1	Rep1	7926	171761
Ag04450	Cell	14316621	14488369	6132	TRIO	-45	0	0	0.48318963381080747517	1	Rep2	4809	171748
Nhek	Cell	14316621	14488369	6132	TRIO	-42	0	0	0.48318963381080747517	3	Rep2	2481	171748
Gm12878	Cell	14316621	14488369	6132	TRIO	-46	0	0	0.48318963381080747517	1	Rep2	5162	171748
A549	Cell	14316621	14488369	6132	TRIO	-41	0	0	0.48318963381080747517	1	Rep2	3802	171748
Gm12878	Cell	32661120	32832710	10760	BIRC6	-36	0	0	-0.97500000000000000000	1	Rep2	5162	171590
Bj	Cell	169096291	169267856	2672	DOCK2	-36	0	0	-1.82142857142857140000	2	Rep1	3408	171565
Nhek	Cell	75310852	75482254	1758	AREG	-42	0	0	-2.2916666666666667	1	Rep1	4173	171402
Sknshra	Cell	102314934	102486259	1748	MAP4K4	-42	-42	1764	0.47333333333333333333	1	Rep1	3982	171325
H1hesc	Cell	22020567	22191885	678	LINC00340	-42	-6	252	0.08139534883720930233	1	Rep2	4854	171318
Ag04450	Cell	22020567	22191885	678	LINC00340	0	0	0	0.08139534883720930233	2	Rep2	3023	171318
Hsmm	Cell	169418216	169589519	1298	PALLD	-41	-1	32	-1.32352941176470590000	7	Rep2	316	171303
Ag04450	Cell	169418216	169589519	1298	PALLD	-42	0	0	-1.32352941176470590000	1	Rep1	4803	171303
Helas3	Cell	225161792	225333081	3976	DNAH14	-42	-6	252	0.38281250000000000000	1	Rep2	5551	171289
H1hesc	Cell	39752957	39924162	13487	MACF1	-42	0	0	0.38281250000000000000	1	Rep2	4854	171205
Sknshra	Cell	80714040	80885199	2425	TBCD	-42	0	0	0.38281250000000000000	1	Rep1	3982	171159
Bj	Cell	178252698	178423783	2009	RASAL2	-4	0	0	0.54137862934595044851	3	Rep2	1281	171085
A549	Cell	178252698	178423783	2009	RASAL2	-6	0	0	0.54137862934595044851	2	Rep1	3436	171085
Hsmm	Cell	178252698	178423783	2009	RASAL2	0	0	0	0.54137862934595044851	4	Rep1	587	171085
Helas3	Cell	178252698	178423783	2009	RASAL2	-19	0	0	0.54137862934595044851	9	Rep2	724	171085
Nhek	Cell	25279655	25450637	908	LRRC16A	-36	0	0	-4.6428571428571429	1	Rep1	4173	170982
Ag04450	Cell	32652970	32823824	7098	FRY	-42	0	0	0.31896551724137931034	1	Rep2	4809	170854
Bj	Cell	32654213	32824967	11120	BIRC6	-42	-13	546	0.61047692397919445595	3	Rep2	1281	170754
K562	Cell	169404105	169574488	675	CERS6	-41	0	0	-3.6490510780875352	1	Rep1	7926	170383
Helas3	Cell	169404105	169574488	675	CERS6	-42	-1	42	-3.4157973161030574	4	Rep1	1033	170383
A549	Cell	169404105	169574488	675	CERS6	-42	0	0	-3.1825435541185796	1	Rep1	5321	170383
K562	Cell	169404105	169574488	675	CERS6	-42	0	0	-3.6490510780875352	2	Rep2	3924	170383
Gm12878	Cell	169097545	169267856	2631	DOCK2	0	0	0	0.30701754385964912281	1	Rep2	5162	170311
Ag04450	Cell	32666396	32836649	10584	BIRC6	-42	0	0	-3.3888888888888889	1	Rep1	4803	170253
Gm12878	Cell	35615069	35785316	5354	NBEA	-42	0	0	0.37301587301587301587	1	Rep2	5162	170247
H1hesc	Cell	125833997	126004171	1226	TMEM132B	-42	0	0	0.40151515151515151515	4	Rep1	1887	170174
H1hesc	Cell	133580351	133750513	2423	EXOC4	-42	0	0	0.44366197183098591549	2	Rep1	3426	170162
Ag04450	Cell	5261276	5431405	1240	FARS2	-37	0	0	-3.1968100654550302	1	Rep1	4803	170129
Sknshra	Cell	5261276	5431405	1240	FARS2	-35	-5	175	-3.1968100654550302	1	Rep1	3982	170129
Nhek	Cell	75312250	75482254	1487	AREG	-42	0	0	-1.82142857142857140000	1	Rep1	4173	170004
A549	Cell	134421418	134591286	843	INPP5A	-42	0	0	-1.63333333333333330000	1	Rep1	5321	169868
K562	Cell	90113884	90283589	2109	DAPK1	-6	0	0	-0.09722222222222222222	1	Rep2	6612	169705
H1hesc	Cell	90113884	90283589	2085	DAPK1	0	-4	0	-0.01884920634920634921	4	Rep1	1887	169705
K562	Cell	47533666	47703328	2464	PHKB	-42	-6	252	0.36290322580645161290	1	Rep1	7926	169662
K562	Cell	127358649	127528065	573	SND1	-42	0	0	-2.7218043974691113	2	Rep2	3924	169416
Hepg2	Cell	64637472	64806862	8438	PRKCA	-18	0	0	-8.6818776770926691	1	Rep2	4961	169390
K562	Cell	64637472	64806862	8438	PRKCA	-42	0	0	-8.6818776770926691	2	Rep2	3924	169390
Sknshra	Cell	103025423	103194718	8581	DYNC2H1	-42	0	0	-1.63333333333333330000	2	Rep1	2475	169295
Ag04450	Cell	74474868	74644140	993	MCU	-42	0	0	3.5762034797565353	2	Rep1	2786	169272
Sknshra	Cell	74474868	74644140	993	MCU	-37	-6	252	3.5762034797565353	5	Rep2	848	169272
K562	Cell	74474868	74644140	993	MCU	-41	-24	994	3.5762034797565353	5	Rep2	1576	169272
A549	Cell	74474868	74644140	993	MCU	-30	-1	36	3.5762034797565353	5	Rep2	767	169272
Ag04450	Cell	74474868	74644140	993	MCU	-33	-3	100	3.5762034797565353	9	Rep2	604	169272
K562	Cell	74474868	74644140	993	MCU	-36	-26	943	3.5762034797565353	6	Rep1	1660	169272
Nhek	Cell	74474868	74644140	993	MCU	-40	-26	1070	3.5762034797565353	29	Rep1	92	169272
A549	Cell	74474868	74644140	993	MCU	-35	-3	85	3.5762034797565353	18	Rep1	275	169272
Gm12878	Cell	74474868	74644140	993	MCU	-37	-1	27	3.5762034797565353	8	Rep1	1020	169272
Nhek	Cell	74474868	74644140	993	MCU	-41	-18	748	3.5762034797565353	20	Rep2	307	169272
Helas3	Cell	74474868	74644140	993	MCU	-36	0	0	3.5762034797565353	2	Rep2	3501	169272
Gm12878	Cell	74474868	74644140	993	MCU	-32	-19	586	3.5762034797565353	5	Rep2	1333	169272
H1hesc	Cell	74474868	74644140	993	MCU	-42	-8	333	3.5762034797565353	26	Rep1	158	169272
Gm12878	Cell	32667391	32836649	10288	BIRC6	-41	-24	984	-3.3888888888888889	1	Rep2	5162	169258
Ag04450	Cell	120768435	120937498	3571	C7orf58	-18	0	0	-12.1666666666666667	1	Rep1	4803	169063
Huvec	Cell	101758486	101927250	2259	CUX1	-42	0	0	-18.7500000000000000	2	Rep2	1501	168764
Gm12878	Cell	71413631	71582099	11987	PCNX	-39	0	0	-5.5833333333333333	2	Rep2	3201	168468
H1hesc	Cell	71413631	71582099	11987	PCNX	-36	0	0	-5.5833333333333333	1	Rep1	5215	168468
Huvec	Cell	20758088	20926416	2686	KIAA1797	-42	0	0	-2.5909090909090909	1	Rep2	2223	168328
Ag04450	Cell	32602655	32770927	12485	BIRC6	-42	0	0	0.35245901639344262295	1	Rep1	4803	168272
H1hesc	Cell	20764867	20933102	2913	KIAA1797	-42	0	0	-2.2916666666666667	1	Rep2	4854	168235
Ag04450	Cell	100909848	101077985	1208	PCCA	0	0	0	-0.51923076923076923077	1	Rep1	4803	168137
Gm12878	Cell	42281139	42449248	712	SETBP1	-6	0	0	0.14448629229028549756	1	Rep2	5162	168109
Gm12878	Cell	42281139	42449248	712	SETBP1	-5	-12	60	0.14448629229028549756	1	Rep1	6268	168109
Nhek	Cell	55833019	56001124	1095	NEDD4L	0	0	0	-0.79545454545454545455	1	Rep1	4173	168105
Bj	Cell	55833019	56001124	1095	NEDD4L	0	0	0	-0.79545454545454545455	1	Rep2	3165	168105
Helas3	Cell	55833019	56001124	1017	NEDD4L	0	0	0	-0.97500000000000000000	2	Rep2	3501	168105
Gm12878	Cell	55833019	56001124	1095	NEDD4L	0	-6	0	-0.79545454545454545455	2	Rep1	4053	168105
Ag04450	Cell	222988430	223156451	865	DISP1	-42	0	0	-2.2916666666666667	1	Rep1	4803	168021
Gm12878	Cell	8085668	8253412	1164	PTPRM	-42	-5	210	-3.6640987752393826	1	Rep1	6268	167744
A549	Cell	8085668	8253412	1164	PTPRM	-42	0	0	-3.6640987752393826	1	Rep1	5321	167744
Nhek	Cell	120567412	120735037	3189	PTPN4	-42	0	0	-3.9375000000000000	2	Rep2	3235	167625
H1hesc	Cell	61975298	62142898	650	PTPRG	-42	0	0	-0.51923076923076923077	1	Rep2	4854	167600
Bj	Cell	61975298	62142898	650	PTPRG	0	0	0	-0.51923076923076923077	3	Rep1	2375	167600
K562	Cell	32660563	32828150	10661	BIRC6	-42	0	0	0.58662064336034399004	1	Rep1	7926	167587
Bj	Cell	32660563	32828150	10661	BIRC6	-45	-30	1350	0.58662064336034399004	1	Rep2	3165	167587
K562	Cell	120770178	120937498	3466	C7orf58	-24	0	0	-14.4000000000000000	1	Rep1	7926	167320
Ag04450	Cell	120770178	120937498	3466	C7orf58	-18	-5	90	-14.4000000000000000	1	Rep1	4803	167320
H1hesc	Cell	52158483	52325551	1171	WDFY2	-41	0	0	-2.9500000000000000	1	Rep2	4854	167068
Hepg2	Cell	76201537	76368567	2637	TTLL5	-41	-6	246	-3.2409060804383428	2	Rep2	3249	167030
A549	Cell	107683153	107850122	2597	COL4A5	-42	0	0	-1.46875000000000000000	2	Rep2	2121	166969
Gm12878	Cell	89992753	90159674	9911	GPR98	-42	0	0	-2.0384615384615385	1	Rep1	6268	166921
K562	Cell	89992753	90159674	9911	GPR98	-42	0	0	-2.0384615384615385	1	Rep1	7926	166921
H1hesc	Cell	6880011	7046917	1464	KDM4C	-42	0	0	0.56135086041279959988	2	Rep1	3426	166906
A549	Cell	6880011	7046917	1464	KDM4C	-42	0	0	0.56135086041279959988	1	Rep2	3802	166906
Gm12878	Cell	6880011	7046917	1686	KDM4C	-42	-16	672	0.40151515151515151515	1	Rep2	5162	166906
H1hesc	Cell	6880011	7046917	1464	KDM4C	-42	-6	252	0.56135086041279959988	1	Rep2	4854	166906
H1hesc	Cell	12353580	12520451	6735	VPS13D	-6	-3	33	-1.32352941176470590000	2	Rep2	3118	166871
K562	Cell	127361340	127528065	416	SND1	-42	0	0	-2.2916666666666667	1	Rep1	7926	166725
A549	Cell	127361340	127528065	416	SND1	-42	0	0	-3.2409060804383428	3	Rep1	2412	166725
Bj	Cell	80721840	80888519	2878	TBCD	-42	-6	252	0.93243243243243243243	1	Rep1	5031	166679
A549	Cell	80721840	80888519	2878	TBCD	-42	0	0	0.93243243243243243243	1	Rep1	5321	166679
Hmec	Cell	80721840	80888519	2878	TBCD	-42	-1	42	0.93243243243243243243	11	Rep1	223	166679
H1hesc	Cell	80721840	80888519	2878	TBCD	-42	0	0	0.93243243243243243243	1	Rep2	4854	166679
H1hesc	Cell	80816343	80982938	1105	BCKDHB	-42	0	0	-3.2409060804383428	2	Rep2	3118	166595
K562	Cell	80816343	80982938	1105	BCKDHB	-42	-3	105	-3.2409060804383428	2	Rep1	4724	166595
K562	Cell	152017193	152183569	5112	MBNL1	-34	-6	204	-6.9000000000000000	1	Rep1	7926	166376
Gm12878	Cell	23999828	24166178	1034	PRKCB	-42	0	0	0.62284963165659916124	3	Rep1	2899	166350
K562	Cell	23999828	24166178	1034	PRKCB	-42	0	0	0.58547063296886678025	1	Rep1	7926	166350
Gm12878	Cell	23999828	24166178	1034	PRKCB	0	-1	0	0.62284963165659916124	9	Rep2	645	166350
A549	Cell	12785725	12951873	1221	TEAD1	-42	0	0	0.66857161196250249021	1	Rep2	3802	166148
Bj	Cell	12785725	12951873	1221	TEAD1	-42	0	0	0.66857161196250249021	1	Rep1	5031	166148
A549	Cell	12785725	12951873	1221	TEAD1	-42	0	0	0.66857161196250249021	1	Rep1	5321	166148
Hsmm	Cell	148827788	148993927	1869	ARHGAP10	-42	-6	231	-5.5684659018440617	2	Rep2	682	166139
Nhlf	Cell	36583369	36749456	2494	CRIM1	-42	-39	1638	-5.4678890093872701	1	Rep1	780	166087
Bj	Cell	36583369	36749456	2494	CRIM1	-42	0	0	-5.4678890093872701	1	Rep2	3165	166087
Nhek	Cell	36583369	36749456	2494	CRIM1	-42	0	0	-5.4678890093872701	2	Rep2	3235	166087
H1hesc	Cell	36583369	36749456	2494	CRIM1	-46	0	0	-5.4678890093872701	1	Rep2	4854	166087
Nhek	Cell	36583369	36749456	2494	CRIM1	-42	-40	1680	-5.4678890093872701	1	Rep1	4173	166087
Hsmm	Cell	36583369	36749456	2494	CRIM1	-42	-18	756	-5.4678890093872701	2	Rep1	823	166087
Hsmm	Cell	36583369	36749456	2494	CRIM1	-42	-24	1008	-5.4678890093872701	1	Rep2	898	166087
Bj	Cell	32902665	33068712	2600	AKAP6	-42	0	0	-2.2916666666666667	1	Rep1	5031	166047
A549	Cell	32602655	32768608	12267	BIRC6	-42	0	0	0.41911764705882352941	1	Rep1	5321	165953
Gm12878	Cell	4687265	4853144	6715	ITPR1	-42	0	0	-2.2916666666666667	1	Rep1	6268	165879
K562	Cell	33359859	33525640	2325	LTBP1	-42	-5	210	0.40151515151515151515	1	Rep1	7926	165781
K562	Cell	80714040	80879453	1994	TBCD	-42	-6	252	0.38281250000000000000	1	Rep1	7926	165413
H1hesc	Cell	79186178	79351571	4366	FRAS1	-42	-12	516	-2.9140872327848023	11	Rep2	471	165393
H1hesc	Cell	79186178	79351571	4366	FRAS1	-42	-1	32	-2.9140872327848023	8	Rep1	804	165393
Ag04450	Cell	64641500	64806862	8326	PRKCA	-36	0	0	-10.1435045428415118	1	Rep2	4809	165362
A549	Cell	64641500	64806862	8326	PRKCA	-42	-6	252	-10.1435045428415118	1	Rep1	5321	165362
Ag04450	Cell	64641500	64806862	8326	PRKCA	-32	-4	132	-10.1435045428415118	3	Rep1	1907	165362
A549	Cell	80721840	80887147	2617	TBCD	-42	0	0	0.37301587301587301587	1	Rep2	3802	165307
Ag04450	Cell	32698931	32863880	7945	FRY	-42	0	0	-4.6428571428571429	1	Rep2	4809	164949
Nhek	Cell	231672958	231837770	1623	DISC1	-42	0	0	0.38281250000000000000	2	Rep2	3235	164812
K562	Cell	231672958	231837770	1623	DISC1	-42	-2	63	0.38281250000000000000	3	Rep2	2701	164812
A549	Cell	231672958	231837770	1623	DISC1	-42	0	0	0.38281250000000000000	2	Rep1	3436	164812
Ag04450	Cell	231672958	231837770	1687	DISC1	-42	0	0	0.38281250000000000000	1	Rep1	4803	164812
K562	Cell	231672958	231837770	1559	DISC1	-42	0	0	0.38281250000000000000	1	Rep1	7926	164812
Nhlf	Cell	106646473	106811176	544	ZFPM2	-42	0	0	-2.5909090909090909	1	Rep1	780	164703
A549	Cell	98865473	99030172	519	FARP1	0	0	0	-1.38645709054969570000	1	Rep1	5321	164699
Mcf7	Cell	98865473	99030172	519	FARP1	-41	0	17	-2.9220831907425643	11	Rep2	574	164699
Helas3	Cell	98865473	99030172	519	FARP1	0	0	0	-4.4577092909354329	1	Rep1	3409	164699
Hepg2	Cell	98865473	99030172	519	FARP1	-5	0	0	-2.9220831907425643	8	Rep1	838	164699
Mcf7	Cell	97521930	97686457	1689	C9orf3	-42	-1	28	-3.2409060804383428	6	Rep2	904	164527
K562	Cell	44732422	44896934	908	KDM6A	-42	0	0	-2.9500000000000000	1	Rep1	7926	164512
Huvec	Cell	33335648	33500157	2006	LTBP1	-42	-30	1260	0.49845232116428759903	2	Rep1	1895	164509
Nhlf	Cell	140122470	140286919	4460	CLSTN2	-18	0	0	-12.5511453660612185	2	Rep2	604	164449
K562	Cell	32660563	32824967	10583	BIRC6	-45	-6	270	0.40151515151515151515	1	Rep2	6612	164404
Gm12878	Cell	210522276	210686532	1086	HHAT	-42	-5	210	-2.0384615384615385	1	Rep2	5162	164256
Ag04450	Cell	36936478	37100690	781	C15orf41	-42	0	0	0.38281250000000000000	1	Rep2	4809	164212
Sknshra	Cell	4562707	4726890	3583	ITPR1	-42	0	0	-5.5833333333333333	2	Rep1	2475	164183
H1hesc	Cell	32558207	32722378	3267	MAPRE2	-46	-6	276	-4.6428571428571429	1	Rep2	4854	164171
H1hesc	Cell	116283473	116447497	210	DPP10	-44	0	0	-2.9500000000000000	1	Rep1	5215	164024
Nhek	Cell	75318260	75482254	883	AREG	-43	-5	224	-2.8743285660971943	3	Rep1	2036	163994
Nhek	Cell	65837823	66001713	2238	PACS1	-42	-6	252	-2.5909090909090909	1	Rep1	4173	163890
A549	Cell	78547294	78711018	915	PCSK5	-42	0	0	-1.82142857142857140000	1	Rep1	5321	163724
K562	Cell	89985677	90149350	10881	GPR98	-42	-17	714	0.41911764705882352941	1	Rep1	7926	163673
A549	Cell	19999943	20163607	2961	SPECC1	-36	-5	180	-2.2916666666666667	2	Rep1	3436	163664
Gm12878	Cell	11207448	11371060	1453	CELF2	0	0	0	0.30701754385964912281	1	Rep2	5162	163612
Nhlf	Cell	140123399	140286919	4264	CLSTN2	-18	0	0	-17.7500000000000000	4	Rep2	445	163520
Mcf7	Cell	58824558	58988063	672	BCAS3	-42	-21	882	0.41044776119402985075	1	Rep1	2146	163505
Helas3	Cell	3451664	3615036	4032	ATRN	-42	0	0	-1.82142857142857140000	1	Rep1	3409	163372
Sknshra	Cell	77616277	77779521	13617	ZFHX4	-36	0	0	-8.8750000000000000	1	Rep2	3662	163244
Ag04450	Cell	77616277	77779521	13617	ZFHX4	-42	-6	252	-8.8750000000000000	1	Rep1	4803	163244
Sknshra	Cell	90193048	90356126	407	CDK14	-24	0	0	-2.8165261197546015	3	Rep2	1524	163078
Gm12878	Cell	90193048	90356126	407	CDK14	-42	-18	756	-2.8165261197546015	2	Rep1	4053	163078
H1hesc	Cell	90193048	90356126	407	CDK14	-42	-12	483	-2.8165261197546015	2	Rep1	3426	163078
Bj	Cell	90193048	90356126	407	CDK14	-42	0	0	-2.8165261197546015	1	Rep1	5031	163078
Hsmm	Cell	148830882	148993927	1787	ARHGAP10	-42	0	0	-3.9375000000000000	2	Rep2	682	163045
H1hesc	Cell	133002037	133164892	761	EXOC4	-6	0	0	0.22549019607843137255	2	Rep1	3426	162855
K562	Cell	80721840	80884367	2236	TBCD	-42	0	0	0.79570422848052730887	2	Rep1	4724	162527
H1hesc	Cell	80721840	80884367	2236	TBCD	-42	-3	105	0.79570422848052730887	5	Rep2	1378	162527
K562	Cell	80721840	80884367	2236	TBCD	-42	0	0	0.88777564408152206734	1	Rep2	6612	162527
Hmec	Cell	80721840	80884367	2236	TBCD	-42	-7	278	0.79570422848052730887	5	Rep1	363	162527
Huvec	Cell	159857591	160020057	753	TANC1	-42	0	0	0.41044776119402985075	1	Rep2	2223	162466
Ag04450	Cell	7926565	8088849	1309	PTPRM	-42	0	0	-2.5909090909090909	1	Rep2	4809	162284
Nhek	Cell	178252698	178414797	1425	RASAL2	-42	-3	112	1.03794859126380090000	6	Rep1	1045	162099
Ag04450	Cell	178252698	178414797	1425	RASAL2	-42	0	0	1.03794859126380090000	1	Rep2	4809	162099
Helas3	Cell	178252698	178414797	1425	RASAL2	-42	-2	63	1.03794859126380090000	2	Rep2	3501	162099
Ag04450	Cell	32582095	32744013	11757	BIRC6	-42	0	0	-1.82142857142857140000	1	Rep1	4803	161918
Nhek	Cell	7013787	7175648	2122	KDM4C	-41	0	0	-2.5909090909090909	1	Rep1	4173	161861
A549	Cell	232952196	233114056	1059	DIS3L2	-42	0	0	0.37301587301587301587	1	Rep1	5321	161860
H1hesc	Cell	66788682	66950461	8107	AR	-42	0	0	-3.3888888888888889	1	Rep2	4854	161779
K562	Cell	128951753	129113499	1124	PVT1	-37	-6	222	-4.1512255139087220	1	Rep1	7926	161746
Gm12878	Cell	128951753	129113499	1328	PVT1	-36	0	0	-4.7926126280421555	1	Rep1	6268	161746
A549	Cell	128951753	129113499	1124	PVT1	-42	0	0	-4.1512255139087220	1	Rep2	3802	161746
K562	Cell	128951753	129113499	1226	PVT1	-38	-11	415	-4.4719190709754388	4	Rep2	2010	161746
Bj	Cell	128951753	129113499	1124	PVT1	-36	0	0	-4.1512255139087220	1	Rep2	3165	161746
H1hesc	Cell	123850194	124011860	2052	SPATA5	-42	0	0	-2.2916666666666667	1	Rep1	5215	161666
Sknshra	Cell	123850194	124011860	2052	SPATA5	0	0	0	-2.2916666666666667	1	Rep1	3982	161666
K562	Cell	120776093	120937498	3225	C7orf58	-24	0	0	-8.8750000000000000	1	Rep1	7926	161405
Nhek	Cell	61271351	61432751	2149	TANC2	-42	0	0	0.79804654343165898017	3	Rep2	2481	161400
Hepg2	Cell	61271351	61432751	2149	TANC2	-45	0	0	0.79804654343165898017	1	Rep2	4961	161400
Hepg2	Cell	108133824	108295048	1715	FER	0	-6	0	0.29464285714285714286	1	Rep2	4961	161224
H1hesc	Cell	12359258	12520451	6629	VPS13D	-42	0	0	0.38281250000000000000	1	Rep1	5215	161193
A549	Cell	80721840	80882933	2144	TBCD	-42	0	0	0.45138888888888888889	1	Rep1	5321	161093
Ag04450	Cell	72102292	72263370	808	SLC4A4	0	0	0	-0.12857142857142857143	1	Rep1	4803	161078
Huvec	Cell	27717942	27878921	12081	TAOK1	-36	-3	108	-4.6428571428571429	2	Rep1	1895	160979
Bj	Cell	78392116	78553066	4129	NAV3	-42	0	0	0.40151515151515151515	1	Rep2	3165	160950
Sknshra	Cell	12785725	12946599	1068	TEAD1	-42	0	0	0.38281250000000000000	1	Rep2	3662	160874
Nhek	Cell	88516395	88677083	1416	BMPR1A	-20	-17	340	0.47333333333333333333	1	Rep1	4173	160688
A549	Cell	48192449	48353104	799	KIAA0146	0	0	0	-0.23437500000000000000	1	Rep2	3802	160655
Ag04450	Cell	33411922	33572577	2514	LTBP1	-42	-10	420	0.39230769230769230769	1	Rep1	4803	160655
Bj	Cell	48192449	48353104	799	KIAA0146	-12	-15	180	-0.23437500000000000000	1	Rep1	5031	160655
Nhek	Cell	32639836	32800433	11878	BIRC6	-42	0	0	-1.77714326178844270000	1	Rep2	4505	160597
Helas3	Cell	32639836	32800433	11878	BIRC6	-42	0	0	-1.77714326178844270000	2	Rep2	3501	160597
K562	Cell	32639836	32800433	11878	BIRC6	-42	-18	756	-1.77714326178844270000	1	Rep1	7926	160597
Ag04450	Cell	32639836	32800433	11878	BIRC6	-42	0	0	-1.77714326178844270000	1	Rep2	4809	160597
Sknshra	Cell	32639836	32800433	11878	BIRC6	-42	0	0	-1.77714326178844270000	3	Rep1	1663	160597
Helas3	Cell	32639836	32800433	11878	BIRC6	-42	-3	126	-1.77714326178844270000	2	Rep1	2092	160597
Nhek	Cell	32639836	32800433	11878	BIRC6	-42	-2	92	-1.77714326178844270000	11	Rep1	462	160597
K562	Cell	32664575	32824967	10361	BIRC6	-42	0	0	0.36290322580645161290	1	Rep1	7926	160392
Mcf7	Cell	13278103	13438383	647	C18orf1	-13	0	5	0.36290322580645161290	5	Rep2	997	160280
K562	Cell	45430074	45590328	4008	LARS2	-24	-2	48	-12.1666666666666667	1	Rep2	6612	160254
Bj	Cell	29781210	29941246	560	RBMS3	0	0	0	-0.46296296296296296296	4	Rep1	1816	160036
Sknshra	Cell	79685787	79845788	3802	SYT1	-30	0	0	-8.7065078354369262	1	Rep1	3982	160001
H1hesc	Cell	79685787	79845788	3802	SYT1	-36	-5	180	-8.7065078354369262	1	Rep2	4854	160001
H1hesc	Cell	79685787	79845788	3802	SYT1	-30	0	0	-8.7065078354369262	1	Rep1	5215	160001
Nhek	Cell	79685787	79845788	3802	SYT1	-24	-15	360	-8.7065078354369262	1	Rep2	4505	160001
Sknshra	Cell	80721840	80881609	2025	TBCD	-42	0	0	0.39230769230769230769	2	Rep2	2237	159769
Gm12878	Cell	210637848	210797014	534	HHAT	0	0	0	-0.31666666666666666667	1	Rep2	5162	159166
H1hesc	Cell	39748860	39907725	11887	MACF1	-42	-42	1764	-12.1666666666666667	1	Rep1	5215	158865
Mcf7	Cell	236658997	236817550	786	AGAP1	-42	0	0	0.41911764705882352941	1	Rep1	2146	158553
Sknshra	Cell	33359859	33518349	2202	LTBP1	-6	0	0	0.54137862934595044851	2	Rep1	2475	158490
Nhlf	Cell	33359859	33518349	2202	LTBP1	0	0	0	0.54137862934595044851	1	Rep1	780	158490
K562	Cell	33359859	33518349	2202	LTBP1	-46	-27	1221	0.54137862934595044851	2	Rep2	3924	158490
Ag04450	Cell	33359859	33518349	2202	LTBP1	-1	-2	5	0.54137862934595044851	8	Rep2	705	158490
Ag04450	Cell	33359859	33518349	2202	LTBP1	0	-29	0	0.54137862934595044851	1	Rep1	4803	158490
Ag04450	Cell	14304569	14463034	4299	TRIO	-42	0	0	0.37301587301587301587	2	Rep1	2786	158465
Helas3	Cell	178252698	178410782	725	RASAL2	-42	0	0	0.38281250000000000000	1	Rep2	5551	158084
Gm12878	Cell	135027956	135186010	1628	MGAT5	-42	0	0	-2.5909090909090909	1	Rep2	5162	158054
Hepg2	Cell	66103842	66261879	923	RABGEF1	-42	0	0	-3.3888888888888889	1	Rep1	4026	158037
Nhek	Cell	32667132	32824967	10048	BIRC6	-42	0	0	-2.5909090909090909	1	Rep1	4173	157835
Helas3	Cell	80721840	80879453	1943	TBCD	-42	0	0	0.39230769230769230769	1	Rep2	5551	157613
Hepg2	Cell	14330886	14488369	5901	TRIO	-42	0	0	0.34166666666666666667	5	Rep2	1317	157483
Bj	Cell	14330886	14488369	5901	TRIO	-42	0	0	0.34166666666666666667	1	Rep1	5031	157483
Nhek	Cell	20789349	20946819	2478	KIAA1797	-42	0	0	0.67949685527702109195	4	Rep2	2000	157470
Mcf7	Cell	61271351	61428777	1541	TANC2	-38	0	11	2.1002466365753209	4	Rep1	1260	157426
Nhek	Cell	61271351	61428777	1541	TANC2	-38	-40	1498	2.1002466365753209	3	Rep2	2481	157426
Nhek	Cell	61271351	61428777	1541	TANC2	-42	-32	1358	2.1002466365753209	3	Rep1	2036	157426
Sknshra	Cell	61271351	61428777	1541	TANC2	-36	-42	1512	2.1002466365753209	1	Rep2	3662	157426
Mcf7	Cell	61271351	61428777	1541	TANC2	-42	0	15	2.1002466365753209	22	Rep2	241	157426
H1hesc	Cell	61271351	61428777	1541	TANC2	-30	0	0	2.1002466365753209	1	Rep1	5215	157426
H1hesc	Cell	61271351	61428777	1541	TANC2	-42	-5	205	2.1002466365753209	2	Rep2	3118	157426
Gm12878	Cell	100673581	100830762	2537	VPS13B	-42	0	0	0.40151515151515151515	1	Rep1	6268	157181
Sknshra	Cell	34928152	35085320	3286	ANKS1A	-42	0	0	-3.9375000000000000	1	Rep1	3982	157168
Mcf7	Cell	128951753	129108900	850	PVT1	-42	-1	44	0.96851650700193142342	39	Rep2	98	157147
Sknshra	Cell	76856475	77013541	1211	ATP9B	0	0	0	0.05952380952380952381	4	Rep2	1118	157066
Ag04450	Cell	128768965	128926028	2738	DOCK1	-6	0	0	-1.62686871990937650000	1	Rep2	4809	157063
Sknshra	Cell	128768965	128926028	2770	DOCK1	-6	0	0	-3.1141567318803735	2	Rep2	2237	157063
Mcf7	Cell	128768965	128926028	2770	DOCK1	-8	-1	12	-3.1141567318803735	628	Rep1	1	157063
Nhek	Cell	128768965	128926028	2770	DOCK1	-1	-1	0	-3.1141567318803735	18	Rep5	39	157063
Ag04450	Cell	128768965	128926028	2770	DOCK1	-6	0	0	-3.1141567318803735	2	Rep1	2786	157063
H1hesc	Cell	128768965	128926028	2770	DOCK1	-8	-4	37	-3.1141567318803735	76	Rep2	21	157063
Mcf7	Cell	128768965	128926028	2770	DOCK1	-9	-1	12	-3.1141567318803735	479	Rep2	1	157063
H1hesc	Cell	128768965	128926028	2770	DOCK1	-8	-4	40	-3.1141567318803735	78	Rep1	29	157063
Helas3	Cell	128768965	128926028	2738	DOCK1	-6	0	0	-1.62686871990937650000	2	Rep1	2092	157063
Nhek	Cell	128768965	128926028	2770	DOCK1	-3	-3	8	-3.1141567318803735	53	Rep1	31	157063
Helas3	Cell	128768965	128926028	2770	DOCK1	-7	-1	8	-3.1141567318803735	5	Rep2	1457	157063
Nhek	Cell	128768965	128926028	2770	DOCK1	-4	-4	20	-3.1141567318803735	78	Rep2	45	157063
Hepg2	Cell	128768965	128926028	2738	DOCK1	-6	0	0	-1.62686871990937650000	1	Rep2	4961	157063
Hmec	Cell	128768965	128926028	2770	DOCK1	-6	-2	13	-3.1141567318803735	62	Rep1	38	157063
Huvec	Cell	20717792	20874806	2260	KIAA1797	-42	-6	252	-2.9500000000000000	1	Rep2	2223	157014
A549	Cell	20717792	20874806	2260	KIAA1797	-42	-6	252	-2.9500000000000000	1	Rep2	3802	157014
Helas3	Cell	20717792	20874806	2260	KIAA1797	-42	-6	252	-2.9500000000000000	1	Rep2	5551	157014
K562	Cell	29527439	29684387	7082	NF1	-42	-6	252	0.38281250000000000000	1	Rep1	7926	156948
K562	Cell	29131167	29288009	511	APBA2	-42	0	0	-2.5909090909090909	1	Rep2	6612	156842
Gm12878	Cell	54435816	54592571	1262	UNC13C	-42	0	0	0.41911764705882352941	1	Rep1	6268	156755
Gm12878	Cell	54435816	54592571	1262	UNC13C	-42	0	0	0.41911764705882352941	1	Rep2	5162	156755
Helas3	Cell	80721840	80878494	1866	TBCD	-42	0	0	0.39230769230769230769	1	Rep2	5551	156654
Sknshra	Cell	80721840	80878494	1866	TBCD	-42	0	0	0.39230769230769230769	1	Rep2	3662	156654
A549	Cell	100673581	100830031	2453	VPS13B	-42	0	0	0.36290322580645161290	1	Rep2	3802	156450
K562	Cell	151266602	151423023	1782	MTHFD1L	-30	0	0	-5.5833333333333333	1	Rep1	7926	156421
Hmec	Cell	151266602	151423023	1782	MTHFD1L	-36	0	0	-5.1130952380952381	2	Rep1	557	156421
H1hesc	Cell	35228011	35384311	2606	UNC13B	-42	-2	63	-1.6333333333333333	4	Rep1	1887	156300
H1hesc	Cell	14316621	14472767	4479	TRIO	-42	0	0	0.35245901639344262295	1	Rep2	4854	156146
K562	Cell	24750486	24906239	2478	POLA1	-42	0	0	-2.9500000000000000	1	Rep1	7926	155753
Sknshra	Cell	32688261	32843965	10815	BIRC6	-42	0	0	0.40151515151515151515	1	Rep1	3982	155704
Bj	Cell	80714040	80869665	1854	TBCD	-10	0	0	0.27639108631418254683	2	Rep2	1925	155625
H1hesc	Cell	80714040	80869665	1854	TBCD	0	-5	0	0.21798277719964446491	3	Rep2	2235	155625
Hepg2	Cell	80714040	80869665	1854	TBCD	0	0	0	0.15957446808510638298	1	Rep2	4961	155625
Gm12878	Cell	80714040	80869665	1854	TBCD	-42	0	0	0.15957446808510638298	1	Rep1	6268	155625
Mcf7	Cell	80714040	80869665	1854	TBCD	-1	-1	0	0.21798277719964446491	11	Rep1	606	155625
Helas3	Cell	80714040	80869665	1854	TBCD	0	0	0	0.27639108631418254683	1	Rep2	5551	155625
Nhek	Cell	111009818	111165373	5875	COL4A2	-30	-6	180	-5.5833333333333333	1	Rep1	4173	155555
Sknshra	Cell	52037065	52192588	1769	FRMD6	-42	0	0	-2.0384615384615385	1	Rep2	3662	155523
A549	Cell	80726295	80881609	1825	TBCD	-42	-36	1512	0.47333333333333333333	1	Rep2	3802	155314
K562	Cell	123856868	124011860	1193	SPATA5	-42	0	0	-2.8828199540682322	2	Rep2	3924	154992
H1hesc	Cell	123856868	124011860	1193	SPATA5	-36	0	0	-2.8828199540682322	2	Rep1	3426	154992
Gm12878	Cell	9437668	9592594	1860	TNKS	-42	-3	120	0.83408884874992155327	7	Rep1	1202	154926
Sknshra	Cell	1399017	1553916	594	ERC1	0	0	0	-0.41071428571428571429	1	Rep1	3982	154899
Sknshra	Cell	117154168	117309046	288	ATRNL1	0	0	0	-0.16176470588235294118	2	Rep1	2475	154878
Gm12878	Cell	80646573	80801439	756	CTNNA2	-42	0	0	-2.0384615384615385	1	Rep1	6268	154866
Sknshra	Cell	133160081	133314894	332	EXOC4	0	0	0	0.31896551724137931034	2	Rep2	2237	154813
A549	Cell	18945987	19100784	5727	GREB1L	-42	0	0	0.40151515151515151515	1	Rep1	5321	154797
Gm12878	Cell	49550938	49705510	644	FNDC3A	-42	-24	1008	0.43571428571428571429	2	Rep2	3201	154572
K562	Cell	32664575	32819127	9870	BIRC6	-42	0	0	0.39230769230769230769	1	Rep2	6612	154552
Hmec	Cell	36623756	36778278	5214	CRIM1	-42	0	0	0.56782817277101543639	2	Rep1	557	154522
Ag04450	Cell	20720378	20874806	2185	KIAA1797	-42	0	0	-2.2916666666666667	1	Rep2	4809	154428
H1hesc	Cell	33390830	33545257	866	BBS9	-42	-6	252	-2.2916666666666667	1	Rep1	5215	154427
Hepg2	Cell	32891701	33046118	1840	TTC27	-40	0	0	-6.5000000000000000	1	Rep2	4961	154417
Gm12878	Cell	32891701	33046118	1840	TTC27	-30	0	0	-6.5000000000000000	1	Rep1	6268	154417
K562	Cell	32891701	33046118	1840	TTC27	-36	0	0	-4.6428571428571429	1	Rep2	6612	154417
K562	Cell	32891701	33046118	1840	TTC27	-42	0	0	-6.5000000000000000	1	Rep1	7926	154417
Mcf7	Cell	29509525	29663932	5634	NF1	-42	0	0	-3.3888888888888889	1	Rep1	2146	154407
Hepg2	Cell	29509525	29663932	5634	NF1	-42	-6	252	-3.3888888888888889	1	Rep2	4961	154407
K562	Cell	45435924	45590328	4039	LARS2	-33	0	0	-5.5833333333333333	2	Rep1	4724	154404
Ag04450	Cell	33413643	33568030	2351	LTBP1	-42	-1	53	-1.32352941176470590000	3	Rep1	1907	154387
Hepg2	Cell	9708227	9862553	3994	RAB31	-42	0	0	-28.7704071595276524	1	Rep2	4961	154326
H1hesc	Cell	9708227	9862553	3994	RAB31	-42	0	0	-28.7704071595276524	1	Rep2	4854	154326
K562	Cell	9708227	9862553	3994	RAB31	-36	0	0	-28.7704071595276524	1	Rep1	7926	154326
K562	Cell	9708227	9862553	3994	RAB31	-36	-3	108	-28.7704071595276524	2	Rep2	3924	154326
Hmec	Cell	9708227	9862553	3994	RAB31	-42	0	0	-28.7704071595276524	4	Rep1	415	154326
A549	Cell	35236465	35390711	2909	UNC13B	-42	0	0	0.47333333333333333333	2	Rep1	3436	154246
Ag04450	Cell	109049220	109203429	4030	MAN2A1	-42	0	0	0.38281250000000000000	1	Rep2	4809	154209
K562	Cell	32602655	32756618	11966	BIRC6	-42	0	0	0.37301587301587301587	1	Rep2	6612	153963
K562	Cell	101747615	101901513	13303	CUX1	-42	0	0	-2.9500000000000000	1	Rep2	6612	153898
Nhek	Cell	32463079	32616954	774	NRG1	-42	0	0	-2.2916666666666667	1	Rep1	4173	153875
Bj	Cell	15528324	15682116	2231	C16orf45	-18	0	0	-8.8750000000000000	1	Rep1	5031	153792
Helas3	Cell	86028940	86182680	4248	AKAP13	-42	0	0	-2.5909090909090909	1	Rep2	5551	153740
H1hesc	Cell	148830882	148984451	1064	ARHGAP10	-35	-22	770	0.41911764705882352941	1	Rep1	5215	153569
Ag04450	Cell	14143828	14297372	1374	TRIO	-40	-6	242	-1.82142857142857140000	3	Rep2	2106	153544
Ag04450	Cell	96018098	96171573	443	DIAPH2	-42	0	0	0.42753623188405797101	1	Rep1	4803	153475
Nhek	Cell	123107190	123260563	11994	KIAA1109	-42	-18	756	0.41044776119402985075	1	Rep1	4173	153373
Huvec	Cell	7727010	7880334	1570	BMP6	-42	0	0	-15.4566084906018769	1	Rep1	2746	153324
Helas3	Cell	7727010	7880334	1570	BMP6	-42	0	0	-15.4566084906018769	1	Rep2	5551	153324
Huvec	Cell	7727010	7880334	1570	BMP6	-42	-2	84	-15.4566084906018769	3	Rep2	1091	153324
Ag04450	Cell	80256507	80409739	2520	RASGRF2	-42	0	0	-1.82142857142857140000	1	Rep1	4803	153232
Bj	Cell	171965322	172118492	6578	FNDC3B	-36	0	0	-8.8750000000000000	1	Rep1	5031	153170
Ag04450	Cell	171965322	172118492	6578	FNDC3B	-42	-6	252	-5.5833333333333333	1	Rep2	4809	153170
Gm12878	Cell	142434003	142587038	979	ARHGAP26	-42	-38	1596	0.37301587301587301587	1	Rep2	5162	153035
H1hesc	Cell	33392470	33545257	761	BBS9	-42	-6	252	-2.2916666666666667	2	Rep1	3426	152787
Mcf7	Cell	142281499	142434091	776	ARHGAP26	-42	-42	1764	0.35245901639344262295	1	Rep1	2146	152592
Bj	Cell	7774146	7926681	590	PTPRM	0	0	0	-0.91334625903262388491	3	Rep2	1281	152535
Ag04450	Cell	135027956	135180490	1553	MGAT5	-42	-5	210	0.47333333333333333333	1	Rep2	4809	152534
Helas3	Cell	12012723	12165232	8874	HIVEP1	-36	0	0	-4.6428571428571429	1	Rep2	5551	152509
Sknshra	Cell	29476233	29628696	324	RBMS3	0	0	0	-0.62775245118978175122	3	Rep1	1663	152463
Ag04450	Cell	29476233	29628696	324	RBMS3	0	0	0	-0.62775245118978175122	2	Rep1	2786	152463
Nhek	Cell	126150340	126302710	1685	LHPP	-18	0	0	-8.8750000000000000	1	Rep5	961	152370
Hepg2	Cell	126150340	126302710	1436	LHPP	-13	-5	65	-6.9000000000000000	1	Rep2	4961	152370
Nhek	Cell	126150340	126302710	1561	LHPP	-19	-7	137	-7.8875000000000000	5	Rep2	1653	152370
Bj	Cell	126150340	126302710	1436	LHPP	-18	-12	216	-6.9000000000000000	1	Rep2	3165	152370
A549	Cell	126150340	126302710	1436	LHPP	-24	-6	144	-6.9000000000000000	1	Rep1	5321	152370
Helas3	Cell	126150340	126302710	1561	LHPP	-24	0	0	-7.8875000000000000	3	Rep2	2436	152370
H1hesc	Cell	111806251	111958081	4652	ARHGEF7	-42	-9	378	-3.3888888888888889	1	Rep2	4854	151830
Mcf7	Cell	79199808	79351571	3988	FRAS1	-42	-1	28	-5.1517779772162748	44	Rep2	74	151763
Helas3	Cell	79199808	79351571	3988	FRAS1	-42	-6	256	-5.1517779772162748	9	Rep1	354	151763
H1hesc	Cell	20715320	20867011	2222	KIAA1797	-9	-2	9	0.56782817277101543639	4	Rep1	1887	151691
A549	Cell	20715320	20867011	2222	KIAA1797	-42	0	0	0.56782817277101543639	1	Rep2	3802	151691
Ag04450	Cell	20715320	20867011	2222	KIAA1797	-42	-6	252	0.56782817277101543639	1	Rep1	4803	151691
Sknshra	Cell	90376995	90528668	333	CDK14	0	0	0	0.34166666666666666667	1	Rep1	3982	151673
Gm12878	Cell	3088665	3240336	8791	HTT	-42	0	0	0.39230769230769230769	1	Rep1	6268	151671
Bj	Cell	240341220	240492467	2525	FMN2	-42	0	0	0.42753623188405797101	1	Rep1	5031	151247
Helas3	Cell	97535283	97686457	757	C9orf3	-42	0	0	-3.2409060804383428	1	Rep1	3409	151174
Mcf7	Cell	97535283	97686457	757	C9orf3	-42	-1	36	-4.6520430841473481	16	Rep2	385	151174
K562	Cell	232952196	233103355	951	DIS3L2	-42	0	0	0.37301587301587301587	1	Rep1	7926	151159
Ag04450	Cell	188326948	188478070	981	LPP	-6	0	0	-0.07431658483008844600	2	Rep1	2786	151122
Bj	Cell	188326948	188478070	981	LPP	0	0	0	-0.07431658483008844600	1	Rep2	3165	151122
H1hesc	Cell	76886266	77037196	767	ATP9B	0	0	0	-0.31972344153739234830	2	Rep1	3426	150930
Helas3	Cell	76886266	77037196	767	ATP9B	0	0	0	-0.31972344153739234830	2	Rep2	3501	150930
Gm12878	Cell	76886266	77037196	885	ATP9B	0	0	0	0.12704816336085681852	1	Rep1	6268	150930
Mcf7	Cell	76886266	77037196	818	ATP9B	-1	-1	3	-0.16854085639907020481	21	Rep2	257	150930
K562	Cell	76886266	77037196	783	ATP9B	-5	-8	0	-0.17531700691578746845	2	Rep1	4724	150930
Hepg2	Cell	76886266	77037196	767	ATP9B	-1	0	0	-0.31972344153739234830	3	Rep2	2278	150930
Nhek	Cell	76886266	77037196	806	ATP9B	0	-7	0	-0.17079957323797595936	4	Rep2	2000	150930
K562	Cell	131012594	131163436	2153	MKLN1	-42	0	0	-2.0384615384615385	1	Rep2	6612	150842
Sknshra	Cell	20715320	20865975	2138	KIAA1797	-42	-6	252	0.35245901639344262295	1	Rep1	3982	150655
Ag04450	Cell	36623756	36774314	2603	CRIM1	-42	0	0	0.67949685527702109195	1	Rep1	4803	150558
A549	Cell	36623756	36774314	2603	CRIM1	-42	0	0	0.67949685527702109195	1	Rep1	5321	150558
Bj	Cell	36623756	36774314	2603	CRIM1	-42	0	0	0.67949685527702109195	1	Rep1	5031	150558
H1hesc	Cell	72342922	72493458	4930	ZNF407	0	0	0	0.05698295173714590709	3	Rep2	2235	150536
Helas3	Cell	72342922	72493458	4930	ZNF407	-6	-13	78	0.05698295173714590709	3	Rep2	2436	150536
Gm12878	Cell	72342922	72493458	4930	ZNF407	0	0	0	0.09118012385313273238	5	Rep1	1753	150536
Gm12878	Cell	55607036	55757299	1003	MSI2	-30	0	0	-18.7500000000000000	1	Rep1	6268	150263
K562	Cell	37688757	37838829	1386	MIPOL1	-36	-6	216	-0.46296296296296296296	1	Rep1	7926	150072
Helas3	Cell	101437486	101587536	1337	NPAS2	-42	0	0	-2.0384615384615385	1	Rep1	3409	150050
K562	Cell	90111435	90261348	1895	GPR98	-42	0	0	0.29464285714285714286	1	Rep1	7926	149913
K562	Cell	90111435	90261348	1895	GPR98	0	0	0	0.26982361118478621351	2	Rep2	3924	149913
H1hesc	Cell	90111435	90261348	1895	GPR98	0	0	0	0.26982361118478621351	5	Rep1	1451	149913
Sknshra	Cell	80714040	80863929	1738	TBCD	-42	0	0	0.41242815023873707092	5	Rep1	929	149889
Sknshra	Cell	80714040	80863929	1738	TBCD	-42	0	0	0.48318963381080747517	1	Rep2	3662	149889
Nhlf	Cell	80714040	80863929	1738	TBCD	-46	0	0	0.34166666666666666667	1	Rep2	776	149889
K562	Cell	80714040	80863929	1738	TBCD	-42	-6	252	0.34166666666666666667	1	Rep2	6612	149889
Sknshra	Cell	128776211	128926028	2686	DOCK1	-42	-12	504	-2.3857142857142857	4	Rep2	1118	149817
Nhek	Cell	128776211	128926028	2717	DOCK1	-41	0	0	-2.9500000000000000	1	Rep1	4173	149817
Nhek	Cell	108562602	108712203	1272	DDX10	0	0	0	0.39855109485059951367	3	Rep1	2036	149601
Ag04450	Cell	39750754	39900304	10452	MACF1	-42	0	0	-1.63333333333333330000	1	Rep1	4803	149550
Hepg2	Cell	159857591	160007067	804	TANC1	-36	0	0	-2.0384615384615385	1	Rep2	4961	149476
Helas3	Cell	159857591	160007067	804	TANC1	-36	0	0	-2.0384615384615385	1	Rep2	5551	149476
A549	Cell	159857591	160007067	807	TANC1	-42	0	0	-3.2720525646358052	3	Rep1	2412	149476
Ag04450	Cell	159857591	160007067	806	TANC1	-42	-2	100	-2.6552570515486719	6	Rep2	978	149476
Sknshra	Cell	159857591	160007067	806	TANC1	-42	0	0	-2.6552570515486719	2	Rep2	2237	149476
Hepg2	Cell	159857591	160007067	804	TANC1	-42	0	0	-2.0384615384615385	1	Rep1	4026	149476
Sknshra	Cell	157256599	157406039	397	ARID1B	-42	-6	252	-1.46875000000000000000	1	Rep1	3982	149440
Gm12878	Cell	157256599	157406039	355	ARID1B	0	-12	0	0.10227272727272727273	1	Rep2	5162	149440
Helas3	Cell	157256599	157406039	355	ARID1B	-36	-6	216	0.10227272727272727273	1	Rep2	5551	149440
Sknshra	Cell	64492318	64641629	385	PRKCA	-1	0	0	-0.61365167760738979681	4	Rep1	1202	149311
Ag04450	Cell	64492318	64641629	385	PRKCA	0	0	0	-0.61365167760738979681	3	Rep2	2106	149311
Ag04450	Cell	14270933	14420130	5046	TRIO	0	-6	0	-0.06756756756756756757	1	Rep2	4809	149197
K562	Cell	32673862	32823035	9346	BIRC6	-42	-36	1512	-2.3888888888888889	4	Rep1	2485	149173
Sknshra	Cell	133589267	133738422	1318	ABL1	-46	-16	736	-3.3888888888888889	1	Rep2	3662	149155
Huvec	Cell	133589267	133738422	1318	ABL1	-42	0	0	-3.3888888888888889	4	Rep1	1034	149155
Ag04450	Cell	63661917	63810997	1063	ARID5B	-18	0	0	-18.7500000000000000	1	Rep2	4809	149080
H1hesc	Cell	65879447	66028484	1013	FUT8	-42	-15	630	-10.1356155093998097	4	Rep1	1887	149037
Mcf7	Cell	65879447	66028484	1013	FUT8	-40	-4	159	-10.1356155093998097	19	Rep2	303	149037
Sknshra	Cell	65879447	66028484	1013	FUT8	-39	0	0	-10.1356155093998097	11	Rep2	288	149037
Gm12878	Cell	65879447	66028484	1013	FUT8	-36	-1	36	-10.1356155093998097	5	Rep1	1753	149037
Nhlf	Cell	65879447	66028484	1013	FUT8	-37	0	11	-10.1356155093998097	20	Rep1	151	149037
Mcf7	Cell	65879447	66028484	1013	FUT8	-42	-2	88	-10.1356155093998097	10	Rep1	678	149037
Sknshra	Cell	65879447	66028484	1013	FUT8	-38	0	0	-10.1356155093998097	3	Rep1	1663	149037
Bj	Cell	65879447	66028484	1013	FUT8	-42	0	0	-10.1356155093998097	5	Rep1	1433	149037
Sknshra	Cell	61743191	61892228	953	NFIA	0	-1	0	-0.00969306567884711747	5	Rep1	929	149037
Hepg2	Cell	65879447	66028484	1013	FUT8	-42	0	0	-10.1356155093998097	2	Rep1	2915	149037
A549	Cell	61743191	61892228	953	NFIA	-6	0	0	-0.00969306567884711747	2	Rep1	3436	149037
Ag04450	Cell	65879447	66028484	1013	FUT8	-41	0	0	-10.1356155093998097	5	Rep2	1211	149037
K562	Cell	65879447	66028484	1013	FUT8	-42	0	0	-10.1356155093998097	2	Rep1	4724	149037
Helas3	Cell	61743191	61892228	953	NFIA	0	-3	0	0.21498886864230576506	2	Rep1	2092	149037
A549	Cell	65879447	66028484	1013	FUT8	-42	0	0	-10.1356155093998097	4	Rep1	1766	149037
Hepg2	Cell	65879447	66028484	1013	FUT8	-39	0	0	-10.1356155093998097	2	Rep2	3249	149037
A549	Cell	65879447	66028484	1013	FUT8	-42	0	0	-10.1356155093998097	2	Rep2	2121	149037
Sknshra	Cell	79236747	79385737	5351	FRAS1	-42	0	0	-6.1801116066329161	3	Rep2	1524	148990
A549	Cell	79236747	79385737	5351	FRAS1	-43	0	0	-6.1801116066329161	2	Rep2	2121	148990
Mcf7	Cell	79236747	79385737	5351	FRAS1	-42	-1	60	-6.1801116066329161	7	Rep2	819	148990
H1hesc	Cell	79236747	79385737	5351	FRAS1	-42	0	0	-6.1801116066329161	1	Rep2	4854	148990
Sknshra	Cell	239841485	239990381	436	CHRM3	-42	-6	252	0.74051447569973739332	3	Rep1	1663	148896
H1hesc	Cell	90001216	90150018	9208	GPR98	-45	0	0	0.39230769230769230769	1	Rep2	4854	148802
Sknshra	Cell	4562707	4711457	1869	ITPR1	-46	0	0	0.30701754385964912281	1	Rep1	3982	148750
K562	Cell	80709939	80858607	1809	TBCD	-42	-6	252	-2.2916666666666667	1	Rep2	6612	148668
Nhek	Cell	86064658	86213061	5054	AKAP13	-42	-1	28	0.65384615384615384615	9	Rep1	647	148403
Hepg2	Cell	32688261	32836649	9641	BIRC6	-42	0	0	1.03428675098064970000	1	Rep2	4961	148388
Ag04450	Cell	32688261	32836649	9641	BIRC6	-42	0	0	1.03428675098064970000	2	Rep2	3023	148388
A549	Cell	32688261	32836649	9641	BIRC6	-42	-24	1008	1.03428675098064970000	1	Rep1	5321	148388
H1hesc	Cell	32688261	32836649	9641	BIRC6	-42	0	0	1.03428675098064970000	1	Rep2	4854	148388
K562	Cell	32688261	32836649	9641	BIRC6	-42	0	0	1.03428675098064970000	1	Rep1	7926	148388
Huvec	Cell	32688261	32836649	9641	BIRC6	-42	0	0	1.03428675098064970000	1	Rep2	2223	148388
Nhek	Cell	10093040	10241296	5879	UBE4B	-30	0	0	-5.5833333333333333	1	Rep1	4173	148256
A549	Cell	43400484	43548720	3457	HECW1	-42	0	0	0.39230769230769230769	1	Rep1	5321	148236
A549	Cell	32582095	32730272	9834	BIRC6	-42	0	0	-2.9500000000000000	1	Rep2	3802	148177
K562	Cell	202317829	202465950	2640	PPP1R12B	-42	0	0	-2.2916666666666667	1	Rep1	7926	148121
Nhek	Cell	32602655	32750695	11595	BIRC6	-42	-9	357	0.72542911524655615218	2	Rep1	2767	148040
A549	Cell	32602655	32750695	11595	BIRC6	-42	0	0	0.72542911524655615218	2	Rep1	3436	148040
Helas3	Cell	154394996	154543001	3664	KIAA0922	-42	0	0	-2.0384615384615385	1	Rep1	3409	148005
Gm12878	Cell	67431907	67579888	798	GPHN	-46	-6	276	0.49818462387260332653	1	Rep2	5162	147981
Helas3	Cell	67431907	67579888	798	GPHN	-41	0	0	0.49818462387260332653	1	Rep1	3409	147981
Gm12878	Cell	67431907	67579888	798	GPHN	-43	0	0	0.49818462387260332653	1	Rep1	6268	147981
Bj	Cell	36623756	36771641	2415	CRIM1	-42	0	0	1.36676167841038970000	6	Rep1	1148	147885
Nhek	Cell	36623756	36771641	2415	CRIM1	-42	0	0	1.36676167841038970000	1	Rep2	4505	147885
Helas3	Cell	36623756	36771641	2415	CRIM1	-42	0	0	1.36676167841038970000	3	Rep1	1439	147885
A549	Cell	36623756	36771641	2415	CRIM1	-42	0	0	1.36676167841038970000	1	Rep1	5321	147885
Bj	Cell	36623756	36771641	2415	CRIM1	-46	0	0	1.36676167841038970000	1	Rep2	3165	147885
Hepg2	Cell	100953713	101101559	834	PCCA	0	-2	0	0.40036707737346157258	26	Rep1	182	147846
Ag04450	Cell	100953713	101101559	834	PCCA	-42	0	0	0.63302334789513218687	1	Rep1	4803	147846
Bj	Cell	100953713	101101559	834	PCCA	-7	-1	11	0.43057302442881074235	4	Rep2	950	147846
Bj	Cell	100953713	101101559	834	PCCA	-7	0	0	0.63302334789513218687	2	Rep1	3408	147846
Gm12878	Cell	73357560	73505405	1880	PIBF1	-36	0	0	-1.32352941176470590000	1	Rep2	5162	147845
K562	Cell	80721840	80869665	1803	TBCD	-42	-6	252	-2.5909090909090909	1	Rep2	6612	147825
Gm12878	Cell	80721840	80869665	1803	TBCD	-42	-18	756	-2.5909090909090909	3	Rep1	2899	147825
Nhek	Cell	57994126	58141802	6981	FLNB	-45	-5	225	-12.1666666666666667	1	Rep1	4173	147676
H1hesc	Cell	171757417	171905080	938	FNDC3B	-42	0	0	-3.9375000000000000	1	Rep1	5215	147663
Hsmm	Cell	18574027	18721663	1769	ADAMTSL1	-42	-6	252	-2.9500000000000000	1	Rep1	1113	147636
Huvec	Cell	34656432	34803881	517	RAI14	-42	0	0	-2.2916666666666667	1	Rep1	2746	147449
A549	Cell	71503722	71651168	3307	ZNF638	-42	0	0	-1.82142857142857140000	2	Rep1	3436	147446
Helas3	Cell	32602655	32750086	11430	BIRC6	-42	0	0	0.55480685908482959590	2	Rep2	3501	147431
Ag04450	Cell	39752957	39900304	9685	MACF1	-42	0	0	0.35245901639344262295	1	Rep2	4809	147347
K562	Cell	80714040	80861354	1620	TBCD	-11	0	0	-0.30427593572901798777	1	Rep1	7926	147314
H1hesc	Cell	80714040	80861354	1620	TBCD	-6	-11	66	-0.30427593572901798777	1	Rep2	4854	147314
Helas3	Cell	80714040	80861354	1620	TBCD	-3	0	0	-0.30427593572901798777	2	Rep1	2092	147314
H1hesc	Cell	79238521	79385737	5210	FRAS1	-42	0	0	-4.7996300480485828	4	Rep2	1698	147216
Mcf7	Cell	79238521	79385737	5210	FRAS1	-42	0	0	-4.7996300480485828	1	Rep2	1828	147216
A549	Cell	79238521	79385737	5210	FRAS1	-42	0	0	-4.7996300480485828	1	Rep2	3802	147216
K562	Cell	120764384	120911484	1950	C7orf58	-42	0	0	-2.5909090909090909	1	Rep2	6612	147100
H1hesc	Cell	32689576	32836649	9453	BIRC6	-41	-25	1025	0.84286704436990031149	1	Rep1	5215	147073
Helas3	Cell	32689576	32836649	9453	BIRC6	-46	0	0	0.84286704436990031149	1	Rep2	5551	147073
K562	Cell	32689576	32836649	9453	BIRC6	-42	0	0	0.84286704436990031149	3	Rep2	2701	147073
Ag04450	Cell	32689576	32836649	9453	BIRC6	-42	0	0	0.84286704436990031149	1	Rep1	4803	147073
K562	Cell	39749737	39896580	10158	MACF1	-42	0	0	-2.5909090909090909	1	Rep1	7926	146843
Ag04450	Cell	102229241	102376027	1391	PPP2R5C	-42	0	0	-2.0384615384615385	1	Rep1	4803	146786
Nhek	Cell	108006928	108153682	4540	SLC44A1	-42	0	0	-2.9500000000000000	1	Rep1	4173	146754
Mcf7	Cell	127484376	127631109	537	SND1	-42	-2	98	-4.0907507584655222	5	Rep1	1099	146733
Nhek	Cell	127484376	127631109	537	SND1	-6	0	0	-4.7926126280421555	1	Rep1	4173	146733
Bj	Cell	46197039	46343747	1096	CTIF	-42	0	0	-3.3888888888888889	1	Rep1	5031	146708
K562	Cell	120737752	120884392	1694	C7orf58	-42	-8	336	-3.2409060804383428	3	Rep2	2701	146640
Gm12878	Cell	79158663	79305297	3540	FRAS1	-42	0	0	0.35245901639344262295	2	Rep2	3201	146634
Hepg2	Cell	9437668	9584230	1328	TNKS	-42	0	0	-2.2916666666666667	3	Rep1	2268	146562
A549	Cell	9437668	9584230	1328	TNKS	-42	0	0	-2.2916666666666667	2	Rep1	3436	146562
Helas3	Cell	14316621	14463034	4167	TRIO	-46	0	0	0.34166666666666666667	1	Rep2	5551	146413
Nhek	Cell	14316621	14463034	4167	TRIO	-46	-6	276	0.34166666666666666667	1	Rep2	4505	146413
H1hesc	Cell	35258989	35405332	5667	UNC13B	-36	0	0	-4.6428571428571429	1	Rep2	4854	146343
A549	Cell	61271351	61417693	1374	TANC2	-42	0	0	0.66814128181125560380	1	Rep2	3802	146342
Nhek	Cell	61271351	61417693	1374	TANC2	-42	-8	350	0.51030014910234911338	5	Rep1	1240	146342
Bj	Cell	61271351	61417693	1374	TANC2	0	0	0	0.51030014910234911338	3	Rep1	2375	146342
Bj	Cell	118969734	119116072	2869	PAPPA	-42	0	0	0.33050847457627118644	1	Rep2	3165	146338
K562	Cell	38747741	38893986	9079	DNAH8	-36	-5	180	0.30701754385964912281	1	Rep1	7926	146245
Gm12878	Cell	32678875	32824967	9374	BIRC6	-42	0	0	1.53633323419876200000	4	Rep2	1708	146092
Gm12878	Cell	32678875	32824967	9374	BIRC6	-42	0	0	1.53633323419876200000	2	Rep1	4053	146092
Sknshra	Cell	32678875	32824967	9374	BIRC6	-42	0	0	1.53633323419876200000	3	Rep1	1663	146092
K562	Cell	32678875	32824967	9374	BIRC6	-42	0	0	1.53633323419876200000	1	Rep2	6612	146092
A549	Cell	32678875	32824967	9374	BIRC6	-42	-1	42	1.53633323419876200000	6	Rep2	628	146092
Helas3	Cell	32678875	32824967	9374	BIRC6	-42	0	0	1.53633323419876200000	3	Rep1	1439	146092
Sknshra	Cell	91875547	92021606	2659	ANKIB1	-42	-5	210	-4.1719300090006304	2	Rep1	2475	146059
Bj	Cell	91875547	92021606	2659	ANKIB1	-42	-5	210	-4.1719300090006304	1	Rep1	5031	146059
Bj	Cell	102337514	102483441	787	GRIK2	-6	0	0	0.29698484809834996042	3	Rep1	2375	145927
H1hesc	Cell	121180399	121326266	4202	COL14A1	-42	-2	70	-5.5684659018440617	3	Rep1	2494	145867
Huvec	Cell	128780181	128926028	2613	DOCK1	-41	-35	1435	-3.9375000000000000	1	Rep1	2746	145847
Ag04450	Cell	108290429	108436220	719	FER	0	0	0	0.12222222222222222222	1	Rep2	4809	145791
H1hesc	Cell	79239963	79385737	5069	FRAS1	-42	-4	168	-3.9692831006786771	3	Rep1	2494	145774
Nhek	Cell	100764246	100909927	485	PCCA	-42	-12	504	-2.0384615384615385	1	Rep1	4173	145681
H1hesc	Cell	80837263	80982938	842	BCKDHB	-42	-2	70	0.66305069977246083884	3	Rep2	2235	145675
Nhek	Cell	34359922	34505584	2115	PHF20	-42	-4	168	-5.1095498823281880	3	Rep2	2481	145662
H1hesc	Cell	159313966	159459616	1138	PKP4	-42	-2	70	-2.2916666666666667	3	Rep1	2494	145650
A549	Cell	159313966	159459616	1138	PKP4	-42	0	0	-2.2916666666666667	2	Rep1	3436	145650
A549	Cell	60497267	60642858	2408	PHLPP1	-42	0	0	0.55480685908482959590	2	Rep2	2121	145591
K562	Cell	159389691	159535166	3255	PKP4	-42	-1	42	0.34166666666666666667	1	Rep1	7926	145475
Mcf7	Cell	185946918	186092352	10128	HMCN1	-42	0	0	-3.3888888888888889	1	Rep2	1828	145434
Sknshra	Cell	82227495	82372915	429	LPHN2	-42	-3	126	-1.46875000000000000000	2	Rep1	2475	145420
A549	Cell	80721840	80867183	1771	TBCD	-42	0	0	0.38281250000000000000	1	Rep1	5321	145343
Sknshra	Cell	80721840	80867183	1771	TBCD	-42	0	0	0.52293159988623041942	2	Rep1	2475	145343
Gm12878	Cell	80721840	80867183	1771	TBCD	-42	-1	42	0.52293159988623041942	8	Rep2	770	145343
Bj	Cell	131475558	131620708	1649	GPR133	-42	-19	788	0.37301587301587301587	3	Rep1	2375	145150
Huvec	Cell	40513058	40658177	685	TNRC6B	-45	0	0	0.45138888888888888889	1	Rep1	2746	145119
Helas3	Cell	40513058	40658177	685	TNRC6B	-42	0	0	0.45138888888888888889	1	Rep2	5551	145119
Sknshra	Cell	104850691	104995769	687	CHST11	-42	-3	126	-2.9500000000000000	2	Rep2	2237	145078
K562	Cell	46096161	46241187	2673	ATXN10	-42	-9	378	0.33050847457627118644	2	Rep2	3924	145026
Sknshra	Cell	46096161	46241187	2673	ATXN10	-42	0	0	0.72015806845024249490	1	Rep2	3662	145026
Helas3	Cell	46096161	46241187	2673	ATXN10	-42	-6	252	0.46740956722500599059	1	Rep1	3409	145026
H1hesc	Cell	46096161	46241187	2673	ATXN10	-42	0	0	0.50602537008383989064	4	Rep1	1887	145026
Ag04450	Cell	46096161	46241187	2673	ATXN10	-42	0	0	0.72015806845024249490	2	Rep2	3023	145026
Huvec	Cell	46096161	46241187	2673	ATXN10	-42	-1	23	0.50602537008383989064	9	Rep1	354	145026
Bj	Cell	46096161	46241187	2673	ATXN10	-42	0	0	0.52533327151325684067	3	Rep1	2375	145026
K562	Cell	86133374	86278276	6065	FAM190B	-30	0	0	0.41044776119402985075	1	Rep1	7926	144902
K562	Cell	68912020	69056882	1863	TMCO7	-42	-21	882	0.37301587301587301587	1	Rep1	7926	144862
Ag04450	Cell	14316621	14461420	3996	TRIO	-42	0	0	0.57245747029818825813	1	Rep2	4809	144799
Nhlf	Cell	14316621	14461420	3996	TRIO	-42	-1	32	0.57245747029818825813	8	Rep2	302	144799
K562	Cell	161789422	161933860	6520	ATF6	-41	-7	287	-3.9375000000000000	1	Rep1	7926	144438
A549	Cell	5005453	5149878	1338	AKR1C3	-42	0	0	-2.0384615384615385	1	Rep1	5321	144425
Nhek	Cell	5005453	5149878	1338	AKR1C3	-37	-6	219	-2.0384615384615385	2	Rep2	3235	144425
K562	Cell	120739979	120884392	1561	C7orf58	-41	0	0	-2.2916666666666667	1	Rep2	6612	144413
K562	Cell	85525204	85669605	2304	PDE8A	-42	0	0	-2.9500000000000000	1	Rep1	7926	144401
K562	Cell	55334458	55478832	343	MSI2	-6	0	0	0.01250000000000000000	1	Rep2	6612	144374
Ag04450	Cell	137582757	137727050	5261	COL5A1	-42	0	0	0.36290322580645161290	1	Rep2	4809	144293
H1hesc	Cell	129796709	129940810	1329	RALGPS1	-30	-12	360	-12.1666666666666667	1	Rep2	4854	144101
Huvec	Cell	77428108	77572103	2060	PHTF2	-42	0	0	-3.3888888888888889	1	Rep2	2223	143995
K562	Cell	213302869	213446808	3560	RPS6KC1	-42	0	0	-3.9375000000000000	1	Rep2	6612	143939
Sknshra	Cell	113218498	113362261	4006	ALPK1	-42	0	0	-2.2916666666666667	1	Rep1	3982	143763
Gm12878	Cell	121360751	121504471	10154	SORL1	-42	0	0	0.66305069977246083884	3	Rep1	2899	143720
H1hesc	Cell	20357098	20500658	651	PLXDC2	0	0	0	-1.19444444444444440000	1	Rep1	5215	143560
Helas3	Cell	88516395	88659883	1078	BMPR1A	-41	0	0	-3.9420024811818467	1	Rep1	3409	143488
H1hesc	Cell	88516395	88659883	1078	BMPR1A	-42	-3	105	-3.9420024811818467	2	Rep1	3426	143488
Bj	Cell	88516395	88659883	1078	BMPR1A	-36	0	0	-3.9420024811818467	3	Rep1	2375	143488
Sknshra	Cell	88516395	88659883	1078	BMPR1A	-36	0	0	-3.9420024811818467	1	Rep2	3662	143488
Sknshra	Cell	88516395	88659883	1078	BMPR1A	-36	0	0	-3.9420024811818467	1	Rep1	3982	143488
Nhek	Cell	21330881	21474312	4777	LAMA3	-42	0	0	-2.5909090909090909	1	Rep2	4505	143431
H1hesc	Cell	90001216	90144638	8818	GPR98	-42	0	0	0.39230769230769230769	1	Rep2	4854	143422
Nhek	Cell	103182606	103326023	1073	DYNC2H1	-42	0	0	0.41044776119402985075	1	Rep2	4505	143417
Gm12878	Cell	80726295	80869665	1603	TBCD	-42	-21	882	-2.2916666666666667	1	Rep1	6268	143370
Hepg2	Cell	80726295	80869665	1603	TBCD	-42	0	0	-2.1650641025641026	2	Rep2	3249	143370
Bj	Cell	80726295	80869665	1603	TBCD	-42	0	0	-2.2916666666666667	1	Rep1	5031	143370
K562	Cell	80726295	80869665	1603	TBCD	-41	-6	246	-2.5909090909090909	1	Rep1	7926	143370
Sknshra	Cell	36583369	36726490	1567	CRIM1	-36	0	0	-7.2468863045525360	5	Rep1	929	143121
Nhek	Cell	36583369	36726490	1567	CRIM1	-36	-16	576	-7.2468863045525360	1	Rep1	4173	143121
Bj	Cell	36583369	36726490	1567	CRIM1	-42	0	0	-7.2468863045525360	4	Rep1	1816	143121
Bj	Cell	36583369	36726490	1567	CRIM1	-42	0	0	-7.2468863045525360	1	Rep2	3165	143121
Sknshra	Cell	33004759	33147665	2555	AKAP6	-41	0	0	0.42753623188405797101	1	Rep1	3982	142906
Gm12878	Cell	9136750	9279642	6198	ANKRD12	-42	0	0	-1.82142857142857140000	1	Rep2	5162	142892
Gm12878	Cell	97874573	98017425	1810	MBNL2	-42	-44	1827	0.55480685908482959590	2	Rep2	3201	142852
Hepg2	Cell	24763534	24906239	1598	POLA1	0	0	0	-1.63333333333333330000	4	Rep2	1656	142705
H1hesc	Cell	24763534	24906239	1598	POLA1	-2	-2	22	-1.63333333333333330000	5	Rep2	1378	142705
K562	Cell	24763534	24906239	1598	POLA1	-42	0	0	-1.63333333333333330000	1	Rep1	7926	142705
K562	Cell	55895061	56037699	2152	NEDD4L	-43	0	0	0.35245901639344262295	1	Rep1	7926	142638
Huvec	Cell	45925083	46067690	453	PRKCE	-36	-6	216	0.55480685908482959590	2	Rep2	1501	142607
Hepg2	Cell	225190484	225333081	3913	DNAH14	-42	0	0	-2.5758889886081374	2	Rep1	2915	142597
Gm12878	Cell	20764867	20907241	2224	KIAA1797	-42	0	0	-1.87175324431733170000	3	Rep1	2899	142374
H1hesc	Cell	71036269	71178584	2288	WBSCR17	-23	-5	115	-18.7500000000000000	1	Rep2	4854	142315
Sknshra	Cell	202396167	202538325	2161	PPP1R12B	-42	0	0	0.59178402591936640869	2	Rep1	2475	142158
Bj	Cell	202396167	202538325	2161	PPP1R12B	-42	0	0	0.59178402591936640869	1	Rep1	5031	142158
Sknshra	Cell	100959445	101101559	615	PCCA	-1	0	0	-0.36206896551724137931	1	Rep1	3982	142114
Bj	Cell	100959445	101101559	615	PCCA	-42	0	0	-0.36206896551724137931	1	Rep1	5031	142114
Gm12878	Cell	100959445	101101559	615	PCCA	-42	0	0	-1.46875000000000000000	1	Rep2	5162	142114
A549	Cell	80721840	80863929	1687	TBCD	-42	0	0	0.49013698301822934866	4	Rep2	1013	142089
Gm12878	Cell	80721840	80863929	1687	TBCD	-41	-17	697	0.49708433222565122215	1	Rep2	5162	142089
K562	Cell	80721840	80863929	1687	TBCD	-42	-12	504	0.49708433222565122215	1	Rep1	7926	142089
H1hesc	Cell	80721840	80863929	1687	TBCD	-42	-6	252	0.49013698301822934866	5	Rep1	1451	142089
Gm12878	Cell	80721840	80863929	1687	TBCD	-42	0	0	0.49013698301822934866	3	Rep1	2899	142089
Bj	Cell	80721840	80863929	1687	TBCD	-42	0	0	0.49708433222565122215	3	Rep2	1281	142089
Nhek	Cell	78392116	78534114	3943	NAV3	-42	0	0	-2.0384615384615385	2	Rep1	2767	141998
H1hesc	Cell	128904494	129046373	504	DOCK1	-42	0	0	0.40151515151515151515	1	Rep1	5215	141879
K562	Cell	90113884	90255762	887	DAPK1	-42	-3	126	-2.5909090909090909	2	Rep2	3924	141878
K562	Cell	109049220	109191035	3036	MAN2A1	-42	-30	1260	0.36290322580645161290	1	Rep2	6612	141815
K562	Cell	3088665	3230472	7716	HTT	-42	0	0	0.36290322580645161290	1	Rep1	7926	141807
H1hesc	Cell	73659325	73800551	10206	ALMS1	0	-6	0	-1.19444444444444440000	2	Rep1	3426	141226
Sknshra	Cell	57372287	57513376	1500	PRIM2	-42	-12	504	0.61619305217684855708	2	Rep1	2475	141089
Gm12878	Cell	6849506	6990524	1351	KDM4C	-42	0	0	0.58046079052627035567	1	Rep2	5162	141018
Nhek	Cell	6849506	6990524	1351	KDM4C	-42	0	0	0.41044776119402985075	2	Rep1	2767	141018
H1hesc	Cell	6849506	6990524	1351	KDM4C	-42	0	0	0.49545427586015010321	2	Rep1	3426	141018
Huvec	Cell	203921149	204062114	6736	NBEAL1	-42	0	0	-2.5909090909090909	1	Rep2	2223	140965
Ag04450	Cell	134368969	134509862	461	AK026965	-42	-11	462	-2.5909090909090909	1	Rep2	4809	140893
Hepg2	Cell	80726295	80867183	1571	TBCD	-42	-6	252	-2.5909090909090909	1	Rep2	4961	140888
K562	Cell	32602655	32743464	11168	BIRC6	-42	-3	126	0.49845232116428759903	2	Rep1	4724	140809
K562	Cell	5404774	5545573	453	FARS2	-38	-16	606	0.55474121312126966162	3	Rep2	2701	140799
K562	Cell	5404774	5545573	453	FARS2	-42	0	0	0.55474121312126966162	1	Rep1	7926	140799
Helas3	Cell	80912818	81053529	347	BCKDHB	-42	0	0	-2.2916666666666667	1	Rep2	5551	140711
K562	Cell	42795670	42936353	1857	MTA3	-43	-6	258	-4.6428571428571429	1	Rep2	6612	140683
Bj	Cell	106763360	106903976	3748	POLR3B	-24	0	0	-6.9000000000000000	1	Rep1	5031	140616
Sknshra	Cell	46348035	46488643	1017	MAST2	-42	0	0	0.41044776119402985075	1	Rep1	3982	140608
Bj	Cell	100533126	100673719	1413	VPS13B	0	0	0	0.26851851851851851852	1	Rep1	5031	140593
Mcf7	Cell	24721367	24861794	3879	POLA1	-42	-1	28	-2.8290163190291662	3	Rep2	1272	140427
Ag04450	Cell	148827788	148968202	993	ARHGAP10	-42	0	0	0.38281250000000000000	2	Rep1	2786	140414
K562	Cell	39776502	39916883	11117	MACF1	-36	-5	180	-1.32352941176470590000	1	Rep2	6612	140381
Gm12878	Cell	80755632	80896012	2598	TBCD	-42	-39	1633	0.40151515151515151515	1	Rep1	6268	140380
Ag04450	Cell	32703702	32843965	8500	BIRC6	-42	0	0	0.57417574318216393720	2	Rep1	2786	140263
Gm12878	Cell	32703702	32843965	8500	BIRC6	-42	-30	1260	0.57417574318216393720	1	Rep2	5162	140263
Ag04450	Cell	128785784	128926028	2620	DOCK1	-36	0	0	-1.82142857142857140000	1	Rep1	4803	140244
Ag04450	Cell	123813557	123953790	384	KALRN	-42	0	0	-2.9500000000000000	2	Rep1	2786	140233
Sknshra	Cell	128768965	128908618	2577	DOCK1	-42	0	0	-0.07906478562205427917	1	Rep1	3982	139653
Mcf7	Cell	128768965	128908618	2546	DOCK1	-5	0	0	-0.33922275107386133423	14	Rep2	450	139653
Nhek	Cell	128768965	128908618	2546	DOCK1	-24	0	0	-0.33922275107386133423	2	Rep2	3235	139653
Mcf7	Cell	128768965	128908618	2546	DOCK1	-15	-1	30	-0.33922275107386133423	39	Rep1	67	139653
A549	Cell	128768965	128908618	2577	DOCK1	-42	0	0	-0.07906478562205427917	1	Rep1	5321	139653
Nhek	Cell	128768965	128908618	2546	DOCK1	-12	0	0	-0.33922275107386133423	10	Rep1	547	139653
Hepg2	Cell	128768965	128908618	2546	DOCK1	-6	-6	36	-0.33922275107386133423	3	Rep2	2278	139653
H1hesc	Cell	128768965	128908618	2514	DOCK1	0	-26	0	-0.59938071652566838928	1	Rep2	4854	139653
Mcf7	Cell	158733691	158873300	2216	TULP4	-43	0	0	-2.9778827209530247	3	Rep1	1462	139609
Gm12878	Cell	158733691	158873300	2216	TULP4	-42	-5	210	-2.2916666666666667	2	Rep2	3201	139609
Gm12878	Cell	158733691	158873300	2216	TULP4	-41	0	0	-3.6640987752393826	1	Rep1	6268	139609
K562	Cell	127344892	127484477	503	SND1	-41	-6	246	-1.82142857142857140000	2	Rep1	4724	139585
Ag04450	Cell	39781184	39920769	11613	MACF1	-42	0	0	-2.9500000000000000	1	Rep1	4803	139585
K562	Cell	80721840	80861354	1569	TBCD	-42	-19	798	-2.8828199540682322	1	Rep1	7926	139514
Helas3	Cell	80721840	80861354	1569	TBCD	-42	-27	1138	-1.57200608282291077817	3	Rep1	1439	139514
H1hesc	Cell	80721840	80861354	1569	TBCD	-43	-23	953	-1.57200608282291077817	2	Rep1	3426	139514
Bj	Cell	80721840	80861354	1569	TBCD	0	-1	0	-0.89259864980986844670	4	Rep1	1816	139514
H1hesc	Cell	80721840	80861354	1569	TBCD	0	0	0	-0.26119221157758935633	2	Rep2	3118	139514
Helas3	Cell	80721840	80861354	1569	TBCD	-42	-18	756	0.46621621621621621622	1	Rep2	5551	139514
Sknshra	Cell	32162570	32302052	4213	DEPDC5	-42	0	0	-2.2916666666666667	1	Rep1	3982	139482
Hepg2	Cell	80369017	80508382	2721	RASGRF2	-42	0	0	-2.7845902461759711	6	Rep1	1198	139365
Gm12878	Cell	36361280	36500520	1767	CTNNBL1	-42	-10	420	-8.8750000000000000	1	Rep1	6268	139240
A549	Cell	36361280	36500520	1767	CTNNBL1	-18	-8	144	-8.8750000000000000	2	Rep2	2121	139240
H1hesc	Cell	26371708	26510913	2075	DPYSL2	-42	-40	1680	0.39230769230769230769	1	Rep2	4854	139205
Bj	Cell	102220049	102359252	963	ITGBL1	-42	0	0	-1.32352941176470590000	1	Rep1	5031	139203
H1hesc	Cell	171830241	171969331	818	FNDC3B	-42	-19	788	-0.47154348305954175106	5	Rep2	1378	139090
Hepg2	Cell	171830241	171969331	818	FNDC3B	0	-5	0	-0.47154348305954175106	6	Rep1	1198	139090
A549	Cell	171830241	171969331	818	FNDC3B	-42	0	0	0.30276783882864309789	1	Rep2	3802	139090
Ag04450	Cell	171830241	171969331	818	FNDC3B	-42	0	0	0.30276783882864309789	1	Rep2	4809	139090
Huvec	Cell	171830241	171969331	818	FNDC3B	-3	0	4	-0.47154348305954175106	17	Rep1	109	139090
H1hesc	Cell	140513443	140652463	1506	EHMT1	-42	-4	158	-2.4606407462648854	3	Rep1	2494	139020
K562	Cell	33359859	33498848	1710	LTBP1	-42	-5	210	0.39230769230769230769	1	Rep1	7926	138989
Ag04450	Cell	155935610	156074546	383	SGCD	0	0	0	-0.71739130434782608696	1	Rep1	4803	138936
Gm12878	Cell	42797576	42936353	1614	MTA3	-39	0	0	-6.3133581053222172	1	Rep1	6268	138777
Helas3	Cell	42797576	42936353	1614	MTA3	-42	0	0	-6.3133581053222172	1	Rep1	3409	138777
Ag04450	Cell	53893599	54032241	468	PRKG1	0	0	0	0.26851851851851851852	1	Rep1	4803	138642
K562	Cell	57994126	58132720	5860	FLNB	-46	-18	828	-2.9500000000000000	1	Rep1	7926	138594
H1hesc	Cell	79158663	79297033	3184	FRAS1	-45	0	0	0.35245901639344262295	1	Rep1	5215	138370
K562	Cell	89854616	89992963	8168	GPR98	-42	0	0	-2.0384615384615385	1	Rep2	6612	138347
Sknshra	Cell	150187028	150325289	627	LYPD6	-42	-32	1344	-2.5909090909090909	1	Rep1	3982	138261
A549	Cell	32690132	32828150	8814	BIRC6	-42	0	0	0.40151515151515151515	1	Rep1	5321	138018
K562	Cell	225195114	225333081	3768	DNAH14	-42	0	0	0.39230769230769230769	1	Rep1	7926	137967
Huvec	Cell	76571916	76709865	638	ACER3	-42	0	0	-2.5909090909090909	1	Rep1	2746	137949
K562	Cell	12785725	12923660	927	TEAD1	-42	-25	1050	0.37301587301587301587	1	Rep1	7926	137935
Huvec	Cell	151198908	151336829	2226	MTHFD1L	-42	0	0	-3.9375000000000000	1	Rep1	2746	137921
Nhek	Cell	52037065	52174951	899	FRMD6	-36	-18	648	0.37301587301587301587	1	Rep1	4173	137886
K562	Cell	120629444	120767311	1533	C7orf58	-36	-6	216	-2.2916666666666667	1	Rep1	7926	137867
H1hesc	Cell	76197406	76335174	298	LMO7	-42	0	0	-1.82142857142857140000	1	Rep1	5215	137768
Hepg2	Cell	80726295	80863929	1487	TBCD	-42	0	0	-2.2916666666666667	1	Rep1	4026	137634
Gm12878	Cell	80714040	80851508	1465	TBCD	-42	0	0	0.10961960472708072180	1	Rep2	5162	137468
Mcf7	Cell	80714040	80851508	1465	TBCD	0	0	0	0.06163645222284720474	21	Rep2	257	137468
H1hesc	Cell	80714040	80851508	1465	TBCD	-32	-3	86	0.06163645222284720474	6	Rep1	1123	137468
Hsmm	Cell	80714040	80851508	1465	TBCD	0	-1	0	0.06163645222284720474	8	Rep1	368	137468
Sknshra	Cell	80714040	80851508	1465	TBCD	-42	0	0	0.10961960472708072180	1	Rep2	3662	137468
K562	Cell	80714040	80851508	1465	TBCD	0	0	0	0.01365329971861368768	2	Rep1	4724	137468
Bj	Cell	78225068	78362482	844	NAV3	-42	0	0	-2.1986587800183544	5	Rep2	741	137414
Helas3	Cell	47370185	47507499	410	TBC1D22A	-42	0	0	0.40151515151515151515	5	Rep2	1457	137314
Nhek	Cell	47370185	47507499	410	TBC1D22A	-42	-4	147	0.40151515151515151515	4	Rep1	1555	137314
H1hesc	Cell	128788718	128926028	2523	DOCK1	-42	0	0	-5.3015224559438766	2	Rep1	3426	137310
Hsmm	Cell	128788718	128926028	2523	DOCK1	-42	0	0	-5.3015224559438766	1	Rep1	1113	137310
Ag04450	Cell	128788718	128926028	2523	DOCK1	-42	0	0	-5.3015224559438766	1	Rep1	4803	137310
Helas3	Cell	128788718	128926028	2523	DOCK1	-42	-5	210	-5.3015224559438766	1	Rep1	3409	137310
Sknshra	Cell	118969734	119106990	2302	PAPPA	-42	0	0	0.49073323978306823903	1	Rep1	3982	137256
Bj	Cell	118969734	119106990	2302	PAPPA	-42	0	0	0.49073323978306823903	1	Rep2	3165	137256
Nhek	Cell	6849506	6986553	1129	KDM4C	-42	0	0	-2.2916666666666667	1	Rep1	4173	137047
Gm12878	Cell	6849506	6986553	1129	KDM4C	-42	0	0	-2.2916666666666667	2	Rep1	4053	137047
K562	Cell	91603024	91739987	12166	AKAP9	-42	0	0	-4.6428571428571429	1	Rep1	7926	136963
Nhek	Cell	32585455	32722378	2969	MAPRE2	-30	-11	330	-18.7500000000000000	1	Rep2	4505	136923
Ag04450	Cell	129046271	129183173	1080	DOCK1	0	0	0	-0.51923076923076923077	1	Rep2	4809	136902
[truncated: 214,836 more rows]
