# Supplementary material for: Cell-Type Specific Features of Circular RNA Expression
Source: PLoS Genet. 2013 Sep 5;9(9):e1003777. doi: 10.1371/journal.pgen.1003777 (PMC3764148; doi:10.1371/journal.pgen.1003777)
Supplement: Table S9 — Estimated coefficients in Poisson model of linear and circular isoform abundance by gene. Fields in table: reptype = celltype and replicate type, celltype = cell type, isomark = concatenated coordinates of start and stop from Table S1, genexp = RPKM of linear transcript,circle = circle counts, gene, logrpkm = log (rpmk) gene expression, resid = residual from fitting the GLM with poisson link in R below using the first 6 columns, fitted = fitted value after fitting the GLM with poisson link in R below using the first 6 columns: gg = glm(as.numeric(as.vector(rall$circle))∼log(as.numeric(as.vector(rall$genexp))) * rall$iso+rall$reptype, family = “poisson”). (CSV) [file pgen.1003777.s014.csv]

	reptype	celltype	isomark	genexp	circle	gene	logrpkm	resid	fitted
1	Nhek Rep1	Nhek	ZRANB1 126631025 126655350	0.213859	0	ZRANB1	-1.54243835962079	-1	4.02668475518646
2	Sknshra Rep1	Sknshra	ZRANB1 126631025 126655350	0.263329	2	ZRANB1	-1.33435107802078	-0.674689506399893	6.14797259647741
3	Ag04450 Rep1	Ag04450	ZRANB1 126631025 126655350	0.714935	4	ZRANB1	-0.33556364951152	-0.680212840141107	12.5083196015907
4	H1hesc Rep1	H1hesc	ZRANB1 126631025 126655350	0.138952	0	ZRANB1	-1.97362672923043	-1	6.11322307276673
5	Ag04450 Rep2	Ag04450	ZRANB1 126631025 126655350	0.714935	5	ZRANB1	-0.33556364951152	-0.641045420011331	13.9293389156863
6	Mcf7 Rep1	Mcf7	ZRANB1 126631025 126655350	0.284465	26	ZRANB1	-1.25714505583078	2.17273146121272	8.19483158844523
7	K562 Rep2	K562	ZRANB1 126631025 126655350	0.005384	0	ZRANB1	-5.22432368663971	-1	1.43071610002101
8	Mcf7 Rep2	Mcf7	ZRANB1 126631025 126655350	0.284465	0	ZRANB1	-1.25714505583078	-1	8.10133192127493
9	A549 Rep1	A549	ZRANB1 126631025 126655350	0.312737	14	ZRANB1	-1.16239269724564	0.28254309729894	10.9158125208301
10	Hmec Rep1	Hmec	ZRANB1 126631025 126655350	0.178117	0	ZRANB1	-1.72531464124851	-1	2.37566697256195
11	Bj Rep1	Bj	ZRANB1 126631025 126655350	0.559037	3	ZRANB1	-0.581539618393145	-0.679395134587642	9.3573127661099
12	Helas3 Rep1	Helas3	ZRANB1 126631025 126655350	0.434242	10	ZRANB1	-0.834153296598266	0.199992568323907	8.33338494251471
13	Sknshra Rep2	Sknshra	ZRANB1 126631025 126655350	0.263329	0	ZRANB1	-1.33435107802078	-1	4.98979237028128
14	Gm12878 Rep1	Gm12878	ZRANB1 126631025 126655350	0.150092	0	ZRANB1	-1.89650683956456	-1	9.68842388532586
15	A549 Rep2	A549	ZRANB1 126631025 126655350	0.312737	0	ZRANB1	-1.16239269724564	-1	6.04126942955359
16	Gm12878 Rep2	Gm12878	ZRANB1 126631025 126655350	0.150092	0	ZRANB1	-1.89650683956456	-1	8.00114062998258
17	Helas3 Rep2	Helas3	ZRANB1 126631025 126655350	0.434242	17	ZRANB1	-0.834153296598266	-0.0683988094190902	18.2481518614199
18	Hepg2 Rep1	Hepg2	ZRANB1 126631025 126655350	0.184378	55	ZRANB1	-1.69076728083399	4.53444136764199	9.93776902607849
19	Huvec Rep1	Huvec	ZRANB1 126631025 126655350	0.241658	0	ZRANB1	-1.4202317755076	-1	2.17021298284636
20	Nhek Rep2	Nhek	ZRANB1 126631025 126655350	0.213859	1	ZRANB1	-1.54243835962079	-0.856450427218211	6.96623459493053
21	Bj Rep2	Bj	ZRANB1 126631025 126655350	0.559037	7	ZRANB1	-0.581539618393145	0.47571674844632	4.7434577180003
22	H1hesc Rep2	H1hesc	ZRANB1 126631025 126655350	0.138952	7	ZRANB1	-1.97362672923043	0.308321943494556	5.35036504952508
23	Hepg2 Rep2	Hepg2	ZRANB1 126631025 126655350	0.184378	0	ZRANB1	-1.69076728083399	-1	10.6511017312152
24	Hsmm Rep2	Hsmm	ZRANB1 126631025 126655350	0.439962	40	ZRANB1	-0.821066919435747	26.5979632157002	1.4493823217086
25	Hsmm Rep1	Hsmm	ZRANB1 126631025 126655350	0.439962	0	ZRANB1	-0.821066919435747	-1	1.64339412855147
26	Nhlf Rep2	Nhlf	ZRANB1 126631025 126655350	0.954656	0	ZRANB1	-0.0464042128164886	-1	3.74889815132831
27	Nhlf Rep1	Nhlf	ZRANB1 126631025 126655350	0.954656	0	ZRANB1	-0.0464042128164886	-1	2.9140461498047
28	Nhek Rep5	Nhek	ZRANB1 126631025 126655350	0.213859	0	ZRANB1	-1.54243835962079	-1	1.13436362456056
29	Huvec Rep2	Huvec	ZRANB1 126631025 126655350	0.241658	0	ZRANB1	-1.4202317755076	-1	1.88740059139176
30	K562 Rep1	K562	ZNF707 144771373 144772293	0.123886	0	ZNF707	-2.08839349108167	-1	47.8582705959406
31	Nhek Rep1	Nhek	ZNF707 144771373 144772293	0.331923	0	ZNF707	-1.10285226467588	-1	9.95669042799489
32	Sknshra Rep1	Sknshra	ZNF707 144771373 144772293	0.300628	3	ZNF707	-1.20188165896192	-0.788858500190544	14.2084810551566
33	Ag04450 Rep1	Ag04450	ZNF707 144771373 144772293	0.156378	5	ZNF707	-1.85547912572681	-0.779179111609941	22.642785455912
34	H1hesc Rep1	H1hesc	ZNF707 144771373 144772293	0.483624	0	ZNF707	-0.726447533681354	-1	16.1005326753611
35	Ag04450 Rep2	Ag04450	ZNF707 144771373 144772293	0.156378	11	ZNF707	-1.85547912572681	-0.563754160947653	25.2151402151942
36	Mcf7 Rep1	Mcf7	ZNF707 144771373 144772293	0.300337	0	ZNF707	-1.20285010145939	-1	18.1753334732719
37	K562 Rep2	K562	ZNF707 144771373 144772293	0.123886	19	ZNF707	-2.08839349108167	-0.525457882209988	40.0385957067095
38	Mcf7 Rep2	Mcf7	ZNF707 144771373 144772293	0.300337	42	ZNF707	-1.20285010145939	1.33749402422286	17.9679603732736
39	A549 Rep1	A549	ZNF707 144771373 144772293	0.114667	22	ZNF707	-2.16572300330433	-0.379647237455891	35.4636931248222
40	Hmec Rep1	Hmec	ZNF707 144771373 144772293	0.401122	0	ZNF707	-0.913489658545494	-1	5.9535141063683
41	Bj Rep1	Bj	ZNF707 144771373 144772293	0.41184	4	ZNF707	-0.887120354574375	-0.680364174105054	12.5142417587279
42	Helas3 Rep1	Helas3	ZNF707 144771373 144772293	0.130867	22	ZNF707	-2.03357373868938	0.0291076062069922	21.3777450164672
43	Sknshra Rep2	Sknshra	ZNF707 144771373 144772293	0.300628	10	ZNF707	-1.20188165896192	-0.132834890058759	11.5318292737557
44	Gm12878 Rep1	Gm12878	ZNF707 144771373 144772293	0.064851	82	ZNF707	-2.73566294813811	0.357793855215613	60.3920835884021
45	A549 Rep2	A549	ZNF707 144771373 144772293	0.114667	29	ZNF707	-2.16572300330433	0.47754902883591	19.6270982783209
46	Gm12878 Rep2	Gm12878	ZNF707 144771373 144772293	0.064851	57	ZNF707	-2.73566294813811	0.142867993139624	49.8745264913866
47	Helas3 Rep2	Helas3	ZNF707 144771373 144772293	0.130867	64	ZNF707	-2.03357373868938	0.367164076457246	46.8122305889167
48	Hepg2 Rep1	Hepg2	ZNF707 144771373 144772293	0.12479	83	ZNF707	-2.08112295446237	1.00891499258575	41.3158348194552
49	Huvec Rep1	Huvec	ZNF707 144771373 144772293	0.618051	5	ZNF707	-0.481184300657542	0.315952718907675	3.79952860627874
50	Nhek Rep2	Nhek	ZNF707 144771373 144772293	0.331923	74	ZNF707	-1.10285226467588	3.29601956172571	17.2252474498217
51	Bj Rep2	Bj	ZNF707 144771373 144772293	0.41184	11	ZNF707	-0.887120354574375	0.733980689383653	6.34378460345482
52	H1hesc Rep2	H1hesc	ZNF707 144771373 144772293	0.483624	11	ZNF707	-0.726447533681354	-0.219380726789846	14.0913763950056
53	Hepg2 Rep2	Hepg2	ZNF707 144771373 144772293	0.12479	48	ZNF707	-2.08112295446237	0.0839745126514517	44.2814839645904
54	Hsmm Rep2	Hsmm	ZNF707 144771373 144772293	0.22326	0	ZNF707	-1.49941826739555	-1	2.90398663531121
55	Hsmm Rep1	Hsmm	ZNF707 144771373 144772293	0.22326	0	ZNF707	-1.49941826739555	-1	3.29270925578592
56	Nhlf Rep2	Nhlf	ZNF707 144771373 144772293	0.170585	0	ZNF707	-1.76852157276088	-1	5.58484726515034
57	Nhlf Rep1	Nhlf	ZNF707 144771373 144772293	0.170585	0	ZNF707	-1.76852157276088	-1	4.34114292075186
58	Nhek Rep5	Nhek	ZNF707 144771373 144772293	0.331923	3	ZNF707	-1.10285226467588	0.0695512245247502	2.80491474481088
59	Huvec Rep2	Huvec	ZNF707 144771373 144772293	0.618051	20	ZNF707	-0.481184300657542	5.05255225289398	3.30439113358124
60	K562 Rep1	K562	ZNF652 47390207 47388673	0.170406	42	ZNF652	-1.76957145393922	0.393086032049026	30.1488917653019
61	Nhek Rep1	Nhek	ZNF652 47390207 47388673	0.142093	3	ZNF652	-1.95127350617619	-0.715754710154257	10.5542645988191
62	Sknshra Rep1	Sknshra	ZNF652 47390207 47388673	0.390883	16	ZNF652	-0.939346996512393	0.709343906527342	9.36031651612178
63	Ag04450 Rep1	Ag04450	ZNF652 47390207 47388673	0.162251	15	ZNF652	-1.81861076008873	-0.0725120841347277	16.1727174482982
64	H1hesc Rep1	H1hesc	ZNF652 47390207 47388673	0.205268	31	ZNF652	-1.58343883656548	0.793889447684942	17.2808865340092
65	Ag04450 Rep2	Ag04450	ZNF652 47390207 47388673	0.162251	2	ZNF652	-1.81861076008873	-0.888950793252733	18.0100340973324
66	Mcf7 Rep1	Mcf7	ZNF652 47390207 47388673	0.49381	20	ZNF652	-0.705604451162298	0.846051406841406	10.8339344862666
67	K562 Rep2	K562	ZNF652 47390207 47388673	0.170406	13	ZNF652	-1.76957145393922	-0.48459317672423	25.2227937483946
68	Mcf7 Rep2	Mcf7	ZNF652 47390207 47388673	0.49381	0	ZNF652	-0.705604451162298	-1	10.7103237375065
69	A549 Rep1	A549	ZNF652 47390207 47388673	0.21091	5	ZNF652	-1.55632377678461	-0.746239379578982	19.7036088251377
70	Hmec Rep1	Hmec	ZNF652 47390207 47388673	0.133788	0	ZNF652	-2.0114988214087	-1	7.05007317177587
71	Bj Rep1	Bj	ZNF652 47390207 47388673	0.290602	3	ZNF652	-1.23580064555718	-0.721593899881171	10.7756259604927
72	Helas3 Rep1	Helas3	ZNF652 47390207 47388673	0.298202	16	ZNF652	-1.20998416976587	0.471244612133689	10.8751460280937
73	Sknshra Rep2	Sknshra	ZNF652 47390207 47388673	0.390883	13	ZNF652	-0.939346996512393	0.711205889201827	7.59698180215106
74	Gm12878 Rep1	Gm12878	ZNF652 47390207 47388673	0.164261	36	ZNF652	-1.80629865277921	0.24611893263468	28.8896982921886
75	A549 Rep2	A549	ZNF652 47390207 47388673	0.21091	16	ZNF652	-1.55632377678461	0.467243076634007	10.9048052465209
76	Gm12878 Rep2	Gm12878	ZNF652 47390207 47388673	0.164261	58	ZNF652	-1.80629865277921	1.43100703239432	23.858425429101
77	Helas3 Rep2	Helas3	ZNF652 47390207 47388673	0.298202	18	ZNF652	-1.20998416976587	-0.244142433466881	23.8140104657023
78	Hepg2 Rep1	Hepg2	ZNF652 47390207 47388673	0.269003	9	ZNF652	-1.31303274702613	-0.581334643780497	21.4968825729191
79	Huvec Rep1	Huvec	ZNF652 47390207 47388673	0.208567	0	ZNF652	-1.5674949464372	-1	4.52252285281441
80	Nhek Rep2	Nhek	ZNF652 47390207 47388673	0.142093	18	ZNF652	-1.95127350617619	-0.0141880870434626	18.2590611489127
81	Bj Rep2	Bj	ZNF652 47390207 47388673	0.290602	9	ZNF652	-1.23580064555718	0.647616428572093	5.46243642872622
82	H1hesc Rep2	H1hesc	ZNF652 47390207 47388673	0.205268	25	ZNF652	-1.58343883656548	0.65295419550825	15.1244360357566
83	Hepg2 Rep2	Hepg2	ZNF652 47390207 47388673	0.269003	28	ZNF652	-1.31303274702613	0.215281573692684	23.039928034884
84	Hsmm Rep2	Hsmm	ZNF652 47390207 47388673	0.298139	0	ZNF652	-1.21019545827441	-1	1.87833970881587
85	Hsmm Rep1	Hsmm	ZNF652 47390207 47388673	0.298139	0	ZNF652	-1.21019545827441	-1	2.12977100842113
86	Nhlf Rep2	Nhlf	ZNF652 47390207 47388673	0.334355	0	ZNF652	-1.09555197620485	-1	3.04823906124755
87	Nhlf Rep1	Nhlf	ZNF652 47390207 47388673	0.334355	0	ZNF652	-1.09555197620485	-1	2.36941867758274
88	Nhek Rep5	Nhek	ZNF652 47390207 47388673	0.142093	0	ZNF652	-1.95127350617619	-1	2.97325829380284
89	Huvec Rep2	Huvec	ZNF652 47390207 47388673	0.208567	0	ZNF652	-1.5674949464372	-1	3.9331680228866
90	K562 Rep1	K562	ZNF652 47389404 47388673	0.170406	31	ZNF652	-1.76957145393922	-0.402220771075615	51.8586101691421
91	Nhek Rep1	Nhek	ZNF652 47389404 47388673	0.142093	27	ZNF652	-1.95127350617619	0.490319559996861	18.1169198370159
92	Sknshra Rep1	Sknshra	ZNF652 47389404 47388673	0.390883	24	ZNF652	-0.939346996512393	0.476693326478989	16.2525282464879
93	Ag04450 Rep1	Ag04450	ZNF652 47389404 47388673	0.162251	17	ZNF652	-1.81861076008873	-0.388554928490294	27.8029880231525
94	H1hesc Rep1	H1hesc	ZNF652 47389404 47388673	0.205268	34	ZNF652	-1.58343883656548	0.141427847690223	29.787252929567
95	Ag04450 Rep2	Ag04450	ZNF652 47389404 47388673	0.162251	31	ZNF652	-1.81861076008873	0.00124113826641371	30.9615724076965
96	Mcf7 Rep1	Mcf7	ZNF652 47389404 47388673	0.49381	0	ZNF652	-0.705604451162298	-1	18.861035610951
97	K562 Rep2	K562	ZNF652 47389404 47388673	0.170406	29	ZNF652	-1.76957145393922	-0.331570992296515	43.3853104305497
98	Mcf7 Rep2	Mcf7	ZNF652 47389404 47388673	0.49381	0	ZNF652	-0.705604451162298	-1	18.6458389308145
99	A549 Rep1	A549	ZNF652 47389404 47388673	0.21091	36	ZNF652	-1.55632377678461	0.0596416211383709	33.9737504471797
100	Hmec Rep1	Hmec	ZNF652 47389404 47388673	0.133788	0	ZNF652	-2.0114988214087	-1	12.0935548474183
101	Bj Rep1	Bj	ZNF652 47389404 47388673	0.290602	7	ZNF652	-1.23580064555718	-0.624610326576889	18.6472897247499
102	Helas3 Rep1	Helas3	ZNF652 47389404 47388673	0.298202	34	ZNF652	-1.20998416976587	0.806107978785359	18.8250095782566
103	Sknshra Rep2	Sknshra	ZNF652 47389404 47388673	0.390883	9	ZNF652	-0.939346996512393	-0.317706822933236	13.190810493946
104	Gm12878 Rep1	Gm12878	ZNF652 47389404 47388673	0.164261	27	ZNF652	-1.80629865277921	-0.456434648701134	49.6720402348728
105	A549 Rep2	A549	ZNF652 47389404 47388673	0.21091	27	ZNF652	-1.55632377678461	0.435979152704708	18.8025013797343
106	Gm12878 Rep2	Gm12878	ZNF652 47389404 47388673	0.164261	65	ZNF652	-1.80629865277921	0.584537734285477	41.0214276337892
107	Helas3 Rep2	Helas3	ZNF652 47389404 47388673	0.298202	70	ZNF652	-1.20998416976587	0.698108325529281	41.222340735054
108	Hepg2 Rep1	Hepg2	ZNF652 47389404 47388673	0.269003	28	ZNF652	-1.31303274702613	-0.246663582864505	37.1679894441688
109	Huvec Rep1	Huvec	ZNF652 47389404 47388673	0.208567	0	ZNF652	-1.5674949464372	-1	7.79692891830721
110	Nhek Rep2	Nhek	ZNF652 47389404 47388673	0.142093	61	ZNF652	-1.95127350617619	0.946233784416817	31.3425861211624
111	Bj Rep2	Bj	ZNF652 47389404 47388673	0.290602	0	ZNF652	-1.23580064555718	-1	9.45278121780948
112	H1hesc Rep2	H1hesc	ZNF652 47389404 47388673	0.205268	27	ZNF652	-1.58343883656548	0.0356670043832886	26.0701556443596
113	Hepg2 Rep2	Hepg2	ZNF652 47389404 47388673	0.269003	37	ZNF652	-1.31303274702613	-0.0711897042941513	39.8359063966683
114	Hsmm Rep2	Hsmm	ZNF652 47389404 47388673	0.298139	0	ZNF652	-1.21019545827441	-1	3.25142102549008
115	Hsmm Rep1	Hsmm	ZNF652 47389404 47388673	0.298139	0	ZNF652	-1.21019545827441	-1	3.68665061157929
116	Nhlf Rep2	Nhlf	ZNF652 47389404 47388673	0.334355	0	ZNF652	-1.09555197620485	-1	5.28337711959357
117	Nhlf Rep1	Nhlf	ZNF652 47389404 47388673	0.334355	62	ZNF652	-1.09555197620485	14.0968831918726	4.10680795578902
118	Nhek Rep5	Nhek	ZNF652 47389404 47388673	0.142093	0	ZNF652	-1.95127350617619	-1	5.1037456621654
119	Huvec Rep2	Huvec	ZNF652 47389404 47388673	0.208567	0	ZNF652	-1.5674949464372	-1	6.78086822250587
120	K562 Rep1	K562	ZNF608 124036962 124036706	0.023548	0	ZNF608	-3.74871438781612	-1	2.49558945786966
121	Nhek Rep1	Nhek	ZNF608 124036962 124036706	0.029083	0	ZNF608	-3.53760146795144	-1	1.08973723531978
122	Sknshra Rep1	Sknshra	ZNF608 124036962 124036706	0.249079	6	ZNF608	-1.38998516376031	-0.80626969221788	30.970889731657
123	Ag04450 Rep1	Ag04450	ZNF608 124036962 124036706	0.473272	19	ZNF608	-0.748085002915614	-0.791596403665373	91.1692520386849
124	H1hesc Rep1	H1hesc	ZNF608 124036962 124036706	0.476296	260	ZNF608	-0.741715769279031	1.39285860609295	108.656649974202
125	Ag04450 Rep2	Ag04450	ZNF608 124036962 124036706	0.473272	27	ZNF608	-0.748085002915614	-0.734059894688415	101.526619944614
126	Mcf7 Rep1	Mcf7	ZNF608 124036962 124036706	0.012038	0	ZNF608	-4.41968696585656	-1	0.546528577586969
127	K562 Rep2	K562	ZNF608 124036962 124036706	0.023548	2	ZNF608	-3.74871438781612	-0.0420672586043051	2.08782925311231
128	Mcf7 Rep2	Mcf7	ZNF608 124036962 124036706	0.012038	0	ZNF608	-4.41968696585656	-1	0.540292910684981
129	A549 Rep1	A549	ZNF608 124036962 124036706	0.0522	2	ZNF608	-2.95267278409354	-0.636591902759504	5.50345469786393
130	Hmec Rep1	Hmec	ZNF608 124036962 124036706	0.136066	32	ZNF608	-1.99461521684554	4.09200987973111	6.28435544231304
131	Bj Rep1	Bj	ZNF608 124036962 124036706	0.028169	0	ZNF608	-3.56953319648149	-1	1.44250634290335
133	Sknshra Rep2	Sknshra	ZNF608 124036962 124036706	0.249079	8	ZNF608	-1.38998516376031	-0.681737292198	25.1364668366268
134	Gm12878 Rep1	Gm12878	ZNF608 124036962 124036706	0.129736	38	ZNF608	-2.04225366256506	0.446279946302154	26.2743047064701
135	A549 Rep2	A549	ZNF608 124036962 124036706	0.0522	0	ZNF608	-2.95267278409354	-1	3.04584313441562
136	Gm12878 Rep2	Gm12878	ZNF608 124036962 124036706	0.129736	19	ZNF608	-2.04225366256506	-0.124364023542221	21.6985145777826
138	Hepg2 Rep1	Hepg2	ZNF608 124036962 124036706	0.022884	0	ZNF608	-3.77731730257585	-1	2.07582679707575
139	Huvec Rep1	Huvec	ZNF608 124036962 124036706	0.557311	24	ZNF608	-0.58463184657883	-0.328651060601386	35.7489207050791
140	Nhek Rep2	Nhek	ZNF608 124036962 124036706	0.029083	0	ZNF608	-3.53760146795144	-1	1.88526435258949
141	Bj Rep2	Bj	ZNF608 124036962 124036706	0.028169	0	ZNF608	-3.56953319648149	-1	0.731242827565964
142	H1hesc Rep2	H1hesc	ZNF608 124036962 124036706	0.476296	208	ZNF608	-0.741715769279031	1.18722697314784	95.0975836315005
143	Hepg2 Rep2	Hepg2	ZNF608 124036962 124036706	0.022884	0	ZNF608	-3.77731730257585	-1	2.22482957030055
144	Hsmm Rep2	Hsmm	ZNF608 124036962 124036706	0.489135	13	ZNF608	-0.715116753988942	-0.0957548280555105	14.376631917254
145	Hsmm Rep1	Hsmm	ZNF608 124036962 124036706	0.489135	0	ZNF608	-0.715116753988942	-1	16.3010629612958
146	Nhlf Rep2	Nhlf	ZNF608 124036962 124036706	0.860052	48	ZNF608	-0.150762426446246	-0.11771100793123	54.4039429614222
147	Nhlf Rep1	Nhlf	ZNF608 124036962 124036706	0.860052	0	ZNF608	-0.150762426446246	-1	42.2885856380905
148	Nhek Rep5	Nhek	ZNF608 124036962 124036706	0.029083	2	ZNF608	-3.53760146795144	5.51483684587558	0.306991571287954
149	Huvec Rep2	Huvec	ZNF608 124036962 124036706	0.557311	17	ZNF608	-0.58463184657883	-0.453205349239812	31.0902822044172
150	K562 Rep1	K562	ZNF148 125050082 125032151	0.206809	70	ZNF148	-1.57595961698537	2.51723735709056	19.9019835436707
151	Nhek Rep1	Nhek	ZNF148 125050082 125032151	0.349313	3	ZNF148	-1.05178691057017	-0.567862319806459	6.94223192630737
152	Sknshra Rep1	Sknshra	ZNF148 125050082 125032151	0.217762	1	ZNF148	-1.52435255569794	-0.887200125845785	8.86525811751212
153	Ag04450 Rep1	Ag04450	ZNF148 125050082 125032151	0.644143	28	ZNF148	-0.439834527837726	1.2820226031129	12.2698171182903
154	H1hesc Rep1	H1hesc	ZNF148 125050082 125032151	0.062614	10	ZNF148	-2.77076638370774	-0.04178662325554	10.4360889157852
155	Ag04450 Rep2	Ag04450	ZNF148 125050082 125032151	0.644143	23	ZNF148	-0.439834527837726	0.683287159219032	13.6637411353336
156	Mcf7 Rep1	Mcf7	ZNF148 125050082 125032151	0.421332	1	ZNF148	-0.864334157505413	-0.919613074310665	12.4398338588618
157	K562 Rep2	K562	ZNF148 125050082 125032151	0.206809	41	ZNF148	-1.57595961698537	1.46244000420143	16.6501518534647
158	Mcf7 Rep2	Mcf7	ZNF148 125050082 125032151	0.421332	0	ZNF148	-0.864334157505413	-1	12.2979004569482
159	A549 Rep1	A549	ZNF148 125050082 125032151	0.360375	0	ZNF148	-1.02061012302357	-1	15.402911891272
160	Hmec Rep1	Hmec	ZNF148 125050082 125032151	0.286048	0	ZNF148	-1.25159565007669	-1	4.39437935172956
161	Bj Rep1	Bj	ZNF148 125050082 125032151	1.030612	1	ZNF148	0.030152800546897	-0.910687684490723	11.1966641363825
162	Helas3 Rep1	Helas3	ZNF148 125050082 125032151	0.453572	0	ZNF148	-0.790601256868932	-1	10.1776477701666
163	Sknshra Rep2	Sknshra	ZNF148 125050082 125032151	0.217762	0	ZNF148	-1.52435255569794	-1	7.19518452972315
164	Gm12878 Rep1	Gm12878	ZNF148 125050082 125032151	0.562667	33	ZNF148	-0.575067300077458	0.526548982356204	21.617386917428
165	A549 Rep2	A549	ZNF148 125050082 125032151	0.360375	2	ZNF148	-1.02061012302357	-0.765385403767633	8.52461880939051
166	Gm12878 Rep2	Gm12878	ZNF148 125050082 125032151	0.562667	47	ZNF148	-0.575067300077458	1.63266675990724	17.8526202844055
167	Helas3 Rep2	Helas3	ZNF148 125050082 125032151	0.453572	4	ZNF148	-0.790601256868932	-0.820520383969218	22.2866534287324
168	Hepg2 Rep1	Hepg2	ZNF148 125050082 125032151	0.155522	0	ZNF148	-1.86096807827039	-1	16.5591993266602
169	Huvec Rep1	Huvec	ZNF148 125050082 125032151	0.881522	11	ZNF148	-0.126105319996767	1.75612795688116	3.99110642614998
170	Nhek Rep2	Nhek	ZNF148 125050082 125032151	0.349313	2	ZNF148	-1.05178691057017	-0.833474628197442	12.0101818620847
171	Bj Rep2	Bj	ZNF148 125050082 125032151	1.030612	15	ZNF148	0.030152800546897	1.64276605728271	5.67587129351245
172	H1hesc Rep2	H1hesc	ZNF148 125050082 125032151	0.062614	9	ZNF148	-2.77076638370774	-0.014647624561408	9.13378830186916
173	Hepg2 Rep2	Hepg2	ZNF148 125050082 125032151	0.155522	12	ZNF148	-1.86096807827039	-0.323860546791311	17.7478180618699
174	Hsmm Rep2	Hsmm	ZNF148 125050082 125032151	0.671205	0	ZNF148	-0.398680674512429	-1	1.85747776970142
175	Hsmm Rep1	Hsmm	ZNF148 125050082 125032151	0.671205	0	ZNF148	-0.398680674512429	-1	2.10611652627562
176	Nhlf Rep2	Nhlf	ZNF148 125050082 125032151	1.633729	0	ZNF148	0.490865132009873	-1	3.58781838186071
177	Nhlf Rep1	Nhlf	ZNF148 125050082 125032151	1.633729	0	ZNF148	0.490865132009873	-1	2.78883765838111
178	Nhek Rep5	Nhek	ZNF148 125050082 125032151	0.349313	0	ZNF148	-1.05178691057017	-1	1.95570695230682
179	Huvec Rep2	Huvec	ZNF148 125050082 125032151	0.881522	0	ZNF148	-0.126105319996767	-1	3.47100339393565
180	K562 Rep1	K562	ZMYM4 35846859 35871069	1.200928	3	ZMYM4	0.183094591259139	-0.101327297541841	3.33825651073415
181	Nhek Rep1	Nhek	ZMYM4 35846859 35871069	0.488753	0	ZMYM4	-0.715898029593983	-1	2.13388717466213
182	Sknshra Rep1	Sknshra	ZMYM4 35846859 35871069	0.686223	2	ZMYM4	-0.376552631194698	-0.112527843490968	2.25359182857885
183	Ag04450 Rep1	Ag04450	ZMYM4 35846859 35871069	0.994417	0	ZMYM4	-0.00559864319564385	-1	2.0225560549427
184	H1hesc Rep1	H1hesc	ZMYM4 35846859 35871069	0.346482	0	ZMYM4	-1.05992440975347	-1	5.30036633654381
185	Ag04450 Rep2	Ag04450	ZMYM4 35846859 35871069	0.994417	0	ZMYM4	-0.00559864319564385	-1	2.25233042188078
186	Mcf7 Rep1	Mcf7	ZMYM4 35846859 35871069	0.297905	0	ZMYM4	-1.210980635248	-1	5.41429629369045
187	K562 Rep2	K562	ZMYM4 35846859 35871069	1.200928	1	ZMYM4	0.183094591259139	-0.641937813483133	2.79281096316741
188	Mcf7 Rep2	Mcf7	ZMYM4 35846859 35871069	0.297905	0	ZMYM4	-1.210980635248	-1	5.352521393748
189	A549 Rep1	A549	ZMYM4 35846859 35871069	0.550935	2	ZMYM4	-0.596138444120039	-0.535510313032772	4.30580065847858
190	Hmec Rep1	Hmec	ZMYM4 35846859 35871069	0.41456	72	ZMYM4	-0.880537562168337	44.7606479350438	1.57340429493486
191	Bj Rep1	Bj	ZMYM4 35846859 35871069	1.498443	4	ZMYM4	0.404426569013078	2.15690562931223	1.26706353299242
192	Helas3 Rep1	Helas3	ZMYM4 35846859 35871069	0.505939	0	ZMYM4	-0.681339170321496	-1	2.9376266269269
193	Sknshra Rep2	Sknshra	ZMYM4 35846859 35871069	0.686223	0	ZMYM4	-0.376552631194698	-1	1.82905098152421
194	Gm12878 Rep1	Gm12878	ZMYM4 35846859 35871069	0.474614	6	ZMYM4	-0.745253436890473	-0.0554976231397955	6.35255150965921
195	A549 Rep2	A549	ZMYM4 35846859 35871069	0.550935	0	ZMYM4	-0.596138444120039	-1	2.3830110528355
196	Gm12878 Rep2	Gm12878	ZMYM4 35846859 35871069	0.474614	0	ZMYM4	-0.745253436890473	-1	5.24622565957041
197	Helas3 Rep2	Helas3	ZMYM4 35846859 35871069	0.505939	3	ZMYM4	-0.681339170321496	-0.533633640552975	6.43271097760381
198	Hepg2 Rep1	Hepg2	ZMYM4 35846859 35871069	0.307256	0	ZMYM4	-1.18007400265506	-1	8.10198299654555
199	Huvec Rep1	Huvec	ZMYM4 35846859 35871069	0.438358	0	ZMYM4	-0.824719350857432	-1	1.16911992433573
200	Nhek Rep2	Nhek	ZMYM4 35846859 35871069	0.488753	0	ZMYM4	-0.715898029593983	-1	3.69166189100431
201	Bj Rep2	Bj	ZMYM4 35846859 35871069	1.498443	0	ZMYM4	0.404426569013078	-1	0.642306444702524
202	H1hesc Rep2	H1hesc	ZMYM4 35846859 35871069	0.346482	0	ZMYM4	-1.05992440975347	-1	4.63894323160836
203	Hepg2 Rep2	Hepg2	ZMYM4 35846859 35871069	0.307256	0	ZMYM4	-1.18007400265506	-1	8.68354304616341
204	Hsmm Rep2	Hsmm	ZMYM4 35846859 35871069	1.114512	0	ZMYM4	0.108416640945982	-1	0.279280234830212
205	Hsmm Rep1	Hsmm	ZMYM4 35846859 35871069	1.114512	0	ZMYM4	0.108416640945982	-1	0.31666420327205
206	Nhlf Rep2	Nhlf	ZMYM4 35846859 35871069	1.515428	0	ZMYM4	0.415697907314216	-1	0.377272731255229
207	Nhlf Rep1	Nhlf	ZMYM4 35846859 35871069	1.515428	0	ZMYM4	0.415697907314216	-1	0.293256873236491
208	Nhek Rep5	Nhek	ZMYM4 35846859 35871069	0.488753	0	ZMYM4	-0.715898029593983	-1	0.601140674530139
209	Huvec Rep2	Huvec	ZMYM4 35846859 35871069	0.438358	0	ZMYM4	-0.824719350857432	-1	1.01676547603409
210	K562 Rep1	K562	ZKSCAN1 99621041 99621930	0.801529	58	ZKSCAN1	-0.221234125428635	-0.414581555467344	99.0744322145535
211	Nhek Rep1	Nhek	ZKSCAN1 99621041 99621930	0.934431	62	ZKSCAN1	-0.067817491088635	0.838192899649613	33.7287778729959
212	Sknshra Rep1	Sknshra	ZKSCAN1 99621041 99621930	1.899342	87	ZKSCAN1	0.641507510401759	0.503128047824998	57.8793005199308
213	Ag04450 Rep1	Ag04450	ZKSCAN1 99621041 99621930	1.346481	49	ZKSCAN1	0.297494522512701	-0.203674623352616	61.5326365791523
214	H1hesc Rep1	H1hesc	ZKSCAN1 99621041 99621930	0.335972	46	ZKSCAN1	-1.09072745582468	-0.00932531096758615	46.4330021845293
215	Ag04450 Rep2	Ag04450	ZKSCAN1 99621041 99621930	1.346481	73	ZKSCAN1	0.297494522512701	0.0653340297939353	68.5231091455139
216	Mcf7 Rep1	Mcf7	ZKSCAN1 99621041 99621930	0.864536	41	ZKSCAN1	-0.145562332157861	-0.285779435686	57.4052359292958
217	K562 Rep2	K562	ZKSCAN1 99621041 99621930	0.801529	61	ZKSCAN1	-0.221234125428635	-0.264053224239066	82.8864287596462
218	Mcf7 Rep2	Mcf7	ZKSCAN1 99621041 99621930	0.864536	47	ZKSCAN1	-0.145562332157861	-0.171810045418318	56.7502657331067
219	A549 Rep1	A549	ZKSCAN1 99621041 99621930	0.641628	87	ZKSCAN1	-0.443746582484313	0.318297034481155	65.9942317432587
220	Hmec Rep1	Hmec	ZKSCAN1 99621041 99621930	0.818958	0	ZKSCAN1	-0.199722478495319	-1	21.0443007389293
221	Bj Rep1	Bj	ZKSCAN1 99621041 99621930	1.677672	69	ZKSCAN1	0.517407118139538	0.222986500270962	56.4192654495471
222	Helas3 Rep1	Helas3	ZKSCAN1 99621041 99621930	0.385744	76	ZKSCAN1	-0.952581341975193	1.12155131232295	35.8228431990104
223	Sknshra Rep2	Sknshra	ZKSCAN1 99621041 99621930	1.899342	82	ZKSCAN1	0.641507510401759	0.745581083220083	46.9757611309205
224	Gm12878 Rep1	Gm12878	ZKSCAN1 99621041 99621930	0.582881	76	ZKSCAN1	-0.53977223010436	-0.0987960399287986	84.3316312036572
225	A549 Rep2	A549	ZKSCAN1 99621041 99621930	0.641628	49	ZKSCAN1	-0.443746582484313	0.341584295150084	36.5239815173286
226	Gm12878 Rep2	Gm12878	ZKSCAN1 99621041 99621930	0.582881	47	ZKSCAN1	-0.53977223010436	-0.325147928941066	69.6448925854975
227	Helas3 Rep2	Helas3	ZKSCAN1 99621041 99621930	0.385744	40	ZKSCAN1	-0.952581341975193	-0.49007947143165	78.4435961272313
228	Hepg2 Rep1	Hepg2	ZKSCAN1 99621041 99621930	1.314789	89	ZKSCAN1	0.273676196481479	-0.115939595650587	100.671854052208
229	Huvec Rep1	Huvec	ZKSCAN1 99621041 99621930	0.681646	22	ZKSCAN1	-0.383244817481351	0.431095710956655	15.3728362341981
230	Nhek Rep2	Nhek	ZKSCAN1 99621041 99621930	0.934431	135	ZKSCAN1	-0.067817491088635	1.3135702870385	58.3513717980912
231	Bj Rep2	Bj	ZKSCAN1 99621041 99621930	1.677672	28	ZKSCAN1	0.517407118139538	-0.0209909285864483	28.6003478594656
232	H1hesc Rep2	H1hesc	ZKSCAN1 99621041 99621930	0.335972	64	ZKSCAN1	-1.09072745582468	0.574853060104416	40.6387120305412
233	Hepg2 Rep2	Hepg2	ZKSCAN1 99621041 99621930	1.314789	50	ZKSCAN1	0.273676196481479	-0.536599707877995	107.89807613422
234	Hsmm Rep2	Hsmm	ZKSCAN1 99621041 99621930	1.377696	0	ZKSCAN1	0.320412538674494	-1	9.33008624461719
235	Hsmm Rep1	Hsmm	ZKSCAN1 99621041 99621930	1.377696	9	ZKSCAN1	0.320412538674494	-0.149257596136431	10.5789954269675
236	Nhlf Rep2	Nhlf	ZKSCAN1 99621041 99621930	1.379976	0	ZKSCAN1	0.322066107713535	-1	15.9076163551297
237	Nhlf Rep1	Nhlf	ZKSCAN1 99621041 99621930	1.379976	3	ZKSCAN1	0.322066107713535	-0.757381807681168	12.3651073785003
238	Nhek Rep5	Nhek	ZKSCAN1 99621041 99621930	0.934431	15	ZKSCAN1	-0.067817491088635	0.578650504262979	9.50178646856545
239	Huvec Rep2	Huvec	ZKSCAN1 99621041 99621930	0.681646	17	ZKSCAN1	-0.383244817481351	0.271549264832651	13.3695173833767
240	K562 Rep1	K562	ZFYVE20 15127468 15123873	0.2922	0	ZFYVE20	-1.23031677966554	-1	4.38587193811829
241	Nhek Rep1	Nhek	ZFYVE20 15127468 15123873	0.249321	0	ZFYVE20	-1.38901405613986	-1	0.944655174126205
242	Sknshra Rep1	Sknshra	ZFYVE20 15127468 15123873	0.243443	0	ZFYVE20	-1.41287245010425	-1	1.212599885189
243	Ag04450 Rep1	Ag04450	ZFYVE20 15127468 15123873	0.319945	0	ZFYVE20	-1.13960617296057	-1	2.90969915402885
244	H1hesc Rep1	H1hesc	ZFYVE20 15127468 15123873	0.178665	0	ZFYVE20	-1.72224273498116	-1	0.767615742574692
245	Ag04450 Rep2	Ag04450	ZFYVE20 15127468 15123873	0.319945	0	ZFYVE20	-1.13960617296057	-1	3.24025824012359
246	Mcf7 Rep1	Mcf7	ZFYVE20 15127468 15123873	0.26825	0	ZFYVE20	-1.31583589747133	-1	1.9901499833159
247	K562 Rep2	K562	ZFYVE20 15127468 15123873	0.2922	0	ZFYVE20	-1.23031677966554	-1	3.6692540529581
248	Mcf7 Rep2	Mcf7	ZFYVE20 15127468 15123873	0.26825	0	ZFYVE20	-1.31583589747133	-1	1.96744318830117
249	A549 Rep1	A549	ZFYVE20 15127468 15123873	0.250884	0	ZFYVE20	-1.38276459806965	-1	2.12056941620176
250	Hmec Rep1	Hmec	ZFYVE20 15127468 15123873	0.238172	0	ZFYVE20	-1.43476217724904	-1	0.546737928329537
251	Bj Rep1	Bj	ZFYVE20 15127468 15123873	0.641334	0	ZFYVE20	-0.444204896924096	-1	14.8711497861851
252	Helas3 Rep1	Helas3	ZFYVE20 15127468 15123873	0.294731	0	ZFYVE20	-1.22169220305036	-1	2.0530438529527
253	Sknshra Rep2	Sknshra	ZFYVE20 15127468 15123873	0.243443	0	ZFYVE20	-1.41287245010425	-1	0.984165358639829
254	Gm12878 Rep1	Gm12878	ZFYVE20 15127468 15123873	0.190278	0	ZFYVE20	-1.65926911829945	-1	1.37229438762137
255	A549 Rep2	A549	ZFYVE20 15127468 15123873	0.250884	0	ZFYVE20	-1.38276459806965	-1	1.17361224030731
256	Gm12878 Rep2	Gm12878	ZFYVE20 15127468 15123873	0.190278	0	ZFYVE20	-1.65926911829945	-1	1.13330305435176
257	Helas3 Rep2	Helas3	ZFYVE20 15127468 15123873	0.294731	0	ZFYVE20	-1.22169220305036	-1	4.49568287859868
258	Hepg2 Rep1	Hepg2	ZFYVE20 15127468 15123873	0.200724	0	ZFYVE20	-1.60582444886427	-1	1.44565894650149
259	Huvec Rep1	Huvec	ZFYVE20 15127468 15123873	0.270302	0	ZFYVE20	-1.30821542654102	-1	0.586836404201001
260	Nhek Rep2	Nhek	ZFYVE20 15127468 15123873	0.249321	0	ZFYVE20	-1.38901405613986	-1	1.63426986575048
261	Bj Rep2	Bj	ZFYVE20 15127468 15123873	0.641334	0	ZFYVE20	-0.444204896924096	-1	7.5385606949359
262	H1hesc Rep2	H1hesc	ZFYVE20 15127468 15123873	0.178665	0	ZFYVE20	-1.72224273498116	-1	0.671826365838489
263	Hepg2 Rep2	Hepg2	ZFYVE20 15127468 15123873	0.200724	0	ZFYVE20	-1.60582444886427	-1	1.54942829395832
264	Hsmm Rep2	Hsmm	ZFYVE20 15127468 15123873	0.312019	0	ZFYVE20	-1.16469119559093	-1	0.410570311698698
265	Hsmm Rep1	Hsmm	ZFYVE20 15127468 15123873	0.312019	0	ZFYVE20	-1.16469119559093	-1	0.465528542398521
266	Nhlf Rep2	Nhlf	ZFYVE20 15127468 15123873	0.381281	56	ZFYVE20	-0.964218642890705	46.7878267281569	1.17184655244019
267	Nhlf Rep1	Nhlf	ZFYVE20 15127468 15123873	0.381281	0	ZFYVE20	-0.964218642890705	-1	0.910884957781612
268	Nhek Rep5	Nhek	ZFYVE20 15127468 15123873	0.249321	0	ZFYVE20	-1.38901405613986	-1	0.266120278201928
269	Huvec Rep2	Huvec	ZFYVE20 15127468 15123873	0.270302	11	ZFYVE20	-1.30821542654102	20.5533066689143	0.510362524366852
270	K562 Rep1	K562	ZFX 24190831 24197887	0.276807	41	ZFX	-1.28443476654104	0.586860948470311	25.8371724627308
271	Nhek Rep1	Nhek	ZFX 24190831 24197887	0.534275	19	ZFX	-0.626844591305882	0.876559063685876	10.1249144605557
272	Sknshra Rep1	Sknshra	ZFX 24190831 24197887	0.391133	6	ZFX	-0.938707623383156	-0.524844268123109	12.6274389583804
273	Ag04450 Rep1	Ag04450	ZFX 24190831 24197887	0.435541	21	ZFX	-0.831166342459601	0.357044635508124	15.4748041814681
274	H1hesc Rep1	H1hesc	ZFX 24190831 24197887	0.072142	6	ZFX	-2.62911888002079	-0.447797226190763	10.865573815594
275	Ag04450 Rep2	Ag04450	ZFX 24190831 24197887	0.435541	29	ZFX	-0.831166342459601	0.682834084783674	17.2328337429224
276	Mcf7 Rep1	Mcf7	ZFX 24190831 24197887	0.587129	1	ZFX	-0.532510721798913	-0.944930639077483	18.1589178310424
277	K562 Rep2	K562	ZFX 24190831 24197887	0.276807	5	ZFX	-1.28443476654104	-0.768685325936532	21.6155763582387
278	Mcf7 Rep2	Mcf7	ZFX 24190831 24197887	0.587129	0	ZFX	-0.532510721798913	-1	17.9517320267888
279	A549 Rep1	A549	ZFX 24190831 24197887	0.506746	26	ZFX	-0.67974538711976	0.180405656629638	22.0263261650547
280	Hmec Rep1	Hmec	ZFX 24190831 24197887	0.687803	105	ZFX	-0.374252819260422	13.8062060792533	7.09162086749067
281	Bj Rep1	Bj	ZFX 24190831 24197887	0.889718	14	ZFX	-0.116850720397349	-0.138475520361506	16.2502637253843
282	Helas3 Rep1	Helas3	ZFX 24190831 24197887	1.082085	4	ZFX	0.0788897355642623	-0.772049810749761	17.5476932620963
283	Sknshra Rep2	Sknshra	ZFX 24190831 24197887	0.391133	14	ZFX	-0.938707623383156	0.366036193694059	10.2486303544718
284	Gm12878 Rep1	Gm12878	ZFX 24190831 24197887	0.436915	0	ZFX	-0.828016610814836	-1	27.8137150710979
285	A549 Rep2	A549	ZFX 24190831 24197887	0.506746	10	ZFX	-0.67974538711976	-0.179675283319194	12.1902946438844
286	Gm12878 Rep2	Gm12878	ZFX 24190831 24197887	0.436915	22	ZFX	-0.828016610814836	-0.0422218891330255	22.9698295987217
287	Helas3 Rep2	Helas3	ZFX 24190831 24197887	1.082085	29	ZFX	0.0788897355642623	-0.245289276609355	38.4253186038134
288	Hepg2 Rep1	Hepg2	ZFX 24190831 24197887	0.341642	0	ZFX	-1.07399187380588	-1	23.7826845429864
289	Huvec Rep1	Huvec	ZFX 24190831 24197887	0.318504	11	ZFX	-1.14412024517908	1.50046239077126	4.39918634273362
290	Nhek Rep2	Nhek	ZFX 24190831 24197887	0.534275	0	ZFX	-0.626844591305882	-1	17.5162779492455
291	Bj Rep2	Bj	ZFX 24190831 24197887	0.889718	2	ZFX	-0.116850720397349	-0.757212851561673	8.23766831508398
292	H1hesc Rep2	H1hesc	ZFX 24190831 24197887	0.072142	10	ZFX	-2.62911888002079	0.0515602538173405	9.50967855973856
293	Hepg2 Rep2	Hepg2	ZFX 24190831 24197887	0.341642	43	ZFX	-1.07399187380588	0.686948972605059	25.4898047885809
294	Hsmm Rep2	Hsmm	ZFX 24190831 24197887	0.810783	0	ZFX	-0.209754831570327	-1	2.78778096917977
295	Hsmm Rep1	Hsmm	ZFX 24190831 24197887	0.810783	0	ZFX	-0.209754831570327	-1	3.16094850048728
296	Nhlf Rep2	Nhlf	ZFX 24190831 24197887	1.447865	0	ZFX	0.370090057572948	-1	5.61810777310277
297	Nhlf Rep1	Nhlf	ZFX 24190831 24197887	1.447865	0	ZFX	0.370090057572948	-1	4.36699655860142
298	Nhek Rep5	Nhek	ZFX 24190831 24197887	0.534275	13	ZFX	-0.626844591305882	3.55771671792103	2.85230539864045
299	Huvec Rep2	Huvec	ZFX 24190831 24197887	0.318504	5	ZFX	-1.14412024517908	0.306880615767315	3.82590417186984
300	K562 Rep1	K562	ZFHX3 72845937 72845475	0.000279	0	ZFHX3	-8.18429877614291	-1	2.7192311397203
301	Nhek Rep1	Nhek	ZFHX3 72845937 72845475	0.026093	0	ZFHX3	-3.64608819985905	-1	6.72086472747433
302	Sknshra Rep1	Sknshra	ZFHX3 72845937 72845475	0.166519	28	ZFHX3	-1.79264586195804	0.331170678926165	21.0341171446078
303	Ag04450 Rep1	Ag04450	ZFHX3 72845937 72845475	0.097042	8	ZFHX3	-2.33261140450102	-0.592281220409395	19.6213674730237
304	H1hesc Rep1	H1hesc	ZFHX3 72845937 72845475	0.002912	0	ZFHX3	-5.8389151486477	-1	4.82208832844553
305	Ag04450 Rep2	Ag04450	ZFHX3 72845937 72845475	0.097042	13	ZFHX3	-2.33261140450102	-0.405047155896372	21.8504712244651
306	Mcf7 Rep1	Mcf7	ZFHX3 72845937 72845475	0.192235	12	ZFHX3	-1.64903669704739	-0.581604664369256	28.6810080755552
307	K562 Rep2	K562	ZFHX3 72845937 72845475	0.000279	0	ZFHX3	-8.18429877614291	-1	2.27492959692511
308	Mcf7 Rep2	Mcf7	ZFHX3 72845937 72845475	0.192235	0	ZFHX3	-1.64903669704739	-1	28.3537695374315
309	A549 Rep1	A549	ZFHX3 72845937 72845475	0.163011	28	ZFHX3	-1.81393759578979	-0.169614934429118	33.7192962168103
310	Hmec Rep1	Hmec	ZFHX3 72845937 72845475	0.050142	0	ZFHX3	-2.99289629873478	-1	5.86217272510168
311	Bj Rep1	Bj	ZFHX3 72845937 72845475	0.129664	11	ZFHX3	-2.04280878979597	-0.423481051452067	19.080032022721
312	Helas3 Rep1	Helas3	ZFHX3 72845937 72845475	0.059511	35	ZFHX3	-2.82159410956806	1.54772319280117	13.7377561655425
313	Sknshra Rep2	Sknshra	ZFHX3 72845937 72845475	0.166519	0	ZFHX3	-1.79264586195804	-1	17.071624116201
314	Gm12878 Rep1	Gm12878	ZFHX3 72845937 72845475	0.009932	8	ZFHX3	-4.61199341133622	-0.369997223712499	12.6983567392236
315	A549 Rep2	A549	ZFHX3 72845937 72845475	0.163011	18	ZFHX3	-1.81393759578979	-0.0354563933233187	18.6616757141947
316	Gm12878 Rep2	Gm12878	ZFHX3 72845937 72845475	0.009932	6	ZFHX3	-4.61199341133622	-0.427856518100714	10.4868799345269
317	Helas3 Rep2	Helas3	ZFHX3 72845937 72845475	0.059511	30	ZFHX3	-2.82159410956806	-0.00274089967410888	30.0824529855846
318	Hepg2 Rep1	Hepg2	ZFHX3 72845937 72845475	0.116722	116	ZFHX3	-2.14796023989042	2.30128339308488	35.1378497959255
319	Huvec Rep1	Huvec	ZFHX3 72845937 72845475	0.118939	7	ZFHX3	-2.1291445223395	0.0465084607660703	6.68890913206361
320	Nhek Rep2	Nhek	ZFHX3 72845937 72845475	0.026093	0	ZFHX3	-3.64608819985905	-1	11.6272127615841
321	Bj Rep2	Bj	ZFHX3 72845937 72845475	0.129664	30	ZFHX3	-2.04280878979597	2.10168912706117	9.67214919711338
322	H1hesc Rep2	H1hesc	ZFHX3 72845937 72845475	0.002912	21	ZFHX3	-5.8389151486477	3.97589219450666	4.22034866896509
323	Hepg2 Rep2	Hepg2	ZFHX3 72845937 72845475	0.116722	34	ZFHX3	-2.14796023989042	-0.0971863828863744	37.6600433971089
324	Hsmm Rep2	Hsmm	ZFHX3 72845937 72845475	0.228877	0	ZFHX3	-1.47457053763132	-1	4.33651625040386
325	Hsmm Rep1	Hsmm	ZFHX3 72845937 72845475	0.228877	16	ZFHX3	-1.47457053763132	2.25402011575468	4.91699480360749
326	Nhlf Rep2	Nhlf	ZFHX3 72845937 72845475	0.206822	0	ZFHX3	-1.57589675902741	-1	7.06197280072216
327	Nhlf Rep1	Nhlf	ZFHX3 72845937 72845475	0.206822	1	ZFHX3	-1.57589675902741	-0.817828188945145	5.48932348100158
328	Nhek Rep5	Nhek	ZFHX3 72845937 72845475	0.026093	3	ZFHX3	-3.64608819985905	0.584497065674122	1.89334525446007
329	Huvec Rep2	Huvec	ZFHX3 72845937 72845475	0.118939	7	ZFHX3	-2.1291445223395	0.203319665454992	5.81724058947645
330	K562 Rep1	K562	ZFAND6 80412669 80415142	2.081555	60	ZFAND6	0.733115210556267	-0.252525493094593	80.2702961046844
331	Nhek Rep1	Nhek	ZFAND6 80412669 80415142	2.147408	15	ZFAND6	0.764261533446369	-0.431348069723788	26.3781747697823
332	Sknshra Rep1	Sknshra	ZFAND6 80412669 80415142	0.919721	12	ZFAND6	-0.0836849158014926	-0.509796009753251	24.4796048966466
333	Ag04450 Rep1	Ag04450	ZFAND6 80412669 80415142	1.796906	28	ZFAND6	0.586066297028674	-0.290062333329743	39.4400822981056
334	H1hesc Rep1	H1hesc	ZFAND6 80412669 80415142	1.982832	117	ZFAND6	0.684526125827678	1.40157541785747	48.718020317005
335	Ag04450 Rep2	Ag04450	ZFAND6 80412669 80415142	1.796906	21	ZFAND6	0.586066297028674	-0.52186564888308	43.9207096309731
336	Mcf7 Rep1	Mcf7	ZFAND6 80412669 80415142	1.403451	20	ZFAND6	0.338934203492132	-0.472798991634099	37.9361945114474
337	K562 Rep2	K562	ZFAND6 80412669 80415142	2.081555	67	ZFAND6	0.733115210556267	-0.00230429701506895	67.1547444772466
338	Mcf7 Rep2	Mcf7	ZFAND6 80412669 80415142	1.403451	27	ZFAND6	0.338934203492132	-0.280064469598333	37.5033580922671
339	A549 Rep1	A549	ZFAND6 80412669 80415142	2.49833	40	ZFAND6	0.915622508662746	-0.359215506546023	62.4234831033297
340	Hmec Rep1	Hmec	ZFAND6 80412669 80415142	0.784718	0	ZFAND6	-0.242430861409109	-1	10.8632132941796
341	Bj Rep1	Bj	ZFAND6 80412669 80415142	2.48198	34	ZFAND6	0.909056628732222	-0.128586587313554	39.0170721554339
342	Helas3 Rep1	Helas3	ZFAND6 80412669 80415142	2.681061	34	ZFAND6	0.986212611699198	-0.175463647666867	41.2352953314824
343	Sknshra Rep2	Sknshra	ZFAND6 80412669 80415142	0.919721	6	ZFAND6	-0.0836849158014926	-0.698007404409193	19.8680367916367
344	Gm12878 Rep1	Gm12878	ZFAND6 80412669 80415142	1.695172	94	ZFAND6	0.527784210610435	0.36291139036945	68.9700010317759
345	A549 Rep2	A549	ZFAND6 80412669 80415142	2.49833	18	ZFAND6	0.915622508662746	-0.478982428235781	34.5477791450491
346	Gm12878 Rep2	Gm12878	ZFAND6 80412669 80415142	1.695172	94	ZFAND6	0.527784210610435	0.650322607573867	56.9585604466687
347	Helas3 Rep2	Helas3	ZFAND6 80412669 80415142	2.681061	112	ZFAND6	0.986212611699198	0.240370618850875	90.2955925413333
348	Hepg2 Rep1	Hepg2	ZFAND6 80412669 80415142	0.885117	59	ZFAND6	-0.122035439322475	0.252230531689165	47.1159251487132
349	Huvec Rep1	Huvec	ZFAND6 80412669 80415142	1.38557	5	ZFAND6	0.326111607321434	-0.541506475382929	10.9052794239045
350	Nhek Rep2	Nhek	ZFAND6 80412669 80415142	2.147408	28	ZFAND6	0.764261533446369	-0.386431825605632	45.6347007040217
351	Bj Rep2	Bj	ZFAND6 80412669 80415142	2.48198	11	ZFAND6	0.909056628732222	-0.443847209614611	19.7787374084332
352	H1hesc Rep2	H1hesc	ZFAND6 80412669 80415142	1.982832	121	ZFAND6	0.684526125827678	1.83780511541942	42.638586893278
353	Hepg2 Rep2	Hepg2	ZFAND6 80412669 80415142	0.885117	65	ZFAND6	-0.122035439322475	0.287182122768751	50.4979045701659
354	Hsmm Rep2	Hsmm	ZFAND6 80412669 80415142	2.314006	4	ZFAND6	0.838980221680829	-0.399404590147889	6.6600575601884
355	Hsmm Rep1	Hsmm	ZFAND6 80412669 80415142	2.314006	7	ZFAND6	0.838980221680829	-0.0730393761136635	7.55156132808759
356	Nhlf Rep2	Nhlf	ZFAND6 80412669 80415142	2.614138	0	ZFAND6	0.960934406463482	-1	11.9967087920724
357	Nhlf Rep1	Nhlf	ZFAND6 80412669 80415142	2.614138	0	ZFAND6	0.960934406463482	-1	9.32513011949393
358	Nhek Rep5	Nhek	ZFAND6 80412669 80415142	2.147408	0	ZFAND6	0.764261533446369	-1	7.43103663692603
359	Huvec Rep2	Huvec	ZFAND6 80412669 80415142	1.38557	0	ZFAND6	0.326111607321434	-1	9.48415247565907
360	K562 Rep1	K562	ZDHHC7 85029613 85023909	0.370706	0	ZDHHC7	-0.992345983361615	-1	1.51295407227504
361	Nhek Rep1	Nhek	ZDHHC7 85029613 85023909	0.621442	0	ZDHHC7	-0.475712694992794	-1	0.918433468228767
362	Sknshra Rep1	Sknshra	ZDHHC7 85029613 85023909	1.266168	0	ZDHHC7	0.235995016339731	-1	2.97713770839173
363	Ag04450 Rep1	Ag04450	ZDHHC7 85029613 85023909	1.947549	0	ZDHHC7	0.666571658908378	-1	5.96847088260214
364	H1hesc Rep1	H1hesc	ZDHHC7 85029613 85023909	0.783017	0	ZDHHC7	-0.244600871860483	-1	2.32933097477343
365	Ag04450 Rep2	Ag04450	ZDHHC7 85029613 85023909	1.947549	0	ZDHHC7	0.666571658908378	-1	6.64652458365376
366	Mcf7 Rep1	Mcf7	ZDHHC7 85029613 85023909	1.472546	0	ZDHHC7	0.38699287544446	-1	4.57344401555961
367	K562 Rep2	K562	ZDHHC7 85029613 85023909	0.370706	2	ZDHHC7	-0.992345983361615	0.580092148587501	1.26574896393724
368	Mcf7 Rep2	Mcf7	ZDHHC7 85029613 85023909	1.472546	67	ZDHHC7	0.38699287544446	13.8188684340451	4.52126289522033
369	A549 Rep1	A549	ZDHHC7 85029613 85023909	0.70088	0	ZDHHC7	-0.355418590624029	-1	2.3482104515754
370	Hmec Rep1	Hmec	ZDHHC7 85029613 85023909	1.021953	0	ZDHHC7	0.0217155024657032	-1	1.09450850843684
371	Bj Rep1	Bj	ZDHHC7 85029613 85023909	2.816993	0	ZDHHC7	1.03567000397812	-1	7.98319486490685
372	Helas3 Rep1	Helas3	ZDHHC7 85029613 85023909	0.217994	0	ZDHHC7	-1.52328773950759	-1	0.363323168619917
373	Sknshra Rep2	Sknshra	ZDHHC7 85029613 85023909	1.266168	0	ZDHHC7	0.235995016339731	-1	2.41629232881118
374	Gm12878 Rep1	Gm12878	ZDHHC7 85029613 85023909	0.138379	0	ZDHHC7	-1.9777589814154	-1	0.430910542795667
375	A549 Rep2	A549	ZDHHC7 85029613 85023909	0.70088	0	ZDHHC7	-0.355418590624029	-1	1.29959835680486
376	Gm12878 Rep2	Gm12878	ZDHHC7 85029613 85023909	0.138379	0	ZDHHC7	-1.9777589814154	-1	0.355865504302746
377	Helas3 Rep2	Helas3	ZDHHC7 85029613 85023909	0.217994	2	ZDHHC7	-1.52328773950759	1.51385057664324	0.795592235506142
378	Hepg2 Rep1	Hepg2	ZDHHC7 85029613 85023909	0.81204	0	ZDHHC7	-0.208205678950003	-1	3.39847854078477
379	Huvec Rep1	Huvec	ZDHHC7 85029613 85023909	1.236257	0	ZDHHC7	0.212088266223891	-1	1.06916050688691
380	Nhek Rep2	Nhek	ZDHHC7 85029613 85023909	0.621442	0	ZDHHC7	-0.475712694992794	-1	1.58890585891445
381	Bj Rep2	Bj	ZDHHC7 85029613 85023909	2.816993	0	ZDHHC7	1.03567000397812	-1	4.04688271545138
382	H1hesc Rep2	H1hesc	ZDHHC7 85029613 85023909	0.783017	0	ZDHHC7	-0.244600871860483	-1	2.03865798578875
383	Hepg2 Rep2	Hepg2	ZDHHC7 85029613 85023909	0.81204	0	ZDHHC7	-0.208205678950003	-1	3.64242120885093
384	Hsmm Rep2	Hsmm	ZDHHC7 85029613 85023909	1.565705	0	ZDHHC7	0.448336201790035	-1	0.689038192590712
385	Hsmm Rep1	Hsmm	ZDHHC7 85029613 85023909	1.565705	0	ZDHHC7	0.448336201790035	-1	0.781271651441432
386	Nhlf Rep2	Nhlf	ZDHHC7 85029613 85023909	3.083597	0	ZDHHC7	1.12609677271367	-1	2.67585351942205
387	Nhlf Rep1	Nhlf	ZDHHC7 85029613 85023909	3.083597	0	ZDHHC7	1.12609677271367	-1	2.07996065269213
388	Nhek Rep5	Nhek	ZDHHC7 85029613 85023909	0.621442	0	ZDHHC7	-0.475712694992794	-1	0.258733320654366
389	Huvec Rep2	Huvec	ZDHHC7 85029613 85023909	1.236257	0	ZDHHC7	0.212088266223891	-1	0.929832320118386
390	K562 Rep1	K562	ZDHHC4 6624646 6624891	1.765439	42	ZDHHC4	0.568399384670737	0.313702324447671	31.9707130134358
391	Nhek Rep1	Nhek	ZDHHC4 6624646 6624891	1.301166	0	ZDHHC4	0.263260785549266	-1	11.6675108542769
392	Sknshra Rep1	Sknshra	ZDHHC4 6624646 6624891	3.703816	34	ZDHHC4	1.30936363952412	2.21075463412065	10.5894108626933
393	Ag04450 Rep1	Ag04450	ZDHHC4 6624646 6624891	1.913467	13	ZDHHC4	0.648916779850403	-0.201283222927304	16.2761073426367
394	H1hesc Rep1	H1hesc	ZDHHC4 6624646 6624891	2.285504	0	ZDHHC4	0.826586568952208	-1	17.9370505509791
395	Ag04450 Rep2	Ag04450	ZDHHC4 6624646 6624891	1.913467	11	ZDHHC4	0.648916779850403	-0.393109130349563	18.1251696970427
396	Mcf7 Rep1	Mcf7	ZDHHC4 6624646 6624891	0.932909	15	ZDHHC4	-0.0694476177254937	-0.352999124317563	23.1838944331852
397	K562 Rep2	K562	ZDHHC4 6624646 6624891	1.765439	33	ZDHHC4	0.568399384670737	0.233785840848002	26.7469433571377
398	Mcf7 Rep2	Mcf7	ZDHHC4 6624646 6624891	0.932909	67	ZDHHC4	-0.0694476177254937	1.92329079363124	22.9193757069834
399	A549 Rep1	A549	ZDHHC4 6624646 6624891	1.695114	25	ZDHHC4	0.527749995207956	0.0753986919400972	23.2471921226705
400	Hmec Rep1	Hmec	ZDHHC4 6624646 6624891	0.829991	0	ZDHHC4	-0.186340421623777	-1	9.05236558837714
401	Bj Rep1	Bj	ZDHHC4 6624646 6624891	4.271218	8	ZDHHC4	1.4518990324673	-0.212836109448749	10.1630678134862
402	Helas3 Rep1	Helas3	ZDHHC4 6624646 6624891	1.648831	32	ZDHHC4	0.50006655197001	1.1287097270352	15.032580343666
403	Sknshra Rep2	Sknshra	ZDHHC4 6624646 6624891	3.703816	13	ZDHHC4	1.30936363952412	0.51258922284435	8.59453432806703
404	Gm12878 Rep1	Gm12878	ZDHHC4 6624646 6624891	0.847378	37	ZDHHC4	-0.165608402892091	-0.0786312360946976	40.1576452876178
405	A549 Rep2	A549	ZDHHC4 6624646 6624891	1.695114	10	ZDHHC4	0.527749995207956	-0.222756035416121	12.8659731765866
406	Gm12878 Rep2	Gm12878	ZDHHC4 6624646 6624891	0.847378	10	ZDHHC4	-0.165608402892091	-0.698468291357592	33.1640080077256
407	Helas3 Rep2	Helas3	ZDHHC4 6624646 6624891	1.648831	13	ZDHHC4	0.50006655197001	-0.605077047026653	32.9178132142584
408	Hepg2 Rep1	Hepg2	ZDHHC4 6624646 6624891	2.928513	32	ZDHHC4	1.07449478567051	0.407832026437659	22.729984400889
409	Huvec Rep1	Huvec	ZDHHC4 6624646 6624891	2.616736	5	ZDHHC4	0.96192773959046	0.115271754886047	4.48321225575275
410	Nhek Rep2	Nhek	ZDHHC4 6624646 6624891	1.301166	57	ZDHHC4	0.263260785549266	1.82387960573085	20.1849965148382
411	Bj Rep2	Bj	ZDHHC4 6624646 6624891	4.271218	1	ZDHHC4	1.4518990324673	-0.805897428627731	5.15191526279216
412	H1hesc Rep2	H1hesc	ZDHHC4 6624646 6624891	2.285504	2	ZDHHC4	0.826586568952208	-0.872601066413638	15.698718534753
413	Hepg2 Rep2	Hepg2	ZDHHC4 6624646 6624891	2.928513	4	ZDHHC4	1.07449478567051	-0.835806780142155	24.3615418679475
414	Hsmm Rep2	Hsmm	ZDHHC4 6624646 6624891	1.499247	0	ZDHHC4	0.40496298206398	-1	2.69428731413233
415	Hsmm Rep1	Hsmm	ZDHHC4 6624646 6624891	1.499247	0	ZDHHC4	0.40496298206398	-1	3.0549399467327
416	Nhlf Rep2	Nhlf	ZDHHC4 6624646 6624891	2.354145	0	ZDHHC4	0.856177604222274	-1	3.85031621209752
417	Nhlf Rep1	Nhlf	ZDHHC4 6624646 6624891	2.354145	0	ZDHHC4	0.856177604222274	-1	2.99287915555078
418	Nhek Rep5	Nhek	ZDHHC4 6624646 6624891	1.301166	0	ZDHHC4	0.263260785549266	-1	3.28687262771438
419	Huvec Rep2	Huvec	ZDHHC4 6624646 6624891	2.616736	13	ZDHHC4	0.96192773959046	2.33420518014355	3.8989802059633
420	K562 Rep1	K562	ZCCHC7 37126308 37126939	0.925222	71	ZCCHC7	-0.0777215702651047	3.27314372416097	16.6154018172981
421	Nhek Rep1	Nhek	ZCCHC7 37126308 37126939	0.305495	0	ZCCHC7	-1.18582186711653	-1	1.55577548402527
422	Sknshra Rep1	Sknshra	ZCCHC7 37126308 37126939	0.243909	0	ZCCHC7	-1.41096007407206	-1	1.65012737139233
423	Ag04450 Rep1	Ag04450	ZCCHC7 37126308 37126939	0.406703	6	ZCCHC7	-0.89967208965161	0.726188352111145	3.47586634602298
424	H1hesc Rep1	H1hesc	ZCCHC7 37126308 37126939	0.199646	0	ZCCHC7	-1.61120948073497	-1	1.85008602241576
425	Ag04450 Rep2	Ag04450	ZCCHC7 37126308 37126939	0.406703	4	ZCCHC7	-0.89967208965161	0.0333926939602351	3.87074538399429
426	Mcf7 Rep1	Mcf7	ZCCHC7 37126308 37126939	0.21723	0	ZCCHC7	-1.5267985789133	-1	1.85313388638252
427	K562 Rep2	K562	ZCCHC7 37126308 37126939	0.925222	28	ZCCHC7	-0.0777215702651047	1.01430553885313	13.9005724106494
428	Mcf7 Rep2	Mcf7	ZCCHC7 37126308 37126939	0.21723	0	ZCCHC7	-1.5267985789133	-1	1.83199038883425
429	A549 Rep1	A549	ZCCHC7 37126308 37126939	0.44294	1	ZCCHC7	-0.814320958290438	-0.80808078424178	5.21052566856985
430	Hmec Rep1	Hmec	ZCCHC7 37126308 37126939	0.238945	0	ZCCHC7	-1.43152187905658	-1	0.769190443336042
431	Bj Rep1	Bj	ZCCHC7 37126308 37126939	0.542502	7	ZCCHC7	-0.611563506938373	0.70753400497282	4.09947911995546
432	Helas3 Rep1	Helas3	ZCCHC7 37126308 37126939	0.292955	1	ZCCHC7	-1.22773626537799	-0.523267401992532	2.09761196146343
433	Sknshra Rep2	Sknshra	ZCCHC7 37126308 37126939	0.243909	5	ZCCHC7	-1.41096007407206	2.73337817731509	1.33926962727248
434	Gm12878 Rep1	Gm12878	ZCCHC7 37126308 37126939	1.643047	2	ZCCHC7	0.496552444854137	-0.932941429154288	29.8246737855717
435	A549 Rep2	A549	ZCCHC7 37126308 37126939	0.44294	2	ZCCHC7	-0.814320958290438	-0.306452326687149	2.88372389809435
436	Gm12878 Rep2	Gm12878	ZCCHC7 37126308 37126939	1.643047	2	ZCCHC7	0.496552444854137	-0.91880009494361	24.6305706713707
437	Helas3 Rep2	Helas3	ZCCHC7 37126308 37126939	0.292955	0	ZCCHC7	-1.22773626537799	-1	4.59327654766475
438	Hepg2 Rep1	Hepg2	ZCCHC7 37126308 37126939	0.114717	0	ZCCHC7	-2.16528705310038	-1	1.38826433313763
439	Huvec Rep1	Huvec	ZCCHC7 37126308 37126939	0.227053	0	ZCCHC7	-1.48257180857678	-1	0.563041075352739
440	Nhek Rep2	Nhek	ZCCHC7 37126308 37126939	0.305495	0	ZCCHC7	-1.18582186711653	-1	2.6915186208213
441	Bj Rep2	Bj	ZCCHC7 37126308 37126939	0.542502	0	ZCCHC7	-0.611563506938373	-1	2.07812930457575
442	H1hesc Rep2	H1hesc	ZCCHC7 37126308 37126939	0.199646	0	ZCCHC7	-1.61120948073497	-1	1.61921714210704
443	Hepg2 Rep2	Hepg2	ZCCHC7 37126308 37126939	0.114717	0	ZCCHC7	-2.16528705310038	-1	1.48791389730069
444	Hsmm Rep2	Hsmm	ZCCHC7 37126308 37126939	0.439304	0	ZCCHC7	-0.822563622646911	-1	0.570354474067245
445	Hsmm Rep1	Hsmm	ZCCHC7 37126308 37126939	0.439304	0	ZCCHC7	-0.822563622646911	-1	0.646701135950259
446	Nhlf Rep2	Nhlf	ZCCHC7 37126308 37126939	0.713682	0	ZCCHC7	-0.33731779400412	-1	1.67381917804541
447	Nhlf Rep1	Nhlf	ZCCHC7 37126308 37126939	0.713682	8	ZCCHC7	-0.33731779400412	5.14877588500319	1.30107197751538
448	Nhek Rep5	Nhek	ZCCHC7 37126308 37126939	0.305495	0	ZCCHC7	-1.18582186711653	-1	0.438279931099209
449	Huvec Rep2	Huvec	ZCCHC7 37126308 37126939	0.227053	0	ZCCHC7	-1.48257180857678	-1	0.489668095711436
450	K562 Rep1	K562	ZBTB20 114070725 114069120	0.002572	0	ZBTB20	-5.96307147260676	-1	4.72844639312937
451	Nhek Rep1	Nhek	ZBTB20 114070725 114069120	0.010209	10	ZBTB20	-4.58448559479526	1.00022906508163	4.99942740287693
452	Sknshra Rep1	Sknshra	ZBTB20 114070725 114069120	0.092709	72	ZBTB20	-2.37828972374436	0.589548218798862	45.2958892020317
453	Ag04450 Rep1	Ag04450	ZBTB20 114070725 114069120	0.068623	39	ZBTB20	-2.67912752347513	-0.061791908731995	41.5686033439456
454	H1hesc Rep1	H1hesc	ZBTB20 114070725 114069120	0.009227	3	ZBTB20	-4.68562131038572	-0.658268497146219	8.77882189656839
455	Ag04450 Rep2	Ag04450	ZBTB20 114070725 114069120	0.068623	68	ZBTB20	-2.67912752347513	0.468966676039519	46.2910432953692
456	Mcf7 Rep1	Mcf7	ZBTB20 114070725 114069120	0.001084	0	ZBTB20	-6.82709737596468	-1	1.27398094514601
457	K562 Rep2	K562	ZBTB20 114070725 114069120	0.002572	0	ZBTB20	-5.96307147260676	-1	3.95585446565246
458	Mcf7 Rep2	Mcf7	ZBTB20 114070725 114069120	0.001084	0	ZBTB20	-6.82709737596468	-1	1.25944534510751
459	A549 Rep1	A549	ZBTB20 114070725 114069120	0.07482	106	ZBTB20	-2.59267005006214	0.737927327082233	60.9921936022267
460	Hmec Rep1	Hmec	ZBTB20 114070725 114069120	0.031236	0	ZBTB20	-3.46618400318171	-1	8.49621331337086
461	Bj Rep1	Bj	ZBTB20 114070725 114069120	0.273366	87	ZBTB20	-1.29694372233784	-0.251401838669015	116.217223730976
462	Helas3 Rep1	Helas3	ZBTB20 114070725 114069120	0.0598	91	ZBTB20	-2.81674961802555	1.82674410225353	32.1925143232644
463	Sknshra Rep2	Sknshra	ZBTB20 114070725 114069120	0.092709	17	ZBTB20	-2.37828972374436	-0.537576836867607	36.7628643099197
464	Gm12878 Rep1	Gm12878	ZBTB20 114070725 114069120	0.006545	7	ZBTB20	-5.02905387962027	-0.295817262984714	9.94060153997789
465	A549 Rep2	A549	ZBTB20 114070725 114069120	0.07482	77	ZBTB20	-2.59267005006214	1.2811000559029	33.755643379493
466	Gm12878 Rep2	Gm12878	ZBTB20 114070725 114069120	0.006545	0	ZBTB20	-5.02905387962027	-1	8.2094003946762
467	Helas3 Rep2	Helas3	ZBTB20 114070725 114069120	0.0598	29	ZBTB20	-2.81674961802555	-0.588617647485107	70.4940302439205
468	Hepg2 Rep1	Hepg2	ZBTB20 114070725 114069120	0.031614	26	ZBTB20	-3.45415521852693	-0.262359050648612	35.2475008645628
469	Huvec Rep1	Huvec	ZBTB20 114070725 114069120	0.120138	11	ZBTB20	-2.11911419694357	-0.47410156792692	20.9165864150578
470	Nhek Rep2	Nhek	ZBTB20 114070725 114069120	0.010209	16	ZBTB20	-4.58448559479526	0.849904254239465	8.64909627800058
471	Bj Rep2	Bj	ZBTB20 114070725 114069120	0.273366	23	ZBTB20	-1.29694372233784	-0.60959672548639	58.9134402846772
472	H1hesc Rep2	H1hesc	ZBTB20 114070725 114069120	0.009227	6	ZBTB20	-4.68562131038572	-0.219088458974431	7.6833286291559
473	Hepg2 Rep2	Hepg2	ZBTB20 114070725 114069120	0.031614	23	ZBTB20	-3.45415521852693	-0.391173044933425	37.7775652155299
474	Hsmm Rep2	Hsmm	ZBTB20 114070725 114069120	0.742419	64	ZBTB20	-0.297841505165219	0.326083918272974	48.2624056578187
475	Hsmm Rep1	Hsmm	ZBTB20 114070725 114069120	0.742419	46	ZBTB20	-0.297841505165219	-0.159398627327391	54.7227276750067
476	Nhlf Rep2	Nhlf	ZBTB20 114070725 114069120	0.188135	31	ZBTB20	-1.67059548874556	0.223934176626843	25.3281594647809
477	Nhlf Rep1	Nhlf	ZBTB20 114070725 114069120	0.188135	0	ZBTB20	-1.67059548874556	-1	19.6877649353671
478	Nhek Rep5	Nhek	ZBTB20 114070725 114069120	0.010209	0	ZBTB20	-4.58448559479526	-1	1.40839646862105
479	Huvec Rep2	Huvec	ZBTB20 114070725 114069120	0.120138	20	ZBTB20	-2.11911419694357	0.0994549956446083	18.1908309837403
480	K562 Rep1	K562	YTHDF2 29068914 29070498	1.505827	54	YTHDF2	0.409342248941216	2.2648776724585	16.5396702165987
481	Nhek Rep1	Nhek	YTHDF2 29068914 29070498	1.998969	12	YTHDF2	0.69263154764414	0.543946299646613	7.77229104583924
482	Sknshra Rep1	Sknshra	YTHDF2 29068914 29070498	1.398409	3	YTHDF2	0.335335161825197	-0.547994661234121	6.63708974807902
483	Ag04450 Rep1	Ag04450	YTHDF2 29068914 29070498	1.77904	8	YTHDF2	0.576073892972802	-0.260255816872684	10.814549384058
484	H1hesc Rep1	H1hesc	YTHDF2 29068914 29070498	3.06889	7	YTHDF2	1.12131593270134	-0.732094293561357	26.1285961133612
485	Ag04450 Rep2	Ag04450	YTHDF2 29068914 29070498	1.77904	13	YTHDF2	0.576073892972802	0.0794521314486272	12.0431463529133
486	Mcf7 Rep1	Mcf7	YTHDF2 29068914 29070498	1.060185	0	YTHDF2	0.0584434211975702	-1	5.90043241572508
487	K562 Rep2	K562	YTHDF2 29068914 29070498	1.505827	37	YTHDF2	0.409342248941216	1.67394852256234	13.8372147735082
488	Mcf7 Rep2	Mcf7	YTHDF2 29068914 29070498	1.060185	0	YTHDF2	0.0584434211975702	-1	5.83311090202747
489	A549 Rep1	A549	YTHDF2 29068914 29070498	0.978581	1	YTHDF2	-0.0216517158071154	-0.851260950218144	6.72318400222822
490	Hmec Rep1	Hmec	YTHDF2 29068914 29070498	2.83824	72	YTHDF2	1.04318414175849	7.98115568438762	8.01678564877359
491	Bj Rep1	Bj	YTHDF2 29068914 29070498	2.769271	2	YTHDF2	1.01858410866682	-0.87886370209925	16.5103279088045
492	Helas3 Rep1	Helas3	YTHDF2 29068914 29070498	1.314627	0	YTHDF2	0.27355297520329	-1	6.33617490159322
493	Sknshra Rep2	Sknshra	YTHDF2 29068914 29070498	1.398409	8	YTHDF2	0.335335161825197	0.485120678364668	5.38676763211536
494	Gm12878 Rep1	Gm12878	YTHDF2 29068914 29070498	0.904847	0	YTHDF2	-0.0999894103480751	-1	7.99582020297609
495	A549 Rep2	A549	YTHDF2 29068914 29070498	0.978581	0	YTHDF2	-0.0216517158071154	-1	3.72089259543607
496	Gm12878 Rep2	Gm12878	YTHDF2 29068914 29070498	0.904847	20	YTHDF2	-0.0999894103480751	2.02878331209203	6.60331160705772
497	Helas3 Rep2	Helas3	YTHDF2 29068914 29070498	1.314627	0	YTHDF2	0.27355297520329	-1	13.8747318913483
498	Hepg2 Rep1	Hepg2	YTHDF2 29068914 29070498	1.021801	0	YTHDF2	0.0215667565791824	-1	8.61108343384519
499	Huvec Rep1	Huvec	YTHDF2 29068914 29070498	3.180706	0	YTHDF2	1.15710318472956	-1	7.21574466626667
500	Nhek Rep2	Nhek	YTHDF2 29068914 29070498	1.998969	9	YTHDF2	0.69263154764414	-0.330665841471468	13.4461985621437
501	Bj Rep2	Bj	YTHDF2 29068914 29070498	2.769271	14	YTHDF2	1.01858410866682	0.672740026203252	8.36950140529421
502	H1hesc Rep2	H1hesc	YTHDF2 29068914 29070498	3.06889	10	YTHDF2	1.12131593270134	-0.562708784282738	22.8680559786631
503	Hepg2 Rep2	Hepg2	YTHDF2 29068914 29070498	1.021801	2	YTHDF2	0.0215667565791824	-0.783296181324187	9.22918669463774
504	Hsmm Rep2	Hsmm	YTHDF2 29068914 29070498	3.720365	0	YTHDF2	1.31382178175134	-1	4.2866951642215
505	Hsmm Rep1	Hsmm	YTHDF2 29068914 29070498	3.720365	0	YTHDF2	1.31382178175134	-1	4.86050475313301
506	Nhlf Rep2	Nhlf	YTHDF2 29068914 29070498	4.147571	0	YTHDF2	1.42252286168217	-1	8.42508549472635
507	Nhlf Rep1	Nhlf	YTHDF2 29068914 29070498	4.147571	0	YTHDF2	1.42252286168217	-1	6.54888101960939
508	Nhek Rep5	Nhek	YTHDF2 29068914 29070498	1.998969	1	YTHDF2	0.69263154764414	-0.543283939631646	2.1895441977527
509	Huvec Rep2	Huvec	YTHDF2 29068914 29070498	3.180706	10	YTHDF2	1.15710318472956	0.593518513298904	6.27542128726072
510	K562 Rep1	K562	XRN2 21319681 21324846	0.851976	0	XRN2	-0.16019692156366	-1	6.29403550222411
511	Nhek Rep1	Nhek	XRN2 21319681 21324846	1.395647	0	XRN2	0.33335810703484	-1	2.63536796121888
512	Sknshra Rep1	Sknshra	XRN2 21319681 21324846	1.089866	0	XRN2	0.0860547529040135	-1	3.1632721455124
513	Ag04450 Rep1	Ag04450	XRN2 21319681 21324846	1.943361	6	XRN2	0.66441894829964	0.182225683231104	5.0751731121266
514	H1hesc Rep1	H1hesc	XRN2 21319681 21324846	1.090366	4	XRN2	0.0865134196961398	-0.0990046957594789	4.43953479132917
515	Ag04450 Rep2	Ag04450	XRN2 21319681 21324846	1.943361	1	XRN2	0.66441894829964	-0.823063430162616	5.65174288683828
516	Mcf7 Rep1	Mcf7	XRN2 21319681 21324846	1.437595	0	XRN2	0.362971578462243	-1	4.67058916887155
517	K562 Rep2	K562	XRN2 21319681 21324846	0.851976	3	XRN2	-0.16019692156366	-0.430268501838643	5.26563830450244
518	Mcf7 Rep2	Mcf7	XRN2 21319681 21324846	1.437595	0	XRN2	0.362971578462243	-1	4.61729966217877
519	A549 Rep1	A549	XRN2 21319681 21324846	2.282695	0	XRN2	0.825356762477476	-1	7.51731515042373
520	Hmec Rep1	Hmec	XRN2 21319681 21324846	1.433593	94	XRN2	0.360183880414108	53.0270259235523	1.73986997050345
521	Bj Rep1	Bj	XRN2 21319681 21324846	2.220316	0	XRN2	0.79764952809682	-1	4.64530583735628
522	Helas3 Rep1	Helas3	XRN2 21319681 21324846	0.535657	6	XRN2	-0.624261248124104	1.64995020760255	2.2641934866498
523	Sknshra Rep2	Sknshra	XRN2 21319681 21324846	1.089866	1	XRN2	0.0860547529040135	-0.610495130690153	2.5673619992784
524	Gm12878 Rep1	Gm12878	XRN2 21319681 21324846	1.205941	0	XRN2	0.187260175051886	-1	7.11234366789435
525	A549 Rep2	A549	XRN2 21319681 21324846	2.282695	0	XRN2	0.825356762477476	-1	4.16039814937398
526	Gm12878 Rep2	Gm12878	XRN2 21319681 21324846	1.205941	0	XRN2	0.187260175051886	-1	5.87369654436571
527	Helas3 Rep2	Helas3	XRN2 21319681 21324846	0.535657	0	XRN2	-0.624261248124104	-1	4.95805088484912
528	Hepg2 Rep1	Hepg2	XRN2 21319681 21324846	1.278435	0	XRN2	0.245636673627569	-1	6.73114386975798
529	Huvec Rep1	Huvec	XRN2 21319681 21324846	0.974047	0	XRN2	-0.0262957218836955	-1	1.10317826704029
530	Nhek Rep2	Nhek	XRN2 21319681 21324846	1.395647	0	XRN2	0.33335810703484	-1	4.55923236557523
531	Bj Rep2	Bj	XRN2 21319681 21324846	2.220316	0	XRN2	0.79764952809682	-1	2.35482262669306
532	H1hesc Rep2	H1hesc	XRN2 21319681 21324846	1.090366	0	XRN2	0.0865134196961398	-1	3.88553329412989
533	Hepg2 Rep2	Hepg2	XRN2 21319681 21324846	1.278435	0	XRN2	0.245636673627569	-1	7.21430513590116
534	Hsmm Rep2	Hsmm	XRN2 21319681 21324846	2.125189	0	XRN2	0.753860739597819	-1	0.800206927055619
535	Hsmm Rep1	Hsmm	XRN2 21319681 21324846	2.125189	0	XRN2	0.753860739597819	-1	0.907321240126051
536	Nhlf Rep2	Nhlf	XRN2 21319681 21324846	3.394552	0	XRN2	1.22217179354045	-1	1.73928070103136
537	Nhlf Rep1	Nhlf	XRN2 21319681 21324846	3.394552	0	XRN2	1.22217179354045	-1	1.35195570156373
538	Nhek Rep5	Nhek	XRN2 21319681 21324846	1.395647	0	XRN2	0.33335810703484	-1	0.742413606798624
539	Huvec Rep2	Huvec	XRN2 21319681 21324846	0.974047	0	XRN2	-0.0262957218836955	-1	0.959417038825159
540	K562 Rep1	K562	XPO6 28181230 28181070	1.613649	0	XPO6	0.478498074078308	-1	5.25253515512421
541	Nhek Rep1	Nhek	XPO6 28181230 28181070	1.424615	2	XPO6	0.353901601778058	0.0571093266329254	1.89195190091676
542	Sknshra Rep1	Sknshra	XPO6 28181230 28181070	1.146614	0	XPO6	0.136813251429814	-1	3.10576588595362
543	Ag04450 Rep1	Ag04450	XPO6 28181230 28181070	2.499694	2	XPO6	0.916168324382664	0.0515411066635045	1.90197034364725
544	H1hesc Rep1	H1hesc	XPO6 28181230 28181070	2.448708	11	XPO6	0.89556053852156	3.8115201718016	2.28617975343149
545	Ag04450 Rep2	Ag04450	XPO6 28181230 28181070	2.499694	0	XPO6	0.916168324382664	-1	2.11804545839058
546	Mcf7 Rep1	Mcf7	XPO6 28181230 28181070	1.125399	0	XPO6	0.118137639443695	-1	4.03468926186907
547	K562 Rep2	K562	XPO6 28181230 28181070	1.613649	0	XPO6	0.478498074078308	-1	4.39431113771034
548	Mcf7 Rep2	Mcf7	XPO6 28181230 28181070	1.125399	54	XPO6	0.118137639443695	12.5383979009911	3.98865511228969
549	A549 Rep1	A549	XPO6 28181230 28181070	0.807817	3	XPO6	-0.213419731261191	-0.556860899521283	6.76988330923438
550	Hmec Rep1	Hmec	XPO6 28181230 28181070	2.540587	0	XPO6	0.932395156692613	-1	0.753238051389863
551	Bj Rep1	Bj	XPO6 28181230 28181070	4.764367	0	XPO6	1.56116468463004	-1	0.938744136542998
552	Helas3 Rep1	Helas3	XPO6 28181230 28181070	1.74967	0	XPO6	0.559427198725024	-1	2.24487855438149
553	Sknshra Rep2	Sknshra	XPO6 28181230 28181070	1.146614	0	XPO6	0.136813251429814	-1	2.52068900412643
554	Gm12878 Rep1	Gm12878	XPO6 28181230 28181070	1.438946	0	XPO6	0.363910901141347	-1	5.46203445073048
555	A549 Rep2	A549	XPO6 28181230 28181070	0.807817	2	XPO6	-0.213419731261191	-0.46620232741025	3.74673795465777
556	Gm12878 Rep2	Gm12878	XPO6 28181230 28181070	1.438946	0	XPO6	0.363910901141347	-1	4.51079621240523
557	Helas3 Rep2	Helas3	XPO6 28181230 28181070	1.74967	0	XPO6	0.559427198725024	-1	4.91575572872031
558	Hepg2 Rep1	Hepg2	XPO6 28181230 28181070	1.189118	0	XPO6	0.173211855845774	-1	5.89752704449341
559	Huvec Rep1	Huvec	XPO6 28181230 28181070	4.997642	0	XPO6	1.60896620119585	-1	0.328443914329601
560	Nhek Rep2	Nhek	XPO6 28181230 28181070	1.424615	0	XPO6	0.353901601778058	-1	3.27310966351042
561	Bj Rep2	Bj	XPO6 28181230 28181070	4.764367	7	XPO6	1.56116468463004	13.7098049743893	0.475873066447003
562	H1hesc Rep2	H1hesc	XPO6 28181230 28181070	2.448708	0	XPO6	0.89556053852156	-1	2.00089152711971
563	Hepg2 Rep2	Hepg2	XPO6 28181230 28181070	1.189118	0	XPO6	0.173211855845774	-1	6.32085132474439
564	Hsmm Rep2	Hsmm	XPO6 28181230 28181070	2.836717	0	XPO6	1.04264739759054	-1	0.257081713419482
565	Hsmm Rep1	Hsmm	XPO6 28181230 28181070	2.836717	0	XPO6	1.04264739759054	-1	0.291494226239411
566	Nhlf Rep2	Nhlf	XPO6 28181230 28181070	4.78452	0	XPO6	1.56538570639356	-1	0.280896160138903
567	Nhlf Rep1	Nhlf	XPO6 28181230 28181070	4.78452	0	XPO6	1.56538570639356	-1	0.218342654536418
568	Nhek Rep5	Nhek	XPO6 28181230 28181070	1.424615	0	XPO6	0.353901601778058	-1	0.532984712312993
569	Huvec Rep2	Huvec	XPO6 28181230 28181070	4.997642	0	XPO6	1.60896620119585	-1	0.285642581186512
570	K562 Rep1	K562	XPO6 28181230 28177828	1.613649	8	XPO6	0.478498074078308	-0.61983923602207	21.0437287538291
571	Nhek Rep1	Nhek	XPO6 28181230 28177828	1.424615	10	XPO6	0.353901601778058	0.725233046670189	5.79631836945197
572	Sknshra Rep1	Sknshra	XPO6 28181230 28177828	1.146614	10	XPO6	0.136813251429814	0.677223523272754	5.96223452702778
573	Ag04450 Rep1	Ag04450	XPO6 28181230 28177828	2.499694	30	XPO6	0.916168324382664	0.534240090834223	19.5536540722827
574	H1hesc Rep1	H1hesc	XPO6 28181230 28177828	2.448708	15	XPO6	0.89556053852156	-0.332844187107733	22.4835034187467
575	Ag04450 Rep2	Ag04450	XPO6 28181230 28177828	2.499694	53	XPO6	0.916168324382664	1.43397664083488	21.7750651796808
576	Mcf7 Rep1	Mcf7	XPO6 28181230 28177828	1.125399	0	XPO6	0.118137639443695	-1	7.44023501533194
577	K562 Rep2	K562	XPO6 28181230 28177828	1.613649	10	XPO6	0.478498074078308	-0.431990670773999	17.6053446404244
578	Mcf7 Rep2	Mcf7	XPO6 28181230 28177828	1.125399	0	XPO6	0.118137639443695	-1	7.35534498554986
579	A549 Rep1	A549	XPO6 28181230 28177828	0.807817	1	XPO6	-0.213419731261191	-0.836436894757143	6.11384822093717
580	Hmec Rep1	Hmec	XPO6 28181230 28177828	2.540587	0	XPO6	0.932395156692613	-1	8.01918688195313
581	Bj Rep1	Bj	XPO6 28181230 28177828	4.764367	67	XPO6	1.56116468463004	0.731250458217514	38.7003507678391
582	Helas3 Rep1	Helas3	XPO6 28181230 28177828	1.74967	0	XPO6	0.559427198725024	-1	10.705928264972
583	Sknshra Rep2	Sknshra	XPO6 28181230 28177828	1.146614	0	XPO6	0.136813251429814	-1	4.83904439812187
584	Gm12878 Rep1	Gm12878	XPO6 28181230 28177828	1.438946	15	XPO6	0.363910901141347	-0.122726777789268	17.0984359492929
585	A549 Rep2	A549	XPO6 28181230 28177828	0.807817	3	XPO6	-0.213419731261191	-0.11338624457554	3.38366056430488
586	Gm12878 Rep2	Gm12878	XPO6 28181230 28177828	1.438946	6	XPO6	0.363910901141347	-0.575090841014664	14.1206652601411
587	Helas3 Rep2	Helas3	XPO6 28181230 28177828	1.74967	33	XPO6	0.559427198725024	0.407641842591713	23.4434633878468
588	Hepg2 Rep1	Hepg2	XPO6 28181230 28177828	1.189118	8	XPO6	0.173211855845774	-0.34665442432543	12.2446685151883
589	Huvec Rep1	Huvec	XPO6 28181230 28177828	4.997642	4	XPO6	1.60896620119585	-0.733479043683023	15.0082006881393
590	Nhek Rep2	Nhek	XPO6 28181230 28177828	1.424615	32	XPO6	0.353901601778058	2.19115046201916	10.0277314971079
591	Bj Rep2	Bj	XPO6 28181230 28177828	4.764367	33	XPO6	1.56116468463004	0.682112936036646	19.6181833532259
592	H1hesc Rep2	H1hesc	XPO6 28181230 28177828	2.448708	2	XPO6	0.89556053852156	-0.89836276538762	19.677827792418
593	Hepg2 Rep2	Hepg2	XPO6 28181230 28177828	1.189118	22	XPO6	0.173211855845774	0.676370517347354	13.1235903831166
594	Hsmm Rep2	Hsmm	XPO6 28181230 28177828	2.836717	0	XPO6	1.04264739759054	-1	3.4703030441835
595	Hsmm Rep1	Hsmm	XPO6 28181230 28177828	2.836717	1	XPO6	1.04264739759054	-0.745859530647429	3.93483179812929
596	Nhlf Rep2	Nhlf	XPO6 28181230 28177828	4.78452	0	XPO6	1.56538570639356	-1	11.6858576616656
597	Nhlf Rep1	Nhlf	XPO6 28181230 28177828	4.78452	0	XPO6	1.56538570639356	-1	9.08350324590084
598	Nhek Rep5	Nhek	XPO6 28181230 28177828	1.424615	24	XPO6	0.353901601778058	13.6978682131743	1.63288986211537
599	Huvec Rep2	Huvec	XPO6 28181230 28177828	4.997642	1	XPO6	1.60896620119585	-0.923385734560301	13.0523995010704
600	K562 Rep1	K562	XPO1 61761038 61749745	6.787931	88	XPO1	1.91514618232326	1.96207777204475	29.7088755840643
601	Nhek Rep1	Nhek	XPO1 61761038 61749745	4.471291	7	XPO1	1.49767718124432	0.458825177842936	4.79838167473255
602	Sknshra Rep1	Sknshra	XPO1 61761038 61749745	3.139692	4	XPO1	1.14412470593713	0.101292204258191	3.63209689901902
603	Ag04450 Rep1	Ag04450	XPO1 61761038 61749745	4.484794	10	XPO1	1.50069256357519	0.27884975534925	7.81952685072769
604	H1hesc Rep1	H1hesc	XPO1 61761038 61749745	3.214914	8	XPO1	1.16780060772061	0.509000162282472	5.30152361806205
605	Ag04450 Rep2	Ag04450	XPO1 61761038 61749745	4.484794	12	XPO1	1.50069256357519	0.378063515503426	8.70787149140672
606	Mcf7 Rep1	Mcf7	XPO1 61761038 61749745	4.452406	0	XPO1	1.49344462422384	-1	8.31529003596244
607	K562 Rep2	K562	XPO1 61761038 61749745	6.787931	81	XPO1	1.91514618232326	2.25894452593595	24.8546728412744
608	Mcf7 Rep2	Mcf7	XPO1 61761038 61749745	4.452406	0	XPO1	1.49344462422384	-1	8.22041598731413
609	A549 Rep1	A549	XPO1 61761038 61749745	5.972182	6	XPO1	1.78711235476515	-0.650655643663844	17.1750305713441
610	Hmec Rep1	Hmec	XPO1 61761038 61749745	3.573465	0	XPO1	1.27353571331064	-1	2.14978776126436
611	Bj Rep1	Bj	XPO1 61761038 61749745	5.426397	2	XPO1	1.69127537779686	-0.782062115554275	9.17692674261999
612	Helas3 Rep1	Helas3	XPO1 61761038 61749745	7.716693	0	XPO1	2.04338590438531	-1	16.8446488088348
613	Sknshra Rep2	Sknshra	XPO1 61761038 61749745	3.139692	0	XPO1	1.14412470593713	-1	2.94786762797732
614	Gm12878 Rep1	Gm12878	XPO1 61761038 61749745	6.39725	16	XPO1	1.8558682105235	-0.369788372432072	25.3882970419733
615	A549 Rep2	A549	XPO1 61761038 61749745	5.972182	0	XPO1	1.78711235476515	-1	9.50538376729272
616	Gm12878 Rep2	Gm12878	XPO1 61761038 61749745	6.39725	16	XPO1	1.8558682105235	-0.236889130224862	20.9668091934199
617	Helas3 Rep2	Helas3	XPO1 61761038 61749745	7.716693	4	XPO1	2.04338590438531	-0.891557233717572	36.8858167042918
618	Hepg2 Rep1	Hepg2	XPO1 61761038 61749745	1.660187	3	XPO1	0.506930246626259	0.220318965863378	2.45837365797023
619	Huvec Rep1	Huvec	XPO1 61761038 61749745	2.270619	4	XPO1	0.820052481545577	4.11364294548332	0.782221215412203
620	Nhek Rep2	Nhek	XPO1 61761038 61749745	4.471291	0	XPO1	1.49767718124432	-1	8.30128367490111
621	Bj Rep2	Bj	XPO1 61761038 61749745	5.426397	1	XPO1	1.69127537779686	-0.785039409057631	4.65201549556635
622	H1hesc Rep2	H1hesc	XPO1 61761038 61749745	3.214914	13	XPO1	1.16780060772061	1.80175064704244	4.63995609806423
623	Hepg2 Rep2	Hepg2	XPO1 61761038 61749745	1.660187	1	XPO1	0.506930246626259	-0.620469683890324	2.63483563118321
624	Hsmm Rep2	Hsmm	XPO1 61761038 61749745	5.098245	0	XPO1	1.62889636286116	-1	1.45744570377602
625	Hsmm Rep1	Hsmm	XPO1 61761038 61749745	5.098245	0	XPO1	1.62889636286116	-1	1.65253686097438
626	Nhlf Rep2	Nhlf	XPO1 61761038 61749745	6.716502	0	XPO1	1.90456748329502	-1	3.93295125075758
627	Nhlf Rep1	Nhlf	XPO1 61761038 61749745	6.716502	0	XPO1	1.90456748329502	-1	3.0571119798437
628	Nhek Rep5	Nhek	XPO1 61761038 61749745	4.471291	0	XPO1	1.49767718124432	-1	1.35175956388533
629	Huvec Rep2	Huvec	XPO1 61761038 61749745	2.270619	2	XPO1	0.820052481545577	1.93994140950894	0.680285666078651
630	K562 Rep1	K562	WWC3 10031484 10066619	0.005033	0	WWC3	-5.29173905118791	-1	0.443658885283369
631	Nhek Rep1	Nhek	WWC3 10031484 10066619	0.215386	5	WWC3	-1.53532351172961	0.592805808317103	3.13911462018261
632	Sknshra Rep1	Sknshra	WWC3 10031484 10066619	0.19742	0	WWC3	-1.6224218399924	-1	3.98893833897558
633	Ag04450 Rep1	Ag04450	WWC3 10031484 10066619	0.568239	10	WWC3	-0.565213174113925	-0.114005535486376	11.2867522321255
634	H1hesc Rep1	H1hesc	WWC3 10031484 10066619	0.744611	5	WWC3	-0.29489334462014	-0.699579097781067	16.6433159712576
635	Ag04450 Rep2	Ag04450	WWC3 10031484 10066619	0.568239	22	WWC3	-0.565213174113925	0.750338934805595	12.5689942459307
636	Mcf7 Rep1	Mcf7	WWC3 10031484 10066619	0.577773	52	WWC3	-0.548574221013797	3.22237188894548	12.3153529266667
637	K562 Rep2	K562	WWC3 10031484 10066619	0.005033	0	WWC3	-5.29173905118791	-1	0.371168421222829
638	Mcf7 Rep2	Mcf7	WWC3 10031484 10066619	0.577773	27	WWC3	-0.548574221013797	1.21768831795971	12.1748398011314
639	A549 Rep1	A549	WWC3 10031484 10066619	0.873293	39	WWC3	-0.135484155167688	0.782361908090628	21.8810780363788
640	Hmec Rep1	Hmec	WWC3 10031484 10066619	0.542818	0	WWC3	-0.610981190185841	-1	4.36487669914878
641	Bj Rep1	Bj	WWC3 10031484 10066619	0.497077	13	WWC3	-0.699010335308391	0.505139398722236	8.63707375611597
642	Helas3 Rep1	Helas3	WWC3 10031484 10066619	0.161896	0	WWC3	-1.82080112521278	-1	3.50913244554221
643	Sknshra Rep2	Sknshra	WWC3 10031484 10066619	0.19742	0	WWC3	-1.6224218399924	-1	3.23748581780393
644	Gm12878 Rep1	Gm12878	WWC3 10031484 10066619	0.578098	3	WWC3	-0.548011874508755	-0.854057569481825	20.5560506930601
645	A549 Rep2	A549	WWC3 10031484 10066619	0.873293	5	WWC3	-0.135484155167688	-0.587114955194917	12.1099082248436
646	Gm12878 Rep2	Gm12878	WWC3 10031484 10066619	0.578098	7	WWC3	-0.548011874508755	-0.587656086978642	16.9761206093939
647	Helas3 Rep2	Helas3	WWC3 10031484 10066619	0.161896	0	WWC3	-1.82080112521278	-1	7.68417422329784
648	Hepg2 Rep1	Hepg2	WWC3 10031484 10066619	0.122315	10	WWC3	-2.10115559458659	0.896173463462715	5.27377910971204
649	Huvec Rep1	Huvec	WWC3 10031484 10066619	2.189828	8	WWC3	0.78382300193129	-0.247501545332522	10.6312510681967
650	Nhek Rep2	Nhek	WWC3 10031484 10066619	0.215386	11	WWC3	-1.53532351172961	1.02551305351943	5.43072283878247
651	Bj Rep2	Bj	WWC3 10031484 10066619	0.497077	5	WWC3	-0.699010335308391	0.141982603906534	4.37835040822498
652	H1hesc Rep2	H1hesc	WWC3 10031484 10066619	0.744611	12	WWC3	-0.29489334462014	-0.176187804464281	14.5664267475386
653	Hepg2 Rep2	Hepg2	WWC3 10031484 10066619	0.122315	3	WWC3	-2.10115559458659	-0.469245499982979	5.65233078552098
654	Hsmm Rep2	Hsmm	WWC3 10031484 10066619	0.497162	0	WWC3	-0.698839350263131	-1	1.52228867712774
655	Hsmm Rep1	Hsmm	WWC3 10031484 10066619	0.497162	0	WWC3	-0.698839350263131	-1	1.72605960241255
656	Nhlf Rep2	Nhlf	WWC3 10031484 10066619	0.657627	0	WWC3	-0.419117377688879	-1	3.26369867090162
657	Nhlf Rep1	Nhlf	WWC3 10031484 10066619	0.657627	0	WWC3	-0.419117377688879	-1	2.53689701937989
658	Nhek Rep5	Nhek	WWC3 10031484 10066619	0.215386	0	WWC3	-1.53532351172961	-1	0.884324861506693
659	Huvec Rep2	Huvec	WWC3 10031484 10066619	2.189828	0	WWC3	0.78382300193129	-1	9.24583426232746
660	K562 Rep1	K562	WDR62 36579939 36580208	0.191649	0	WDR62	-1.65208970501422	-1	23.2800804233948
661	Nhek Rep1	Nhek	WDR62 36579939 36580208	0.029878	4	WDR62	-3.51063285536201	-0.642384902943724	11.1852101125656
662	Sknshra Rep1	Sknshra	WDR62 36579939 36580208	0.01773	12	WDR62	-4.03249715889602	-0.296304514271306	17.052830724889
663	Ag04450 Rep1	Ag04450	WDR62 36579939 36580208	0.019236	23	WDR62	-3.95097175556672	0.155148620942926	19.9108578610651
664	H1hesc Rep1	H1hesc	WDR62 36579939 36580208	0.691908	0	WDR62	-0.368302280179712	-1	11.0031256047616
665	Ag04450 Rep2	Ag04450	WDR62 36579939 36580208	0.019236	39	WDR62	-3.95097175556672	0.758907898102993	22.1728494380303
666	Mcf7 Rep1	Mcf7	WDR62 36579939 36580208	0.214927	0	WDR62	-1.53745684339321	-1	12.8473434436447
667	K562 Rep2	K562	WDR62 36579939 36580208	0.191649	12	WDR62	-1.65208970501422	-0.383866342221166	19.4762935744495
668	Mcf7 Rep2	Mcf7	WDR62 36579939 36580208	0.214927	0	WDR62	-1.53745684339321	-1	12.7007605245159
669	A549 Rep1	A549	WDR62 36579939 36580208	0.18721	69	WDR62	-1.67552429756196	3.12073480527428	16.7445864052412
670	Hmec Rep1	Hmec	WDR62 36579939 36580208	0.217874	0	WDR62	-1.52383836494021	-1	4.77896251221473
671	Bj Rep1	Bj	WDR62 36579939 36580208	0.140919	16	WDR62	-1.95957002175909	0.435120173014367	11.1488921282412
672	Helas3 Rep1	Helas3	WDR62 36579939 36580208	0.140098	49	WDR62	-1.96541310125856	3.30186608633476	11.390405702226
673	Sknshra Rep2	Sknshra	WDR62 36579939 36580208	0.01773	8	WDR62	-4.03249715889602	-0.421979881929637	13.8403487178039
674	Gm12878 Rep1	Gm12878	WDR62 36579939 36580208	0.058024	58	WDR62	-2.84689856092103	1.05001258834202	28.2925091923013
675	A549 Rep2	A549	WDR62 36579939 36580208	0.18721	32	WDR62	-1.67552429756196	2.45305437037716	9.26715787463977
676	Gm12878 Rep2	Gm12878	WDR62 36579939 36580208	0.058024	0	WDR62	-2.84689856092103	-1	23.3652395376241
677	Helas3 Rep2	Helas3	WDR62 36579939 36580208	0.140098	17	WDR62	-1.96541310125856	-0.318427145005155	24.9423078918373
678	Hepg2 Rep1	Hepg2	WDR62 36579939 36580208	0.077698	22	WDR62	-2.55492576196556	-0.0989859668333457	24.4169337992218
679	Huvec Rep1	Huvec	WDR62 36579939 36580208	0.267073	0	WDR62	-1.32023324971141	-1	3.54755589342789
680	Nhek Rep2	Nhek	WDR62 36579939 36580208	0.029878	0	WDR62	-3.51063285536201	-1	19.3506078511262
681	Bj Rep2	Bj	WDR62 36579939 36580208	0.140919	8	WDR62	-1.95957002175909	0.415514706169912	5.65165445836047
682	H1hesc Rep2	H1hesc	WDR62 36579939 36580208	0.691908	0	WDR62	-0.368302280179712	-1	9.63006551053387
683	Hepg2 Rep2	Hepg2	WDR62 36579939 36580208	0.077698	19	WDR62	-2.55492576196556	-0.273966197199473	26.1695804337365
684	Hsmm Rep2	Hsmm	WDR62 36579939 36580208	0.112182	0	WDR62	-2.18763272657094	-1	2.06205305218281
685	Hsmm Rep1	Hsmm	WDR62 36579939 36580208	0.112182	0	WDR62	-2.18763272657094	-1	2.33807590168759
686	Nhlf Rep2	Nhlf	WDR62 36579939 36580208	0.116322	0	WDR62	-2.15139307139701	-1	3.48699062409184
687	Nhlf Rep1	Nhlf	WDR62 36579939 36580208	0.116322	0	WDR62	-2.15139307139701	-1	2.71046349950573
688	Nhek Rep5	Nhek	WDR62 36579939 36580208	0.029878	0	WDR62	-3.51063285536201	-1	3.15100293570754
689	Huvec Rep2	Huvec	WDR62 36579939 36580208	0.267073	11	WDR62	-1.32023324971141	2.56534621699942	3.08525437096472
690	K562 Rep1	K562	WDR37 1130342 1142186	0.230849	16	WDR37	-1.46599146185572	-0.195132437644002	19.8790468746995
691	Nhek Rep1	Nhek	WDR37 1130342 1142186	0.34802	0	WDR37	-1.0554953295947	-1	4.2357632970973
692	Sknshra Rep1	Sknshra	WDR37 1130342 1142186	0.318336	4	WDR37	-1.14464785024125	-0.368317138897809	6.33229148091908
693	Ag04450 Rep1	Ag04450	WDR37 1130342 1142186	0.334203	13	WDR37	-1.09600668620045	0.816136025657875	7.15805414150677
694	H1hesc Rep1	H1hesc	WDR37 1130342 1142186	0.251505	9	WDR37	-1.38029240892426	-0.203643318209938	11.3014685577443
695	Ag04450 Rep2	Ag04450	WDR37 1130342 1142186	0.334203	6	WDR37	-1.09600668620045	-0.247295113416192	7.97125155813897
696	Mcf7 Rep1	Mcf7	WDR37 1130342 1142186	0.29313	22	WDR37	-1.22713908235778	1.49771195324898	8.80806130241833
697	K562 Rep2	K562	WDR37 1130342 1142186	0.230849	14	WDR37	-1.46599146185572	-0.158196665015918	16.6309628605412
698	Mcf7 Rep2	Mcf7	WDR37 1130342 1142186	0.29313	1	WDR37	-1.22713908235778	-0.885157330737128	8.70756493573853
699	A549 Rep1	A549	WDR37 1130342 1142186	0.122514	11	WDR37	-2.09952996981318	-0.595073669609712	27.1654352271872
700	Hmec Rep1	Hmec	WDR37 1130342 1142186	0.464024	0	WDR37	-0.767819003955598	-1	2.05592857532878
701	Bj Rep1	Bj	WDR37 1130342 1142186	0.535388	8	WDR37	-0.624763561296111	1.11704121595515	3.77885888083225
702	Helas3 Rep1	Helas3	WDR37 1130342 1142186	0.098938	24	WDR37	-2.31326188765816	0.110349769059054	21.6148106378573
703	Sknshra Rep2	Sknshra	WDR37 1130342 1142186	0.318336	4	WDR37	-1.14464785024125	-0.221697290883107	5.13938850930974
704	Gm12878 Rep1	Gm12878	WDR37 1130342 1142186	0.155701	23	WDR37	-1.85981777755523	-0.179558719823983	28.033694251788
705	A549 Rep2	A549	WDR37 1130342 1142186	0.122514	12	WDR37	-2.09952996981318	-0.201835437433332	15.0344935904088
706	Gm12878 Rep2	Gm12878	WDR37 1130342 1142186	0.155701	4	WDR37	-1.85981777755523	-0.827225005882215	23.1514984007067
707	Helas3 Rep2	Helas3	WDR37 1130342 1142186	0.098938	75	WDR37	-2.31326188765816	0.584573488021954	47.3313485091964
708	Hepg2 Rep1	Hepg2	WDR37 1130342 1142186	0.141466	28	WDR37	-1.95569587345687	-0.0135709071231462	28.3852130905222
709	Huvec Rep1	Huvec	WDR37 1130342 1142186	0.819437	0	WDR37	-0.199137759897365	-1	0.89169635356385
710	Nhek Rep2	Nhek	WDR37 1130342 1142186	0.34802	17	WDR37	-1.0554953295947	1.31988669064942	7.32794410542571
711	Bj Rep2	Bj	WDR37 1130342 1142186	0.535388	0	WDR37	-0.624763561296111	-1	1.91559882324737
712	H1hesc Rep2	H1hesc	WDR37 1130342 1142186	0.251505	13	WDR37	-1.38029240892426	0.314302398075315	9.8911787873456
713	Hepg2 Rep2	Hepg2	WDR37 1130342 1142186	0.141466	32	WDR37	-1.95569587345687	0.0518460620178934	30.4227026705887
714	Hsmm Rep2	Hsmm	WDR37 1130342 1142186	0.582756	1	WDR37	-0.539986705108978	0.637408340079084	0.610721208340555
715	Hsmm Rep1	Hsmm	WDR37 1130342 1142186	0.582756	0	WDR37	-0.539986705108978	-1	0.692471291346766
716	Nhlf Rep2	Nhlf	WDR37 1130342 1142186	0.686924	0	WDR37	-0.375531618789038	-1	0.879867008376667
717	Nhlf Rep1	Nhlf	WDR37 1130342 1142186	0.686924	0	WDR37	-0.375531618789038	-1	0.683927107273302
718	Nhek Rep5	Nhek	WDR37 1130342 1142186	0.34802	11	WDR37	-1.0554953295947	8.21841681714593	1.19326346575481
719	Huvec Rep2	Huvec	WDR37 1130342 1142186	0.819437	0	WDR37	-0.199137759897365	-1	0.775494496789412
720	K562 Rep1	K562	WDPCP 63667005 63660878	0.142825	3	WDPCP	-1.94613517437161	-0.832291633114878	17.8881951790453
721	Nhek Rep1	Nhek	WDPCP 63667005 63660878	0.08254	0	WDPCP	-2.4944722546577	-1	5.3068838319762
722	Sknshra Rep1	Sknshra	WDPCP 63667005 63660878	0.174065	6	WDPCP	-1.74832648630658	-0.265242845518363	8.16596335728494
723	Ag04450 Rep1	Ag04450	WDPCP 63667005 63660878	0.121746	5	WDPCP	-2.10581837176859	-0.454105976825717	9.1592869453412
724	H1hesc Rep1	H1hesc	WDPCP 63667005 63660878	0.286593	20	WDPCP	-1.24969218817106	0.611130302168751	12.4136452359427
725	Ag04450 Rep2	Ag04450	WDPCP 63667005 63660878	0.121746	0	WDPCP	-2.10581837176859	-1	10.1998362810824
726	Mcf7 Rep1	Mcf7	WDPCP 63667005 63660878	0.087412	56	WDPCP	-2.43712270597423	4.99099319949839	9.34736497525797
727	K562 Rep2	K562	WDPCP 63667005 63660878	0.142825	7	WDPCP	-1.94613517437161	-0.532254434057444	14.9654010848703
728	Mcf7 Rep2	Mcf7	WDPCP 63667005 63660878	0.087412	0	WDPCP	-2.43712270597423	-1	9.24071537487593
729	A549 Rep1	A549	WDPCP 63667005 63660878	0.138965	20	WDPCP	-1.97353317611918	0.569072695884684	12.7463820207027
730	Hmec Rep1	Hmec	WDPCP 63667005 63660878	0.091107	0	WDPCP	-2.3957206390293	-1	3.51036616601185
731	Bj Rep1	Bj	WDPCP 63667005 63660878	0.231311	17	WDPCP	-1.46399215359064	0.960209179992917	8.67254381497256
732	Helas3 Rep1	Helas3	WDPCP 63667005 63660878	0.125541	2	WDPCP	-2.07512288053582	-0.750679226690144	8.02179446762104
733	Sknshra Rep2	Sknshra	WDPCP 63667005 63660878	0.174065	4	WDPCP	-1.74832648630658	-0.396465622133801	6.62762577691437
734	Gm12878 Rep1	Gm12878	WDPCP 63667005 63660878	0.138141	8	WDPCP	-1.97948037631465	-0.523377700547871	16.7847790781
735	A549 Rep2	A549	WDPCP 63667005 63660878	0.138965	14	WDPCP	-1.97353317611918	0.984581635645976	7.05438352776203
736	Gm12878 Rep2	Gm12878	WDPCP 63667005 63660878	0.138141	1	WDPCP	-1.97948037631465	-0.927858428506633	13.8616331651709
737	Helas3 Rep2	Helas3	WDPCP 63667005 63660878	0.125541	22	WDPCP	-2.07512288053582	0.252430708231892	17.5658420505022
738	Hepg2 Rep1	Hepg2	WDPCP 63667005 63660878	0.085605	0	WDPCP	-2.45801158632536	-1	14.2700908227282
739	Huvec Rep1	Huvec	WDPCP 63667005 63660878	0.136923	0	WDPCP	-1.98833655495545	-1	2.9048380036317
740	Nhek Rep2	Nhek	WDPCP 63667005 63660878	0.08254	0	WDPCP	-2.4944722546577	-1	9.18100124276506
741	Bj Rep2	Bj	WDPCP 63667005 63660878	0.231311	0	WDPCP	-1.46399215359064	-1	4.39633107517998
742	H1hesc Rep2	H1hesc	WDPCP 63667005 63660878	0.286593	10	WDPCP	-1.24969218817106	-0.0795769218283622	10.8645689543817
743	Hepg2 Rep2	Hepg2	WDPCP 63667005 63660878	0.085605	34	WDPCP	-2.45801158632536	1.22303625575594	15.2943974314258
744	Hsmm Rep2	Hsmm	WDPCP 63667005 63660878	0.167166	22	WDPCP	-1.7887679482921	14.1659448318803	1.45061849056406
745	Hsmm Rep1	Hsmm	WDPCP 63667005 63660878	0.167166	0	WDPCP	-1.7887679482921	-1	1.64479576882853
746	Nhlf Rep2	Nhlf	WDPCP 63667005 63660878	0.178358	0	WDPCP	-1.72396251256225	-1	2.49783063874924
747	Nhlf Rep1	Nhlf	WDPCP 63667005 63660878	0.178358	0	WDPCP	-1.72396251256225	-1	1.94158215611496
748	Nhek Rep5	Nhek	WDPCP 63667005 63660878	0.08254	0	WDPCP	-2.4944722546577	-1	1.49501049740944
749	Huvec Rep2	Huvec	WDPCP 63667005 63660878	0.136923	9	WDPCP	-1.98833655495545	2.56253272254849	2.52629258477709
750	K562 Rep1	K562	VMP1 57808781 57816308	2.279919	53	VMP1	0.824139916019485	1.07065033799688	25.59582321913
751	Nhek Rep1	Nhek	VMP1 57808781 57816308	3.394261	3	VMP1	1.22208606426784	-0.671694593565893	9.13783307008111
752	Sknshra Rep1	Sknshra	VMP1 57808781 57816308	2.430668	24	VMP1	0.888166116694509	1.08749067936584	11.4970573220911
753	Ag04450 Rep1	Ag04450	VMP1 57808781 57816308	2.078821	25	VMP1	0.731800906083038	0.90156366388971	13.1470749440288
754	H1hesc Rep1	H1hesc	VMP1 57808781 57816308	0.522433	4	VMP1	-0.649258533030369	-0.639277665629995	11.0888614839609
755	Ag04450 Rep2	Ag04450	VMP1 57808781 57816308	2.078821	11	VMP1	0.731800906083038	-0.248667784906559	14.6406606545308
756	Mcf7 Rep1	Mcf7	VMP1 57808781 57816308	8.889837	24	VMP1	2.18490871414962	0.190056039716791	20.1671175129799
757	K562 Rep2	K562	VMP1 57808781 57816308	2.279919	28	VMP1	0.824139916019485	0.307576459812391	21.4136617326511
758	Mcf7 Rep2	Mcf7	VMP1 57808781 57816308	8.889837	17	VMP1	2.18490871414962	-0.147314850724471	19.9370189740537
759	A549 Rep1	A549	VMP1 57808781 57816308	5.20421	24	VMP1	1.64946791341025	0.0713129040526307	22.402418480363
760	Hmec Rep1	Hmec	VMP1 57808781 57816308	0.971271	0	VMP1	-0.0291497559124021	-1	4.38502894675657
761	Bj Rep1	Bj	VMP1 57808781 57816308	3.223639	6	VMP1	1.17051084567026	-0.519858916850363	12.4963270392134
762	Helas3 Rep1	Helas3	VMP1 57808781 57816308	3.190779	0	VMP1	1.16026508761159	-1	12.7194094215836
763	Sknshra Rep2	Sknshra	VMP1 57808781 57816308	2.430668	33	VMP1	0.888166116694509	2.53652466719817	9.33119463468763
764	Gm12878 Rep1	Gm12878	VMP1 57808781 57816308	1.313596	37	VMP1	0.272768414644399	0.752835500119385	21.1086550891284
765	A549 Rep2	A549	VMP1 57808781 57816308	5.20421	7	VMP1	1.64946791341025	-0.435412839435435	12.3984399379544
766	Gm12878 Rep2	Gm12878	VMP1 57808781 57816308	1.313596	27	VMP1	0.272768414644399	0.548832412025261	17.4324864267882
767	Helas3 Rep2	Helas3	VMP1 57808781 57816308	3.190779	14	VMP1	1.16026508761159	-0.49735236230762	27.8525132720667
768	Hepg2 Rep1	Hepg2	VMP1 57808781 57816308	2.385919	4	VMP1	0.869584375069301	-0.821556777921595	22.4160937771145
769	Huvec Rep1	Huvec	VMP1 57808781 57816308	2.375135	10	VMP1	0.865054277976417	1.36591048056463	4.22670260863525
770	Nhek Rep2	Nhek	VMP1 57808781 57816308	3.394261	17	VMP1	1.22208606426784	0.0753633626610037	15.8086099920061
771	Bj Rep2	Bj	VMP1 57808781 57816308	3.223639	12	VMP1	1.17051084567026	0.894327114940102	6.33470318054305
772	H1hesc Rep2	H1hesc	VMP1 57808781 57816308	0.522433	0	VMP1	-0.649258533030369	-1	9.70510256481734
773	Hepg2 Rep2	Hepg2	VMP1 57808781 57816308	2.385919	6	VMP1	0.869584375069301	-0.750261395013156	24.0251201864289
774	Hsmm Rep2	Hsmm	VMP1 57808781 57816308	1.470421	0	VMP1	0.385548754345375	-1	1.8185806338081
775	Hsmm Rep1	Hsmm	VMP1 57808781 57816308	1.470421	0	VMP1	0.385548754345375	-1	2.06201268715248
776	Nhlf Rep2	Nhlf	VMP1 57808781 57816308	3.090432	0	VMP1	1.12831088696297	-1	3.71424854493931
777	Nhlf Rep1	Nhlf	VMP1 57808781 57816308	3.090432	0	VMP1	1.12831088696297	-1	2.88711275550741
778	Nhek Rep5	Nhek	VMP1 57808781 57816308	3.394261	0	VMP1	1.22208606426784	-1	2.57423316505107
779	Huvec Rep2	Huvec	VMP1 57808781 57816308	2.375135	0	VMP1	0.865054277976417	-1	3.67589774194067
780	K562 Rep1	K562	VDAC1 133328709 133326545	2.566236	82	VDAC1	0.942440233905049	2.35974333760694	24.4066262687811
781	Nhek Rep1	Nhek	VDAC1 133328709 133326545	4.987572	13	VDAC1	1.60694921820201	1.91374314220842	4.46161496244548
782	Sknshra Rep1	Sknshra	VDAC1 133328709 133326545	2.34107	4	VDAC1	0.850608089813114	-0.657574847219387	11.6813848735076
783	Ag04450 Rep1	Ag04450	VDAC1 133328709 133326545	4.695478	1	VDAC1	1.54659991791453	-0.868770032544548	7.62021068350464
784	H1hesc Rep1	H1hesc	VDAC1 133328709 133326545	3.403008	15	VDAC1	1.22465974638289	0.263016343170679	11.8763308813122
785	Ag04450 Rep2	Ag04450	VDAC1 133328709 133326545	4.695478	15	VDAC1	1.54659991791453	0.767635618791594	8.4859118251161
786	Mcf7 Rep1	Mcf7	VDAC1 133328709 133326545	4.452136	0	VDAC1	1.493383981015	-1	8.58652753861714
787	K562 Rep2	K562	VDAC1 133328709 133326545	2.566236	40	VDAC1	0.942440233905049	0.958981814568229	20.4187704564354
788	Mcf7 Rep2	Mcf7	VDAC1 133328709 133326545	4.452136	0	VDAC1	1.493383981015	-1	8.48855878131635
789	A549 Rep1	A549	VDAC1 133328709 133326545	4.780178	20	VDAC1	1.56447778430375	0.956390548041537	10.2229077011342
790	Hmec Rep1	Hmec	VDAC1 133328709 133326545	6.209021	0	VDAC1	1.82600323456418	-1	2.40535733451493
791	Bj Rep1	Bj	VDAC1 133328709 133326545	6.410475	0	VDAC1	1.85793337115121	-1	4.97754244383197
792	Helas3 Rep1	Helas3	VDAC1 133328709 133326545	3.106988	1	VDAC1	1.13365376815691	-0.894486600047856	9.47746921673978
793	Sknshra Rep2	Sknshra	VDAC1 133328709 133326545	2.34107	13	VDAC1	0.850608089813114	0.371192621476487	9.48079780797079
794	Gm12878 Rep1	Gm12878	VDAC1 133328709 133326545	4.078356	0	VDAC1	1.40569396603699	-1	15.4493167423601
795	A549 Rep2	A549	VDAC1 133328709 133326545	4.780178	16	VDAC1	1.56447778430375	1.8279609362198	5.65778678024725
796	Gm12878 Rep2	Gm12878	VDAC1 133328709 133326545	4.078356	7	VDAC1	1.40569396603699	-0.451356812706079	12.7587476926966
797	Helas3 Rep2	Helas3	VDAC1 133328709 133326545	3.106988	10	VDAC1	1.13365376815691	-0.518151873640581	20.7534271753935
798	Hepg2 Rep1	Hepg2	VDAC1 133328709 133326545	1.997982	2	VDAC1	0.692137671176771	-0.923735769810299	26.2246140166258
799	Huvec Rep1	Huvec	VDAC1 133328709 133326545	4.875683	0	VDAC1	1.58426019720047	-1	2.29584746899536
800	Nhek Rep2	Nhek	VDAC1 133328709 133326545	4.987572	0	VDAC1	1.60694921820201	-1	7.71867141092054
801	Bj Rep2	Bj	VDAC1 133328709 133326545	6.410475	13	VDAC1	1.85793337115121	4.15210247477604	2.52324173745498
802	H1hesc Rep2	H1hesc	VDAC1 133328709 133326545	3.403008	20	VDAC1	1.22465974638289	0.924130554054516	10.39430508385
803	Hepg2 Rep2	Hepg2	VDAC1 133328709 133326545	1.997982	9	VDAC1	0.692137671176771	-0.67979524966878	28.1070158724703
804	Hsmm Rep2	Hsmm	VDAC1 133328709 133326545	8.758894	0	VDAC1	2.17006964126961	-1	0.670399446979172
805	Hsmm Rep1	Hsmm	VDAC1 133328709 133326545	8.758894	0	VDAC1	2.17006964126961	-1	0.760137955629922
806	Nhlf Rep2	Nhlf	VDAC1 133328709 133326545	9.801747	0	VDAC1	2.28256063509528	-1	1.03692047280512
807	Nhlf Rep1	Nhlf	VDAC1 133328709 133326545	9.801747	0	VDAC1	2.28256063509528	-1	0.806005922129627
808	Nhek Rep5	Nhek	VDAC1 133328709 133326545	4.987572	0	VDAC1	1.60694921820201	-1	1.25688848963765
809	Huvec Rep2	Huvec	VDAC1 133328709 133326545	4.875683	0	VDAC1	1.58426019720047	-1	1.99666295657484
810	K562 Rep1	K562	VCAN 82832825 82850857	0.001515	0	VCAN	-6.4923398400208	-1	0.000260859042565503
811	Nhek Rep1	Nhek	VCAN 82832825 82850857	0.198124	0	VCAN	-1.61886218168194	-1	0.102705202736824
812	Sknshra Rep1	Sknshra	VCAN 82832825 82850857	5.402117	11	VCAN	1.68679091378083	-0.365551313258322	17.3378875705338
813	Ag04450 Rep1	Ag04450	VCAN 82832825 82850857	6.709975	4	VCAN	1.90359522519424	-0.858408104435313	28.2502044629566
814	H1hesc Rep1	H1hesc	VCAN 82832825 82850857	6.680526	109	VCAN	1.8991967269635	2.28769401272131	33.1539369473675
815	Ag04450 Rep2	Ag04450	VCAN 82832825 82850857	6.709975	19	VCAN	1.90359522519424	-0.396050717565822	31.4595952882363
816	Mcf7 Rep1	Mcf7	VCAN 82832825 82850857	0.01031	0	VCAN	-4.57464098095327	-1	0.00241318331136157
817	K562 Rep2	K562	VCAN 82832825 82850857	0.001515	0	VCAN	-6.4923398400208	-1	0.000218236672818792
818	Mcf7 Rep2	Mcf7	VCAN 82832825 82850857	0.01031	0	VCAN	-4.57464098095327	-1	0.00238564987958838
819	A549 Rep1	A549	VCAN 82832825 82850857	2.327371	9	VCAN	0.84473930435813	0.0942728707691246	8.22463961267195
820	Hmec Rep1	Hmec	VCAN 82832825 82850857	2.003566	0	VCAN	0.694928592902361	-1	1.94858909465755
821	Bj Rep1	Bj	VCAN 82832825 82850857	3.503754	8	VCAN	1.25383496513017	-0.145261183761332	9.35958429407068
823	Sknshra Rep2	Sknshra	VCAN 82832825 82850857	5.402117	16	VCAN	1.68679091378083	0.13703346949675	14.0717053888322
824	Gm12878 Rep1	Gm12878	VCAN 82832825 82850857	0.01744	0	VCAN	-4.0489888605013	-1	0.00866148443026826
825	A549 Rep2	A549	VCAN 82832825 82850857	2.327371	14	VCAN	0.84473930435813	2.07566493737183	4.55186123491171
826	Gm12878 Rep2	Gm12878	VCAN 82832825 82850857	0.01744	0	VCAN	-4.0489888605013	-1	0.00715304736985606
828	Hepg2 Rep1	Hepg2	VCAN 82832825 82850857	0.325808	0	VCAN	-1.12144702817398	-1	0.566855784838602
829	Huvec Rep1	Huvec	VCAN 82832825 82850857	0.052529	0	VCAN	-2.94638988093838	-1	0.00748691308414654
830	Nhek Rep2	Nhek	VCAN 82832825 82850857	0.198124	0	VCAN	-1.61886218168194	-1	0.177681785360296
831	Bj Rep2	Bj	VCAN 82832825 82850857	3.503754	0	VCAN	1.25383496513017	-1	4.74460921278374
832	H1hesc Rep2	H1hesc	VCAN 82832825 82850857	6.680526	17	VCAN	1.8991967269635	-0.414130832129809	29.0167172677819
833	Hepg2 Rep2	Hepg2	VCAN 82832825 82850857	0.325808	0	VCAN	-1.12144702817398	-1	0.607544672793251
834	Hsmm Rep2	Hsmm	VCAN 82832825 82850857	6.778739	0	VCAN	1.91379109645376	-1	4.31561734986051
835	Hsmm Rep1	Hsmm	VCAN 82832825 82850857	6.778739	0	VCAN	1.91379109645376	-1	4.89329841244024
836	Nhlf Rep2	Nhlf	VCAN 82832825 82850857	7.159089	0	VCAN	1.96838273824067	-1	7.96313727968022
837	Nhlf Rep1	Nhlf	VCAN 82832825 82850857	7.159089	0	VCAN	1.96838273824067	-1	6.18980526904856
838	Nhek Rep5	Nhek	VCAN 82832825 82850857	0.198124	0	VCAN	-1.61886218168194	-1	0.0289332423869809
839	Huvec Rep2	Huvec	VCAN 82832825 82850857	0.052529	0	VCAN	-2.94638988093838	-1	0.00651125225699439
840	K562 Rep1	K562	VAPA 9931806 9937063	4.956287	59	VAPA	1.60065687169472	0.521799264275694	38.7698965198812
841	Nhek Rep1	Nhek	VAPA 9931806 9937063	2.523938	3	VAPA	0.925820380193427	-0.300854343601121	4.29095135261547
842	Sknshra Rep1	Sknshra	VAPA 9931806 9937063	1.200252	4	VAPA	0.182531534747041	1.22945364887951	1.79416154357384
843	Ag04450 Rep1	Ag04450	VAPA 9931806 9937063	2.960546	9	VAPA	1.08537371078487	0.00345204517313537	8.96903847402807
844	H1hesc Rep1	H1hesc	VAPA 9931806 9937063	1.099726	4	VAPA	0.0950610578669408	0.826267997536567	2.19025904489131
845	Ag04450 Rep2	Ag04450	VAPA 9931806 9937063	2.960546	4	VAPA	1.08537371078487	-0.599518399038683	9.98797445475245
846	Mcf7 Rep1	Mcf7	VAPA 9931806 9937063	1.613366	0	VAPA	0.478322679789328	-1	3.67342492211174
847	K562 Rep2	K562	VAPA 9931806 9937063	4.956287	60	VAPA	1.60065687169472	0.849842583058769	32.4351923506854
848	Mcf7 Rep2	Mcf7	VAPA 9931806 9937063	1.613366	0	VAPA	0.478322679789328	-1	3.63151265047009
849	A549 Rep1	A549	VAPA 9931806 9937063	2.296617	12	VAPA	0.831437170579355	0.471204603222455	8.15658133050684
850	Hmec Rep1	Hmec	VAPA 9931806 9937063	2.585972	0	VAPA	0.950101452758178	-1	2.90375341797396
851	Bj Rep1	Bj	VAPA 9931806 9937063	4.438288	2	VAPA	1.49026871650131	-0.862942028788017	14.5923654225603
852	Helas3 Rep1	Helas3	VAPA 9931806 9937063	3.68827	9	VAPA	1.30515751342674	-0.188470362009115	11.0901679725234
853	Sknshra Rep2	Sknshra	VAPA 9931806 9937063	1.200252	1	VAPA	0.182531534747041	-0.313267019883275	1.45617005292221
854	Gm12878 Rep1	Gm12878	VAPA 9931806 9937063	1.853498	10	VAPA	0.617074664568413	0.308353159112975	7.64319628102531
855	A549 Rep2	A549	VAPA 9931806 9937063	2.296617	7	VAPA	0.831437170579355	0.550664098977523	4.51419492114099
856	Gm12878 Rep2	Gm12878	VAPA 9931806 9937063	1.853498	7	VAPA	0.617074664568413	0.108981382577387	6.31209875113618
857	Helas3 Rep2	Helas3	VAPA 9931806 9937063	3.68827	27	VAPA	1.30515751342674	0.111803910389769	24.2848579211549
858	Hepg2 Rep1	Hepg2	VAPA 9931806 9937063	1.434893	2	VAPA	0.361090281971587	-0.571648892184288	4.66906694883687
859	Huvec Rep1	Huvec	VAPA 9931806 9937063	2.154339	0	VAPA	0.767483947966608	-1	1.6829407808971
860	Nhek Rep2	Nhek	VAPA 9931806 9937063	2.523938	0	VAPA	0.925820380193427	-1	7.42342040043053
861	Bj Rep2	Bj	VAPA 9931806 9937063	4.438288	0	VAPA	1.49026871650131	-1	7.3972378734862
862	H1hesc Rep2	H1hesc	VAPA 9931806 9937063	1.099726	6	VAPA	0.0950610578669408	2.12998745588033	1.91694058988248
863	Hepg2 Rep2	Hepg2	VAPA 9931806 9937063	1.434893	10	VAPA	0.361090281971587	0.99831645540566	5.00421240737368
864	Hsmm Rep2	Hsmm	VAPA 9931806 9937063	4.144824	0	VAPA	1.42186032688963	-1	2.30625975482271
865	Hsmm Rep1	Hsmm	VAPA 9931806 9937063	4.144824	0	VAPA	1.42186032688963	-1	2.61497169050763
866	Nhlf Rep2	Nhlf	VAPA 9931806 9937063	6.304534	0	VAPA	1.84126905708988	-1	7.66142893249243
867	Nhlf Rep1	Nhlf	VAPA 9931806 9937063	6.304534	0	VAPA	1.84126905708988	-1	5.95528514820318
868	Nhek Rep5	Nhek	VAPA 9931806 9937063	2.523938	0	VAPA	0.925820380193427	-1	1.20881057870161
869	Huvec Rep2	Huvec	VAPA 9931806 9937063	2.154339	0	VAPA	0.767483947966608	-1	1.46362751040982
870	K562 Rep1	K562	UXS1 106782539 106739425	0.410214	23	UXS1	-0.891076304233429	0.11384554098919	20.6491826322472
871	Nhek Rep1	Nhek	UXS1 106782539 106739425	1.134063	0	UXS1	0.125806759317963	-1	4.12680223692122
872	Sknshra Rep1	Sknshra	UXS1 106782539 106739425	0.637014	5	UXS1	-0.450963645629509	-0.325094948720613	7.408449515264
873	Ag04450 Rep1	Ag04450	UXS1 106782539 106739425	1.038827	0	UXS1	0.0380921919973693	-1	6.97613330783778
874	H1hesc Rep1	H1hesc	UXS1 106782539 106739425	0.920986	3	UXS1	-0.0823104437109857	-0.65615325477964	8.72481720912436
875	Ag04450 Rep2	Ag04450	UXS1 106782539 106739425	1.038827	18	UXS1	0.0380921919973693	1.31700087698592	7.7686634384944
876	Mcf7 Rep1	Mcf7	UXS1 106782539 106739425	0.740396	52	UXS1	-0.300570100782531	4.89607130118319	8.81943201561436
877	K562 Rep2	K562	UXS1 106782539 106739425	0.410214	16	UXS1	-0.891076304233429	-0.0738202500889568	17.275264333448
878	Mcf7 Rep2	Mcf7	UXS1 106782539 106739425	0.740396	0	UXS1	-0.300570100782531	-1	8.71880591376088
879	A549 Rep1	A549	UXS1 106782539 106739425	0.804432	38	UXS1	-0.21761884067151	2.54087514109272	10.7318102123966
880	Hmec Rep1	Hmec	UXS1 106782539 106739425	1.732497	0	UXS1	0.54956372047869	-1	2.19683315047491
881	Bj Rep1	Bj	UXS1 106782539 106739425	1.648797	5	UXS1	0.500045931087362	0.0451458936344555	4.78402109260812
882	Helas3 Rep1	Helas3	UXS1 106782539 106739425	0.293188	22	UXS1	-1.22694123750161	0.983861196046139	11.0894855163488
883	Sknshra Rep2	Sknshra	UXS1 106782539 106739425	0.637014	14	UXS1	-0.450963645629509	1.32836015353414	6.0128154910871
884	Gm12878 Rep1	Gm12878	UXS1 106782539 106739425	0.298772	19	UXS1	-1.20807453828036	-0.160994169318201	22.645849772653
885	A549 Rep2	A549	UXS1 106782539 106739425	0.804432	3	UXS1	-0.21761884067151	-0.494901435640487	5.9394348186361
886	Gm12878 Rep2	Gm12878	UXS1 106782539 106739425	0.298772	7	UXS1	-1.20807453828036	-0.625707912746222	18.7019716376047
887	Helas3 Rep2	Helas3	UXS1 106782539 106739425	0.293188	6	UXS1	-1.22694123750161	-0.752917259615914	24.2833635027405
888	Hepg2 Rep1	Hepg2	UXS1 106782539 106739425	1.305847	0	UXS1	0.26685187238349	-1	10.316993728872
889	Huvec Rep1	Huvec	UXS1 106782539 106739425	1.373169	0	UXS1	0.317121207339298	-1	1.90152470380656
890	Nhek Rep2	Nhek	UXS1 106782539 106739425	1.134063	0	UXS1	0.125806759317963	-1	7.13943957799251
891	Bj Rep2	Bj	UXS1 106782539 106739425	1.648797	2	UXS1	0.500045931087362	-0.175305644585706	2.42514088628056
892	H1hesc Rep2	H1hesc	UXS1 106782539 106739425	0.920986	0	UXS1	-0.0823104437109857	-1	7.63606308874101
893	Hepg2 Rep2	Hepg2	UXS1 106782539 106739425	1.305847	11	UXS1	0.26685187238349	-0.00520433408282458	11.0575471696072
894	Hsmm Rep2	Hsmm	UXS1 106782539 106739425	2.053019	0	UXS1	0.719311392743119	-1	0.759659526853143
895	Hsmm Rep1	Hsmm	UXS1 106782539 106739425	2.053019	0	UXS1	0.719311392743119	-1	0.861346235172063
896	Nhlf Rep2	Nhlf	UXS1 106782539 106739425	2.186618	0	UXS1	0.782356057942657	-1	1.25631328115513
897	Nhlf Rep1	Nhlf	UXS1 106782539 106739425	2.186618	0	UXS1	0.782356057942657	-1	0.976541568247579
898	Nhek Rep5	Nhek	UXS1 106782539 106739425	1.134063	0	UXS1	0.125806759317963	-1	1.1625678760397
899	Huvec Rep2	Huvec	UXS1 106782539 106739425	1.373169	0	UXS1	0.317121207339298	-1	1.65372655996346
900	K562 Rep1	K562	UXS1 106746234 106739425	0.410214	5	UXS1	-0.891076304233429	-0.451456572748026	9.11504860252978
901	Nhek Rep1	Nhek	UXS1 106746234 106739425	1.134063	0	UXS1	0.125806759317963	-1	4.06259782198875
902	Sknshra Rep1	Sknshra	UXS1 106746234 106739425	0.637014	4	UXS1	-0.450963645629509	-0.13559827814977	4.62747805665877
903	Ag04450 Rep1	Ag04450	UXS1 106746234 106739425	1.038827	0	UXS1	0.0380921919973693	-1	6.40852753570032
904	H1hesc Rep1	H1hesc	UXS1 106746234 106739425	0.920986	10	UXS1	-0.0823104437109857	0.371968663193616	7.28879621544882
905	Ag04450 Rep2	Ag04450	UXS1 106746234 106739425	1.038827	4	UXS1	0.0380921919973693	-0.439506990154505	7.13657428324152
906	Mcf7 Rep1	Mcf7	UXS1 106746234 106739425	0.740396	51	UXS1	-0.300570100782531	7.22233365686743	6.20261863946666
907	K562 Rep2	K562	UXS1 106746234 106739425	0.410214	4	UXS1	-0.891076304233429	-0.475459329945473	7.62571946915802
908	Mcf7 Rep2	Mcf7	UXS1 106746234 106739425	0.740396	41	UXS1	-0.300570100782531	5.68640045788725	6.13184930490314
909	A549 Rep1	A549	UXS1 106746234 106739425	0.804432	0	UXS1	-0.21761884067151	-1	8.05791093487625
910	Hmec Rep1	Hmec	UXS1 106746234 106739425	1.732497	0	UXS1	0.54956372047869	-1	3.02096372377858
911	Bj Rep1	Bj	UXS1 106746234 106739425	1.648797	16	UXS1	0.500045931087362	1.52895333558557	6.32672804786858
912	Helas3 Rep1	Helas3	UXS1 106746234 106739425	0.293188	1	UXS1	-1.22694123750161	-0.733753895822358	3.75592350201223
913	Sknshra Rep2	Sknshra	UXS1 106746234 106739425	0.637014	2	UXS1	-0.450963645629509	-0.467481038897062	3.75573481150353
914	Gm12878 Rep1	Gm12878	UXS1 106746234 106739425	0.298772	5	UXS1	-1.20807453828036	-0.357736502082825	7.78496678733063
915	A549 Rep2	A549	UXS1 106746234 106739425	0.804432	2	UXS1	-0.21761884067151	-0.55152793529493	4.45958657718239
916	Gm12878 Rep2	Gm12878	UXS1 106746234 106739425	0.298772	0	UXS1	-1.20807453828036	-1	6.42917927646814
917	Helas3 Rep2	Helas3	UXS1 106746234 106739425	0.293188	0	UXS1	-1.22694123750161	-1	8.2245885576375
918	Hepg2 Rep1	Hepg2	UXS1 106746234 106739425	1.305847	8	UXS1	0.26685187238349	-0.295255755392376	11.3516358043536
919	Huvec Rep1	Huvec	UXS1 106746234 106739425	1.373169	0	UXS1	0.317121207339298	-1	2.1768427245572
920	Nhek Rep2	Nhek	UXS1 106746234 106739425	1.134063	0	UXS1	0.125806759317963	-1	7.02836482453092
921	Bj Rep2	Bj	UXS1 106746234 106739425	1.648797	0	UXS1	0.500045931087362	-1	3.20717793008295
922	H1hesc Rep2	H1hesc	UXS1 106746234 106739425	0.920986	9	UXS1	-0.0823104437109857	0.410826246131253	6.37924055118741
923	Hepg2 Rep2	Hepg2	UXS1 106746234 106739425	1.305847	0	UXS1	0.26685187238349	-1	12.1664558162492
924	Hsmm Rep2	Hsmm	UXS1 106746234 106739425	2.053019	0	UXS1	0.719311392743119	-1	1.19430325779474
925	Hsmm Rep1	Hsmm	UXS1 106746234 106739425	2.053019	0	UXS1	0.719311392743119	-1	1.35417062301135
926	Nhlf Rep2	Nhlf	UXS1 106746234 106739425	2.186618	0	UXS1	0.782356057942657	-1	2.07581944703225
927	Nhlf Rep1	Nhlf	UXS1 106746234 106739425	2.186618	0	UXS1	0.782356057942657	-1	1.61354974798948
928	Nhek Rep5	Nhek	UXS1 106746234 106739425	1.134063	0	UXS1	0.125806759317963	-1	1.14448075046033
929	Huvec Rep2	Huvec	UXS1 106746234 106739425	1.373169	0	UXS1	0.317121207339298	-1	1.89316637499213
930	K562 Rep1	K562	USP25 17135209 17138460	0.609899	38	USP25	-0.494461909294122	0.840267882855127	20.649167631532
931	Nhek Rep1	Nhek	USP25 17135209 17138460	0.563828	0	USP25	-0.573006038534227	-1	6.1335332558049
932	Sknshra Rep1	Sknshra	USP25 17135209 17138460	0.320127	7	USP25	-1.13903748692242	0.563762705582472	4.47638249397477
933	Ag04450 Rep1	Ag04450	USP25 17135209 17138460	0.761274	39	USP25	-0.272761933361403	1.81341417599313	13.8621609049912
934	H1hesc Rep1	H1hesc	USP25 17135209 17138460	0.333697	8	USP25	-1.0975218833761	0.216533101518257	6.57606438330025
935	Ag04450 Rep2	Ag04450	USP25 17135209 17138460	0.761274	16	USP25	-0.272761933361403	0.036471849311487	15.436984623006
936	Mcf7 Rep1	Mcf7	USP25 17135209 17138460	0.306078	0	USP25	-1.18391530755096	-1	5.4464863966133
937	K562 Rep2	K562	USP25 17135209 17138460	0.609899	51	USP25	-0.494461909294122	1.95220009748387	17.2752517837347
938	Mcf7 Rep2	Mcf7	USP25 17135209 17138460	0.306078	0	USP25	-1.18391530755096	-1	5.38434422079984
939	A549 Rep1	A549	USP25 17135209 17138460	0.653722	26	USP25	-0.425073094348143	0.629328229771834	15.9574967921847
940	Hmec Rep1	Hmec	USP25 17135209 17138460	0.606585	0	USP25	-0.499910412025485	-1	4.32955460726547
941	Bj Rep1	Bj	USP25 17135209 17138460	0.95528	5	USP25	-0.0457507877570078	-0.671451991526892	15.2184760554081
942	Helas3 Rep1	Helas3	USP25 17135209 17138460	0.607565	5	USP25	-0.498296113606311	-0.468866801794642	9.41383445225127
943	Sknshra Rep2	Sknshra	USP25 17135209 17138460	0.320127	0	USP25	-1.13903748692242	-1	3.63310324897901
944	Gm12878 Rep1	Gm12878	USP25 17135209 17138460	0.550682	0	USP25	-0.59659776892067	-1	17.3987831703836
945	A549 Rep2	A549	USP25 17135209 17138460	0.653722	18	USP25	-0.425073094348143	1.03814746204369	8.83154940219637
946	Gm12878 Rep2	Gm12878	USP25 17135209 17138460	0.550682	4	USP25	-0.59659776892067	-0.721617235411202	14.368705641344
947	Helas3 Rep2	Helas3	USP25 17135209 17138460	0.607565	28	USP25	-0.498296113606311	0.358294780098293	20.614082016846
948	Hepg2 Rep1	Hepg2	USP25 17135209 17138460	0.2741	0	USP25	-1.2942622756734	-1	7.38427544576041
949	Huvec Rep1	Huvec	USP25 17135209 17138460	0.71431	0	USP25	-0.3364382371992	-1	4.02075207112278
950	Nhek Rep2	Nhek	USP25 17135209 17138460	0.563828	0	USP25	-0.573006038534227	-1	10.61111911001
951	Bj Rep2	Bj	USP25 17135209 17138460	0.95528	8	USP25	-0.0457507877570078	0.0369908726451776	7.71462913612097
952	H1hesc Rep2	H1hesc	USP25 17135209 17138460	0.333697	7	USP25	-1.0975218833761	0.21623868402031	5.7554492321041
953	Hepg2 Rep2	Hepg2	USP25 17135209 17138460	0.2741	9	USP25	-1.2942622756734	0.137179408515624	7.91431847306119
954	Hsmm Rep2	Hsmm	USP25 17135209 17138460	0.961469	0	USP25	-0.0392929557627157	-1	2.70111160255221
955	Hsmm Rep1	Hsmm	USP25 17135209 17138460	0.961469	2	USP25	-0.0392929557627157	-0.346976671670194	3.06267772257886
956	Nhlf Rep2	Nhlf	USP25 17135209 17138460	1.723943	0	USP25	0.544614109049908	-1	8.78015444878788
957	Nhlf Rep1	Nhlf	USP25 17135209 17138460	1.723943	0	USP25	0.544614109049908	-1	6.82487873326602
958	Nhek Rep5	Nhek	USP25 17135209 17138460	0.563828	0	USP25	-0.573006038534227	-1	1.72788719217613
959	Huvec Rep2	Huvec	USP25 17135209 17138460	0.71431	4	USP25	-0.3364382371992	0.143907658024072	3.49678575184067
990	K562 Rep1	K562	UIMC1 176385155 176370335	0.346909	104	UIMC1	-1.05869278126687	1.29406562815404	45.3343612857691
991	Nhek Rep1	Nhek	UIMC1 176385155 176370335	0.350689	42	UIMC1	-1.04785548816767	1.86929032555598	14.6377658705073
992	Sknshra Rep1	Sknshra	UIMC1 176385155 176370335	0.193446	9	UIMC1	-1.64275687522696	-0.626787664678356	24.1149585590294
993	Ag04450 Rep1	Ag04450	UIMC1 176385155 176370335	0.36889	31	UIMC1	-0.997256782364166	0.327194734032893	23.3575369198471
994	H1hesc Rep1	H1hesc	UIMC1 176385155 176370335	0.158805	42	UIMC1	-1.84007824451868	0.166173861424615	36.0152129877891
995	Ag04450 Rep2	Ag04450	UIMC1 176385155 176370335	0.36889	22	UIMC1	-0.997256782364166	-0.15420697194289	26.0110916857954
996	Mcf7 Rep1	Mcf7	UIMC1 176385155 176370335	0.478251	25	UIMC1	-0.737619579707348	0.0795140090604066	23.1585693100543
997	K562 Rep2	K562	UIMC1 176385155 176370335	0.346909	61	UIMC1	-1.05869278126687	0.608349756799906	37.9270738482718
998	Mcf7 Rep2	Mcf7	UIMC1 176385155 176370335	0.478251	0	UIMC1	-0.737619579707348	-1	22.8943395331198
999	A549 Rep1	A549	UIMC1 176385155 176370335	0.580528	26	UIMC1	-0.543817244726634	-0.0569565412706123	27.5703094691216
1000	Hmec Rep1	Hmec	UIMC1 176385155 176370335	0.285622	0	UIMC1	-1.2530860206711	-1	10.1691621989313
1001	Bj Rep1	Bj	UIMC1 176385155 176370335	0.473583	22	UIMC1	-0.747428091326862	0.19346891275	18.4336598674426
1002	Helas3 Rep1	Helas3	UIMC1 176385155 176370335	0.397507	11	UIMC1	-0.922542734979913	-0.446701287895054	19.8807619814477
1003	Sknshra Rep2	Sknshra	UIMC1 176385155 176370335	0.193446	17	UIMC1	-1.64275687522696	-0.131415950376779	19.5720840226969
1004	Gm12878 Rep1	Gm12878	UIMC1 176385155 176370335	0.338228	41	UIMC1	-1.08403505469688	-0.0489580406502973	43.1106110481547
1005	A549 Rep2	A549	UIMC1 176385155 176370335	0.580528	25	UIMC1	-0.543817244726634	0.638423735423094	15.2585680123489
1006	Gm12878 Rep2	Gm12878	UIMC1 176385155 176370335	0.338228	51	UIMC1	-1.08403505469688	0.432475574610583	35.6027012983201
1007	Helas3 Rep2	Helas3	UIMC1 176385155 176370335	0.397507	18	UIMC1	-0.922542734979913	-0.586531873367932	43.5341900393149
1008	Hepg2 Rep1	Hepg2	UIMC1 176385155 176370335	0.20933	19	UIMC1	-1.56384332487571	-0.587555993271538	46.0668592343225
1009	Huvec Rep1	Huvec	UIMC1 176385155 176370335	0.389417	0	UIMC1	-0.943104530088909	-1	7.14581318882839
1010	Nhek Rep2	Nhek	UIMC1 176385155 176370335	0.350689	16	UIMC1	-1.04785548816767	-0.368178033235417	25.323589304646
1011	Bj Rep2	Bj	UIMC1 176385155 176370335	0.473583	16	UIMC1	-0.747428091326862	0.712239552917046	9.34448685801102
1012	H1hesc Rep2	H1hesc	UIMC1 176385155 176370335	0.158805	64	UIMC1	-1.84007824451868	1.03039631071831	31.520939858957
1013	Hepg2 Rep2	Hepg2	UIMC1 176385155 176370335	0.20933	18	UIMC1	-1.56384332487571	-0.635432233788153	49.373536741974
1014	Hsmm Rep2	Hsmm	UIMC1 176385155 176370335	0.417845	0	UIMC1	-0.872644728622798	-1	3.37971040224514
1015	Hsmm Rep1	Hsmm	UIMC1 176385155 176370335	0.417845	0	UIMC1	-0.872644728622798	-1	3.83211258207321
1016	Nhlf Rep2	Nhlf	UIMC1 176385155 176370335	0.607852	0	UIMC1	-0.497823847700315	-1	5.11547035066981
1017	Nhlf Rep1	Nhlf	UIMC1 176385155 176370335	0.607852	0	UIMC1	-0.497823847700315	-1	3.97629278739613
1018	Nhek Rep5	Nhek	UIMC1 176385155 176370335	0.350689	0	UIMC1	-1.04785548816767	-1	4.1236277875864
1019	Huvec Rep2	Huvec	UIMC1 176385155 176370335	0.389417	2	UIMC1	-0.943104530088909	-0.678177349194907	6.21460296531852
1020	K562 Rep1	K562	UBXN7 196129890 196118683	0.394237	78	UBXN7	-0.930803027683912	1.88194347060722	27.0650693865156
1021	Nhek Rep1	Nhek	UBXN7 196129890 196118683	0.359881	39	UBXN7	-1.02198185773307	3.55444421376323	8.56306459570733
1022	Sknshra Rep1	Sknshra	UBXN7 196129890 196118683	0.316856	12	UBXN7	-1.14930786698666	0.0613417351487186	11.306443158309
1023	Ag04450 Rep1	Ag04450	UBXN7 196129890 196118683	0.511798	23	UBXN7	-0.669825263040559	0.511313702985583	15.2185479126959
1024	H1hesc Rep1	H1hesc	UBXN7 196129890 196118683	0.33494	10	UBXN7	-1.0938038676758	-0.378706193724	16.0954445368439
1025	Ag04450 Rep2	Ag04450	UBXN7 196129890 196118683	0.511798	16	UBXN7	-0.669825263040559	-0.0559060147477351	16.9474652417415
1026	Mcf7 Rep1	Mcf7	UBXN7 196129890 196118683	0.343761	0	UBXN7	-1.06780863051335	-1	14.7670007513701
1027	K562 Rep2	K562	UBXN7 196129890 196118683	0.394237	57	UBXN7	-0.930803027683912	1.51735158236987	22.6428443286175
1028	Mcf7 Rep2	Mcf7	UBXN7 196129890 196118683	0.343761	2	UBXN7	-1.06780863051335	-0.862999767111561	14.5985153297413
1029	A549 Rep1	A549	UBXN7 196129890 196118683	0.222735	6	UBXN7	-1.501772554966	-0.640575406202209	16.6933484896016
1030	Hmec Rep1	Hmec	UBXN7 196129890 196118683	0.451742	0	UBXN7	-0.794644058576399	-1	5.91522925141356
1031	Bj Rep1	Bj	UBXN7 196129890 196118683	0.626376	5	UBXN7	-0.467804449215796	-0.635042537110346	13.7002267618015
1032	Helas3 Rep1	Helas3	UBXN7 196129890 196118683	0.606887	2	UBXN7	-0.499412666702585	-0.855752324394386	13.8650414407243
1033	Sknshra Rep2	Sknshra	UBXN7 196129890 196118683	0.316856	18	UBXN7	-1.14930786698666	0.961534494517741	9.17648914679191
1034	Gm12878 Rep1	Gm12878	UBXN7 196129890 196118683	0.523387	24	UBXN7	-0.647434126794855	-0.126894740547459	27.4880946371215
1035	A549 Rep2	A549	UBXN7 196129890 196118683	0.222735	1	UBXN7	-1.501772554966	-0.891760842456966	9.23880065864718
1036	Gm12878 Rep2	Gm12878	UBXN7 196129890 196118683	0.523387	32	UBXN7	-0.647434126794855	0.409634657736218	22.7009174500504
1037	Helas3 Rep2	Helas3	UBXN7 196129890 196118683	0.606887	4	UBXN7	-0.499412666702585	-0.868252805323701	30.3611777831623
1038	Hepg2 Rep1	Hepg2	UBXN7 196129890 196118683	0.22405	0	UBXN7	-1.49588603774998	-1	20.2327985861676
1039	Huvec Rep1	Huvec	UBXN7 196129890 196118683	0.295484	5	UBXN7	-1.21914058911798	0.218098434607741	4.10475857939193
1040	Nhek Rep2	Nhek	UBXN7 196129890 196118683	0.359881	39	UBXN7	-1.02198185773307	1.63260027120727	14.8142505440506
1041	Bj Rep2	Bj	UBXN7 196129890 196118683	0.626376	4	UBXN7	-0.467804449215796	-0.424045271680151	6.94499029753368
1042	H1hesc Rep2	H1hesc	UBXN7 196129890 196118683	0.33494	19	UBXN7	-1.0938038676758	0.348768622895782	14.0869231960685
1043	Hepg2 Rep2	Hepg2	UBXN7 196129890 196118683	0.22405	2	UBXN7	-1.49588603774998	-0.907770808121125	21.6851081447901
1044	Hsmm Rep2	Hsmm	UBXN7 196129890 196118683	0.629136	0	UBXN7	-0.463407829436838	-1	2.417099935828
1045	Hsmm Rep1	Hsmm	UBXN7 196129890 196118683	0.629136	0	UBXN7	-0.463407829436838	-1	2.74064874613567
1046	Nhlf Rep2	Nhlf	UBXN7 196129890 196118683	1.192512	0	UBXN7	0.17606200662281	-1	4.86552979934572
1047	Nhlf Rep1	Nhlf	UBXN7 196129890 196118683	1.192512	0	UBXN7	0.17606200662281	-1	3.78201215563024
1048	Nhek Rep5	Nhek	UBXN7 196129890 196118683	0.359881	0	UBXN7	-1.02198185773307	-1	2.41231424427288
1049	Huvec Rep2	Huvec	UBXN7 196129890 196118683	0.295484	0	UBXN7	-1.21914058911798	-1	3.56984490992384
1050	K562 Rep1	K562	UBQLN1 86293514 86292641	1.906142	13	UBQLN1	0.645081304030883	-0.662435417781692	38.5111492283059
1051	Nhek Rep1	Nhek	UBQLN1 86293514 86292641	3.497903	13	UBQLN1	1.25216364608042	-0.360863479911849	20.3399423932261
1052	Sknshra Rep1	Sknshra	UBQLN1 86293514 86292641	1.882391	19	UBQLN1	0.632542777289114	0.126970435151897	16.8593597554661
1053	Ag04450 Rep1	Ag04450	UBQLN1 86293514 86292641	2.594208	39	UBQLN1	0.953281267722009	0.504173692883785	25.9278567259275
1054	H1hesc Rep1	H1hesc	UBQLN1 86293514 86292641	1.257906	21	UBQLN1	0.229448433705833	0.22799591939101	17.1010340249456
1055	Ag04450 Rep2	Ag04450	UBQLN1 86293514 86292641	2.594208	49	UBQLN1	0.953281267722009	0.6970628476105	28.8734150706281
1056	Mcf7 Rep1	Mcf7	UBQLN1 86293514 86292641	1.788182	3	UBQLN1	0.581199461280274	-0.854961472379116	20.6841592314126
1057	K562 Rep2	K562	UBQLN1 86293514 86292641	1.906142	14	UBQLN1	0.645081304030883	-0.565470044629904	32.2187223849181
1058	Mcf7 Rep2	Mcf7	UBQLN1 86293514 86292641	1.788182	69	UBQLN1	0.581199461280274	2.37438650119517	20.4481614585528
1059	A549 Rep1	A549	UBQLN1 86293514 86292641	3.256375	12	UBQLN1	1.18061461349868	-0.717090434912541	42.416381348896
1060	Hmec Rep1	Hmec	UBQLN1 86293514 86292641	2.6348	0	UBQLN1	0.968807277784401	-1	10.5417887945985
1061	Bj Rep1	Bj	UBQLN1 86293514 86292641	7.457541	62	UBQLN1	2.00922573521264	0.19669446101407	51.8093816089544
1062	Helas3 Rep1	Helas3	UBQLN1 86293514 86292641	2.260924	12	UBQLN1	0.81577357928551	-0.406777746562484	20.2285061466663
1063	Sknshra Rep2	Sknshra	UBQLN1 86293514 86292641	1.882391	23	UBQLN1	0.632542777289114	0.680878051984493	13.6833246009998
1064	Gm12878 Rep1	Gm12878	UBQLN1 86293514 86292641	1.766604	25	UBQLN1	0.569059059562718	-0.268433318912863	34.1732348483244
1065	A549 Rep2	A549	UBQLN1 86293514 86292641	3.256375	5	UBQLN1	1.18061461349868	-0.787007528739391	23.4750081559559
1066	Gm12878 Rep2	Gm12878	UBQLN1 86293514 86292641	1.766604	13	UBQLN1	0.569059059562718	-0.539363350057793	28.2218099702466
1067	Helas3 Rep2	Helas3	UBQLN1 86293514 86292641	2.260924	30	UBQLN1	0.81577357928551	-0.322732867429104	44.2956679237046
1068	Hepg2 Rep1	Hepg2	UBQLN1 86293514 86292641	1.279435	41	UBQLN1	0.24641857423311	0.694281297908414	24.1990512736075
1069	Huvec Rep1	Huvec	UBQLN1 86293514 86292641	2.166181	13	UBQLN1	0.7729657092611	0.862730805210149	6.97900091824238
1070	Nhek Rep2	Nhek	UBQLN1 86293514 86292641	3.497903	33	UBQLN1	1.25216364608042	-0.0621923823455214	35.1884537710786
1071	Bj Rep2	Bj	UBQLN1 86293514 86292641	7.457541	17	UBQLN1	2.00922573521264	-0.352713387339735	26.2634815358411
1072	H1hesc Rep2	H1hesc	UBQLN1 86293514 86292641	1.257906	16	UBQLN1	0.229448433705833	0.0690165792529284	14.9670269952047
1073	Hepg2 Rep2	Hepg2	UBQLN1 86293514 86292641	1.279435	36	UBQLN1	0.24641857423311	0.388028958455021	25.9360583082291
1074	Hsmm Rep2	Hsmm	UBQLN1 86293514 86292641	3.323231	10	UBQLN1	1.20093750245441	1.09936693823677	4.76334070898482
1075	Hsmm Rep1	Hsmm	UBQLN1 86293514 86292641	3.323231	0	UBQLN1	1.20093750245441	-1	5.40095324483314
1076	Nhlf Rep2	Nhlf	UBQLN1 86293514 86292641	4.585393	19	UBQLN1	1.52287581632088	0.806380214871032	10.5182728661344
1077	Nhlf Rep1	Nhlf	UBQLN1 86293514 86292641	4.585393	42	UBQLN1	1.52287581632088	4.1370296650633	8.1759309831594
1078	Nhek Rep5	Nhek	UBQLN1 86293514 86292641	3.497903	11	UBQLN1	1.25216364608042	0.919721838760722	5.72999680365206
1079	Huvec Rep2	Huvec	UBQLN1 86293514 86292641	2.166181	4	UBQLN1	0.7729657092611	-0.340970270808931	6.06952891929448
1080	K562 Rep1	K562	UBE2R2 33886878 33900269	0.194401	9	UBE2R2	-1.63783224293611	-0.384026192262859	14.6110108692164
1081	Nhek Rep1	Nhek	UBE2R2 33886878 33900269	0.380971	24	UBE2R2	-0.965032022237931	2.08981902322164	7.76744521916241
1082	Sknshra Rep1	Sknshra	UBE2R2 33886878 33900269	0.584998	22	UBE2R2	-0.536146850559543	0.513380917116604	14.5369878469962
1083	Ag04450 Rep1	Ag04450	UBE2R2 33886878 33900269	0.87948	33	UBE2R2	-0.128424455256378	0.415501170836964	23.3132975654747
1084	H1hesc Rep1	H1hesc	UBE2R2 33886878 33900269	0.445033	0	UBE2R2	-0.809606842262043	-1	16.6786046692287
1085	Ag04450 Rep2	Ag04450	UBE2R2 33886878 33900269	0.87948	22	UBE2R2	-0.128424455256378	-0.152601993608579	25.9618264783101
1086	Mcf7 Rep1	Mcf7	UBE2R2 33886878 33900269	0.389218	0	UBE2R2	-0.943615681024412	-1	13.7711995958861
1087	K562 Rep2	K562	UBE2R2 33886878 33900269	0.194401	4	UBE2R2	-1.63783224293611	-0.672766398961213	12.2236835927062
1088	Mcf7 Rep2	Mcf7	UBE2R2 33886878 33900269	0.389218	0	UBE2R2	-0.943615681024412	-1	13.6140758569961
1089	A549 Rep1	A549	UBE2R2 33886878 33900269	0.754808	53	UBE2R2	-0.281291866709781	0.867420510499931	28.3813954607424
1090	Hmec Rep1	Hmec	UBE2R2 33886878 33900269	0.592575	0	UBE2R2	-0.52327783170523	-1	7.00015947770882
1091	Bj Rep1	Bj	UBE2R2 33886878 33900269	0.964758	34	UBE2R2	-0.0358779862950842	0.595122549362231	21.3149767167382
1092	Helas3 Rep1	Helas3	UBE2R2 33886878 33900269	0.308553	31	UBE2R2	-1.1758616513649	2.29841845255279	9.39844366199435
1093	Sknshra Rep2	Sknshra	UBE2R2 33886878 33900269	0.584998	2	UBE2R2	-0.536146850559543	-0.83048621673246	11.7984506123814
1094	Gm12878 Rep1	Gm12878	UBE2R2 33886878 33900269	0.365454	16	UBE2R2	-1.00661486270587	-0.270553053156451	21.934425895173
1095	A549 Rep2	A549	UBE2R2 33886878 33900269	0.754808	22	UBE2R2	-0.281291866709781	0.4006086328945	15.7074570892332
1096	Gm12878 Rep2	Gm12878	UBE2R2 33886878 33900269	0.365454	18	UBE2R2	-1.00661486270587	-0.00631791223072044	18.1144454766295
1097	Helas3 Rep2	Helas3	UBE2R2 33886878 33900269	0.308553	16	UBE2R2	-1.1758616513649	-0.222560509130751	20.5803798082221
1098	Hepg2 Rep1	Hepg2	UBE2R2 33886878 33900269	0.359737	23	UBE2R2	-1.02238207007329	0.155417034915021	19.9062323862064
1099	Huvec Rep1	Huvec	UBE2R2 33886878 33900269	0.82906	5	UBE2R2	-0.187462750108828	-0.280260057080825	6.94695361733104
1100	Nhek Rep2	Nhek	UBE2R2 33886878 33900269	0.380971	19	UBE2R2	-0.965032022237931	0.413920322637249	13.4378151977907
1101	Bj Rep2	Bj	UBE2R2 33886878 33900269	0.964758	24	UBE2R2	-0.0358779862950842	1.2211735402884	10.8050990004517
1102	H1hesc Rep2	H1hesc	UBE2R2 33886878 33900269	0.445033	19	UBE2R2	-0.809606842262043	0.301609516706553	14.5973118328725
1103	Hepg2 Rep2	Hepg2	UBE2R2 33886878 33900269	0.359737	11	UBE2R2	-1.02238207007329	-0.484417721663479	21.3351010346797
1104	Hsmm Rep2	Hsmm	UBE2R2 33886878 33900269	1.187482	0	UBE2R2	0.17183509891704	-1	4.3767350640898
1105	Hsmm Rep1	Hsmm	UBE2R2 33886878 33900269	1.187482	0	UBE2R2	0.17183509891704	-1	4.96259723802305
1106	Nhlf Rep2	Nhlf	UBE2R2 33886878 33900269	2.174956	0	UBE2R2	0.777008434450963	-1	11.6434850681234
1107	Nhlf Rep1	Nhlf	UBE2R2 33886878 33900269	2.174956	0	UBE2R2	0.777008434450963	-1	9.05056671679688
1108	Nhek Rep5	Nhek	UBE2R2 33886878 33900269	0.380971	11	UBE2R2	-0.965032022237931	4.02701087805314	2.18817907238349
1109	Huvec Rep2	Huvec	UBE2R2 33886878 33900269	0.82906	4	UBE2R2	-0.187462750108828	-0.337930071434601	6.04165787844702
1110	K562 Rep1	K562	UBAP2L 154231452 154232505	3.356898	28	UBAP2L	1.21101733326462	-0.00544700843782273	28.1533515434099
1111	Nhek Rep1	Nhek	UBAP2L 154231452 154232505	3.71953	0	UBAP2L	1.31359731621695	-1	8.60298437657126
1112	Sknshra Rep1	Sknshra	UBAP2L 154231452 154232505	3.126071	11	UBAP2L	1.13977694447328	-0.151653844344868	12.9664051951827
1113	Ag04450 Rep1	Ag04450	UBAP2L 154231452 154232505	3.930906	10	UBAP2L	1.36886993366335	-0.260149331502445	13.5162410818759
1114	H1hesc Rep1	H1hesc	UBAP2L 154231452 154232505	5.220915	0	UBAP2L	1.65267267388984	-1	13.5779499919418
1115	Ag04450 Rep2	Ag04450	UBAP2L 154231452 154232505	3.930906	23	UBAP2L	1.36886993366335	0.528059870793409	15.0517662557671
1116	Mcf7 Rep1	Mcf7	UBAP2L 154231452 154232505	3.414033	38	UBAP2L	1.22789429040638	1.41019175292847	15.7663803943519
1117	K562 Rep2	K562	UBAP2L 154231452 154232505	3.356898	30	UBAP2L	1.21101733326462	0.273706354511206	23.5533095157657
1118	Mcf7 Rep2	Mcf7	UBAP2L 154231452 154232505	3.414033	0	UBAP2L	1.22789429040638	-1	15.5864924609097
1119	A549 Rep1	A549	UBAP2L 154231452 154232505	2.167208	16	UBAP2L	0.773439703180975	-0.381361685601725	25.86325422725
1120	Hmec Rep1	Hmec	UBAP2L 154231452 154232505	4.195234	0	UBAP2L	1.43394911905478	-1	5.22938896633891
1121	Bj Rep1	Bj	UBAP2L 154231452 154232505	6.643151	7	UBAP2L	1.89358639911873	-0.181996205523889	8.55741751721719
1122	Helas3 Rep1	Helas3	UBAP2L 154231452 154232505	3.281918	22	UBAP2L	1.18842800759039	0.684960753863643	13.0566839313934
1123	Sknshra Rep2	Sknshra	UBAP2L 154231452 154232505	3.126071	0	UBAP2L	1.13977694447328	-1	10.5237407450334
1124	Gm12878 Rep1	Gm12878	UBAP2L 154231452 154232505	1.88927	24	UBAP2L	0.636190511074118	-0.349005305204333	36.8666598850442
1125	A549 Rep2	A549	UBAP2L 154231452 154232505	2.167208	0	UBAP2L	0.773439703180975	-1	14.3138118956971
1126	Gm12878 Rep2	Gm12878	UBAP2L 154231452 154232505	1.88927	26	UBAP2L	0.636190511074118	-0.146033599609801	30.446162739096
1127	Helas3 Rep2	Helas3	UBAP2L 154231452 154232505	3.281918	67	UBAP2L	1.18842800759039	1.34338944086901	28.5910650750198
1128	Hepg2 Rep1	Hepg2	UBAP2L 154231452 154232505	2.40864	35	UBAP2L	0.87906227286403	0.187706145110752	29.4685685883492
1129	Huvec Rep1	Huvec	UBAP2L 154231452 154232505	9.127509	0	UBAP2L	2.21129282057839	-1	2.60127902294366
1130	Nhek Rep2	Nhek	UBAP2L 154231452 154232505	3.71953	35	UBAP2L	1.31359731621695	1.35162703849426	14.883312458599
1131	Bj Rep2	Bj	UBAP2L 154231452 154232505	6.643151	10	UBAP2L	1.89358639911873	1.30522536928866	4.33797065277214
1132	H1hesc Rep2	H1hesc	UBAP2L 154231452 154232505	5.220915	0	UBAP2L	1.65267267388984	-1	11.8835822309042
1133	Hepg2 Rep2	Hepg2	UBAP2L 154231452 154232505	2.40864	41	UBAP2L	0.87906227286403	0.29813297438733	31.5838213872893
1134	Hsmm Rep2	Hsmm	UBAP2L 154231452 154232505	6.768443	3	UBAP2L	1.91227107524457	1.01066028812735	1.49204717361483
1135	Hsmm Rep1	Hsmm	UBAP2L 154231452 154232505	6.768443	0	UBAP2L	1.91227107524457	-1	1.69177002362626
1136	Nhlf Rep2	Nhlf	UBAP2L 154231452 154232505	7.862263	0	UBAP2L	2.06207447848799	-1	2.33427857749333
1137	Nhlf Rep1	Nhlf	UBAP2L 154231452 154232505	7.862263	0	UBAP2L	2.06207447848799	-1	1.81445193407184
1138	Nhek Rep5	Nhek	UBAP2L 154231452 154232505	3.71953	0	UBAP2L	1.31359731621695	-1	2.42356010782207
1139	Huvec Rep2	Huvec	UBAP2L 154231452 154232505	9.127509	1	UBAP2L	2.21129282057839	-0.557970421030733	2.26229204464511
1140	K562 Rep1	K562	UBAP2 33973235 33971648	0.486144	0	UBAP2	-0.721250402672426	-1	26.451649144149
1141	Nhek Rep1	Nhek	UBAP2 33973235 33971648	0.414302	0	UBAP2	-0.881160102490689	-1	9.2549954821099
1142	Sknshra Rep1	Sknshra	UBAP2 33973235 33971648	0.343171	44	UBAP2	-1.06952641377306	2.18159746068947	13.8295307761733
1143	Ag04450 Rep1	Ag04450	UBAP2 33973235 33971648	0.47574	88	UBAP2	-0.742883792469775	5.26722517102115	14.0413017880546
1144	H1hesc Rep1	H1hesc	UBAP2 33973235 33971648	1.462698	0	UBAP2	0.380282675575589	-1	9.66491773449644
1145	Ag04450 Rep2	Ag04450	UBAP2 33973235 33971648	0.47574	47	UBAP2	-0.742883792469775	2.00579216665393	15.6364769731637
1146	Mcf7 Rep1	Mcf7	UBAP2 33973235 33971648	0.448371	0	UBAP2	-0.80213426427347	-1	15.5497761110149
1147	K562 Rep2	K562	UBAP2 33973235 33971648	0.486144	0	UBAP2	-0.721250402672426	-1	22.1296522559288
1148	Mcf7 Rep2	Mcf7	UBAP2 33973235 33971648	0.448371	0	UBAP2	-0.80213426427347	-1	15.3723595436016
1149	A549 Rep1	A549	UBAP2 33973235 33971648	0.450636	40	UBAP2	-0.797095360699941	1.03722636038151	19.6345387915113
1150	Hmec Rep1	Hmec	UBAP2 33973235 33971648	0.533432	0	UBAP2	-0.628423676532764	-1	5.33616415832364
1151	Bj Rep1	Bj	UBAP2 33973235 33971648	0.748298	9	UBAP2	-0.289953984624239	-0.0669515116623743	9.64580095514107
1152	Helas3 Rep1	Helas3	UBAP2 33973235 33971648	0.456266	6	UBAP2	-0.78467930620717	-0.519438012910232	12.4853820343456
1153	Sknshra Rep2	Sknshra	UBAP2 33973235 33971648	0.343171	43	UBAP2	-1.06952641377306	2.8309850647528	11.2242671984352
1154	Gm12878 Rep1	Gm12878	UBAP2 33973235 33971648	0.233957	11	UBAP2	-1.45261794119426	-0.689857519637214	35.467569573613
1155	A549 Rep2	A549	UBAP2 33973235 33971648	0.450636	32	UBAP2	-0.797095360699941	1.9448090368068	10.8665789869686
1156	Gm12878 Rep2	Gm12878	UBAP2 33973235 33971648	0.233957	0	UBAP2	-1.45261794119426	-1	29.2907303934116
1157	Helas3 Rep2	Helas3	UBAP2 33973235 33971648	0.456266	35	UBAP2	-0.78467930620717	0.280173302069146	27.340048369568
1158	Hepg2 Rep1	Hepg2	UBAP2 33973235 33971648	0.442636	0	UBAP2	-0.815007517122071	-1	23.9666376878072
1159	Huvec Rep1	Huvec	UBAP2 33973235 33971648	1.204871	0	UBAP2	0.186372507270027	-1	2.79543693488629
1160	Nhek Rep2	Nhek	UBAP2 33973235 33971648	0.414302	10	UBAP2	-0.881160102490689	-0.375441211774437	16.0113030006528
1161	Bj Rep2	Bj	UBAP2 33973235 33971648	0.748298	16	UBAP2	-0.289953984624239	2.27218461969529	4.88969965316014
1162	H1hesc Rep2	H1hesc	UBAP2 33973235 33971648	1.462698	0	UBAP2	0.380282675575589	-1	8.45885017406726
1163	Hepg2 Rep2	Hepg2	UBAP2 33973235 33971648	0.442636	20	UBAP2	-0.815007517122071	-0.221394887610949	25.6869620835555
1164	Hsmm Rep2	Hsmm	UBAP2 33973235 33971648	0.41996	0	UBAP2	-0.867595810335397	-1	2.24395415403552
1165	Hsmm Rep1	Hsmm	UBAP2 33973235 33971648	0.41996	0	UBAP2	-0.867595810335397	-1	2.54432596993003
1166	Nhlf Rep2	Nhlf	UBAP2 33973235 33971648	0.518241	0	UBAP2	-0.657314893953076	-1	3.45618481404016
1167	Nhlf Rep1	Nhlf	UBAP2 33973235 33971648	0.518241	0	UBAP2	-0.657314893953076	-1	2.68651791641729
1168	Nhek Rep5	Nhek	UBAP2 33973235 33971648	0.414302	0	UBAP2	-0.881160102490689	-1	2.6072391703511
1169	Huvec Rep2	Huvec	UBAP2 33973235 33971648	1.204871	0	UBAP2	0.186372507270027	-1	2.43114817108081
1170	K562 Rep1	K562	UBAP2 33963789 33953282	0.486144	51	UBAP2	-0.721250402672426	-0.368796896739117	80.7980818480247
1171	Nhek Rep1	Nhek	UBAP2 33963789 33953282	0.414302	29	UBAP2	-0.881160102490689	0.169882078953999	24.7888231828708
1172	Sknshra Rep1	Sknshra	UBAP2 33963789 33953282	0.343171	37	UBAP2	-1.06952641377306	0.166108010713387	31.7294793107241
1173	Ag04450 Rep1	Ag04450	UBAP2 33963789 33953282	0.47574	59	UBAP2	-0.742883792469775	0.400286391897566	42.1342379254629
1174	H1hesc Rep1	H1hesc	UBAP2 33963789 33953282	1.462698	37	UBAP2	0.380282675575589	-0.493079366575833	72.9897296743891
1175	Ag04450 Rep2	Ag04450	UBAP2 33963789 33953282	0.47574	73	UBAP2	-0.742883792469775	0.555808646798821	46.9209373210531
1176	Mcf7 Rep1	Mcf7	UBAP2 33963789 33953282	0.448371	0	UBAP2	-0.80213426427347	-1	44.4433300578709
1177	K562 Rep2	K562	UBAP2 33963789 33953282	0.486144	58	UBAP2	-0.721250402672426	-0.141964795613798	67.5962940722117
1178	Mcf7 Rep2	Mcf7	UBAP2 33963789 33953282	0.448371	0	UBAP2	-0.80213426427347	-1	43.9362498911217
1179	A549 Rep1	A549	UBAP2 33963789 33953282	0.450636	63	UBAP2	-0.797095360699941	0.117993061980976	56.3509758176585
1180	Hmec Rep1	Hmec	UBAP2 33963789 33953282	0.533432	0	UBAP2	-0.628423676532764	-1	17.5916062240345
1181	Bj Rep1	Bj	UBAP2 33963789 33953282	0.748298	94	UBAP2	-0.289953984624239	1.23830944785017	41.9959805335603
1182	Helas3 Rep1	Helas3	UBAP2 33963789 33953282	0.456266	35	UBAP2	-0.78467930620717	-0.0331604033806735	36.200420547919
1183	Sknshra Rep2	Sknshra	UBAP2 33963789 33953282	0.343171	18	UBAP2	-1.06952641377306	-0.301029240091206	25.7521502077551
1184	Gm12878 Rep1	Gm12878	UBAP2 33963789 33953282	0.233957	69	UBAP2	-1.45261794119426	0.161662380096661	59.3976366818891
1185	A549 Rep2	A549	UBAP2 33963789 33953282	0.450636	37	UBAP2	-0.797095360699941	0.186391826976313	31.186998391838
1186	Gm12878 Rep2	Gm12878	UBAP2 33963789 33953282	0.233957	46	UBAP2	-1.45261794119426	-0.0622439082549081	49.0532670541202
1187	Helas3 Rep2	Helas3	UBAP2 33963789 33953282	0.456266	110	UBAP2	-0.78467930620717	0.387655388295044	79.2704016630184
1188	Hepg2 Rep1	Hepg2	UBAP2 33963789 33953282	0.442636	52	UBAP2	-0.815007517122071	-0.232801068109067	67.7790307552103
1189	Huvec Rep1	Huvec	UBAP2 33963789 33953282	1.204871	27	UBAP2	0.186372507270027	0.499868425762216	18.0015790293598
1190	Nhek Rep2	Nhek	UBAP2 33963789 33953282	0.414302	105	UBAP2	-0.881160102490689	1.44840311971748	42.8850948417823
1191	Bj Rep2	Bj	UBAP2 33963789 33953282	0.748298	17	UBAP2	-0.289953984624239	-0.201458837259821	21.2888211569017
1192	H1hesc Rep2	H1hesc	UBAP2 33963789 33953282	1.462698	65	UBAP2	0.380282675575589	0.0175094012184032	63.8814736474834
1193	Hepg2 Rep2	Hepg2	UBAP2 33963789 33953282	0.442636	64	UBAP2	-0.815007517122071	-0.118993757327834	72.6442071578092
1194	Hsmm Rep2	Hsmm	UBAP2 33963789 33953282	0.41996	0	UBAP2	-0.867595810335397	-1	6.07763346803147
1195	Hsmm Rep1	Hsmm	UBAP2 33963789 33953282	0.41996	0	UBAP2	-0.867595810335397	-1	6.89117495587816
1196	Nhlf Rep2	Nhlf	UBAP2 33963789 33953282	0.518241	13	UBAP2	-0.657314893953076	0.168371038632446	11.1266023978275
1197	Nhlf Rep1	Nhlf	UBAP2 33963789 33953282	0.518241	0	UBAP2	-0.657314893953076	-1	8.64879000948817
1198	Nhek Rep5	Nhek	UBAP2 33963789 33953282	0.414302	0	UBAP2	-0.881160102490689	-1	6.9832979296662
1199	Huvec Rep2	Huvec	UBAP2 33963789 33953282	1.204871	35	UBAP2	0.186372507270027	1.23560830022917	15.6556942450125
1200	K562 Rep1	K562	UBA2 34922765 34929671	3.704734	41	UBA2	1.30961146129888	0.372945645773712	29.8627991036708
1201	Nhek Rep1	Nhek	UBA2 34922765 34929671	1.43804	2	UBA2	0.363281075323669	-0.716899225348619	7.06462213839882
1202	Sknshra Rep1	Sknshra	UBA2 34922765 34929671	1.12505	12	UBA2	0.117827479113203	0.350252050155627	8.88722960918068
1203	Ag04450 Rep1	Ag04450	UBA2 34922765 34929671	1.852404	0	UBA2	0.616484254982958	-1	12.4604575074789
1204	H1hesc Rep1	H1hesc	UBA2 34922765 34929671	1.248771	16	UBA2	0.222159867656042	0.239363212493138	12.9098555118591
1205	Ag04450 Rep2	Ag04450	UBA2 34922765 34929671	1.852404	11	UBA2	0.616484254982958	-0.207266592437088	13.8760394037349
1206	Mcf7 Rep1	Mcf7	UBA2 34922765 34929671	1.701189	1	UBA2	0.531327418352454	-0.923297362920582	13.037361400816
1207	K562 Rep2	K562	UBA2 34922765 34929671	3.704734	23	UBA2	1.30961146129888	-0.0793904252419445	24.983446436612
1208	Mcf7 Rep2	Mcf7	UBA2 34922765 34929671	1.701189	48	UBA2	0.531327418352454	2.72421838402025	12.8886104547351
1209	A549 Rep1	A549	UBA2 34922765 34929671	4.408139	15	UBA2	1.48345260492876	-0.337571178336186	22.6439422764316
1210	Hmec Rep1	Hmec	UBA2 34922765 34929671	1.485487	0	UBA2	0.395742664620031	-1	4.64938904100041
1211	Bj Rep1	Bj	UBA2 34922765 34929671	2.319666	4	UBA2	0.841423209796947	-0.651210306523068	11.468228777421
1212	Helas3 Rep1	Helas3	UBA2 34922765 34929671	2.038013	7	UBA2	0.711975313582936	-0.37552574890691	11.2094293523665
1213	Sknshra Rep2	Sknshra	UBA2 34922765 34929671	1.12505	6	UBA2	0.117827479113203	-0.168170538303752	7.21301694191612
1214	Gm12878 Rep1	Gm12878	UBA2 34922765 34929671	2.299755	26	UBA2	0.83280259552213	0.081387804874185	24.0431784812156
1215	A549 Rep2	A549	UBA2 34922765 34929671	4.408139	12	UBA2	1.48345260492876	-0.0424596803707308	12.5321093576989
1216	Gm12878 Rep2	Gm12878	UBA2 34922765 34929671	2.299755	25	UBA2	0.83280259552213	0.259068492971037	19.8559491716032
1217	Helas3 Rep2	Helas3	UBA2 34922765 34929671	2.038013	2	UBA2	0.711975313582936	-0.918520369928537	24.5460122762691
1218	Hepg2 Rep1	Hepg2	UBA2 34922765 34929671	1.282653	2	UBA2	0.248930589192932	-0.889997758918457	18.1814477626637
1219	Huvec Rep1	Huvec	UBA2 34922765 34929671	1.091589	8	UBA2	0.0876344328500093	1.45934153788228	3.25290321688655
1220	Nhek Rep2	Nhek	UBA2 34922765 34929671	1.43804	10	UBA2	0.363281075323669	-0.181797886694941	12.2219190556791
1221	Bj Rep2	Bj	UBA2 34922765 34929671	2.319666	8	UBA2	0.841423209796947	0.376099227816096	5.81353425559013
1222	H1hesc Rep2	H1hesc	UBA2 34922765 34929671	1.248771	23	UBA2	0.222159867656042	1.03560394324109	11.2988580496555
1223	Hepg2 Rep2	Hepg2	UBA2 34922765 34929671	1.282653	2	UBA2	0.248930589192932	-0.897364902541903	19.4865114325686
1224	Hsmm Rep2	Hsmm	UBA2 34922765 34929671	1.909906	0	UBA2	0.647054026187772	-1	1.89458374778555
1225	Hsmm Rep1	Hsmm	UBA2 34922765 34929671	1.909906	54	UBA2	0.647054026187772	24.1374477669124	2.14818944630801
1226	Nhlf Rep2	Nhlf	UBA2 34922765 34929671	3.115368	0	UBA2	1.1363472833034	-1	3.79854983014651
1227	Nhlf Rep1	Nhlf	UBA2 34922765 34929671	3.115368	0	UBA2	1.1363472833034	-1	2.95264076551605
1228	Nhek Rep5	Nhek	UBA2 34922765 34929671	1.43804	0	UBA2	0.363281075323669	-1	1.99018568929261
1229	Huvec Rep2	Huvec	UBA2 34922765 34929671	1.091589	2	UBA2	0.0876344328500093	-0.293036285048824	2.8289995054953
1230	K562 Rep1	K562	TULP4 158870027 158873300	0.058701	8	TULP4	-2.83529851651807	-0.681844815195641	25.1449618993932
1231	Nhek Rep1	Nhek	TULP4 158870027 158873300	0.106595	0	TULP4	-2.23871867266563	-1	9.37482522046823
1232	Sknshra Rep1	Sknshra	TULP4 158870027 158873300	0.291329	8	TULP4	-1.23330206624721	-0.506529585349842	16.2117115079159
1233	Ag04450 Rep1	Ag04450	TULP4 158870027 158873300	0.129433	5	TULP4	-2.0445919062443	-0.685758772637593	15.9113431485984
1234	H1hesc Rep1	H1hesc	TULP4 158870027 158873300	0.1122	27	TULP4	-2.18747228589354	0.485809716591652	18.1719096991344
1235	Ag04450 Rep2	Ag04450	TULP4 158870027 158873300	0.129433	29	TULP4	-2.0445919062443	0.63666433994426	17.7189661265472
1236	Mcf7 Rep1	Mcf7	TULP4 158870027 158873300	0.123896	0	TULP4	-2.08831277496826	-1	16.9505561323141
1237	K562 Rep2	K562	TULP4 158870027 158873300	0.058701	31	TULP4	-2.83529851651807	0.473631431030762	21.0364676996041
1238	Mcf7 Rep2	Mcf7	TULP4 158870027 158873300	0.123896	0	TULP4	-2.08831277496826	-1	16.7571572394122
1239	A549 Rep1	A549	TULP4 158870027 158873300	0.074495	4	TULP4	-2.59702326994283	-0.789853249533539	19.0343176428912
1240	Hmec Rep1	Hmec	TULP4 158870027 158873300	0.274097	0	TULP4	-1.29427322064391	-1	7.62284173121041
1241	Bj Rep1	Bj	TULP4 158870027 158873300	0.172473	17	TULP4	-1.75751457650066	0.169234047324797	14.5394329209759
1242	Helas3 Rep1	Helas3	TULP4 158870027 158873300	0.041147	27	TULP4	-3.19060425852641	1.54989825899913	10.5886577649564
1243	Sknshra Rep2	Sknshra	TULP4 158870027 158873300	0.291329	13	TULP4	-1.23330206624721	-0.0119840993124223	13.1576829795483
1244	Gm12878 Rep1	Gm12878	TULP4 158870027 158873300	0.053438	38	TULP4	-2.92923317560379	0.637788258144581	23.20202249041
1245	A549 Rep2	A549	TULP4 158870027 158873300	0.074495	17	TULP4	-2.59702326994283	0.613761952845565	10.5343913766363
1246	Gm12878 Rep2	Gm12878	TULP4 158870027 158873300	0.053438	25	TULP4	-2.92923317560379	0.304714212267056	19.1612843371732
1247	Helas3 Rep2	Helas3	TULP4 158870027 158873300	0.041147	39	TULP4	-3.19060425852641	0.682001010489958	23.1866685910251
1248	Hepg2 Rep1	Hepg2	TULP4 158870027 158873300	0.158907	55	TULP4	-1.83943615354633	0.997771963275447	27.5306696715399
1249	Huvec Rep1	Huvec	TULP4 158870027 158873300	0.215039	4	TULP4	-1.53693587195578	-0.283191366872847	5.58028993393896
1250	Nhek Rep2	Nhek	TULP4 158870027 158873300	0.106595	0	TULP4	-2.23871867266563	-1	16.2186105301975
1251	Bj Rep2	Bj	TULP4 158870027 158873300	0.172473	4	TULP4	-1.75751457650066	-0.457288986069748	7.37040505412347
1252	H1hesc Rep2	H1hesc	TULP4 158870027 158873300	0.1122	0	TULP4	-2.18747228589354	-1	15.904270035638
1253	Hepg2 Rep2	Hepg2	TULP4 158870027 158873300	0.158907	24	TULP4	-1.83943615354633	-0.186628722665906	29.5068201555659
1254	Hsmm Rep2	Hsmm	TULP4 158870027 158873300	0.676694	39	TULP4	-0.390536102341563	10.0338961927298	3.53456288864643
1255	Hsmm Rep1	Hsmm	TULP4 158870027 158873300	0.676694	0	TULP4	-0.390536102341563	-1	4.00769335405577
1256	Nhlf Rep2	Nhlf	TULP4 158870027 158873300	0.260039	0	TULP4	-1.34692365921548	-1	4.80918032467902
1257	Nhlf Rep1	Nhlf	TULP4 158870027 158873300	0.260039	0	TULP4	-1.34692365921548	-1	3.73821129386561
1258	Nhek Rep5	Nhek	TULP4 158870027 158873300	0.106595	4	TULP4	-2.23871867266563	0.514579765707733	2.64099659229957
1259	Huvec Rep2	Huvec	TULP4 158870027 158873300	0.215039	6	TULP4	-1.53693587195578	0.236325300196438	4.85309165722538
1260	K562 Rep1	K562	TSNARE1 143413192 143412261	0.087827	5	TSNARE1	-2.43238630853047	-0.7203320284555	17.8783432810947
1261	Nhek Rep1	Nhek	TSNARE1 143413192 143412261	0.140132	0	TSNARE1	-1.96517044344058	-1	7.82124366194052
1262	Sknshra Rep1	Sknshra	TSNARE1 143413192 143412261	0.121002	0	TSNARE1	-2.11194820459638	-1	9.71422632345848
1263	Ag04450 Rep1	Ag04450	TSNARE1 143413192 143412261	0.053874	22	TSNARE1	-2.92110729221541	2.20680872106609	6.86040294685434
1264	H1hesc Rep1	H1hesc	TSNARE1 143413192 143412261	0.416551	7	TSNARE1	-0.875746375891912	-0.767975085985843	30.1691739860871
1265	Ag04450 Rep2	Ag04450	TSNARE1 143413192 143412261	0.053874	40	TSNARE1	-2.92110729221541	4.23574914620635	7.63978542191669
1266	Mcf7 Rep1	Mcf7	TSNARE1 143413192 143412261	0.05585	0	TSNARE1	-2.88508575346693	-1	7.55701076769323
1267	K562 Rep2	K562	TSNARE1 143413192 143412261	0.087827	8	TSNARE1	-2.43238630853047	-0.465139065026635	14.9571589115933
1268	Mcf7 Rep2	Mcf7	TSNARE1 143413192 143412261	0.05585	8	TSNARE1	-2.88508575346693	0.0708374536928185	7.47078837447433
1269	A549 Rep1	A549	TSNARE1 143413192 143412261	0.057531	7	TSNARE1	-2.85543134602265	-0.282004039045748	9.74935846532709
1270	Hmec Rep1	Hmec	TSNARE1 143413192 143412261	0.179183	0	TSNARE1	-1.71934764901281	-1	5.96367110324169
1271	Bj Rep1	Bj	TSNARE1 143413192 143412261	0.208823	98	TSNARE1	-1.56626827578337	6.00172902176448	13.9965428104076
1272	Helas3 Rep1	Helas3	TSNARE1 143413192 143412261	0.033277	0	TSNARE1	-3.40288881132313	-1	4.38671227449823
1273	Sknshra Rep2	Sknshra	TSNARE1 143413192 143412261	0.121002	0	TSNARE1	-2.11194820459638	-1	7.88422063230267
1274	Gm12878 Rep1	Gm12878	TSNARE1 143413192 143412261	0.072645	0	TSNARE1	-2.62217071445883	-1	14.9289465767988
1275	A549 Rep2	A549	TSNARE1 143413192 143412261	0.057531	1	TSNARE1	-2.85543134602265	-0.814667397499766	5.39570473035762
1276	Gm12878 Rep2	Gm12878	TSNARE1 143413192 143412261	0.072645	0	TSNARE1	-2.62217071445883	-1	12.3290023673904
1277	Helas3 Rep2	Helas3	TSNARE1 143413192 143412261	0.033277	0	TSNARE1	-3.40288881132313	-1	9.60586752077271
1278	Hepg2 Rep1	Hepg2	TSNARE1 143413192 143412261	0.150564	6	TSNARE1	-1.89336703601657	-0.725974997371456	21.8958122158413
1279	Huvec Rep1	Huvec	TSNARE1 143413192 143412261	0.267702	0	TSNARE1	-1.31788085743406	-1	5.98296504845569
1280	Nhek Rep2	Nhek	TSNARE1 143413192 143412261	0.140132	0	TSNARE1	-1.96517044344058	-1	13.5308874386091
1281	Bj Rep2	Bj	TSNARE1 143413192 143412261	0.208823	63	TSNARE1	-1.56626827578337	7.87924183907606	7.09520037203486
1282	H1hesc Rep2	H1hesc	TSNARE1 143413192 143412261	0.416551	9	TSNARE1	-0.875746375891912	-0.65914794325494	26.4044174647053
1283	Hepg2 Rep2	Hepg2	TSNARE1 143413192 143412261	0.150564	0	TSNARE1	-1.89336703601657	-1	23.4674928333021
1284	Hsmm Rep2	Hsmm	TSNARE1 143413192 143412261	0.090738	0	TSNARE1	-2.39977904598548	-1	1.44355892101402
1285	Hsmm Rep1	Hsmm	TSNARE1 143413192 143412261	0.090738	0	TSNARE1	-2.39977904598548	-1	1.6367912175277
1286	Nhlf Rep2	Nhlf	TSNARE1 143413192 143412261	0.073792	0	TSNARE1	-2.60650495433554	-1	2.15386923286742
1287	Nhlf Rep1	Nhlf	TSNARE1 143413192 143412261	0.073792	33	TSNARE1	-2.60650495433554	18.710689821914	1.67421842148372
1288	Nhek Rep5	Nhek	TSNARE1 143413192 143412261	0.140132	0	TSNARE1	-1.96517044344058	-1	2.2033347153642
1289	Huvec Rep2	Huvec	TSNARE1 143413192 143412261	0.267702	0	TSNARE1	-1.31788085743406	-1	5.20329196258012
1290	K562 Rep1	K562	TRIP12 230668943 230666967	1.540212	6	TRIP12	0.43192006928861	0.678810852575589	3.57395831150064
1291	Nhek Rep1	Nhek	TRIP12 230668943 230666967	2.708674	0	TRIP12	0.996459216252855	-1	3.23886225196148
1292	Sknshra Rep1	Sknshra	TRIP12 230668943 230666967	2.083474	0	TRIP12	0.734036692800828	-1	2.74059903666764
1293	Ag04450 Rep1	Ag04450	TRIP12 230668943 230666967	3.335137	8	TRIP12	1.20451375798412	0.0427174235563789	7.67226078635431
1294	H1hesc Rep1	H1hesc	TRIP12 230668943 230666967	0.505015	10	TRIP12	-0.683167147177605	33.3921079703227	0.29076438142812
1295	Ag04450 Rep2	Ag04450	TRIP12 230668943 230666967	3.335137	0	TRIP12	1.20451375798412	-1	8.543875128444
1296	Mcf7 Rep1	Mcf7	TRIP12 230668943 230666967	1.64243	0	TRIP12	0.496176852508031	-1	2.27184147902756
1297	K562 Rep2	K562	TRIP12 230668943 230666967	1.540212	0	TRIP12	0.43192006928861	-1	2.99000089482853
1298	Mcf7 Rep2	Mcf7	TRIP12 230668943 230666967	1.64243	0	TRIP12	0.496176852508031	-1	2.24592069958748
1299	A549 Rep1	A549	TRIP12 230668943 230666967	2.167103	0	TRIP12	0.773391252573707	-1	4.76518997107107
1300	Hmec Rep1	Hmec	TRIP12 230668943 230666967	1.720366	0	TRIP12	0.542537058886307	-1	0.922223148432372
1301	Bj Rep1	Bj	TRIP12 230668943 230666967	5.29726	0	TRIP12	1.66718970574518	-1	15.2239359762056
1302	Helas3 Rep1	Helas3	TRIP12 230668943 230666967	1.291422	0	TRIP12	0.25574393684025	-1	1.18700067212067
1303	Sknshra Rep2	Sknshra	TRIP12 230668943 230666967	2.083474	0	TRIP12	0.734036692800828	-1	2.22431377963522
1304	Gm12878 Rep1	Gm12878	TRIP12 230668943 230666967	2.463605	0	TRIP12	0.901625724378943	-1	7.93401432876071
1305	A549 Rep2	A549	TRIP12 230668943 230666967	2.167103	2	TRIP12	0.773391252573707	-0.24163612025708	2.63725640609095
1306	Gm12878 Rep2	Gm12878	TRIP12 230668943 230666967	2.463605	0	TRIP12	0.901625724378943	-1	6.55226950803218
1307	Helas3 Rep2	Helas3	TRIP12 230668943 230666967	1.291422	0	TRIP12	0.25574393684025	-1	2.59925212550292
1308	Hepg2 Rep1	Hepg2	TRIP12 230668943 230666967	1.249206	15	TRIP12	0.222508149489219	6.09685616849135	2.11361194927369
1309	Huvec Rep1	Huvec	TRIP12 230668943 230666967	1.585201	0	TRIP12	0.46071121316917	-1	0.615788336423915
1310	Nhek Rep2	Nhek	TRIP12 230668943 230666967	2.708674	0	TRIP12	0.996459216252855	-1	5.60328797499418
1311	Bj Rep2	Bj	TRIP12 230668943 230666967	5.29726	0	TRIP12	1.66718970574518	-1	7.71739690760559
1312	H1hesc Rep2	H1hesc	TRIP12 230668943 230666967	0.505015	0	TRIP12	-0.683167147177605	-1	0.25448042146051
1313	Hepg2 Rep2	Hepg2	TRIP12 230668943 230666967	1.249206	0	TRIP12	0.222508149489219	-1	2.26532693937137
1314	Hsmm Rep2	Hsmm	TRIP12 230668943 230666967	3.737517	0	TRIP12	1.31842148720144	-1	1.42109754261771
1315	Hsmm Rep1	Hsmm	TRIP12 230668943 230666967	3.737517	0	TRIP12	1.31842148720144	-1	1.61132319792873
1316	Nhlf Rep2	Nhlf	TRIP12 230668943 230666967	4.621307	66	TRIP12	1.53067756551777	17.5130885131144	3.56504534363602
1317	Nhlf Rep1	Nhlf	TRIP12 230668943 230666967	4.621307	0	TRIP12	1.53067756551777	-1	2.77113600800832
1318	Nhek Rep5	Nhek	TRIP12 230668943 230666967	2.708674	0	TRIP12	0.996459216252855	-1	0.912424921979586
1319	Huvec Rep2	Huvec	TRIP12 230668943 230666967	1.585201	0	TRIP12	0.46071121316917	-1	0.535541571046313
1320	K562 Rep1	K562	TRIM33 115007010 115005725	0.870267	29	TRIM33	-0.138955217864897	0.295322969876967	22.3882388210521
1321	Nhek Rep1	Nhek	TRIM33 115007010 115005725	0.773144	1	TRIM33	-0.257289960551264	-0.85548037804602	6.9194756150029
1322	Sknshra Rep1	Sknshra	TRIM33 115007010 115005725	0.42569	17	TRIM33	-0.854043897145107	1.28331429514715	7.44531755270442
1323	Ag04450 Rep1	Ag04450	TRIM33 115007010 115005725	0.52589	8	TRIM33	-0.642663213589494	-0.168582748362827	9.62212413111096
1324	H1hesc Rep1	H1hesc	TRIM33 115007010 115005725	0.324507	6	TRIM33	-1.12544817142197	-0.360047193038034	9.37569135524801
1325	Ag04450 Rep2	Ag04450	TRIM33 115007010 115005725	0.52589	1	TRIM33	-0.642663213589494	-0.906675105251742	10.7152545170019
1326	Mcf7 Rep1	Mcf7	TRIM33 115007010 115005725	2.364381	7	TRIM33	0.860516254070454	-0.628724622516867	18.8539300598193
1327	K562 Rep2	K562	TRIM33 115007010 115005725	0.870267	32	TRIM33	-0.138955217864897	0.708473360416249	18.730172059694
1328	Mcf7 Rep2	Mcf7	TRIM33 115007010 115005725	2.364381	7	TRIM33	0.860516254070454	-0.624439632769436	18.6388144511068
1329	A549 Rep1	A549	TRIM33 115007010 115005725	0.397614	7	TRIM33	-0.922273593552015	-0.403060459145776	11.7264806918016
1330	Hmec Rep1	Hmec	TRIM33 115007010 115005725	0.52172	0	TRIM33	-0.650624233480055	-1	3.85135012071
1331	Bj Rep1	Bj	TRIM33 115007010 115005725	0.704528	14	TRIM33	-0.350227203933549	0.516145599110427	9.23394165323849
1332	Helas3 Rep1	Helas3	TRIM33 115007010 115005725	1.317981	7	TRIM33	0.27610102019492	-0.421197539356251	12.0939361457008
1333	Sknshra Rep2	Sknshra	TRIM33 115007010 115005725	0.42569	0	TRIM33	-0.854043897145107	-1	6.04273817682464
1334	Gm12878 Rep1	Gm12878	TRIM33 115007010 115005725	0.552635	10	TRIM33	-0.593057531545933	-0.43257998081096	17.6236291667891
1335	A549 Rep2	A549	TRIM33 115007010 115005725	0.397614	8	TRIM33	-0.922273593552015	0.232679454015558	6.48992726693004
1336	Gm12878 Rep2	Gm12878	TRIM33 115007010 115005725	0.552635	23	TRIM33	-0.593057531545933	0.580278815065744	14.5543936808665
1337	Helas3 Rep2	Helas3	TRIM33 115007010 115005725	1.317981	64	TRIM33	0.27610102019492	1.41665613825541	26.4828739955539
1338	Hepg2 Rep1	Hepg2	TRIM33 115007010 115005725	0.574328	0	TRIM33	-0.554554617294279	-1	16.4309484030978
1339	Huvec Rep1	Huvec	TRIM33 115007010 115005725	0.33746	0	TRIM33	-1.08630829421195	-1	2.50924409613892
1340	Nhek Rep2	Nhek	TRIM33 115007010 115005725	0.773144	5	TRIM33	-0.257289960551264	-0.582317426568661	11.9708130481099
1341	Bj Rep2	Bj	TRIM33 115007010 115005725	0.704528	3	TRIM33	-0.350227203933549	-0.359100045340907	4.68091779097684
1342	H1hesc Rep2	H1hesc	TRIM33 115007010 115005725	0.324507	11	TRIM33	-1.12544817142197	0.340528995581926	8.20571583028302
1343	Hepg2 Rep2	Hepg2	TRIM33 115007010 115005725	0.574328	45	TRIM33	-0.554554617294279	1.55531384364371	17.6103612916028
1344	Hsmm Rep2	Hsmm	TRIM33 115007010 115005725	0.736642	0	TRIM33	-0.305653257861951	-1	1.65642529488105
1345	Hsmm Rep1	Hsmm	TRIM33 115007010 115005725	0.736642	0	TRIM33	-0.305653257861951	-1	1.87815151545567
1346	Nhlf Rep2	Nhlf	TRIM33 115007010 115005725	0.781975	0	TRIM33	-0.245932508257318	-1	2.89065720024774
1347	Nhlf Rep1	Nhlf	TRIM33 115007010 115005725	0.781975	0	TRIM33	-0.245932508257318	-1	2.24692913617899
1348	Nhek Rep5	Nhek	TRIM33 115007010 115005725	0.773144	0	TRIM33	-0.257289960551264	-1	1.94929623645932
1349	Huvec Rep2	Huvec	TRIM33 115007010 115005725	0.33746	0	TRIM33	-1.08630829421195	-1	2.18225069540751
1350	K562 Rep1	K562	TRIM24 138203933 138235925	1.483094	10	TRIM24	0.394130446177393	-0.47856927367064	19.1780029351081
1351	Nhek Rep1	Nhek	TRIM24 138203933 138235925	0.261187	0	TRIM24	-1.34251865310941	-1	0.690770782810964
1352	Sknshra Rep1	Sknshra	TRIM24 138203933 138235925	0.887693	16	TRIM24	-0.119129316485874	2.61103063776203	4.43086797234048
1353	Ag04450 Rep1	Ag04450	TRIM24 138203933 138235925	0.295328	2	TRIM24	-1.21966867589897	0.528649969372472	1.30834398984159
1354	H1hesc Rep1	H1hesc	TRIM24 138203933 138235925	2.519737	7	TRIM24	0.924154530997553	-0.699117005606046	23.2648575373945
1355	Ag04450 Rep2	Ag04450	TRIM24 138203933 138235925	0.295328	0	TRIM24	-1.21966867589897	-1	1.45697962902124
1356	Mcf7 Rep1	Mcf7	TRIM24 138203933 138235925	0.548748	0	TRIM24	-0.600115959246322	-1	3.08326500152695
1357	K562 Rep2	K562	TRIM24 138203933 138235925	1.483094	11	TRIM24	0.394130446177393	-0.314405273387767	16.0444641316816
1358	Mcf7 Rep2	Mcf7	TRIM24 138203933 138235925	0.548748	0	TRIM24	-0.600115959246322	-1	3.04808621251473
1359	A549 Rep1	A549	TRIM24 138203933 138235925	0.309465	0	TRIM24	-1.17291027887412	-1	1.89104780986033
1360	Hmec Rep1	Hmec	TRIM24 138203933 138235925	0.305684	0	TRIM24	-1.18520339034942	-1	0.548750603139143
1361	Bj Rep1	Bj	TRIM24 138203933 138235925	0.32827	0	TRIM24	-1.1139188384855	-1	1.27735814679359
1362	Helas3 Rep1	Helas3	TRIM24 138203933 138235925	0.683264	28	TRIM24	-0.380873964080188	7.49938219592692	3.29435709026218
1363	Sknshra Rep2	Sknshra	TRIM24 138203933 138235925	0.887693	8	TRIM24	-0.119129316485874	1.22459330554769	3.59616293910874
1364	Gm12878 Rep1	Gm12878	TRIM24 138203933 138235925	0.501094	0	TRIM24	-0.690961570746095	-1	4.58562303488057
1365	A549 Rep2	A549	TRIM24 138203933 138235925	0.309465	2	TRIM24	-1.17291027887412	0.910976515416824	1.04658533679769
1366	Gm12878 Rep2	Gm12878	TRIM24 138203933 138235925	0.501094	1	TRIM24	-0.690961570746095	-0.735939842710021	3.78701584617268
1367	Helas3 Rep2	Helas3	TRIM24 138203933 138235925	0.683264	6	TRIM24	-0.380873964080188	-0.168268528348572	7.21386674005111
1368	Hepg2 Rep1	Hepg2	TRIM24 138203933 138235925	2.438184	71	TRIM24	0.891253499909348	1.27923051762384	31.1508640530224
1369	Huvec Rep1	Huvec	TRIM24 138203933 138235925	0.547482	0	TRIM24	-0.602425694544261	-1	0.888911719385549
1370	Nhek Rep2	Nhek	TRIM24 138203933 138235925	0.261187	0	TRIM24	-1.34251865310941	-1	1.19504545723052
1371	Bj Rep2	Bj	TRIM24 138203933 138235925	0.32827	0	TRIM24	-1.1139188384855	-1	0.647525043942455
1372	H1hesc Rep2	H1hesc	TRIM24 138203933 138235925	2.519737	25	TRIM24	0.924154530997553	0.22779663931231	20.3616781472887
1373	Hepg2 Rep2	Hepg2	TRIM24 138203933 138235925	2.438184	3	TRIM24	0.891253499909348	-0.910144322487779	33.3868719602272
1374	Hsmm Rep2	Hsmm	TRIM24 138203933 138235925	0.482774	0	TRIM24	-0.728206643735786	-1	0.366663775041904
1375	Hsmm Rep1	Hsmm	TRIM24 138203933 138235925	0.482774	0	TRIM24	-0.728206643735786	-1	0.415744752803416
1376	Nhlf Rep2	Nhlf	TRIM24 138203933 138235925	0.399002	0	TRIM24	-0.918788849573508	-1	0.490977820173968
1377	Nhlf Rep1	Nhlf	TRIM24 138203933 138235925	0.399002	0	TRIM24	-0.918788849573508	-1	0.381640676477304
1378	Nhek Rep5	Nhek	TRIM24 138203933 138235925	0.261187	0	TRIM24	-1.34251865310941	-1	0.194598111491272
1379	Huvec Rep2	Huvec	TRIM24 138203933 138235925	0.547482	0	TRIM24	-0.602425694544261	-1	0.773072743608283
1380	K562 Rep1	K562	TRAF5 211526580 211527809	0.148152	9	TRAF5	-1.90951650522243	0.0971659588543179	8.20295227660725
1381	Nhek Rep1	Nhek	TRAF5 211526580 211527809	0.067403	10	TRAF5	-2.69706575166868	7.92579731925966	1.12034809242447
1382	Sknshra Rep1	Sknshra	TRAF5 211526580 211527809	0.426196	7	TRAF5	-0.852855944626796	-0.394457752600778	11.5598870765247
1383	Ag04450 Rep1	Ag04450	TRAF5 211526580 211527809	0.569539	4	TRAF5	-0.562928017315833	-0.788067328935743	18.8739186832937
1384	H1hesc Rep1	H1hesc	TRAF5 211526580 211527809	0.45624	22	TRAF5	-0.784736292133854	0.258700922525852	17.4783378690565
1385	Ag04450 Rep2	Ag04450	TRAF5 211526580 211527809	0.569539	4	TRAF5	-0.562928017315833	-0.809687911268695	21.0181078178773
1386	Mcf7 Rep1	Mcf7	TRAF5 211526580 211527809	0.229798	0	TRAF5	-1.47055461682555	-1	7.50681047320673
1387	K562 Rep2	K562	TRAF5 211526580 211527809	0.148152	9	TRAF5	-1.90951650522243	0.311446228837278	6.86265269753329
1388	Mcf7 Rep2	Mcf7	TRAF5 211526580 211527809	0.229798	5	TRAF5	-1.47055461682555	-0.32625095930481	7.42116084475739
1389	A549 Rep1	A549	TRAF5 211526580 211527809	0.339193	7	TRAF5	-1.08118601206978	-0.519364022348741	14.5640366628548
1390	Hmec Rep1	Hmec	TRAF5 211526580 211527809	0.08867	0	TRAF5	-2.42283366559022	-1	0.985386910176249
1391	Bj Rep1	Bj	TRAF5 211526580 211527809	1.415807	18	TRAF5	0.347699686546888	-0.588727260022894	43.7665768973699
1392	Helas3 Rep1	Helas3	TRAF5 211526580 211527809	0.210818	0	TRAF5	-1.55676007696606	-1	5.52984782304313
1393	Sknshra Rep2	Sknshra	TRAF5 211526580 211527809	0.426196	4	TRAF5	-0.852855944626796	-0.57366022852199	9.382188262974
1394	Gm12878 Rep1	Gm12878	TRAF5 211526580 211527809	0.72114	80	TRAF5	-0.326921985789385	0.82207861024965	43.9058993119067
1395	A549 Rep2	A549	TRAF5 211526580 211527809	0.339193	5	TRAF5	-1.08118601206978	-0.379679542521635	8.06035000090963
1396	Gm12878 Rep2	Gm12878	TRAF5 211526580 211527809	0.72114	50	TRAF5	-0.326921985789385	0.378949479272753	36.2594864797872
1397	Helas3 Rep2	Helas3	TRAF5 211526580 211527809	0.210818	23	TRAF5	-1.55676007696606	0.899403408729732	12.109065348778
1398	Hepg2 Rep1	Hepg2	TRAF5 211526580 211527809	0.059527	0	TRAF5	-2.82132528784564	-1	2.61339030892399
1399	Huvec Rep1	Huvec	TRAF5 211526580 211527809	0.469136	1	TRAF5	-0.75686257389351	-0.789400569647948	4.74835092539582
1400	Nhek Rep2	Nhek	TRAF5 211526580 211527809	0.067403	0	TRAF5	-2.69706575166868	-1	1.93822166728082
1401	Bj Rep2	Bj	TRAF5 211526580 211527809	1.415807	11	TRAF5	0.347699686546888	-0.504200348983275	22.1863810864783
1402	H1hesc Rep2	H1hesc	TRAF5 211526580 211527809	0.45624	13	TRAF5	-0.784736292133854	-0.15017392737826	15.2972477767063
1403	Hepg2 Rep2	Hepg2	TRAF5 211526580 211527809	0.059527	1	TRAF5	-2.82132528784564	-0.642982019050459	2.80097937179622
1404	Hsmm Rep2	Hsmm	TRAF5 211526580 211527809	0.351583	0	TRAF5	-1.04530946473821	-1	1.67357496611867
1405	Hsmm Rep1	Hsmm	TRAF5 211526580 211527809	0.351583	0	TRAF5	-1.04530946473821	-1	1.89759681197706
1406	Nhlf Rep2	Nhlf	TRAF5 211526580 211527809	0.817662	54	TRAF5	-0.201306230705231	6.50266865753813	7.19743900002098
1407	Nhlf Rep1	Nhlf	TRAF5 211526580 211527809	0.817662	0	TRAF5	-0.201306230705231	-1	5.59462235564706
1408	Nhek Rep5	Nhek	TRAF5 211526580 211527809	0.067403	0	TRAF5	-2.69706575166868	-1	0.315615003447986
1409	Huvec Rep2	Huvec	TRAF5 211526580 211527809	0.469136	8	TRAF5	-0.75686257389351	0.937249018632759	4.12956719712064
1410	K562 Rep1	K562	TOLLIP 1317024 1307231	0.231489	7	TOLLIP	-1.46322292278348	-0.619570010149762	18.4002318081066
1411	Nhek Rep1	Nhek	TOLLIP 1317024 1307231	1.731785	0	TOLLIP	0.549152668485795	-1	12.1643952359139
1412	Sknshra Rep1	Sknshra	TOLLIP 1317024 1307231	1.203207	22	TOLLIP	0.184990492015664	0.507576907287214	14.5929536952032
1413	Ag04450 Rep1	Ag04450	TOLLIP 1317024 1307231	0.638256	0	TOLLIP	-0.449015822199677	-1	13.8471710666024
1414	H1hesc Rep1	H1hesc	TOLLIP 1317024 1307231	2.289603	10	TOLLIP	0.828378440091728	-0.611193596033611	25.7197409764487
1415	Ag04450 Rep2	Ag04450	TOLLIP 1317024 1307231	0.638256	25	TOLLIP	-0.449015822199677	0.621240391758468	15.4202918500469
1416	Mcf7 Rep1	Mcf7	TOLLIP 1317024 1307231	0.163139	0	TOLLIP	-1.81315268083304	-1	9.19068806478099
1417	K562 Rep2	K562	TOLLIP 1317024 1307231	0.231489	15	TOLLIP	-1.46322292278348	-0.0255801357396286	15.3937748502137
1418	Mcf7 Rep2	Mcf7	TOLLIP 1317024 1307231	0.163139	25	TOLLIP	-1.81315268083304	1.75153846989157	9.08582608368371
1419	A549 Rep1	A549	TOLLIP 1317024 1307231	0.690593	10	TOLLIP	-0.37020463019114	-0.484516947907168	19.3992798781659
1420	Hmec Rep1	Hmec	TOLLIP 1317024 1307231	4.161063	66	TOLLIP	1.42577057047739	5.10812955144578	10.8052718011487
1421	Bj Rep1	Bj	TOLLIP 1317024 1307231	2.317198	8	TOLLIP	0.840358697129309	-0.571669956424419	18.6771862492255
1422	Helas3 Rep1	Helas3	TOLLIP 1317024 1307231	0.099261	34	TOLLIP	-2.31000253432191	4.44854545745208	6.24019754731009
1423	Sknshra Rep2	Sknshra	TOLLIP 1317024 1307231	1.203207	13	TOLLIP	0.184990492015664	0.0976138951530927	11.8438733851732
1424	Gm12878 Rep1	Gm12878	TOLLIP 1317024 1307231	0.296886	11	TOLLIP	-1.21440705224808	-0.419773724533218	18.9581211074088
1425	A549 Rep2	A549	TOLLIP 1317024 1307231	0.690593	14	TOLLIP	-0.37020463019114	0.303978077438111	10.7363768166298
1426	Gm12878 Rep2	Gm12878	TOLLIP 1317024 1307231	0.296886	12	TOLLIP	-1.21440705224808	-0.233544084034845	15.6564777569615
1427	Helas3 Rep2	Helas3	TOLLIP 1317024 1307231	0.099261	4	TOLLIP	-2.31000253432191	-0.707272037457618	13.6645640725931
1428	Hepg2 Rep1	Hepg2	TOLLIP 1317024 1307231	0.957865	52	TOLLIP	-0.0430484295216084	0.972502306926686	26.3624533250965
1429	Huvec Rep1	Huvec	TOLLIP 1317024 1307231	5.7666	0	TOLLIP	1.75208265207516	-1	9.40160231345886
1430	Nhek Rep2	Nhek	TOLLIP 1317024 1307231	1.731785	9	TOLLIP	0.549152668485795	-0.572337153955124	21.0446151290299
1431	Bj Rep2	Bj	TOLLIP 1317024 1307231	2.317198	12	TOLLIP	0.840358697129309	0.267435620744143	9.46793651969045
1432	H1hesc Rep2	H1hesc	TOLLIP 1317024 1307231	2.289603	0	TOLLIP	0.828378440091728	-1	22.5102211329824
1433	Hepg2 Rep2	Hepg2	TOLLIP 1317024 1307231	0.957865	4	TOLLIP	-0.0430484295216084	-0.858430879703155	28.2547492815715
1434	Hsmm Rep2	Hsmm	TOLLIP 1317024 1307231	3.026273	13	TOLLIP	1.10733182940647	2.59312022191593	3.61802533650491
1435	Hsmm Rep1	Hsmm	TOLLIP 1317024 1307231	3.026273	0	TOLLIP	1.10733182940647	-1	4.10232794060397
1436	Nhlf Rep2	Nhlf	TOLLIP 1317024 1307231	2.934153	0	TOLLIP	1.07641882560043	-1	6.09819577555837
1437	Nhlf Rep1	Nhlf	TOLLIP 1317024 1307231	2.934153	0	TOLLIP	1.07641882560043	-1	4.74017249954488
1438	Nhek Rep5	Nhek	TOLLIP 1317024 1307231	1.731785	36	TOLLIP	0.549152668485795	9.50527237855809	3.42685069960472
1439	Huvec Rep2	Huvec	TOLLIP 1317024 1307231	5.7666	5	TOLLIP	1.75208265207516	-0.388486008577858	8.17642780073103
1440	K562 Rep1	K562	TNPO3 128658211 128655032	1.803757	113	TNPO3	0.589871711902294	0.26866241695399	89.0701880105416
1441	Nhek Rep1	Nhek	TNPO3 128658211 128655032	0.77278	22	TNPO3	-0.257760876335904	0.910787549694593	11.5135772176851
1442	Sknshra Rep1	Sknshra	TNPO3 128658211 128655032	0.951832	18	TNPO3	-0.0493667303517734	-0.0862023855071623	19.69801596603
1443	Ag04450 Rep1	Ag04450	TNPO3 128658211 128655032	1.064574	26	TNPO3	0.0625747191400486	-0.0158757209650842	26.4194274583866
1444	H1hesc Rep1	H1hesc	TNPO3 128658211 128655032	1.5321	80	TNPO3	0.426639343339571	0.727709299619791	46.3040860042863
1445	Ag04450 Rep2	Ag04450	TNPO3 128658211 128655032	1.064574	10	TNPO3	0.0625747191400486	-0.660104775849128	29.4208311546067
1446	Mcf7 Rep1	Mcf7	TNPO3 128658211 128655032	0.750597	3	TNPO3	-0.286886389091762	-0.845909729294419	19.4691072075022
1447	K562 Rep2	K562	TNPO3 128658211 128655032	1.803757	125	TNPO3	0.589871711902294	0.677474040537238	74.5168014403172
1448	Mcf7 Rep2	Mcf7	TNPO3 128658211 128655032	0.750597	25	TNPO3	-0.286886389091762	0.298905568986419	19.2469726798603
1449	A549 Rep1	A549	TNPO3 128658211 128655032	1.104306	3	TNPO3	0.0992170833623545	-0.919896314954727	37.451460545223
1450	Hmec Rep1	Hmec	TNPO3 128658211 128655032	1.029528	0	TNPO3	0.0291004447846284	-1	10.2301977554458
1451	Bj Rep1	Bj	TNPO3 128658211 128655032	1.947116	11	TNPO3	0.666349303454554	-0.746651047435891	43.4183756777777
1452	Helas3 Rep1	Helas3	TNPO3 128658211 128655032	0.851386	4	TNPO3	-0.160889669228097	-0.778652974335094	18.0711712207759
1453	Sknshra Rep2	Sknshra	TNPO3 128658211 128655032	0.951832	7	TNPO3	-0.0493667303517734	-0.562150353605217	15.9872231430068
1454	Gm12878 Rep1	Gm12878	TNPO3 128658211 128655032	0.713367	63	TNPO3	-0.337759264486376	1.04952244109268	30.7388681074466
1455	A549 Rep2	A549	TNPO3 128658211 128655032	1.104306	14	TNPO3	0.0992170833623545	-0.324559434773736	20.7272123126188
1456	Gm12878 Rep2	Gm12878	TNPO3 128658211 128655032	0.713367	78	TNPO3	-0.337759264486376	2.072613675272	25.3855538780335
1457	Helas3 Rep2	Helas3	TNPO3 128658211 128655032	0.851386	22	TNPO3	-0.160889669228097	-0.444045900310942	39.5716121390317
1458	Hepg2 Rep1	Hepg2	TNPO3 128658211 128655032	0.449785	10	TNPO3	-0.798985588167719	-0.415814787848832	17.1178588433908
1459	Huvec Rep1	Huvec	TNPO3 128658211 128655032	1.085696	0	TNPO3	0.0822212559898791	-1	8.39914803393515
1460	Nhek Rep2	Nhek	TNPO3 128658211 128655032	0.77278	7	TNPO3	-0.257760876335904	-0.648571242643626	19.9186886487536
1461	Bj Rep2	Bj	TNPO3 128658211 128655032	1.947116	4	TNPO3	0.666349303454554	-0.818263344509401	22.0098691108956
1462	H1hesc Rep2	H1hesc	TNPO3 128658211 128655032	1.5321	57	TNPO3	0.426639343339571	0.406508524594017	40.5258830666901
1463	Hepg2 Rep2	Hepg2	TNPO3 128658211 128655032	0.449785	20	TNPO3	-0.798985588167719	0.0901215392197058	18.3465781387236
1464	Hsmm Rep2	Hsmm	TNPO3 128658211 128655032	1.124867	0	TNPO3	0.117664806445364	-1	4.22111533529786
1465	Hsmm Rep1	Hsmm	TNPO3 128658211 128655032	1.124867	15	TNPO3	0.117664806445364	2.13404529746952	4.78614652191251
1466	Nhlf Rep2	Nhlf	TNPO3 128658211 128655032	1.769096	0	TNPO3	0.57046868165319	-1	11.7514360080547
1467	Nhlf Rep1	Nhlf	TNPO3 128658211 128655032	1.769096	0	TNPO3	0.57046868165319	-1	9.13447777764108
1468	Nhek Rep5	Nhek	TNPO3 128658211 128655032	0.77278	0	TNPO3	-0.257760876335904	-1	3.24350774355722
1469	Huvec Rep2	Huvec	TNPO3 128658211 128655032	1.085696	7	TNPO3	0.0822212559898791	-0.0417009122194777	7.30460885255815
1470	K562 Rep1	K562	TNPO2 12826553 12825634	0.799071	19	TNPO2	-0.224305476087429	-0.692496775861389	61.7879700390897
1471	Nhek Rep1	Nhek	TNPO2 12826553 12825634	1.262124	22	TNPO2	0.232796016027485	-0.0162742810873656	22.3639573277781
1472	Sknshra Rep1	Sknshra	TNPO2 12826553 12825634	1.596397	9	TNPO2	0.467749214962412	-0.721475470950326	32.3131324580568
1473	Ag04450 Rep1	Ag04450	TNPO2 12826553 12825634	0.703828	21	TNPO2	-0.351221270856462	-0.332831999344063	31.4763297690439
1474	H1hesc Rep1	H1hesc	TNPO2 12826553 12825634	1.920327	36	TNPO2	0.652495484038163	-0.240755077801016	47.4155294917666
1475	Ag04450 Rep2	Ag04450	TNPO2 12826553 12825634	0.703828	46	TNPO2	-0.351221270856462	0.312327437965535	35.0522275685347
1476	Mcf7 Rep1	Mcf7	TNPO2 12826553 12825634	0.616806	30	TNPO2	-0.483200729153871	-0.085714358503339	32.8125026123027
1477	K562 Rep2	K562	TNPO2 12826553 12825634	0.799071	34	TNPO2	-0.224305476087429	-0.342261666187304	51.6922889424933
1478	Mcf7 Rep2	Mcf7	TNPO2 12826553 12825634	0.616806	73	TNPO2	-0.483200729153871	1.25043830565264	32.4381254161196
1479	A549 Rep1	A549	TNPO2 12826553 12825634	0.304431	49	TNPO2	-1.18931081849529	0.399989009228807	35.0002747714369
1480	Hmec Rep1	Hmec	TNPO2 12826553 12825634	2.06881	0	TNPO2	0.726973562743805	-1	16.4127650129053
1481	Bj Rep1	Bj	TNPO2 12826553 12825634	1.921007	34	TNPO2	0.652849527715231	-0.00843745798951334	34.2893146518643
1482	Helas3 Rep1	Helas3	TNPO2 12826553 12825634	0.711176	7	TNPO2	-0.340835341133621	-0.745461834056879	27.500787451907
1483	Sknshra Rep2	Sknshra	TNPO2 12826553 12825634	1.596397	4	TNPO2	0.467749214962412	-0.847478741935206	26.2258523877421
1484	Gm12878 Rep1	Gm12878	TNPO2 12826553 12825634	0.428386	70	TNPO2	-0.8477306206811	0.396793887093158	50.1147668577472
1485	A549 Rep2	A549	TNPO2 12826553 12825634	0.304431	8	TNPO2	-1.18931081849529	-0.587003476084409	19.3706230845542
1486	Gm12878 Rep2	Gm12878	TNPO2 12826553 12825634	0.428386	39	TNPO2	-0.8477306206811	-0.0576762855405548	41.3870513938747
1487	Helas3 Rep2	Helas3	TNPO2 12826553 12825634	0.711176	97	TNPO2	-0.340835341133621	0.610753789839756	60.2202525375712
1488	Hepg2 Rep1	Hepg2	TNPO2 12826553 12825634	0.773971	31	TNPO2	-0.2562208737946	-0.416235002771159	53.1035607601661
1489	Huvec Rep1	Huvec	TNPO2 12826553 12825634	2.304962	9	TNPO2	0.835064190412501	-0.310805100540267	13.0587153315487
1490	Nhek Rep2	Nhek	TNPO2 12826553 12825634	1.262124	19	TNPO2	0.232796016027485	-0.508917474247551	38.6900347775309
1491	Bj Rep2	Bj	TNPO2 12826553 12825634	1.921007	19	TNPO2	0.652849527715231	0.0930773827788408	17.3821179537151
1492	H1hesc Rep2	H1hesc	TNPO2 12826553 12825634	1.920327	64	TNPO2	0.652495484038163	0.542219529423135	41.4986315365486
1493	Hepg2 Rep2	Hepg2	TNPO2 12826553 12825634	0.773971	47	TNPO2	-0.2562208737946	-0.174211974603105	56.9153324515823
1494	Hsmm Rep2	Hsmm	TNPO2 12826553 12825634	1.655011	38	TNPO2	0.503807655332618	5.51991138027969	5.82830007704336
1495	Hsmm Rep1	Hsmm	TNPO2 12826553 12825634	1.655011	9	TNPO2	0.503807655332618	0.361889383709747	6.60846622908849
1496	Nhlf Rep2	Nhlf	TNPO2 12826553 12825634	1.553766	0	TNPO2	0.440681661456698	-1	9.78105528110784
1497	Nhlf Rep1	Nhlf	TNPO2 12826553 12825634	1.553766	55	TNPO2	0.440681661456698	6.2340947450415	7.60288632350286
1498	Nhek Rep5	Nhek	TNPO2 12826553 12825634	1.262124	1	TNPO2	0.232796016027485	-0.841274507258926	6.30018519855082
1499	Huvec Rep2	Huvec	TNPO2 12826553 12825634	2.304962	36	TNPO2	0.835064190412501	2.16986171423435	11.3569623048037
1500	K562 Rep1	K562	TNFRSF11A 60015400 60017170	0.000691	0	TNFRSF11A	-7.2773707341966	-1	0.000809727140016642
1501	Nhek Rep1	Nhek	TNFRSF11A 60015400 60017170	0.005765	0	TNFRSF11A	-5.15595012526112	-1	0.0169154707922427
1502	Sknshra Rep1	Sknshra	TNFRSF11A 60015400 60017170	0.011229	0	TNFRSF11A	-4.48925556139174	-1	0.0855117274770569
1503	Ag04450 Rep1	Ag04450	TNFRSF11A 60015400 60017170	0.000148	0	TNFRSF11A	-8.81829828420016	-1	2.06292323811232e-05
1504	H1hesc Rep1	H1hesc	TNFRSF11A 60015400 60017170	0.164022	55	TNFRSF11A	-1.80775471381329	1.36659739832471	23.2401168187432
1505	Ag04450 Rep2	Ag04450	TNFRSF11A 60015400 60017170	0.000148	0	TNFRSF11A	-8.81829828420016	-1	2.29728355654243e-05
1506	Mcf7 Rep1	Mcf7	TNFRSF11A 60015400 60017170	0.022077	0	TNFRSF11A	-3.81321893636957	-1	0.412457242187163
1507	K562 Rep2	K562	TNFRSF11A 60015400 60017170	0.000691	0	TNFRSF11A	-7.2773707341966	-1	0.000677423926693799
1508	Mcf7 Rep2	Mcf7	TNFRSF11A 60015400 60017170	0.022077	0	TNFRSF11A	-3.81321893636957	-1	0.407751274230378
1509	A549 Rep1	A549	TNFRSF11A 60015400 60017170	0.056414	2	TNFRSF11A	-2.87503792433098	-0.393115924289803	3.29552229173179
1510	Hmec Rep1	Hmec	TNFRSF11A 60015400 60017170	0.049248	0	TNFRSF11A	-3.01088652132567	-1	0.743843112169516
1511	Bj Rep1	Bj	TNFRSF11A 60015400 60017170	0.000342	0	TNFRSF11A	-7.98069982090167	-1	9.12828071272267e-05
1512	Helas3 Rep1	Helas3	TNFRSF11A 60015400 60017170	0.043223	0	TNFRSF11A	-3.1413825180032	-1	1.24947095640127
1513	Sknshra Rep2	Sknshra	TNFRSF11A 60015400 60017170	0.011229	0	TNFRSF11A	-4.48925556139174	-1	0.0694026784665675
1514	Gm12878 Rep1	Gm12878	TNFRSF11A 60015400 60017170	0.0368	0	TNFRSF11A	-3.30225743380725	-1	1.87707819566713
1515	A549 Rep2	A549	TNFRSF11A 60015400 60017170	0.056414	1	TNFRSF11A	-2.87503792433098	-0.451718478245449	1.823880543703
1516	Gm12878 Rep2	Gm12878	TNFRSF11A 60015400 60017170	0.0368	6	TNFRSF11A	-3.30225743380725	2.87052710747436	1.5501764574684
1517	Helas3 Rep2	Helas3	TNFRSF11A 60015400 60017170	0.043223	0	TNFRSF11A	-3.1413825180032	-1	2.73604734644161
1518	Hepg2 Rep1	Hepg2	TNFRSF11A 60015400 60017170	0.098495	7	TNFRSF11A	-2.31774949351382	-0.412506798713455	11.9150315010808
1519	Huvec Rep1	Huvec	TNFRSF11A 60015400 60017170	0.269446	0	TNFRSF11A	-1.31138727976756	-1	16.2317996715292
1520	Nhek Rep2	Nhek	TNFRSF11A 60015400 60017170	0.005765	0	TNFRSF11A	-5.15595012526112	-1	0.0292640583970924
1521	Bj Rep2	Bj	TNFRSF11A 60015400 60017170	0.000342	0	TNFRSF11A	-7.98069982090167	-1	4.62735559675414e-05
1522	H1hesc Rep2	H1hesc	TNFRSF11A 60015400 60017170	0.164022	40	TNFRSF11A	-1.80775471381329	0.966565942591497	20.34002477806
1523	Hepg2 Rep2	Hepg2	TNFRSF11A 60015400 60017170	0.098495	2	TNFRSF11A	-2.31774949351382	-0.843386510318415	12.7702920359303
1524	Hsmm Rep2	Hsmm	TNFRSF11A 60015400 60017170	0.000539	0	TNFRSF11A	-7.52579498705528	-1	3.93058744819766e-05
1525	Hsmm Rep1	Hsmm	TNFRSF11A 60015400 60017170	0.000539	0	TNFRSF11A	-7.52579498705528	-1	4.45672907512173e-05
1526	Nhlf Rep2	Nhlf	TNFRSF11A 60015400 60017170	0.015054	0	TNFRSF11A	-4.1961115423698	-1	0.046335149741318
1527	Nhlf Rep1	Nhlf	TNFRSF11A 60015400 60017170	0.015054	0	TNFRSF11A	-4.1961115423698	-1	0.0360166532282213
1528	Nhek Rep5	Nhek	TNFRSF11A 60015400 60017170	0.005765	0	TNFRSF11A	-5.15595012526112	-1	0.00476528358330554
1529	Huvec Rep2	Huvec	TNFRSF11A 60015400 60017170	0.269446	0	TNFRSF11A	-1.31138727976756	-1	14.1165445703012
1530	K562 Rep1	K562	TMEM181 159004985 159010814	0.447832	119	TMEM181	-0.803337116897235	1.46097435341844	48.3548314246761
1531	Nhek Rep1	Nhek	TMEM181 159004985 159010814	0.703141	39	TMEM181	-0.3521978382927	1.3917798432103	16.3058485966891
1532	Sknshra Rep1	Sknshra	TMEM181 159004985 159010814	0.683147	16	TMEM181	-0.381045215629371	-0.279249365657564	22.199078623909
1533	Ag04450 Rep1	Ag04450	TMEM181 159004985 159010814	0.874636	48	TMEM181	-0.133947479176527	0.780712325051524	26.9555050103958
1534	H1hesc Rep1	H1hesc	TMEM181 159004985 159010814	0.205822	89	TMEM181	-1.58074356139276	2.17792062476147	28.0057340974903
1535	Ag04450 Rep2	Ag04450	TMEM181 159004985 159010814	0.874636	33	TMEM181	-0.133947479176527	0.0993473432481134	30.0178102968792
1536	Mcf7 Rep1	Mcf7	TMEM181 159004985 159010814	0.288585	4	TMEM181	-1.24276560904509	-0.847891518471778	26.2970214403057
1537	K562 Rep2	K562	TMEM181 159004985 159010814	0.447832	86	TMEM181	-0.803337116897235	1.12587018824511	40.4540222989778
1538	Mcf7 Rep2	Mcf7	TMEM181 159004985 159010814	0.288585	0	TMEM181	-1.24276560904509	-1	25.9969832118563
1539	A549 Rep1	A549	TMEM181 159004985 159010814	0.339252	18	TMEM181	-1.08101208492713	-0.466922690071653	33.766209262254
1540	Hmec Rep1	Hmec	TMEM181 159004985 159010814	0.438462	0	TMEM181	-0.824482129990007	-1	10.1808404272865
1541	Bj Rep1	Bj	TMEM181 159004985 159010814	1.163285	29	TMEM181	0.151247899405177	0.228210345480916	23.6115907236108
1542	Helas3 Rep1	Helas3	TMEM181 159004985 159010814	0.411598	22	TMEM181	-0.88770813412054	0.001209969137035	21.9734128486178
1543	Sknshra Rep2	Sknshra	TMEM181 159004985 159010814	0.683147	18	TMEM181	-0.381045215629371	-0.000950506052044099	18.0171253867205
1544	Gm12878 Rep1	Gm12878	TMEM181 159004985 159010814	0.131823	6	TMEM181	-2.02629516530975	-0.853405968158717	40.9293606611228
1545	A549 Rep2	A549	TMEM181 159004985 159010814	0.339252	8	TMEM181	-1.08101208492713	-0.57190954707336	18.687639365251
1546	Gm12878 Rep2	Gm12878	TMEM181 159004985 159010814	0.131823	27	TMEM181	-2.02629516530975	-0.201214760059553	33.8013256254121
1547	Helas3 Rep2	Helas3	TMEM181 159004985 159010814	0.411598	20	TMEM181	-0.88770813412054	-0.584343058934299	48.1166029580117
1548	Hepg2 Rep1	Hepg2	TMEM181 159004985 159010814	2.074066	53	TMEM181	0.7295109318661	0.104705283501327	47.9765968277243
1549	Huvec Rep1	Huvec	TMEM181 159004985 159010814	0.730299	18	TMEM181	-0.314301239657298	1.18024742784404	8.25594369250074
1550	Nhek Rep2	Nhek	TMEM181 159004985 159010814	0.703141	28	TMEM181	-0.3521978382927	-0.00742310702938599	28.2094014058707
1551	Bj Rep2	Bj	TMEM181 159004985 159010814	1.163285	8	TMEM181	0.151247899405177	-0.331623991379518	11.9693105330215
1552	H1hesc Rep2	H1hesc	TMEM181 159004985 159010814	0.205822	12	TMEM181	-1.58074356139276	-0.510422878988017	24.5109493172298
1553	Hepg2 Rep2	Hepg2	TMEM181 159004985 159010814	2.074066	10	TMEM181	0.7295109318661	-0.80552448626661	51.4203552315032
1554	Hsmm Rep2	Hsmm	TMEM181 159004985 159010814	0.704213	0	TMEM181	-0.350674411766997	-1	3.97989780535627
1555	Hsmm Rep1	Hsmm	TMEM181 159004985 159010814	0.704213	0	TMEM181	-0.350674411766997	-1	4.51264003127007
1556	Nhlf Rep2	Nhlf	TMEM181 159004985 159010814	1.292474	1	TMEM181	0.256558211143958	-0.860278430026267	7.15709106466522
1557	Nhlf Rep1	Nhlf	TMEM181 159004985 159010814	1.292474	0	TMEM181	0.256558211143958	-1	5.56325960826637
1558	Nhek Rep5	Nhek	TMEM181 159004985 159010814	0.703141	0	TMEM181	-0.3521978382927	-1	4.59354596653033
1559	Huvec Rep2	Huvec	TMEM181 159004985 159010814	0.730299	7	TMEM181	-0.314301239657298	-0.0250786343946588	7.18006625657815
1560	K562 Rep1	K562	TMEM181 159001971 159010814	0.447832	169	TMEM181	-0.803337116897235	1.13368377993791	79.2057387270938
1561	Nhek Rep1	Nhek	TMEM181 159001971 159010814	0.703141	42	TMEM181	-0.3521978382927	0.6806071864515	24.9909677517686
1562	Sknshra Rep1	Sknshra	TMEM181 159001971 159010814	0.683147	50	TMEM181	-0.381045215629371	0.46335227173042	34.1681227178981
1563	Ag04450 Rep1	Ag04450	TMEM181 159001971 159010814	0.874636	40	TMEM181	-0.133947479176527	-0.000131465835339576	40.0052593248351
1564	H1hesc Rep1	H1hesc	TMEM181 159001971 159010814	0.205822	70	TMEM181	-1.58074356139276	0.360733466428979	51.442844412215
1565	Ag04450 Rep2	Ag04450	TMEM181 159001971 159010814	0.874636	38	TMEM181	-0.133947479176527	-0.147027615770029	44.5500941209308
1566	Mcf7 Rep1	Mcf7	TMEM181 159001971 159010814	0.288585	17	TMEM181	-1.24276560904509	-0.63008829126016	45.956912415433
1567	K562 Rep2	K562	TMEM181 159001971 159010814	0.447832	125	TMEM181	-0.803337116897235	0.886390185542771	66.264127622162
1568	Mcf7 Rep2	Mcf7	TMEM181 159001971 159010814	0.288585	68	TMEM181	-1.24276560904509	0.496723840066997	45.4325628948064
1569	A549 Rep1	A549	TMEM181 159001971 159010814	0.339252	20	TMEM181	-1.08101208492713	-0.652897985570746	57.6199479363044
1570	Hmec Rep1	Hmec	TMEM181 159001971 159010814	0.438462	0	TMEM181	-0.824482129990007	-1	16.7283799137955
1571	Bj Rep1	Bj	TMEM181 159001971 159010814	1.163285	64	TMEM181	0.151247899405177	0.904760011245877	33.6000334016559
1572	Helas3 Rep1	Helas3	TMEM181 159001971 159010814	0.411598	41	TMEM181	-0.88770813412054	0.125042779368216	36.4430586568665
1573	Sknshra Rep2	Sknshra	TMEM181 159001971 159010814	0.683147	31	TMEM181	-0.381045215629371	0.117866712428428	27.7313919945396
1574	Gm12878 Rep1	Gm12878	TMEM181 159001971 159010814	0.131823	47	TMEM181	-2.02629516530975	-0.414582850423243	80.2846312821206
1575	A549 Rep2	A549	TMEM181 159001971 159010814	0.339252	26	TMEM181	-1.08101208492713	-0.184679523553407	31.8893008959074
1576	Gm12878 Rep2	Gm12878	TMEM181 159001971 159010814	0.131823	50	TMEM181	-2.02629516530975	-0.245882854211491	66.3026961782174
1577	Helas3 Rep2	Helas3	TMEM181 159001971 159010814	0.411598	25	TMEM181	-0.88770813412054	-0.686723552232992	79.8017220196303
1578	Hepg2 Rep1	Hepg2	TMEM181 159001971 159010814	2.074066	28	TMEM181	0.7295109318661	-0.553390107242652	62.6945360012725
1579	Huvec Rep1	Huvec	TMEM181 159001971 159010814	0.730299	11	TMEM181	-0.314301239657298	-0.125797530924014	12.5828974283575
1580	Nhek Rep2	Nhek	TMEM181 159001971 159010814	0.703141	42	TMEM181	-0.3521978382927	-0.0285605164566587	43.2348084584789
1581	Bj Rep2	Bj	TMEM181 159001971 159010814	1.163285	34	TMEM181	0.151247899405177	0.996159868342894	17.0327039127507
1582	H1hesc Rep2	H1hesc	TMEM181 159001971 159010814	0.205822	55	TMEM181	-1.58074356139276	0.221587400438573	45.0233851300807
1583	Hepg2 Rep2	Hepg2	TMEM181 159001971 159010814	2.074066	43	TMEM181	0.7295109318661	-0.360069029703534	67.1947475523478
1584	Hsmm Rep2	Hsmm	TMEM181 159001971 159010814	0.704213	5	TMEM181	-0.350674411766997	-0.180109359650412	6.09837428790269
1585	Hsmm Rep1	Hsmm	TMEM181 159001971 159010814	0.704213	9	TMEM181	-0.350674411766997	0.301576391554979	6.91469210596836
1586	Nhlf Rep2	Nhlf	TMEM181 159001971 159010814	1.292474	0	TMEM181	0.256558211143958	-1	10.0279039803371
1587	Nhlf Rep1	Nhlf	TMEM181 159001971 159010814	1.292474	0	TMEM181	0.256558211143958	-1	7.79476363585887
1588	Nhek Rep5	Nhek	TMEM181 159001971 159010814	0.703141	9	TMEM181	-0.3521978382927	0.27836471303383	7.04024439053945
1589	Huvec Rep2	Huvec	TMEM181 159001971 159010814	0.730299	0	TMEM181	-0.314301239657298	-1	10.9431508499021
1590	K562 Rep1	K562	TLE1 84268951 84267128	0.000368	0	TLE1	-7.90742761979534	-1	0.226622752410737
1591	Nhek Rep1	Nhek	TLE1 84268951 84267128	0.70403	0	TLE1	-0.350934310095666	-1	5.66890421290936
1592	Sknshra Rep1	Sknshra	TLE1 84268951 84267128	0.754585	0	TLE1	-0.281587349730601	-1	8.0523848657617
1593	Ag04450 Rep1	Ag04450	TLE1 84268951 84267128	1.292967	16	TLE1	0.256939577422264	0.227066641050026	13.0392266114483
1594	H1hesc Rep1	H1hesc	TLE1 84268951 84267128	3.203273	70	TLE1	1.16417309958937	1.69721775680519	25.952669124837
1595	Ag04450 Rep2	Ag04450	TLE1 84268951 84267128	1.292967	36	TLE1	0.256939577422264	1.47924320573419	14.5205601115439
1596	Mcf7 Rep1	Mcf7	TLE1 84268951 84267128	0.976617	34	TLE1	-0.0236607201745246	1.84693135002678	11.942683479066
1597	K562 Rep2	K562	TLE1 84268951 84267128	0.000368	0	TLE1	-7.90742761979534	-1	0.189594330274125
1598	Mcf7 Rep2	Mcf7	TLE1 84268951 84267128	0.976617	0	TLE1	-0.0236607201745246	-1	11.8064223590709
1599	A549 Rep1	A549	TLE1 84268951 84267128	2.16892	0	TLE1	0.774229347808144	-1	23.9204060200891
1600	Hmec Rep1	Hmec	TLE1 84268951 84267128	0.796978	0	TLE1	-0.22692820408608	-1	3.96368031218037
1601	Bj Rep1	Bj	TLE1 84268951 84267128	0.67773	10	TLE1	-0.389006300444896	0.302000251517973	7.6804900677563
1602	Helas3 Rep1	Helas3	TLE1 84268951 84267128	0.005357	0	TLE1	-5.22935116208331	-1	0.484183136772005
1603	Sknshra Rep2	Sknshra	TLE1 84268951 84267128	0.754585	30	TLE1	-0.281587349730601	3.5903540038237	6.53544366622061
1604	Gm12878 Rep1	Gm12878	TLE1 84268951 84267128	0.00275	0	TLE1	-5.89615436730366	-1	0.679842336218306
1605	A549 Rep2	A549	TLE1 84268951 84267128	2.16892	61	TLE1	0.774229347808144	3.60775258203086	13.2385580419152
1606	Gm12878 Rep2	Gm12878	TLE1 84268951 84267128	0.00275	0	TLE1	-5.89615436730366	-1	0.561444689320136
1607	Helas3 Rep2	Helas3	TLE1 84268951 84267128	0.005357	0	TLE1	-5.22935116208331	-1	1.06024712280817
1608	Hepg2 Rep1	Hepg2	TLE1 84268951 84267128	2.254186	0	TLE1	0.812788932177507	-1	29.5969861445637
1609	Huvec Rep1	Huvec	TLE1 84268951 84267128	3.244613	0	TLE1	1.17699608264335	-1	6.88890483454271
1610	Nhek Rep2	Nhek	TLE1 84268951 84267128	0.70403	0	TLE1	-0.350934310095666	-1	9.80730279231603
1611	Bj Rep2	Bj	TLE1 84268951 84267128	0.67773	4	TLE1	-0.389006300444896	0.0273706902688304	3.89343402326703
1612	H1hesc Rep2	H1hesc	TLE1 84268951 84267128	3.203273	0	TLE1	1.16417309958937	-1	22.71408260006
1613	Hepg2 Rep2	Hepg2	TLE1 84268951 84267128	2.254186	0	TLE1	0.812788932177507	-1	31.7214567510943
1614	Hsmm Rep2	Hsmm	TLE1 84268951 84267128	0.795043	0	TLE1	-0.229359077740196	-1	1.48367660123023
1615	Hsmm Rep1	Hsmm	TLE1 84268951 84267128	0.795043	0	TLE1	-0.229359077740196	-1	1.68227898092245
1616	Nhlf Rep2	Nhlf	TLE1 84268951 84267128	1.352713	0	TLE1	0.302112205475643	-1	3.43235197925243
1617	Nhlf Rep1	Nhlf	TLE1 84268951 84267128	1.352713	0	TLE1	0.302112205475643	-1	2.66799247836892
1618	Nhek Rep5	Nhek	TLE1 84268951 84267128	0.70403	10	TLE1	-0.350934310095666	5.26175714595495	1.59699582192515
1619	Huvec Rep2	Huvec	TLE1 84268951 84267128	3.244613	0	TLE1	1.17699608264335	-1	5.99117375185196
1620	K562 Rep1	K562	TIMMDC1 119222378 119222868	1.269772	104	TIMMDC1	0.238837356794443	1.13125612972594	48.7975136115497
1621	Nhek Rep1	Nhek	TIMMDC1 119222378 119222868	2.414442	14	TIMMDC1	0.881468204506388	-0.561938176642042	31.9589593374816
1622	Sknshra Rep1	Sknshra	TIMMDC1 119222378 119222868	3.547057	92	TIMMDC1	1.26611824558061	0.384010013485325	66.4735074916967
1623	Ag04450 Rep1	Ag04450	TIMMDC1 119222378 119222868	1.760123	37	TIMMDC1	0.565383692971759	0.00936600755819651	36.6566733206207
1624	H1hesc Rep1	H1hesc	TIMMDC1 119222378 119222868	1.597935	37	TIMMDC1	0.468712170671992	-0.0499822459983021	38.9466405697655
1625	Ag04450 Rep2	Ag04450	TIMMDC1 119222378 119222868	1.760123	58	TIMMDC1	0.565383692971759	0.420834220506211	40.821088880683
1626	Mcf7 Rep1	Mcf7	TIMMDC1 119222378 119222868	1.169616	14	TIMMDC1	0.156675489810369	-0.444829992755099	25.217500616571
1627	K562 Rep2	K562	TIMMDC1 119222378 119222868	1.269772	49	TIMMDC1	0.238837356794443	0.200263364036064	40.8243736068309
1628	Mcf7 Rep2	Mcf7	TIMMDC1 119222378 119222868	1.169616	0	TIMMDC1	0.156675489810369	-1	24.929779277936
1629	A549 Rep1	A549	TIMMDC1 119222378 119222868	1.762765	80	TIMMDC1	0.566883599012094	0.599296801099646	50.0219846278649
1630	Hmec Rep1	Hmec	TIMMDC1 119222378 119222868	2.298865	0	TIMMDC1	0.832415522873765	-1	19.71892976364
1631	Bj Rep1	Bj	TIMMDC1 119222378 119222868	4.026627	30	TIMMDC1	1.39292905279666	-0.612868615419859	77.4930713316776
1632	Helas3 Rep1	Helas3	TIMMDC1 119222378 119222868	1.17413	13	TIMMDC1	0.16052744781384	-0.366003224551687	20.5048361496908
1633	Sknshra Rep2	Sknshra	TIMMDC1 119222378 119222868	3.547057	103	TIMMDC1	1.26611824558061	0.909141323551624	53.9509562384761
1634	Gm12878 Rep1	Gm12878	TIMMDC1 119222378 119222868	0.993516	58	TIMMDC1	-0.00650511243952178	0.648346029920222	35.1867866013589
1635	A549 Rep2	A549	TIMMDC1 119222378 119222868	1.762765	25	TIMMDC1	0.566883599012094	-0.0969600713921746	27.6842686663272
1636	Gm12878 Rep2	Gm12878	TIMMDC1 119222378 119222868	0.993516	64	TIMMDC1	-0.00650511243952178	1.20242736653441	29.0588470577833
1637	Helas3 Rep2	Helas3	TIMMDC1 119222378 119222868	1.17413	0	TIMMDC1	0.16052744781384	-1	44.9007655993602
1638	Hepg2 Rep1	Hepg2	TIMMDC1 119222378 119222868	0.784514	2	TIMMDC1	-0.242690861206652	-0.919816262500922	24.9427136022813
1639	Huvec Rep1	Huvec	TIMMDC1 119222378 119222868	1.96244	8	TIMMDC1	0.674188596958648	-0.377523646219855	12.8518938131834
1640	Nhek Rep2	Nhek	TIMMDC1 119222378 119222868	2.414442	57	TIMMDC1	0.881468204506388	0.0309361329045123	55.2895549789402
1641	Bj Rep2	Bj	TIMMDC1 119222378 119222868	4.026627	25	TIMMDC1	1.39292905279666	-0.363595492561788	39.2831912844791
1642	H1hesc Rep2	H1hesc	TIMMDC1 119222378 119222868	1.597935	38	TIMMDC1	0.468712170671992	0.114808889560926	34.0865599080094
1643	Hepg2 Rep2	Hepg2	TIMMDC1 119222378 119222868	0.784514	0	TIMMDC1	-0.242690861206652	-1	26.7331006922483
1644	Hsmm Rep2	Hsmm	TIMMDC1 119222378 119222868	2.540879	0	TIMMDC1	0.932510084156585	-1	8.24783402795175
1645	Hsmm Rep1	Hsmm	TIMMDC1 119222378 119222868	2.540879	21	TIMMDC1	0.932510084156585	1.24553904341027	9.35187480334682
1646	Nhlf Rep2	Nhlf	TIMMDC1 119222378 119222868	2.901373	0	TIMMDC1	1.06518407322702	-1	16.2529530399479
1647	Nhlf Rep1	Nhlf	TIMMDC1 119222378 119222868	2.901373	0	TIMMDC1	1.06518407322702	-1	12.63354012758
1648	Nhek Rep5	Nhek	TIMMDC1 119222378 119222868	2.414442	0	TIMMDC1	0.881468204506388	-1	9.00320813655806
1649	Huvec Rep2	Huvec	TIMMDC1 119222378 119222868	1.96244	44	TIMMDC1	0.674188596958648	2.93662293451339	11.1770928361568
1650	K562 Rep1	K562	THSD4 71433787 71447271	8.8e-05	0	THSD4	-9.33817374348607	-1	0.451731454555846
1651	Nhek Rep1	Nhek	THSD4 71433787 71447271	0.52409	0	THSD4	-0.64609185368423	-1	12.6629881423127
1652	Sknshra Rep1	Sknshra	THSD4 71433787 71447271	0.459584	25	THSD4	-0.777433546494285	0.547293008163494	16.1572500283401
1653	Ag04450 Rep1	Ag04450	THSD4 71433787 71447271	1.112741	19	THSD4	0.106826340811021	-0.371189413706753	30.2157762832881
1654	H1hesc Rep1	H1hesc	THSD4 71433787 71447271	0.082232	0	THSD4	-2.49821075827152	-1	9.37501355798907
1655	Ag04450 Rep2	Ag04450	THSD4 71433787 71447271	1.112741	23	THSD4	0.106826340811021	-0.316462188244124	33.6484677283872
1656	Mcf7 Rep1	Mcf7	THSD4 71433787 71447271	0.164133	27	THSD4	-1.80707820421122	1.21675426090404	12.1799698217288
1657	K562 Rep2	K562	THSD4 71433787 71447271	8.8e-05	0	THSD4	-9.33817374348607	-1	0.377921994500559
1658	Mcf7 Rep2	Mcf7	THSD4 71433787 71447271	0.164133	17	THSD4	-1.80707820421122	0.411842710507764	12.0410013618911
1659	A549 Rep1	A549	THSD4 71433787 71447271	0.676775	79	THSD4	-0.390416409906647	1.47693466301421	31.8942607488338
1660	Hmec Rep1	Hmec	THSD4 71433787 71447271	1.077396	0	THSD4	0.07454701861586	-1	11.9332844965789
1661	Bj Rep1	Bj	THSD4 71433787 71447271	0.861395	23	THSD4	-0.149202110883268	0.0163755199567106	22.6294312962001
1662	Helas3 Rep1	Helas3	THSD4 71433787 71447271	0.01504	0	THSD4	-4.19704196046044	-1	2.89294565333959
1663	Sknshra Rep2	Sknshra	THSD4 71433787 71447271	0.459584	0	THSD4	-0.777433546494285	-1	13.1134811762713
1664	Gm12878 Rep1	Gm12878	THSD4 71433787 71447271	0.000274	0	THSD4	-8.2023824515762	-1	0.763271509293921
1665	A549 Rep2	A549	THSD4 71433787 71447271	0.676775	64	THSD4	-0.390416409906647	2.6257286363905	17.6516243818273
1666	Gm12878 Rep2	Gm12878	THSD4 71433787 71447271	0.000274	0	THSD4	-8.2023824515762	-1	0.630344290981062
1667	Helas3 Rep2	Helas3	THSD4 71433787 71447271	0.01504	0	THSD4	-4.19704196046044	-1	6.33487016058146
1668	Hepg2 Rep1	Hepg2	THSD4 71433787 71447271	0.005545	0	THSD4	-5.19485865817981	-1	3.2797410941244
1669	Huvec Rep1	Huvec	THSD4 71433787 71447271	0.324703	0	THSD4	-1.12484436061821	-1	4.99810827410385
1670	Nhek Rep2	Nhek	THSD4 71433787 71447271	0.52409	0	THSD4	-0.64609185368423	-1	21.9071895207474
1671	Bj Rep2	Bj	THSD4 71433787 71447271	0.861395	8	THSD4	-0.149202110883268	-0.30261522888216	11.4714291612316
1672	H1hesc Rep2	H1hesc	THSD4 71433787 71447271	0.082232	8	THSD4	-2.49821075827152	-0.0249993356299427	8.2051226141151
1673	Hepg2 Rep2	Hepg2	THSD4 71433787 71447271	0.005545	14	THSD4	-5.19485865817981	2.98274810921906	3.51516079251749
1674	Hsmm Rep2	Hsmm	THSD4 71433787 71447271	0.044718	0	THSD4	-3.10737917385453	-1	0.87394239945813
1675	Hsmm Rep1	Hsmm	THSD4 71433787 71447271	0.044718	0	THSD4	-3.10737917385453	-1	0.990926815133622
1676	Nhlf Rep2	Nhlf	THSD4 71433787 71447271	1.655927	0	THSD4	0.504360972865819	-1	9.50350973847771
1677	Nhlf Rep1	Nhlf	THSD4 71433787 71447271	1.655927	0	THSD4	0.504360972865819	-1	7.3871481286388
1678	Nhek Rep5	Nhek	THSD4 71433787 71447271	0.52409	8	THSD4	-0.64609185368423	1.2425860983827	3.56731008266279
1679	Huvec Rep2	Huvec	THSD4 71433787 71447271	0.324703	0	THSD4	-1.12484436061821	-1	4.34677729188181
1680	K562 Rep1	K562	TCF7L2 114724314 114799885	0.121558	0	TCF7L2	-2.10736376384941	-1	0.183510682123758
1681	Nhek Rep1	Nhek	TCF7L2 114724314 114799885	0.176661	10	TCF7L2	-1.73352263709021	59.7995302987652	0.164474954836996
1682	Sknshra Rep1	Sknshra	TCF7L2 114724314 114799885	0.414853	4	TCF7L2	-0.879831038368522	0.744791172971721	2.29253796211452
1683	Ag04450 Rep1	Ag04450	TCF7L2 114724314 114799885	0.55429	0	TCF7L2	-0.59006726349126	-1	5.99286606552473
1684	H1hesc Rep1	H1hesc	TCF7L2 114724314 114799885	1.024693	77	TCF7L2	0.0243930555325139	1.04281802947767	37.6930293784847
1685	Ag04450 Rep2	Ag04450	TCF7L2 114724314 114799885	0.55429	4	TCF7L2	-0.59006726349126	-0.400631542923043	6.67369120408419
1686	Mcf7 Rep1	Mcf7	TCF7L2 114724314 114799885	0.437609	0	TCF7L2	-0.826429461358253	-1	3.38989383777083
1687	K562 Rep2	K562	TCF7L2 114724314 114799885	0.121558	0	TCF7L2	-2.10736376384941	-1	0.153526442095024
1688	Mcf7 Rep2	Mcf7	TCF7L2 114724314 114799885	0.437609	0	TCF7L2	-0.826429461358253	-1	3.35121653950626
1689	A549 Rep1	A549	TCF7L2 114724314 114799885	0.683214	0	TCF7L2	-0.380947144914452	-1	14.4251902827575
1690	Hmec Rep1	Hmec	TCF7L2 114724314 114799885	0.337373	0	TCF7L2	-1.08656613578307	-1	0.622964284401021
1691	Bj Rep1	Bj	TCF7L2 114724314 114799885	1.140119	0	TCF7L2	0.131132642923481	-1	36.4447163203828
1692	Helas3 Rep1	Helas3	TCF7L2 114724314 114799885	0.328835	5	TCF7L2	-1.1121991737767	2.96514173079401	1.26098897327404
1693	Sknshra Rep2	Sknshra	TCF7L2 114724314 114799885	0.414853	0	TCF7L2	-0.879831038368522	-1	1.86066028311408
1694	Gm12878 Rep1	Gm12878	TCF7L2 114724314 114799885	0.028606	0	TCF7L2	-3.55413879294943	-1	0.00337413475811692
1695	A549 Rep2	A549	TCF7L2 114724314 114799885	0.683214	1	TCF7L2	-0.380947144914452	-0.874741757878472	7.9835065785913
1696	Gm12878 Rep2	Gm12878	TCF7L2 114724314 114799885	0.028606	0	TCF7L2	-3.55413879294943	-1	0.00278651378425911
1697	Helas3 Rep2	Helas3	TCF7L2 114724314 114799885	0.328835	4	TCF7L2	-1.1121991737767	0.448609268281898	2.76126909276519
1698	Hepg2 Rep1	Hepg2	TCF7L2 114724314 114799885	0.518922	11	TCF7L2	-0.656001696128115	0.332157562138685	8.25728150530503
1699	Huvec Rep1	Huvec	TCF7L2 114724314 114799885	0.396418	0	TCF7L2	-0.925286068879144	-1	0.748942128136905
1700	Nhek Rep2	Nhek	TCF7L2 114724314 114799885	0.176661	0	TCF7L2	-1.73352263709021	-1	0.284544529816828
1701	Bj Rep2	Bj	TCF7L2 114724314 114799885	1.140119	7	TCF7L2	0.131132642923481	-0.621104385941509	18.474745392327
1702	H1hesc Rep2	H1hesc	TCF7L2 114724314 114799885	1.024693	73	TCF7L2	0.0243930555325139	1.21283303461961	32.9893845843407
1703	Hepg2 Rep2	Hepg2	TCF7L2 114724314 114799885	0.518922	2	TCF7L2	-0.656001696128115	-0.774011015386674	8.84998887632536
1704	Hsmm Rep2	Hsmm	TCF7L2 114724314 114799885	0.38246	0	TCF7L2	-0.961131206347309	-1	0.328535748632896
1705	Hsmm Rep1	Hsmm	TCF7L2 114724314 114799885	0.38246	0	TCF7L2	-0.961131206347309	-1	0.372512974827849
1706	Nhlf Rep2	Nhlf	TCF7L2 114724314 114799885	0.469257	0	TCF7L2	-0.756604686205365	-1	0.976861350752827
1707	Nhlf Rep1	Nhlf	TCF7L2 114724314 114799885	0.469257	0	TCF7L2	-0.756604686205365	-1	0.759321524124541
1708	Nhek Rep5	Nhek	TCF7L2 114724314 114799885	0.176661	0	TCF7L2	-1.73352263709021	-1	0.0463344953135497
1709	Huvec Rep2	Huvec	TCF7L2 114724314 114799885	0.396418	0	TCF7L2	-0.925286068879144	-1	0.651343359724003
1710	K562 Rep1	K562	TBCD 80863811 80869665	0.227163	81	TBCD	-1.48208745750966	1.97340383975554	27.2415064906419
1711	Nhek Rep1	Nhek	TBCD 80863811 80869665	0.36054	10	TBCD	-1.02015237140825	0.246133409874021	8.02482296097892
1712	Sknshra Rep1	Sknshra	TBCD 80863811 80869665	0.611245	0	TBCD	-0.492257418185611	-1	9.8243622233803
1713	Ag04450 Rep1	Ag04450	TBCD 80863811 80869665	0.349899	0	TBCD	-1.050110737572	-1	13.0923602255379
1714	H1hesc Rep1	H1hesc	TBCD 80863811 80869665	1.546774	0	TBCD	0.436171471713949	-1	11.3849457846576
1715	Ag04450 Rep2	Ag04450	TBCD 80863811 80869665	0.349899	6	TBCD	-1.050110737572	-0.588469745872559	14.5797300194166
1716	Mcf7 Rep1	Mcf7	TBCD 80863811 80869665	0.32047	0	TBCD	-1.13796661074667	-1	14.3490990331602
1717	K562 Rep2	K562	TBCD 80863811 80869665	0.227163	66	TBCD	-1.48208745750966	1.89594946236489	22.7904529611864
1718	Mcf7 Rep2	Mcf7	TBCD 80863811 80869665	0.32047	0	TBCD	-1.13796661074667	-1	14.1853816987264
1719	A549 Rep1	A549	TBCD 80863811 80869665	0.268097	4	TBCD	-1.31640642365736	-0.787714228080153	18.8425251670201
1720	Hmec Rep1	Hmec	TBCD 80863811 80869665	0.850249	0	TBCD	-0.162226031220193	-1	4.37819232923001
1721	Bj Rep1	Bj	TBCD 80863811 80869665	0.575361	20	TBCD	-0.552757609098178	0.981591167088526	10.0928992479237
1722	Helas3 Rep1	Helas3	TBCD 80863811 80869665	0.128393	8	TBCD	-2.05265940634635	-0.429702518100598	14.0277666549669
1723	Sknshra Rep2	Sknshra	TBCD 80863811 80869665	0.611245	4	TBCD	-0.492257418185611	-0.498345083125264	7.97360868088293
1724	Gm12878 Rep1	Gm12878	TBCD 80863811 80869665	0.19545	0	TBCD	-1.63245068674317	-1	26.5070092675887
1725	A549 Rep2	A549	TBCD 80863811 80869665	0.268097	4	TBCD	-1.31640642365736	-0.616426363012255	10.428245359646
1726	Gm12878 Rep2	Gm12878	TBCD 80863811 80869665	0.19545	28	TBCD	-1.63245068674317	0.279082418310539	21.8906925770925
1727	Helas3 Rep2	Helas3	TBCD 80863811 80869665	0.128393	29	TBCD	-2.05265940634635	-0.0559129901847397	30.7175077069165
1728	Hepg2 Rep1	Hepg2	TBCD 80863811 80869665	0.376908	8	TBCD	-0.975754153144977	-0.623656781899683	21.2571918802787
1729	Huvec Rep1	Huvec	TBCD 80863811 80869665	1.442919	0	TBCD	0.366668145160082	-1	3.04308891688939
1730	Nhek Rep2	Nhek	TBCD 80863811 80869665	0.36054	0	TBCD	-1.02015237140825	-1	13.883083163379
1731	Bj Rep2	Bj	TBCD 80863811 80869665	0.575361	0	TBCD	-0.552757609098178	-1	5.11634504811642
1732	H1hesc Rep2	H1hesc	TBCD 80863811 80869665	1.546774	34	TBCD	0.436171471713949	2.41220236237764	9.96423904246658
1733	Hepg2 Rep2	Hepg2	TBCD 80863811 80869665	0.376908	35	TBCD	-0.975754153144977	0.536230974782537	22.7830323529015
1734	Hsmm Rep2	Hsmm	TBCD 80863811 80869665	0.633007	0	TBCD	-0.457273798447288	-1	1.74398197584194
1735	Hsmm Rep1	Hsmm	TBCD 80863811 80869665	0.633007	33	TBCD	-0.457273798447288	15.6883414334694	1.97742838205699
1736	Nhlf Rep2	Nhlf	TBCD 80863811 80869665	0.831513	0	TBCD	-0.1845083460757	-1	2.80946803320747
1737	Nhlf Rep1	Nhlf	TBCD 80863811 80869665	0.831513	0	TBCD	-0.1845083460757	-1	2.18382019854735
1738	Nhek Rep5	Nhek	TBCD 80863811 80869665	0.36054	0	TBCD	-1.02015237140825	-1	2.26068535629661
1739	Huvec Rep2	Huvec	TBCD 80863811 80869665	1.442919	0	TBCD	0.366668145160082	-1	2.64652726105333
1740	K562 Rep1	K562	TBCD 80858526 80869665	0.227163	62	TBCD	-1.48208745750966	0.231583098655101	50.3417106549323
1741	Nhek Rep1	Nhek	TBCD 80858526 80869665	0.36054	0	TBCD	-1.02015237140825	-1	16.6105684648423
1742	Sknshra Rep1	Sknshra	TBCD 80858526 80869665	0.611245	21	TBCD	-0.492257418185611	-0.0928461066601823	23.1493246671582
1743	Ag04450 Rep1	Ag04450	TBCD 80858526 80869665	0.349899	17	TBCD	-1.050110737572	-0.368059565993808	26.9012696216135
1744	H1hesc Rep1	H1hesc	TBCD 80858526 80869665	1.546774	31	TBCD	0.436171471713949	-0.0799607913004322	33.694216188696
1745	Ag04450 Rep2	Ag04450	TBCD 80858526 80869665	0.349899	22	TBCD	-1.050110737572	-0.265624182156783	29.9574134461721
1746	Mcf7 Rep1	Mcf7	TBCD 80858526 80869665	0.32047	28	TBCD	-1.13796661074667	-0.0296109494660276	28.8544063688606
1747	K562 Rep2	K562	TBCD 80858526 80869665	0.227163	40	TBCD	-1.48208745750966	-0.0502480667922823	42.1162606796734
1748	Mcf7 Rep2	Mcf7	TBCD 80858526 80869665	0.32047	71	TBCD	-1.13796661074667	1.48902816862518	28.5251894273326
1749	A549 Rep1	A549	TBCD 80858526 80869665	0.268097	7	TBCD	-1.31640642365736	-0.806982388914836	36.2661207992645
1750	Hmec Rep1	Hmec	TBCD 80858526 80869665	0.850249	0	TBCD	-0.162226031220193	-1	11.1870922473003
1751	Bj Rep1	Bj	TBCD 80858526 80869665	0.575361	22	TBCD	-0.552757609098178	-0.0610912176675198	23.4314561903943
1752	Helas3 Rep1	Helas3	TBCD 80858526 80869665	0.128393	28	TBCD	-2.05265940634635	0.242532785934976	22.5346166450897
1753	Sknshra Rep2	Sknshra	TBCD 80858526 80869665	0.611245	35	TBCD	-0.492257418185611	0.862855493499757	18.7883601933316
1754	Gm12878 Rep1	Gm12878	TBCD 80858526 80869665	0.19545	108	TBCD	-1.63245068674317	1.28769499714806	47.2090904314769
1755	A549 Rep2	A549	TBCD 80858526 80869665	0.268097	15	TBCD	-1.31640642365736	-0.252660360165927	20.0711954785783
1756	Gm12878 Rep2	Gm12878	TBCD 80858526 80869665	0.19545	30	TBCD	-1.63245068674317	-0.230520862319504	38.9874117840692
1757	Helas3 Rep2	Helas3	TBCD 80858526 80869665	0.128393	46	TBCD	-2.05265940634635	-0.0677976048788474	49.3455071996695
1758	Hepg2 Rep1	Hepg2	TBCD 80858526 80869665	0.376908	12	TBCD	-0.975754153144977	-0.730230705961371	44.4824532116012
1759	Huvec Rep1	Huvec	TBCD 80858526 80869665	1.442919	8	TBCD	0.366668145160082	-0.0964306335029575	8.85377514624516
1760	Nhek Rep2	Nhek	TBCD 80858526 80869665	0.36054	18	TBCD	-1.02015237140825	-0.373620487701347	28.7365720726475
1761	Bj Rep2	Bj	TBCD 80858526 80869665	0.575361	11	TBCD	-0.552757609098178	-0.0739178403769771	11.8779957973467
1762	H1hesc Rep2	H1hesc	TBCD 80858526 80869665	1.546774	31	TBCD	0.436171471713949	0.0512189105622778	29.4895760421763
1763	Hepg2 Rep2	Hepg2	TBCD 80858526 80869665	0.376908	19	TBCD	-0.975754153144977	-0.601471636138219	47.6754021116289
1764	Hsmm Rep2	Hsmm	TBCD 80858526 80869665	0.633007	18	TBCD	-0.457273798447288	3.34276720327615	4.1448226804377
1765	Hsmm Rep1	Hsmm	TBCD 80858526 80869665	0.633007	0	TBCD	-0.457273798447288	-1	4.69964146443327
1766	Nhlf Rep2	Nhlf	TBCD 80858526 80869665	0.831513	0	TBCD	-0.1845083460757	-1	7.13954780338798
1767	Nhlf Rep1	Nhlf	TBCD 80858526 80869665	0.831513	29	TBCD	-0.1845083460757	4.22558009197707	5.54962310204071
1768	Nhek Rep5	Nhek	TBCD 80858526 80869665	0.36054	0	TBCD	-1.02015237140825	-1	4.67938907447879
1769	Huvec Rep2	Huvec	TBCD 80858526 80869665	1.442919	24	TBCD	0.366668145160082	2.11688675793223	7.69999100510211
1770	K562 Rep1	K562	TBCD 80847543 80869665	0.227163	7	TBCD	-1.48208745750966	-0.0506973269862604	7.37383365600055
1771	Nhek Rep1	Nhek	TBCD 80847543 80869665	0.36054	0	TBCD	-1.02015237140825	-1	1.97142040136158
1772	Sknshra Rep1	Sknshra	TBCD 80847543 80869665	0.611245	5	TBCD	-0.492257418185611	1.31448507606487	2.16030772965755
1773	Ag04450 Rep1	Ag04450	TBCD 80847543 80869665	0.349899	0	TBCD	-1.050110737572	-1	3.23663170284877
1774	H1hesc Rep1	H1hesc	TBCD 80847543 80869665	1.546774	0	TBCD	0.436171471713949	-1	2.06010666174546
1775	Ag04450 Rep2	Ag04450	TBCD 80847543 80869665	0.349899	0	TBCD	-1.050110737572	-1	3.60433226606251
1776	Mcf7 Rep1	Mcf7	TBCD 80847543 80869665	0.32047	60	TBCD	-1.13796661074667	15.6050709552171	3.6133540267197
1777	K562 Rep2	K562	TBCD 80847543 80869665	0.227163	0	TBCD	-1.48208745750966	-1	6.16900570966675
1778	Mcf7 Rep2	Mcf7	TBCD 80847543 80869665	0.32047	0	TBCD	-1.13796661074667	-1	3.57212713935534
1779	A549 Rep1	A549	TBCD 80847543 80869665	0.268097	1	TBCD	-1.31640642365736	-0.796995723926151	4.92600461103696
1780	Hmec Rep1	Hmec	TBCD 80847543 80869665	0.850249	0	TBCD	-0.162226031220193	-1	0.898285537087245
1781	Bj Rep1	Bj	TBCD 80847543 80869665	0.575361	0	TBCD	-0.552757609098178	-1	2.24772663568607
1782	Helas3 Rep1	Helas3	TBCD 80847543 80869665	0.128393	0	TBCD	-2.05265940634635	-1	4.28030281904831
1783	Sknshra Rep2	Sknshra	TBCD 80847543 80869665	0.611245	0	TBCD	-0.492257418185611	-1	1.7533401227392
1784	Gm12878 Rep1	Gm12878	TBCD 80847543 80869665	0.19545	0	TBCD	-1.63245068674317	-1	7.40513192527688
1785	A549 Rep2	A549	TBCD 80847543 80869665	0.268097	1	TBCD	-1.31640642365736	-0.633196856324827	2.72625798672424
1786	Gm12878 Rep2	Gm12878	TBCD 80847543 80869665	0.19545	9	TBCD	-1.63245068674317	0.471671695890893	6.11549438990314
1787	Helas3 Rep2	Helas3	TBCD 80847543 80869665	0.128393	5	TBCD	-2.05265940634635	-0.46654466076649	9.37285585553272
1788	Hepg2 Rep1	Hepg2	TBCD 80847543 80869665	0.376908	4	TBCD	-0.975754153144977	-0.226859429414636	5.17370340166149
1789	Huvec Rep1	Huvec	TBCD 80847543 80869665	1.442919	0	TBCD	0.366668145160082	-1	0.558741041581112
1790	Nhek Rep2	Nhek	TBCD 80847543 80869665	0.36054	0	TBCD	-1.02015237140825	-1	3.41059155014009
1791	Bj Rep2	Bj	TBCD 80847543 80869665	0.575361	0	TBCD	-0.552757609098178	-1	1.13942929177437
1792	H1hesc Rep2	H1hesc	TBCD 80847543 80869665	1.546774	0	TBCD	0.436171471713949	-1	1.80302968664747
1793	Hepg2 Rep2	Hepg2	TBCD 80847543 80869665	0.376908	2	TBCD	-0.975754153144977	-0.639319358266456	5.54507164672708
1794	Hsmm Rep2	Hsmm	TBCD 80847543 80869665	0.633007	0	TBCD	-0.457273798447288	-1	0.380683015046934
1795	Hsmm Rep1	Hsmm	TBCD 80847543 80869665	0.633007	0	TBCD	-0.457273798447288	-1	0.431640583990222
1796	Nhlf Rep2	Nhlf	TBCD 80847543 80869665	0.831513	0	TBCD	-0.1845083460757	-1	0.579129021318078
1797	Nhlf Rep1	Nhlf	TBCD 80847543 80869665	0.831513	0	TBCD	-0.1845083460757	-1	0.450161254504648
1798	Nhek Rep5	Nhek	TBCD 80847543 80869665	0.36054	0	TBCD	-1.02015237140825	-1	0.555371907160285
1799	Huvec Rep2	Huvec	TBCD 80847543 80869665	1.442919	0	TBCD	0.366668145160082	-1	0.485928422993725
1800	K562 Rep1	K562	TBCD 80721840 80739597	0.227163	61	TBCD	-1.48208745750966	-0.492137280536361	120.111198680665
1801	Nhek Rep1	Nhek	TBCD 80721840 80739597	0.36054	58	TBCD	-1.02015237140825	0.2867237782763	45.0757194195144
1802	Sknshra Rep1	Sknshra	TBCD 80721840 80739597	0.611245	81	TBCD	-0.492257418185611	0.113021428240558	72.774879211484
1803	Ag04450 Rep1	Ag04450	TBCD 80721840 80739597	0.349899	42	TBCD	-1.050110737572	-0.419845246487812	72.3944770696732
1804	H1hesc Rep1	H1hesc	TBCD 80721840 80739597	1.546774	122	TBCD	0.436171471713949	-0.110790000319982	137.200436391743
1805	Ag04450 Rep2	Ag04450	TBCD 80721840 80739597	0.349899	72	TBCD	-1.050110737572	-0.10690938610277	80.6189191551455
1806	Mcf7 Rep1	Mcf7	TBCD 80721840 80739597	0.32047	97	TBCD	-1.13796661074667	0.28014483528579	75.7726761271859
1807	K562 Rep2	K562	TBCD 80721840 80739597	0.227163	55	TBCD	-1.48208745750966	-0.452659792605143	100.485948696845
1808	Mcf7 Rep2	Mcf7	TBCD 80721840 80739597	0.32047	60	TBCD	-1.13796661074667	-0.199018968814429	74.9081409720665
1809	A549 Rep1	A549	TBCD 80721840 80739597	0.268097	171	TBCD	-1.31640642365736	0.887074399892072	90.6164590064812
1810	Hmec Rep1	Hmec	TBCD 80721840 80739597	0.850249	0	TBCD	-0.162226031220193	-1	38.5567352109525
1811	Bj Rep1	Bj	TBCD 80721840 80739597	0.575361	70	TBCD	-0.552757609098178	-0.0335548104113836	72.4303879351882
1812	Helas3 Rep1	Helas3	TBCD 80721840 80739597	0.128393	71	TBCD	-2.05265940634635	0.548111866891337	45.8623188145767
1813	Sknshra Rep2	Sknshra	TBCD 80721840 80739597	0.611245	93	TBCD	-0.492257418185611	0.57452986908485	59.0652497777343
1814	Gm12878 Rep1	Gm12878	TBCD 80721840 80739597	0.19545	66	TBCD	-1.63245068674317	-0.388974287556038	108.015094382878
1815	A549 Rep2	A549	TBCD 80721840 80739597	0.268097	91	TBCD	-1.31640642365736	0.814521707399031	50.1509569320287
1816	Gm12878 Rep2	Gm12878	TBCD 80721840 80739597	0.19545	85	TBCD	-1.63245068674317	-0.0471255015199106	89.203772517348
1817	Helas3 Rep2	Helas3	TBCD 80721840 80739597	0.128393	120	TBCD	-2.05265940634635	0.194889635610053	100.427685054556
1818	Hepg2 Rep1	Hepg2	TBCD 80721840 80739597	0.376908	64	TBCD	-0.975754153144977	-0.476327134389624	122.213702872315
1819	Huvec Rep1	Huvec	TBCD 80721840 80739597	1.442919	24	TBCD	0.366668145160082	-0.321275073318625	35.3604222513942
1820	Nhek Rep2	Nhek	TBCD 80721840 80739597	0.36054	88	TBCD	-1.02015237140825	0.128468758179535	77.9817778402329
1821	Bj Rep2	Bj	TBCD 80721840 80739597	0.575361	28	TBCD	-0.552757609098178	-0.23740609083827	36.7167894519097
1822	H1hesc Rep2	H1hesc	TBCD 80721840 80739597	1.546774	96	TBCD	0.436171471713949	-0.20052926758174	120.079442695315
1823	Hepg2 Rep2	Hepg2	TBCD 80721840 80739597	0.376908	107	TBCD	-0.975754153144977	-0.183120041968668	130.986198091906
1824	Hsmm Rep2	Hsmm	TBCD 80721840 80739597	0.633007	0	TBCD	-0.457273798447288	-1	13.1577849601842
1825	Hsmm Rep1	Hsmm	TBCD 80721840 80739597	0.633007	55	TBCD	-0.457273798447288	2.68655853483152	14.919063261941
1826	Nhlf Rep2	Nhlf	TBCD 80721840 80739597	0.831513	78	TBCD	-0.1845083460757	2.18960888928643	24.4544088969635
1827	Nhlf Rep1	Nhlf	TBCD 80721840 80739597	0.831513	97	TBCD	-0.1845083460757	4.10295549871502	19.0085921823982
1828	Nhek Rep5	Nhek	TBCD 80721840 80739597	0.36054	9	TBCD	-1.02015237140825	-0.291246557351752	12.6983510180517
1829	Huvec Rep2	Huvec	TBCD 80721840 80739597	1.442919	11	TBCD	0.366668145160082	-0.642304469830577	30.75241112124
1830	K562 Rep1	K562	TBCD 80714040 80739597	0.227163	10	TBCD	-1.48208745750966	-0.523277002052888	20.9765420234864
1831	Nhek Rep1	Nhek	TBCD 80714040 80739597	0.36054	10	TBCD	-1.02015237140825	0.272712736123754	7.85723259944468
1832	Sknshra Rep1	Sknshra	TBCD 80714040 80739597	0.611245	5	TBCD	-0.492257418185611	-0.604994992286419	12.6580673722129
1833	Ag04450 Rep1	Ag04450	TBCD 80714040 80739597	0.349899	6	TBCD	-1.050110737572	-0.524593114165133	12.6207679753383
1834	H1hesc Rep1	H1hesc	TBCD 80714040 80739597	1.546774	3	TBCD	0.436171471713949	-0.873807110842803	23.7731303248232
1835	Ag04450 Rep2	Ag04450	TBCD 80714040 80739597	0.349899	0	TBCD	-1.050110737572	-1	14.0545620918074
1836	Mcf7 Rep1	Mcf7	TBCD 80714040 80739597	0.32047	18	TBCD	-1.13796661074667	0.362143677333412	13.2144650373722
1837	K562 Rep2	K562	TBCD 80714040 80739597	0.227163	19	TBCD	-1.48208745750966	0.0826744015737681	17.549135707265
1838	Mcf7 Rep2	Mcf7	TBCD 80714040 80739597	0.32047	52	TBCD	-1.13796661074667	2.98049757922684	13.0636934114404
1839	A549 Rep1	A549	TBCD 80714040 80739597	0.268097	10	TBCD	-1.31640642365736	-0.36767862523365	15.8147429441162
1840	Hmec Rep1	Hmec	TBCD 80714040 80739597	0.850249	24	TBCD	-0.162226031220193	2.58354941951754	6.697270552287
1841	Bj Rep1	Bj	TBCD 80714040 80739597	0.575361	16	TBCD	-0.552757609098178	0.269712553017668	12.6012773221573
1842	Helas3 Rep1	Helas3	TBCD 80714040 80739597	0.128393	9	TBCD	-2.05265940634635	0.121034543385918	8.02829855074478
1843	Sknshra Rep2	Sknshra	TBCD 80714040 80739597	0.611245	1	TBCD	-0.492257418185611	-0.902662083602587	10.2734888624201
1844	Gm12878 Rep1	Gm12878	TBCD 80714040 80739597	0.19545	14	TBCD	-1.63245068674317	-0.258305341756146	18.8756920983474
1845	A549 Rep2	A549	TBCD 80714040 80739597	0.268097	8	TBCD	-1.31640642365736	-0.0859799702231699	8.75254342287587
1846	Gm12878 Rep2	Gm12878	TBCD 80714040 80739597	0.19545	4	TBCD	-1.63245068674317	-0.743399005757436	15.5884041361851
1847	Helas3 Rep2	Helas3	TBCD 80714040 80739597	0.128393	24	TBCD	-2.05265940634635	0.365181154392864	17.5800844618848
1848	Hepg2 Rep1	Hepg2	TBCD 80714040 80739597	0.376908	24	TBCD	-0.975754153144977	0.1267914449174	21.2994162391421
1849	Huvec Rep1	Huvec	TBCD 80714040 80739597	1.442919	3	TBCD	0.366668145160082	-0.510504125192446	6.12875440713255
1850	Nhek Rep2	Nhek	TBCD 80714040 80739597	0.36054	2	TBCD	-1.02015237140825	-0.852867057448493	13.5931489258421
1851	Bj Rep2	Bj	TBCD 80714040 80739597	0.575361	1	TBCD	-0.552757609098178	-0.843454155860868	6.38790512452848
1852	H1hesc Rep2	H1hesc	TBCD 80714040 80739597	1.546774	17	TBCD	0.436171471713949	-0.182948598456419	20.8065244951339
1853	Hepg2 Rep2	Hepg2	TBCD 80714040 80739597	0.376908	14	TBCD	-0.975754153144977	-0.386725791228627	22.8282875747334
1854	Hsmm Rep2	Hsmm	TBCD 80714040 80739597	0.633007	6	TBCD	-0.457273798447288	1.62207384662229	2.28826507221721
1855	Hsmm Rep1	Hsmm	TBCD 80714040 80739597	0.633007	17	TBCD	-0.457273798447288	5.55214980886291	2.59456827086044
1856	Nhlf Rep2	Nhlf	TBCD 80714040 80739597	0.831513	0	TBCD	-0.1845083460757	-1	4.24809755195668
1857	Nhlf Rep1	Nhlf	TBCD 80714040 80739597	0.831513	0	TBCD	-0.1845083460757	-1	3.30207752133462
1858	Nhek Rep5	Nhek	TBCD 80714040 80739597	0.36054	19	TBCD	-1.02015237140825	7.58379485776117	2.21347321491739
1859	Huvec Rep2	Huvec	TBCD 80714040 80739597	1.442919	25	TBCD	0.366668145160082	3.69035873731213	5.33008270798634
1860	K562 Rep1	K562	TBCD 80714040 80730383	0.227163	21	TBCD	-1.48208745750966	-0.293365570180801	29.7183368285255
1861	Nhek Rep1	Nhek	TBCD 80714040 80730383	0.36054	3	TBCD	-1.02015237140825	-0.692965583178982	9.77089158623156
1862	Sknshra Rep1	Sknshra	TBCD 80714040 80730383	0.611245	3	TBCD	-0.492257418185611	-0.77879194602294	13.5618931863625
1863	Ag04450 Rep1	Ag04450	TBCD 80714040 80730383	0.349899	11	TBCD	-1.050110737572	-0.305023866477787	15.8278816630016
1864	H1hesc Rep1	H1hesc	TBCD 80714040 80730383	1.546774	10	TBCD	0.436171471713949	-0.489763434306879	19.5987521717807
1865	Ag04450 Rep2	Ag04450	TBCD 80714040 80730383	0.349899	0	TBCD	-1.050110737572	-1	17.6260229210396
1866	Mcf7 Rep1	Mcf7	TBCD 80714040 80730383	0.32047	97	TBCD	-1.13796661074667	4.70972747019378	16.9885516439032
1867	K562 Rep2	K562	TBCD 80714040 80730383	0.227163	27	TBCD	-1.48208745750966	0.0859689985910797	24.8625881908502
1868	Mcf7 Rep2	Mcf7	TBCD 80714040 80730383	0.32047	71	TBCD	-1.13796661074667	3.22751931691752	16.7947192377986
1869	A549 Rep1	A549	TBCD 80714040 80730383	0.268097	20	TBCD	-1.31640642365736	-0.0646219837818451	21.3817297961122
1870	Hmec Rep1	Hmec	TBCD 80714040 80730383	0.850249	0	TBCD	-0.162226031220193	-1	6.53723462154377
1871	Bj Rep1	Bj	TBCD 80714040 80730383	0.575361	2	TBCD	-0.552757609098178	-0.854371581873075	13.7335832231376
1872	Helas3 Rep1	Helas3	TBCD 80714040 80730383	0.128393	4	TBCD	-2.05265940634635	-0.700633863704534	13.3615647030034
1873	Sknshra Rep2	Sknshra	TBCD 80714040 80730383	0.611245	5	TBCD	-0.492257418185611	-0.545745609887171	11.0070482725727
1874	Gm12878 Rep1	Gm12878	TBCD 80714040 80730383	0.19545	22	TBCD	-1.63245068674317	-0.211508509020197	27.9013790911835
1875	A549 Rep2	A549	TBCD 80714040 80730383	0.268097	9	TBCD	-1.31640642365736	-0.239450411690373	11.8335479215801
1876	Gm12878 Rep2	Gm12878	TBCD 80714040 80730383	0.19545	15	TBCD	-1.63245068674317	-0.349021242334002	23.0422265294502
1877	Helas3 Rep2	Helas3	TBCD 80714040 80730383	0.128393	12	TBCD	-2.05265940634635	-0.589865329138707	29.2586822147947
1878	Hepg2 Rep1	Hepg2	TBCD 80714040 80730383	0.376908	2	TBCD	-0.975754153144977	-0.923538953523892	26.1571099556549
1879	Huvec Rep1	Huvec	TBCD 80714040 80730383	1.442919	1	TBCD	0.366668145160082	-0.805926735944716	5.15269326183506
1880	Nhek Rep2	Nhek	TBCD 80714040 80730383	0.36054	31	TBCD	-1.02015237140825	0.833905842492699	16.9038122250943
1881	Bj Rep2	Bj	TBCD 80714040 80730383	0.575361	1	TBCD	-0.552757609098178	-0.856361041137104	6.96189952862653
1882	H1hesc Rep2	H1hesc	TBCD 80714040 80730383	1.546774	18	TBCD	0.436171471713949	0.0493754820027413	17.1530594231598
1883	Hepg2 Rep2	Hepg2	TBCD 80714040 80730383	0.376908	4	TBCD	-0.975754153144977	-0.857319507681554	28.0346663724182
1884	Hsmm Rep2	Hsmm	TBCD 80714040 80730383	0.633007	0	TBCD	-0.457273798447288	-1	2.42756464312633
1885	Hsmm Rep1	Hsmm	TBCD 80714040 80730383	0.633007	0	TBCD	-0.457273798447288	-1	2.75251424102511
1886	Nhlf Rep2	Nhlf	TBCD 80714040 80730383	0.831513	40	TBCD	-0.1845083460757	8.58600868819903	4.17274814795885
1887	Nhlf Rep1	Nhlf	TBCD 80714040 80730383	0.831513	0	TBCD	-0.1845083460757	-1	3.24350787453529
1888	Nhek Rep5	Nhek	TBCD 80714040 80730383	0.36054	14	TBCD	-1.02015237140825	4.08615018520064	2.75257306414905
1889	Huvec Rep2	Huvec	TBCD 80714040 80730383	1.442919	0	TBCD	0.366668145160082	-1	4.48121745953831
1890	K562 Rep1	K562	TANC1 159992704 160007067	0.012804	0	TANC1	-4.35799765687452	-1	0.289393236235531
1891	Nhek Rep1	Nhek	TANC1 159992704 160007067	0.801746	13	TANC1	-0.220963429507692	0.133156686685445	11.4723763736733
1892	Sknshra Rep1	Sknshra	TANC1 159992704 160007067	0.65939	10	TANC1	-0.41644011376129	-0.198532502218095	12.4771123316609
1893	Ag04450 Rep1	Ag04450	TANC1 159992704 160007067	0.610458	11	TANC1	-0.493545783866732	-0.18831453802782	13.55204757921
1894	H1hesc Rep1	H1hesc	TANC1 159992704 160007067	0.112416	6	TANC1	-2.18554900289872	1.6771152194543	2.24121844155181
1895	Ag04450 Rep2	Ag04450	TANC1 159992704 160007067	0.610458	5	TANC1	-0.493545783866732	-0.668690758152226	15.0916405836253
1896	Mcf7 Rep1	Mcf7	TANC1 159992704 160007067	0.280776	0	TANC1	-1.27019808056873	-1	5.91611545660249
1897	K562 Rep2	K562	TANC1 159992704 160007067	0.012804	0	TANC1	-4.35799765687452	-1	0.242108597774394
1898	Mcf7 Rep2	Mcf7	TANC1 159992704 160007067	0.280776	2	TANC1	-1.27019808056873	-0.65803869839226	5.84861500584115
1899	A549 Rep1	A549	TANC1 159992704 160007067	0.354391	4	TANC1	-1.03735445560753	-0.592453454513272	9.81482985022693
1900	Hmec Rep1	Hmec	TANC1 159992704 160007067	0.878846	67	TANC1	-0.129145595735988	7.06243695917525	8.31014249652549
1901	Bj Rep1	Bj	TANC1 159992704 160007067	0.94637	1	TANC1	-0.0551216658905467	-0.948089029798376	19.2637509203926
1902	Helas3 Rep1	Helas3	TANC1 159992704 160007067	0.604268	1	TANC1	-0.503737470847606	-0.914321853558401	11.6715876980559
1903	Sknshra Rep2	Sknshra	TANC1 159992704 160007067	0.65939	11	TANC1	-0.41644011376129	0.0862456455994745	10.1266228726094
1904	Gm12878 Rep1	Gm12878	TANC1 159992704 160007067	0.086869	1	TANC1	-2.44335404223046	-0.604024145059594	2.52540650527922
1905	A549 Rep2	A549	TANC1 159992704 160007067	0.354391	2	TANC1	-1.03735445560753	-0.631807376254214	5.43193934645708
1906	Gm12878 Rep2	Gm12878	TANC1 159992704 160007067	0.086869	3	TANC1	-2.44335404223046	0.438438133423476	2.08559543180353
1907	Helas3 Rep2	Helas3	TANC1 159992704 160007067	0.604268	24	TANC1	-0.503737470847606	-0.0609604993893062	25.558030289878
1908	Hepg2 Rep1	Hepg2	TANC1 159992704 160007067	0.103277	0	TANC1	-2.27034058011582	-1	2.83491556518154
1909	Huvec Rep1	Huvec	TANC1 159992704 160007067	2.242876	17	TANC1	0.807758970906917	-0.111377116252463	19.1307249801028
1910	Nhek Rep2	Nhek	TANC1 159992704 160007067	0.801746	32	TANC1	-0.220963429507692	0.612301012467945	19.8474104726993
1911	Bj Rep2	Bj	TANC1 159992704 160007067	0.94637	4	TANC1	-0.0551216658905467	-0.590385568463689	9.76528093748429
1912	H1hesc Rep2	H1hesc	TANC1 159992704 160007067	0.112416	5	TANC1	-2.18554900289872	1.54901649646561	1.96154085582924
1913	Hepg2 Rep2	Hepg2	TANC1 159992704 160007067	0.103277	9	TANC1	-2.27034058011582	1.96207974828645	3.03840570302216
1914	Hsmm Rep2	Hsmm	TANC1 159992704 160007067	0.445744	0	TANC1	-0.808010482789379	-1	1.41542776642724
1915	Hsmm Rep1	Hsmm	TANC1 159992704 160007067	0.445744	0	TANC1	-0.808010482789379	-1	1.60489447531907
1916	Nhlf Rep2	Nhlf	TANC1 159992704 160007067	1.128385	0	TANC1	0.120787406898895	-1	7.09684239076156
1917	Nhlf Rep1	Nhlf	TANC1 159992704 160007067	1.128385	22	TANC1	0.120787406898895	2.98808803769586	5.51642787021086
1918	Nhek Rep5	Nhek	TANC1 159992704 160007067	0.801746	0	TANC1	-0.220963429507692	-1	3.23190098971636
1919	Huvec Rep2	Huvec	TANC1 159992704 160007067	2.242876	4	TANC1	0.807758970906917	-0.759582081183168	16.637694975837
1920	K562 Rep1	K562	TADA2A 35800605 35800763	0.224682	87	TADA2A	-1.49306920980865	1.66263249726797	32.6744303200939
1921	Nhek Rep1	Nhek	TADA2A 35800605 35800763	0.187754	25	TADA2A	-1.67262268363808	1.58254811170849	9.68036176621748
1922	Sknshra Rep1	Sknshra	TADA2A 35800605 35800763	0.155596	19	TADA2A	-1.86049237450915	0.579107273143674	12.032114805079
1923	Ag04450 Rep1	Ag04450	TADA2A 35800605 35800763	0.250732	23	TADA2A	-1.38337063936279	0.268659832914874	18.1293672293188
1924	H1hesc Rep1	H1hesc	TADA2A 35800605 35800763	0.100244	53	TADA2A	-2.30014806496063	2.90814171853793	13.5614324702196
1925	Ag04450 Rep2	Ag04450	TADA2A 35800605 35800763	0.250732	22	TADA2A	-1.38337063936279	0.0897038837320496	20.1889709015754
1926	Mcf7 Rep1	Mcf7	TADA2A 35800605 35800763	0.102292	0	TADA2A	-2.27992381045097	-1	12.4833179665084
1927	K562 Rep2	K562	TADA2A 35800605 35800763	0.224682	46	TADA2A	-1.49306920980865	0.682782439638056	27.3356786453595
1928	Mcf7 Rep2	Mcf7	TADA2A 35800605 35800763	0.102292	0	TADA2A	-2.27992381045097	-1	12.3408884287623
1929	A549 Rep1	A549	TADA2A 35800605 35800763	0.245769	22	TADA2A	-1.40336320859962	-0.100354071171537	24.4540649771503
1930	Hmec Rep1	Hmec	TADA2A 35800605 35800763	0.205688	0	TADA2A	-1.58139482140946	-1	6.59559064512374
1931	Bj Rep1	Bj	TADA2A 35800605 35800763	0.490234	7	TADA2A	-0.712872450848255	-0.676307345039271	21.6254520846303
1932	Helas3 Rep1	Helas3	TADA2A 35800605 35800763	0.412334	12	TADA2A	-0.885921578444191	-0.407222959986366	20.2436990469874
1933	Sknshra Rep2	Sknshra	TADA2A 35800605 35800763	0.155596	0	TADA2A	-1.86049237450915	-1	9.76545580036116
1934	Gm12878 Rep1	Gm12878	TADA2A 35800605 35800763	0.339581	49	TADA2A	-1.08004277428442	0.294018355764116	37.8665416775062
1935	A549 Rep2	A549	TADA2A 35800605 35800763	0.245769	30	TADA2A	-1.40336320859962	1.21665475098935	13.5339073378974
1936	Gm12878 Rep2	Gm12878	TADA2A 35800605 35800763	0.339581	58	TADA2A	-1.08004277428442	0.85469960024841	31.2719105521087
1937	Helas3 Rep2	Helas3	TADA2A 35800605 35800763	0.412334	8	TADA2A	-0.885921578444191	-0.819530975080575	44.3289367999401
1938	Hepg2 Rep1	Hepg2	TADA2A 35800605 35800763	0.072788	0	TADA2A	-2.62020417253114	-1	16.1396631407416
1939	Huvec Rep1	Huvec	TADA2A 35800605 35800763	0.198968	0	TADA2A	-1.6146112712081	-1	5.028154751083
1940	Nhek Rep2	Nhek	TADA2A 35800605 35800763	0.187754	2	TADA2A	-1.67262268363808	-0.88057700935286	16.7471940634062
1941	Bj Rep2	Bj	TADA2A 35800605 35800763	0.490234	5	TADA2A	-0.712872450848255	-0.543899108349635	10.9624867908236
1942	H1hesc Rep2	H1hesc	TADA2A 35800605 35800763	0.100244	3	TADA2A	-2.30014806496063	-0.747243392219346	11.8691259007695
1943	Hepg2 Rep2	Hepg2	TADA2A 35800605 35800763	0.072788	0	TADA2A	-2.62020417253114	-1	17.2981675835364
1944	Hsmm Rep2	Hsmm	TADA2A 35800605 35800763	0.361134	0	TADA2A	-1.01850619838791	-1	3.2726595283143
1945	Hsmm Rep1	Hsmm	TADA2A 35800605 35800763	0.361134	0	TADA2A	-1.01850619838791	-1	3.71073206360044
1946	Nhlf Rep2	Nhlf	TADA2A 35800605 35800763	0.425814	0	TADA2A	-0.85375264777722	-1	6.05394255935085
1947	Nhlf Rep1	Nhlf	TADA2A 35800605 35800763	0.425814	0	TADA2A	-0.85375264777722	-1	4.70577414858934
1948	Nhek Rep5	Nhek	TADA2A 35800605 35800763	0.187754	0	TADA2A	-1.67262268363808	-1	2.72706976776368
1949	Huvec Rep2	Huvec	TADA2A 35800605 35800763	0.198968	0	TADA2A	-1.6146112712081	-1	4.37290824716958
1950	K562 Rep1	K562	STXBP5 147527106 147560406	1.90415	150	STXBP5	0.644035714778678	0.512801999461721	99.1537557812406
1951	Nhek Rep1	Nhek	STXBP5 147527106 147560406	0.380041	0	STXBP5	-0.967476137345082	-1	0.812143670349123
1952	Sknshra Rep1	Sknshra	STXBP5 147527106 147560406	0.453562	0	STXBP5	-0.790623304328294	-1	1.65965756212675
1953	Ag04450 Rep1	Ag04450	STXBP5 147527106 147560406	0.741113	4	STXBP5	-0.299602168686298	-0.338427315473321	6.04619884338452
1954	H1hesc Rep1	H1hesc	STXBP5 147527106 147560406	0.052781	2	STXBP5	-2.94160400151577	115.361168161152	0.0171878645737738
1955	Ag04450 Rep2	Ag04450	STXBP5 147527106 147560406	0.741113	0	STXBP5	-0.299602168686298	-1	6.73308290191302
1956	Mcf7 Rep1	Mcf7	STXBP5 147527106 147560406	0.268112	0	STXBP5	-1.31635047532377	-1	0.639296097770102
1957	K562 Rep2	K562	STXBP5 147527106 147560406	1.90415	71	STXBP5	0.644035714778678	-0.144091491705466	82.9527914630422
1958	Mcf7 Rep2	Mcf7	STXBP5 147527106 147560406	0.268112	0	STXBP5	-1.31635047532377	-1	0.63200199151305
1959	A549 Rep1	A549	STXBP5 147527106 147560406	0.317375	0	STXBP5	-1.14767123895729	-1	1.18914045688072
1960	Hmec Rep1	Hmec	STXBP5 147527106 147560406	0.485576	0	STXBP5	-0.722419463851964	-1	0.924989958488722
1961	Bj Rep1	Bj	STXBP5 147527106 147560406	1.283269	0	STXBP5	0.249410728504909	-1	18.076823627935
1962	Helas3 Rep1	Helas3	STXBP5 147527106 147560406	0.227302	0	STXBP5	-1.48147574921822	-1	0.355111018081102
1963	Sknshra Rep2	Sknshra	STXBP5 147527106 147560406	0.453562	0	STXBP5	-0.790623304328294	-1	1.34700448169282
1964	Gm12878 Rep1	Gm12878	STXBP5 147527106 147560406	0.147176	1	STXBP5	-1.91612612945865	2.6851838459529	0.271356882533339
1965	A549 Rep2	A549	STXBP5 147527106 147560406	0.317375	0	STXBP5	-1.14767123895729	-1	0.658120307204814
1966	Gm12878 Rep2	Gm12878	STXBP5 147527106 147560406	0.147176	2	STXBP5	-1.91612612945865	7.92463333569101	0.224098842470277
1967	Helas3 Rep2	Helas3	STXBP5 147527106 147560406	0.227302	2	STXBP5	-1.48147574921822	1.57198484541089	0.777609558457755
1968	Hepg2 Rep1	Hepg2	STXBP5 147527106 147560406	0.157873	4	STXBP5	-1.84596436664192	12.6797180283725	0.292403687832145
1969	Huvec Rep1	Huvec	STXBP5 147527106 147560406	0.187899	0	STXBP5	-1.67185069455666	-1	0.0821245431977002
1970	Nhek Rep2	Nhek	STXBP5 147527106 147560406	0.380041	0	STXBP5	-0.967476137345082	-1	1.40502266167045
1971	Bj Rep2	Bj	STXBP5 147527106 147560406	1.283269	0	STXBP5	0.249410728504909	-1	9.16359757316373
1972	H1hesc Rep2	H1hesc	STXBP5 147527106 147560406	0.052781	3	STXBP5	-2.94160400151577	198.428012311044	0.0150430221172789
1973	Hepg2 Rep2	Hepg2	STXBP5 147527106 147560406	0.157873	2	STXBP5	-1.84596436664192	5.38177540401437	0.313392414083066
1974	Hsmm Rep2	Hsmm	STXBP5 147527106 147560406	0.53295	0	STXBP5	-0.629327667846991	-1	0.428795915410291
1975	Hsmm Rep1	Hsmm	STXBP5 147527106 147560406	0.53295	0	STXBP5	-0.629327667846991	-1	0.486193793851036
1976	Nhlf Rep2	Nhlf	STXBP5 147527106 147560406	1.045391	0	STXBP5	0.0443909781148005	-1	3.39999849987506
1977	Nhlf Rep1	Nhlf	STXBP5 147527106 147560406	1.045391	0	STXBP5	0.0443909781148005	-1	2.6428438805125
1978	Nhek Rep5	Nhek	STXBP5 147527106 147560406	0.380041	0	STXBP5	-0.967476137345082	-1	0.228790256395049
1979	Huvec Rep2	Huvec	STXBP5 147527106 147560406	0.187899	0	STXBP5	-1.67185069455666	-1	0.0714224422322935
1980	K562 Rep1	K562	STT3B 31617887 31621588	1.800433	20	STT3B	0.588027191528826	-0.547631051510539	44.211699469611
1981	Nhek Rep1	Nhek	STT3B 31617887 31621588	2.646589	13	STT3B	0.973271641072198	-0.151729896503292	15.3253072888127
1982	Sknshra Rep1	Sknshra	STT3B 31617887 31621588	0.996437	36	STT3B	-0.00356936260229724	1.04257119588383	17.6248446431374
1983	Ag04450 Rep1	Ag04450	STT3B 31617887 31621588	1.929199	27	STT3B	0.657104890862971	0.148493525083404	23.5090572217543
1984	H1hesc Rep1	H1hesc	STT3B 31617887 31621588	0.951353	36	STT3B	-0.0498700970871291	0.467592823618789	24.5299645927889
1985	Ag04450 Rep2	Ag04450	STT3B 31617887 31621588	1.929199	16	STT3B	0.657104890862971	-0.388842376233005	26.1798255929145
1986	Mcf7 Rep1	Mcf7	STT3B 31617887 31621588	1.267319	12	STT3B	0.236903645497243	-0.489496945190299	23.5062256473141
1987	K562 Rep2	K562	STT3B 31617887 31621588	1.800433	31	STT3B	0.588027191528826	-0.161886861813892	36.9878463748844
1988	Mcf7 Rep2	Mcf7	STT3B 31617887 31621588	1.267319	21	STT3B	0.236903645497243	-0.0963089094040701	23.2380292541689
1989	A549 Rep1	A549	STT3B 31617887 31621588	2.414596	31	STT3B	0.881531985325695	-0.0694450933948064	33.313456067942
1990	Hmec Rep1	Hmec	STT3B 31617887 31621588	1.402164	0	STT3B	0.338016757520199	-1	8.92599866658869
1991	Bj Rep1	Bj	STT3B 31617887 31621588	3.299913	11	STT3B	1.19389610448854	-0.501365175560558	22.0602321796638
1992	Helas3 Rep1	Helas3	STT3B 31617887 31621588	2.750141	34	STT3B	1.01165218309135	0.559470434446303	21.8022729055917
1993	Sknshra Rep2	Sknshra	STT3B 31617887 31621588	0.996437	14	STT3B	-0.00356936260229724	-0.0212941447102946	14.304604314292
1994	Gm12878 Rep1	Gm12878	STT3B 31617887 31621588	3.193998	69	STT3B	1.16127342361855	0.496178905326845	46.1174795035135
1995	A549 Rep2	A549	STT3B 31617887 31621588	2.414596	9	STT3B	0.881531985325695	-0.51185293532394	18.4370667187613
1996	Gm12878 Rep2	Gm12878	STT3B 31617887 31621588	3.193998	88	STT3B	1.16127342361855	1.31056577798958	38.0859098833225
1997	Helas3 Rep2	Helas3	STT3B 31617887 31621588	2.750141	38	STT3B	1.01165218309135	-0.204052574836508	47.7418467585275
1998	Hepg2 Rep1	Hepg2	STT3B 31617887 31621588	1.630196	53	STT3B	0.488700252988545	0.408392226516736	37.6315624313553
1999	Huvec Rep1	Huvec	STT3B 31617887 31621588	1.820776	4	STT3B	0.599262783843672	-0.447710217472151	7.24257468912763
2000	Nhek Rep2	Nhek	STT3B 31617887 31621588	2.646589	18	STT3B	0.973271641072198	-0.321088994958914	26.5130479051679
2001	Bj Rep2	Bj	STT3B 31617887 31621588	3.299913	20	STT3B	1.19389610448854	0.788446811948722	11.1828877808268
2002	H1hesc Rep2	H1hesc	STT3B 31617887 31621588	0.951353	24	STT3B	-0.0498700970871291	0.117895349535651	21.4689147870318
2003	Hepg2 Rep2	Hepg2	STT3B 31617887 31621588	1.630196	26	STT3B	0.488700252988545	-0.355362651659637	40.3327546362893
2004	Hsmm Rep2	Hsmm	STT3B 31617887 31621588	3.168785	0	STT3B	1.15334823366125	-1	3.86004001982932
2005	Hsmm Rep1	Hsmm	STT3B 31617887 31621588	3.168785	0	STT3B	1.15334823366125	-1	4.37673829020015
2006	Nhlf Rep2	Nhlf	STT3B 31617887 31621588	5.4909	0	STT3B	1.70309217651189	-1	7.24339612055007
2007	Nhlf Rep1	Nhlf	STT3B 31617887 31621588	5.4909	0	STT3B	1.70309217651189	-1	5.63034516398381
2008	Nhek Rep5	Nhek	STT3B 31617887 31621588	2.646589	0	STT3B	0.973271641072198	-1	4.31731614978061
2009	Huvec Rep2	Huvec	STT3B 31617887 31621588	1.820776	11	STT3B	0.599262783843672	0.746376879373352	6.29875494225914
2010	K562 Rep1	K562	STIL 47748131 47745912	1.234548	88	STIL	0.210704911185724	-0.0749163140075497	95.1265289102917
2011	Nhek Rep1	Nhek	STIL 47748131 47745912	0.202181	14	STIL	-1.59859194318081	0.823994908156739	7.67546002315756
2012	Sknshra Rep1	Sknshra	STIL 47748131 47745912	0.092651	2	STIL	-2.37891553300087	-0.652299897544481	5.75208343591402
2013	Ag04450 Rep1	Ag04450	STIL 47748131 47745912	0.123018	0	STIL	-2.09542459285317	-1	8.49613463116774
2014	H1hesc Rep1	H1hesc	STIL 47748131 47745912	0.290576	27	STIL	-1.23589011900599	0.390055471583357	19.4236852787215
2015	Ag04450 Rep2	Ag04450	STIL 47748131 47745912	0.123018	6	STIL	-2.09542459285317	-0.365840754102659	9.46134592977502
2016	Mcf7 Rep1	Mcf7	STIL 47748131 47745912	0.411721	26	STIL	-0.887409343491597	0.123856954911554	23.1346168089925
2017	K562 Rep2	K562	STIL 47748131 47745912	1.234548	96	STIL	0.210704911185724	0.206278943967633	79.583582619988
2018	Mcf7 Rep2	Mcf7	STIL 47748131 47745912	0.411721	0	STIL	-0.887409343491597	-1	22.8706603202707
2019	A549 Rep1	A549	STIL 47748131 47745912	0.315144	12	STIL	-1.15472560175732	-0.496766669898029	23.845797331366
2020	Hmec Rep1	Hmec	STIL 47748131 47745912	0.532998	141	STIL	-0.629237607168548	12.3978428234912	10.5240822614202
2021	Bj Rep1	Bj	STIL 47748131 47745912	0.370545	2	STIL	-0.992780384131481	-0.881865799214826	16.9298982572962
2022	Helas3 Rep1	Helas3	STIL 47748131 47745912	1.00183	7	STIL	0.00182832759002931	-0.811292394216871	37.0944243129485
2023	Sknshra Rep2	Sknshra	STIL 47748131 47745912	0.092651	0	STIL	-2.37891553300087	-1	4.66848242918165
2024	Gm12878 Rep1	Gm12878	STIL 47748131 47745912	0.498796	36	STIL	-0.695558084454601	-0.195121729674329	44.7272604159554
2025	A549 Rep2	A549	STIL 47748131 47745912	0.315144	2	STIL	-1.15472560175732	-0.84845346523934	13.1972664578483
2026	Gm12878 Rep2	Gm12878	STIL 47748131 47745912	0.498796	44	STIL	-0.695558084454601	0.191191556524912	36.9378037973692
2027	Helas3 Rep2	Helas3	STIL 47748131 47745912	1.00183	36	STIL	0.00182832759002931	-0.556803397559786	81.228059515317
2028	Hepg2 Rep1	Hepg2	STIL 47748131 47745912	0.230458	19	STIL	-1.46768664572951	-0.162614829496509	22.6896781424681
2029	Huvec Rep1	Huvec	STIL 47748131 47745912	0.566301	21	STIL	-0.568629540015447	1.45735969033962	8.54575749840582
2030	Nhek Rep2	Nhek	STIL 47748131 47745912	0.202181	0	STIL	-1.59859194318081	-1	13.2786792103497
2031	Bj Rep2	Bj	STIL 47748131 47745912	0.370545	0	STIL	-0.992780384131481	-1	8.58219219137172
2032	H1hesc Rep2	H1hesc	STIL 47748131 47745912	0.290576	48	STIL	-1.23589011900599	1.82355618401554	16.9998388102682
2033	Hepg2 Rep2	Hepg2	STIL 47748131 47745912	0.230458	36	STIL	-1.46768664572951	0.48036405470366	24.3183424277392
[truncated: 8,445 more rows]
